# Supplementary material for: Unbiased profiling of translational landscape reveals TNFR2 as a translation-dependent vulnerability in colorectal cancer
Source: J Exp Clin Cancer Res. 2026 Apr 11;45:112. doi: 10.1186/s13046-026-03706-6 (PMC13154585; doi:10.1186/s13046-026-03706-6)
Supplement: Supplementary file 1 — Supplementary Material 1. [file 13046_2026_3706_MOESM1_ESM.zip]

Archive with 8 entries (7 files):
- Tables/
- Tables/Supplementary Table1_Information of patients.xlsx
- Tables/Supplementary Table2_Primers used in this study.xlsx
- Tables/Supplementary Table3_ORFfinding.xlsx
- Tables/Supplementary Table4_immunopeptidome.xlsx
- Tables/Supplementary Table5_DEG and DTEG list.xlsx
- Tables/Supplementary Table6_somatic mutations in 19 CRC patients.xlsx
- Tables/Supplementary Table7_somatic mutations in 3 paired tumor and organoid samples.xlsx
