# Supplementary material for: Unbiased profiling of translational landscape reveals TNFR2 as a translation-dependent vulnerability in colorectal cancer
Source: J Exp Clin Cancer Res. 2026 Apr 11;45:112. doi: 10.1186/s13046-026-03706-6 (PMC13154585; doi:10.1186/s13046-026-03706-6)
Supplement: Supplementary file 1 — Supplementary Material 1. [file 13046_2026_3706_MOESM1_ESM.zip › Tables/Supplementary Table1_Information of patients.xlsx]

## Sheet: Sheet1
Supplementary Table1_Information of patients
ID	Gender	Age (Years)	Site of sampling	Histological type	TNM	Metastasis	Clinical Stage	Sequencing		Organoids	Validation Experiments
								tumour tissues used for WES, RNA-seq and Ribo-seq)	paracancerous tissues used for WES, RNA-seq and Ribo-seq)	tumour tissues used for organoid and WES	Used for qRT‒PCR	Used for Western Blot	Used for Polysome qRT‒PCR
P1	male	53	Rectum	Adenocarcinoma	T2N0M0	No	I	√	√
P2	female	63	Ascending colon	Adenocarcinoma	T4aN1M0	Yes	III	√	√
P3	male	66	Hepatic flexure of colon	Adenocarcinoma	T4bN0M0	Yes	II	√	√
P4	female	57	Ascending colon	Adenocarcinoma	T4bN0M0	No	II	√		√
P5	male	75	Sigmoid colon	Adenocarcinoma	cT4N1M1	Yes	IV	√	√		√	√
P6	male	68	Rectum	Adenocarcinoma	T4bN1cM0	Yes	III	√	√
P7	male	69	Ascending colon	Adenocarcinoma	T4aN2bM0	Yes	III	√
P8	male	52	Rectum	Adenocarcinoma	T3N2M0	Yes	I	√	√
P9	male	69	Rectum; Splenic flexure of colon	Mucinous adenocarcinoma	T2N0M0	No	I	√	√				√
P10	female	68	Rectum	Adenocarcinoma	T4aN0M0	No	II	√
P11	female	47	Splenic flexure of colon	Adenocarcinoma	T4aN0M0	No	II	√	√
P12	female	65	Rectum	Mucinous adenocarcinoma	T4aN2M0	Yes	III	√	√		√	√
P13	male	72	Ascending colon	Adenocarcinoma	T4	Yes	IV	√
P14	female	67	Ascending colon	Adenocarcinoma	T3N0M0	Yes	II	√	√	√	√	√
P15	female	59	Rectum	Adenocarcinoma	T4aN0M0	No	II	√	√	√	√	√
P16	female	51	Transverse colon	Adenocarcinoma	T4N2M0	Yes	III	√	√		√	√	√
P17	female	76	Ascending colon	Adenocarcinoma	T4aN1aM0	Yes	III	√	√		√	√
P18	male	76	Ascending colon	Mucinous adenocarcinoma	T4aN0M0	No	II	√	√		√	√
P19	male	46	Rectum	Adenocarcinoma	T3N0M0	No	II	√	√
P20	female	75	Rectum	Adenocarcinoma	TisN0M0	No	0				√	√
P21	male	74	Sigmoid colon	Mucinous adenocarcinoma	T3N0M0	No	II				√	√	√
