# Supplementary material for: Unbiased profiling of translational landscape reveals TNFR2 as a translation-dependent vulnerability in colorectal cancer
Source: J Exp Clin Cancer Res. 2026 Apr 11;45:112. doi: 10.1186/s13046-026-03706-6 (PMC13154585; doi:10.1186/s13046-026-03706-6)
Supplement: Supplementary file 1 — Supplementary Material 1. [file 13046_2026_3706_MOESM1_ESM.zip › Tables/Supplementary Table2_Primers used in this study.xlsx]

## Sheet: Supplementary Table S7
Supplementary Table2 Primers used in this study
Primers used for qRCR (5’-3’) and polysome-qPCR (5’-3’)
18S rRNA forward	CGATAACGAACGAGACTCTGGC
18S rRNA reverse	CGGACATCTAAGGGCATCACA
hTNFR2 forward	CTCCAAGCACCTCCTTCCTG
hTNFR2 reverse	AAGGCTGTCACACCCACAAT
hRIPK2 forward	ACCACTCCATGCTCTTCAGC
hRIPK2 reverse	GGCAGGCTTCTGTCATTTGG
hDNMT3B forward	TTGGCGACAAGAGGGACATC
hDNMT3B reverse	GAAGTATCGGGCCCTGTGAG
GAPDH forward	TCAACGACCACTTTGTCAAGCTCAGCT
GAPDH reverse	GGTGGTCCAGGGGTCTTACT
