# Supplementary material for: Unbiased profiling of translational landscape reveals TNFR2 as a translation-dependent vulnerability in colorectal cancer
Source: J Exp Clin Cancer Res. 2026 Apr 11;45:112. doi: 10.1186/s13046-026-03706-6 (PMC13154585; doi:10.1186/s13046-026-03706-6)
Supplement: Supplementary file 1 — Supplementary Material 1. [file 13046_2026_3706_MOESM1_ESM.zip › Tables/Supplementary Table3_ORFfinding.xlsx]

## Sheet: annotated ORFs
Supplementary Table3_ORFfinding
ORF_ID	ORF_type	status	transcript_id	transcript_type	gene_id	gene_name	gene_type	chrom	start_codon
ENST00000373935.4_58196079_58267611_1248	annotated	translating	ENST00000373935.4	protein_coding	ENSG00000151151.6	IPMK	protein_coding	chr10	ATG
ENST00000515799.5_34688204_34830762_2949	annotated	translating	ENST00000515799.5	protein_coding	ENSG00000039560.14	RAI14	protein_coding	chr5	ATG
ENST00000547743.1_98648360_98648877_390	annotated	translating	ENST00000547743.1	protein_coding	ENSG00000120868.14	APAF1	protein_coding	chr12	ATG
ENST00000598742.6_41860775_41871374_435	annotated	translating	ENST00000598742.6	protein_coding	ENSG00000105372.8	RPS19	protein_coding	chr19	ATG
ENST00000525322.5_20023107_20080184_2447	annotated	translating	ENST00000525322.5	protein_coding	ENSG00000166833.22	NAV2	protein_coding	chr11	ATG
ENST00000528101.1_45252589_45285924_557	annotated	translating	ENST00000528101.1	protein_coding	ENSG00000019505.8	SYT13	protein_coding	chr11	GAC
ENST00000525550.1_74457255_74457563_309	annotated	translating	ENST00000525550.1	protein_coding	ENSG00000175538.11	KCNE3	protein_coding	chr11	ATG
ENST00000543704.5_8941821_8946368_444	annotated	translating	ENST00000543704.5	protein_coding	ENSG00000003056.8	M6PR	protein_coding	chr12	CTA
ENST00000488380.5_52455642_52480516_1749	annotated	translating	ENST00000488380.5	protein_coding	ENSG00000010322.16	NISCH	protein_coding	chr3	ATG
ENST00000484475.5_105613715_105624266_1722	annotated	translating	ENST00000484475.5	protein_coding	ENSG00000146776.14	ATXN7L1	protein_coding	chr7	CCA
ENST00000226798.9_189941010_189963126_774	annotated	translating	ENST00000226798.9	protein_coding	ENSG00000109536.12	FRG1	protein_coding	chr4	ATG
ENST00000370978.9_130204980_130260449_2211	annotated	translating	ENST00000370978.9	protein_coding	ENSG00000056277.16	ZNF280C	protein_coding	chrX	ATG
ENST00000432869.5_36554258_36560845_208	annotated	translating	ENST00000432869.5	nonsense_mediated_decay	ENSG00000171055.15	FEZ2	protein_coding	chr2	CTC
ENST00000367351.4_149942073_149947426_738	annotated	translating	ENST00000367351.4	protein_coding	ENSG00000131015.5	ULBP2	protein_coding	chr6	ATG
ENST00000269503.9_72538179_72542160_672	annotated	translating	ENST00000269503.9	protein_coding	ENSG00000141668.10	CBLN2	protein_coding	chr18	ATG
ENST00000567365.2_30769339_30773916_531	annotated	translating	ENST00000567365.2	protein_coding	ENSG00000103549.22	RNF40	protein_coding	chr16	AAG
ENST00000426638.1_222715700_222727232_645	annotated	translating	ENST00000426638.1	protein_coding	ENSG00000162819.12	BROX	protein_coding	chr1	ATG
ENST00000676652.1_30479090_30489424_925	annotated	translating	ENST00000676652.1	nonsense_mediated_decay	ENSG00000005844.19	ITGAL	protein_coding	chr16	GGC
ENST00000558040.5_64096026_64145700_384	annotated	translating	ENST00000558040.5	protein_coding	ENSG00000028528.15	SNX1	protein_coding	chr15	GGT
ENST00000639447.1_44349165_44352795_1314	annotated	translating	ENST00000639447.1	protein_coding	ENSG00000030582.18	GRN	protein_coding	chr17	ATG
ENST00000642372.1_235380054_235435776_476	annotated	translating	ENST00000642372.1	nonsense_mediated_decay	ENSG00000284770.2	TBCE	protein_coding	chr1	GTG
ENST00000339446.3_43925342_43943270_1305	annotated	translating	ENST00000339446.3	protein_coding	ENSG00000187479.8	C11orf96	protein_coding	chr11	ATG
ENST00000391742.7_54355271_54364804_861	annotated	translating	ENST00000391742.7	protein_coding	ENSG00000167613.16	LAIR1	protein_coding	chr19	ATG
ENST00000435616.5_173354964_173359363_168	annotated	translating	ENST00000435616.5	nonsense_mediated_decay	ENSG00000144354.14	CDCA7	protein_coding	chr2	ATG
ENST00000520077.5_26383131_26408079_180	annotated	translating	ENST00000520077.5	nonsense_mediated_decay	ENSG00000104765.16	BNIP3L	protein_coding	chr8	ATG
ENST00000406256.8_30104875_30113478_954	annotated	translating	ENST00000406256.8	protein_coding	ENSG00000102886.15	GDPD3	protein_coding	chr16	ATG
ENST00000447614.6_17268807_17279045_762	annotated	translating	ENST00000447614.6	protein_coding	ENSG00000105393.16	BABAM1	protein_coding	chr19	ATG
ENST00000340170.8_19331443_19431476_2430	annotated	translating	ENST00000340170.8	protein_coding	ENSG00000100084.14	HIRA	protein_coding	chr22	ATG
ENST00000287461.8_30604267_30610041_1500	annotated	translating	ENST00000287461.8	protein_coding	ENSG00000156853.13	ZNF689	protein_coding	chr16	ATG
ENST00000665346.1_34393812_34507791_2709	annotated	translating	ENST00000665346.1	protein_coding	ENSG00000078747.16	ITCH	protein_coding	chr20	ATG
ENST00000581208.2_57974476_57988111_1563	annotated	translating	ENST00000581208.2	protein_coding	ENSG00000136451.9	VEZF1	protein_coding	chr17	ATG
ENST00000446929.5_37971245_37983414_536	annotated	translating	ENST00000446929.5	protein_coding	ENSG00000100146.18	SOX10	protein_coding	chr22	ACC
ENST00000264712.8_25928981_25981917_2379	annotated	translating	ENST00000264712.8	protein_coding	ENSG00000084731.15	KIF3C	protein_coding	chr2	ATG
ENST00000416348.1_86968545_86970530_116	annotated	translating	ENST00000416348.1	protein_coding	ENSG00000148671.14	ADIRF	protein_coding	chr10	ATG
ENST00000435791.1_169248775_169250784_251	annotated	translating	ENST00000435791.1	protein_coding	ENSG00000186340.16	THBS2	protein_coding	chr6	ATG
ENST00000423070.5_151368315_151369899_495	annotated	translating	ENST00000423070.5	nonsense_mediated_decay	ENSG00000143416.21	SELENBP1	protein_coding	chr1	ATG
ENST00000560005.6_73148020_73171050_329	annotated	translating	ENST00000560005.6	protein_coding	ENSG00000080815.19	PSEN1	protein_coding	chr14	ATG
ENST00000366118.2_200440649_200460992_350	annotated	translating	ENST00000366118.2	protein_coding	ENSG00000196141.14	SPATS2L	protein_coding	chr2	GCC
ENST00000631920.1_63641341_63652766_715	annotated	translating	ENST00000631920.1	protein_coding	ENSG00000197457.10	STMN3	protein_coding	chr20	ACA
ENST00000562281.1_88879119_88887298_679	annotated	translating	ENST00000562281.1	protein_coding	ENSG00000140511.12	HAPLN3	protein_coding	chr15	ATG
ENST00000581437.1_12980108_12984949_545	annotated	translating	ENST00000581437.1	protein_coding	ENSG00000006740.17	ARHGAP44	protein_coding	chr17	CAG
ENST00000396093.7_21483442_21499570_634	annotated	translating	ENST00000396093.7	protein_coding	ENSG00000004700.16	RECQL	protein_coding	chr12	ATG
ENST00000425416.6_11741420_11824788_2688	annotated	translating	ENST00000425416.6	protein_coding	ENSG00000134324.12	LPIN1	protein_coding	chr2	ATG
ENST00000354445.2_63538396_63546253_492	annotated	translating	ENST00000354445.2	protein_coding	ENSG00000133321.11	PLAAT4	protein_coding	chr11	ATG
ENST00000373113.8_41158767_41163082_690	annotated	translating	ENST00000373113.8	protein_coding	ENSG00000095970.17	TREM2	protein_coding	chr6	ATG
ENST00000343110.3_203483185_203486878_1146	annotated	translating	ENST00000343110.3	protein_coding	ENSG00000188783.6	PRELP	protein_coding	chr1	ATG
ENST00000648856.1_33906889_34153101_1551	annotated	translating	ENST00000648856.1	protein_coding	ENSG00000164619.10	BMPER	protein_coding	chr7	ATG
ENST00000394650.7_109560338_109687589_1008	annotated	translating	ENST00000394650.7	protein_coding	ENSG00000005059.16	MCUB	protein_coding	chr4	ATG
ENST00000580114.5_67163385_67163817_433	annotated	translating	ENST00000580114.5	nonsense_mediated_decay	ENSG00000265690.7	AC074143.1	protein_coding	chr16	AGA
ENST00000393067.8_111354264_111379177_768	annotated	translating	ENST00000393067.8	protein_coding	ENSG00000110777.12	POU2AF1	protein_coding	chr11	ATG
ENST00000409116.5_69893985_69904379_474	annotated	translating	ENST00000409116.5	protein_coding	ENSG00000124380.11	SNRNP27	protein_coding	chr2	ATG
ENST00000238609.4_94127802_94129564_390	annotated	translating	ENST00000238609.4	protein_coding	ENSG00000119632.4	IFI27L2	protein_coding	chr14	ATG
ENST00000543703.1_6492274_6492369_96	annotated	translating	ENST00000543703.1	protein_coding	ENSG00000111639.8	MRPL51	protein_coding	chr12	ATG
ENST00000578209.5_17175364_17201613_541	annotated	translating	ENST00000578209.5	protein_coding	ENSG00000133030.22	MPRIP	protein_coding	chr17	GGC
ENST00000520193.1_24384505_24390163_123	annotated	translating	ENST00000520193.1	nonsense_mediated_decay	ENSG00000134028.14	ADAMDEC1	protein_coding	chr8	ATG
ENST00000615189.5_30397117_30422404_1209	annotated	translating	ENST00000615189.5	protein_coding	ENSG00000100003.18	SEC14L2	protein_coding	chr22	ATG
ENST00000223641.5_99222364_99230421_288	annotated	translating	ENST00000223641.5	protein_coding	ENSG00000106803.10	SEC61B	protein_coding	chr9	ATG
ENST00000395787.4_34882720_34916284_726	annotated	translating	ENST00000395787.4	protein_coding	ENSG00000149089.13	APIP	protein_coding	chr11	ATG
ENST00000585941.5_34980575_34994429_1636	annotated	translating	ENST00000585941.5	protein_coding	ENSG00000005156.12	LIG3	protein_coding	chr17	ATG
ENST00000455725.6_43318447_43342507_1539	annotated	translating	ENST00000455725.6	protein_coding	ENSG00000166181.13	API5	protein_coding	chr11	ATG
ENST00000396948.5_26368183_26374364_1002	annotated	translating	ENST00000396948.5	protein_coding	ENSG00000186470.14	BTN3A2	protein_coding	chr6	ATG
ENST00000620978.1_96144658_96160692_813	annotated	translating	ENST00000620978.1	protein_coding	ENSG00000156466.10	GDF6	protein_coding	chr8	ATG
ENST00000677371.1_42234548_42240142_319	annotated	translating	ENST00000677371.1	protein_coding	ENSG00000105723.13	GSK3A	protein_coding	chr19	GTG
ENST00000457811.1_107306542_107331719_341	annotated	translating	ENST00000457811.1	protein_coding	ENSG00000119318.13	RAD23B	protein_coding	chr9	CGA
ENST00000618673.4_27345335_27353849_1491	annotated	translating	ENST00000618673.4	protein_coding	ENSG00000142765.18	SYTL1	protein_coding	chr1	ATG
ENST00000649057.1_69744029_69790322_273	annotated	translating	ENST00000649057.1	nonsense_mediated_decay	ENSG00000168216.13	LMBRD1	protein_coding	chr6	ATG
ENST00000453812.2_93189270_93226446_1455	annotated	translating	ENST00000453812.2	protein_coding	ENSG00000188175.10	HEPACAM2	protein_coding	chr7	ATG
ENST00000407969.5_9428939_9476088_4383	annotated	translating	ENST00000407969.5	protein_coding	ENSG00000168137.18	SETD5	protein_coding	chr3	ATG
ENST00000644092.1_47403192_47471000_1674	annotated	translating	ENST00000644092.1	nonsense_mediated_decay	ENSG00000095002.15	MSH2	protein_coding	chr2	ATG
ENST00000344768.10_51689837_51728026_1866	annotated	translating	ENST00000344768.10	protein_coding	ENSG00000139926.16	FRMD6	protein_coding	chr14	ATG
ENST00000599300.5_48054922_48090409_641	annotated	translating	ENST00000599300.5	protein_coding	ENSG00000105499.14	PLA2G4C	protein_coding	chr19	GGA
ENST00000646302.1_75411008_75511207_933	annotated	translating	ENST00000646302.1	protein_coding	ENSG00000113163.18	CERT1	protein_coding	chr5	ATG
ENST00000431717.6_112086408_112116995_750	annotated	translating	ENST00000431717.6	protein_coding	ENSG00000114529.13	C3orf52	protein_coding	chr3	ATG
ENST00000600099.1_18562091_18568435_254	annotated	translating	ENST00000600099.1	protein_coding	ENSG00000105700.11	KXD1	protein_coding	chr19	GCG
ENST00000288840.10_66703259_66781532_1488	annotated	translating	ENST00000288840.10	protein_coding	ENSG00000137834.15	SMAD6	protein_coding	chr15	ATG
ENST00000420605.7_19201477_19203060_501	annotated	translating	ENST00000420605.7	protein_coding	ENSG00000184162.15	NR2C2AP	protein_coding	chr19	ATG
ENST00000399409.7_24265618_24271115_1701	annotated	translating	ENST00000399409.7	protein_coding	ENSG00000100949.14	RABGGTA	protein_coding	chr14	ATG
ENST00000468310.5_2050631_2146108_544	annotated	translating	ENST00000468310.5	protein_coding	ENSG00000067606.17	PRKCZ	protein_coding	chr1	ATG
ENST00000574884.5_81714961_81716699_337	annotated	translating	ENST00000574884.5	nonsense_mediated_decay	ENSG00000183048.12	SLC25A10	protein_coding	chr17	GCA
ENST00000231706.6_170467058_170526936_2313	annotated	translating	ENST00000231706.6	protein_coding	ENSG00000013293.6	SLC7A14	protein_coding	chr3	ATG
ENST00000430374.5_216414705_216415141_437	annotated	translating	ENST00000430374.5	protein_coding	ENSG00000138375.13	SMARCAL1	protein_coding	chr2	ATG
ENST00000449796.5_98831396_98855984_750	annotated	translating	ENST00000449796.5	protein_coding	ENSG00000088387.19	DOCK9	protein_coding	chr13	GCT
ENST00000368115.5_159302365_159307929_771	annotated	translating	ENST00000368115.5	protein_coding	ENSG00000179639.10	FCER1A	protein_coding	chr1	ATG
ENST00000530461.5_72196811_72210826_372	annotated	translating	ENST00000530461.5	protein_coding	ENSG00000138303.18	ASCC1	protein_coding	chr10	ATG
ENST00000521632.1_151025344_151028161_521	annotated	translating	ENST00000521632.1	protein_coding	ENSG00000211445.12	GPX3	protein_coding	chr5	ACT
ENST00000442118.5_27872572_27882475_740	annotated	translating	ENST00000442118.5	protein_coding	ENSG00000130775.16	THEMIS2	protein_coding	chr1	ATG
ENST00000360929.7_26169670_26380292_2847	annotated	translating	ENST00000360929.7	protein_coding	ENSG00000100095.19	SEZ6L	protein_coding	chr22	ATG
ENST00000435363.7_32014846_32035274_5232	annotated	translating	ENST00000435363.7	protein_coding	ENSG00000224389.9	C4B	protein_coding	chr6	ATG
ENST00000439222.5_203444868_203495353_1851	annotated	translating	ENST00000439222.5	protein_coding	ENSG00000173166.18	RAPH1	protein_coding	chr2	ATG
ENST00000370270.6_152914490_152970538_2163	annotated	translating	ENST00000370270.6	protein_coding	ENSG00000147394.18	ZNF185	protein_coding	chrX	ATG
ENST00000509992.1_143395981_143433716_530	annotated	translating	ENST00000509992.1	protein_coding	ENSG00000109458.8	GAB1	protein_coding	chr4	ATG
ENST00000527226.2_45338687_45340810_486	annotated	translating	ENST00000527226.2	protein_coding	ENSG00000133112.17	TPT1	protein_coding	chr13	ATG
ENST00000361670.3_62126370_62131506_746	annotated	translating	ENST00000361670.3	protein_coding	ENSG00000149657.20	LSM14B	protein_coding	chr20	ATG
ENST00000593591.5_4363822_4366934_417	annotated	translating	ENST00000593591.5	protein_coding	ENSG00000141985.9	SH3GL1	protein_coding	chr19	ATG
ENST00000395965.8_93620990_94074751_1248	annotated	translating	ENST00000395965.8	protein_coding	ENSG00000113391.19	FAM172A	protein_coding	chr5	ATG
ENST00000674063.1_138655392_138759343_3210	annotated	translating	ENST00000674063.1	protein_coding	ENSG00000051382.9	PIK3CB	protein_coding	chr3	ATG
ENST00000471555.5_112842309_112862505_1055	annotated	translating	ENST00000471555.5	nonsense_mediated_decay	ENSG00000068650.18	ATP11A	protein_coding	chr13	CTT
ENST00000586366.5_79069411_79206944_867	annotated	translating	ENST00000586366.5	nonsense_mediated_decay	ENSG00000166377.20	ATP9B	protein_coding	chr18	ATG
ENST00000402437.2_126335372_126395697_617	annotated	translating	ENST00000402437.2	protein_coding	ENSG00000196814.15	MVB12B	protein_coding	chr9	ATG
ENST00000519468.5_18059572_18084058_740	annotated	translating	ENST00000519468.5	protein_coding	ENSG00000104763.20	ASAH1	protein_coding	chr8	ATG
ENST00000558483.5_24236096_24238696_507	annotated	translating	ENST00000558483.5	protein_coding	ENSG00000100938.18	GMPR2	protein_coding	chr14	TTT
ENST00000604694.1_35844077_35846942_641	annotated	translating	ENST00000604694.1	protein_coding	ENSG00000270647.6	TAF15	protein_coding	chr17	GCC
ENST00000566934.1_45659081_45673846_542	annotated	translating	ENST00000566934.1	protein_coding	ENSG00000137767.14	SQOR	protein_coding	chr15	GTG
ENST00000378012.3_43353715_43355570_435	annotated	translating	ENST00000378012.3	nonsense_mediated_decay	ENSG00000204936.10	CD177	protein_coding	chr19	ATG
ENST00000547956.1_104457412_104602018_231	annotated	translating	ENST00000547956.1	protein_coding	ENSG00000171310.11	CHST11	protein_coding	chr12	ATG
ENST00000570206.1_51137332_51141930_3464	annotated	translating	ENST00000570206.1	protein_coding	ENSG00000103449.12	SALL1	protein_coding	chr16	ATG
ENST00000532455.1_93738345_93741495_329	annotated	translating	ENST00000532455.1	protein_coding	ENSG00000166012.17	TAF1D	protein_coding	chr11	CCT
ENST00000238561.10_77818979_77933388_1569	annotated	translating	ENST00000238561.10	protein_coding	ENSG00000063761.16	ADCK1	protein_coding	chr14	ATG
ENST00000258052.8_109441122_109443902_1269	annotated	translating	ENST00000258052.8	protein_coding	ENSG00000135587.9	SMPD2	protein_coding	chr6	ATG
ENST00000413446.5_1438306_1450305_2040	annotated	translating	ENST00000413446.5	nonsense_mediated_decay	ENSG00000164877.19	MICALL2	protein_coding	chr7	ATG
ENST00000570828.5_7244191_7247339_623	annotated	translating	ENST00000570828.5	protein_coding	ENSG00000175826.12	CTDNEP1	protein_coding	chr17	TTC
ENST00000431124.5_19717278_19721720_912	annotated	translating	ENST00000431124.5	protein_coding	ENSG00000184702.20	SEPTIN5	protein_coding	chr22	ATG
ENST00000354300.5_110537040_110583031_912	annotated	translating	ENST00000354300.5	protein_coding	ENSG00000196850.6	PPTC7	protein_coding	chr12	ATG
ENST00000400183.6_15730394_15878472_3375	annotated	translating	ENST00000400183.6	protein_coding	ENSG00000155313.15	USP25	protein_coding	chr21	ATG
ENST00000403245.8_84125073_84226393_4209	annotated	translating	ENST00000403245.8	protein_coding	ENSG00000135315.12	CEP162	protein_coding	chr6	ATG
ENST00000380152.8_32316461_32398767_10254	annotated	translating	ENST00000380152.8	protein_coding	ENSG00000139618.16	BRCA2	protein_coding	chr13	ATG
ENST00000377833.10_16824978_17129765_10869	annotated	translating	ENST00000377833.10	protein_coding	ENSG00000107611.16	CUBN	protein_coding	chr10	ATG
ENST00000600621.5_4705863_4719906_421	annotated	translating	ENST00000600621.5	protein_coding	ENSG00000142002.17	DPP9	protein_coding	chr19	ATG
ENST00000309451.7_131484064_131492376_474	annotated	translating	ENST00000309451.7	protein_coding	ENSG00000173272.16	MZT2A	protein_coding	chr2	ATG
ENST00000269518.9_59900178_59902845_408	annotated	translating	ENST00000269518.9	protein_coding	ENSG00000141682.12	PMAIP1	protein_coding	chr18	ATG
ENST00000674602.1_104707253_104708587_806	annotated	translating	ENST00000674602.1	protein_coding	ENSG00000203485.14	INF2	protein_coding	chr14	CCC
ENST00000527296.1_108161184_108162165_898	annotated	translating	ENST00000527296.1	protein_coding	ENSG00000149308.17	NPAT	protein_coding	chr11	ATT
ENST00000334793.6_47438136_47439620_1485	annotated	translating	ENST00000334793.6	protein_coding	ENSG00000186564.6	FOXD2	protein_coding	chr1	ATG
ENST00000233468.5_24067765_24076229_375	annotated	translating	ENST00000233468.5	protein_coding	ENSG00000115128.7	SF3B6	protein_coding	chr2	ATG
ENST00000529419.3_13009577_13011097_1521	annotated	translating	ENST00000529419.3	protein_coding	ENSG00000189431.8	RASSF10	protein_coding	chr11	ATG
ENST00000417270.1_49909017_49924544_1689	annotated	translating	ENST00000417270.1	protein_coding	ENSG00000164077.14	MON1A	protein_coding	chr3	ATG
ENST00000264128.13_108161274_108200138_330	annotated	translating	ENST00000264128.13	nonsense_mediated_decay	ENSG00000085491.17	SLC25A24	protein_coding	chr1	ATG
ENST00000574435.1_28146172_28169901_765	annotated	translating	ENST00000574435.1	protein_coding	ENSG00000169180.12	XPO6	protein_coding	chr16	GTC
ENST00000599632.1_50415799_50428333_1189	annotated	translating	ENST00000599632.1	protein_coding	ENSG00000142539.9	AC020909.1	protein_coding	chr19	GGG
ENST00000379888.9_6097066_6115553_1203	annotated	translating	ENST00000379888.9	protein_coding	ENSG00000134453.16	RBM17	protein_coding	chr10	ATG
ENST00000520595.2_48043033_48043504_155	annotated	translating	ENST00000520595.2	nonsense_mediated_decay	ENSG00000169139.12	UBE2V2	protein_coding	chr8	GAG
ENST00000373983.2_116697743_116699701_1959	annotated	translating	ENST00000373983.2	protein_coding	ENSG00000119401.11	TRIM32	protein_coding	chr9	ATG
ENST00000390284.2_22162199_22162681_362	annotated	translating	ENST00000390284.2	IG_V_gene	ENSG00000211639.2	IGLV4-60	IG_V_gene	chr22	ATG
ENST00000443296.1_45408289_45408997_515	annotated	translating	ENST00000443296.1	protein_coding	ENSG00000244274.8	DBNDD2	protein_coding	chr20	ACA
ENST00000576620.5_2315561_2323249_450	annotated	translating	ENST00000576620.5	protein_coding	ENSG00000167720.13	SRR	protein_coding	chr17	ATG
ENST00000433835.3_23862188_23895062_627	annotated	translating	ENST00000433835.3	protein_coding	ENSG00000251357.4	AP000350.4	protein_coding	chr22	AAT
ENST00000411995.6_40450962_40463586_1602	annotated	translating	ENST00000411995.6	protein_coding	ENSG00000187801.15	ZFP69B	protein_coding	chr1	ATG
ENST00000596591.1_12652424_12656578_200	annotated	translating	ENST00000596591.1	nonsense_mediated_decay	ENSG00000104774.13	MAN2B1	protein_coding	chr19	CCA
ENST00000530153.5_65598294_65608416_1770	annotated	translating	ENST00000530153.5	protein_coding	ENSG00000173327.8	MAP3K11	protein_coding	chr11	ATG
ENST00000377294.3_28245119_28251980_1635	annotated	translating	ENST00000377294.3	protein_coding	ENSG00000187626.9	ZKSCAN4	protein_coding	chr6	ATG
ENST00000652239.1_93556452_93564371_841	annotated	translating	ENST00000652239.1	protein_coding	ENSG00000048828.17	FAM120A	protein_coding	chr9	TTG
ENST00000587649.1_4610495_4614797_366	annotated	translating	ENST00000587649.1	protein_coding	ENSG00000153443.13	UBALD1	protein_coding	chr16	ATG
ENST00000326266.13_3024327_3027654_1023	annotated	translating	ENST00000326266.13	protein_coding	ENSG00000131652.14	THOC6	protein_coding	chr16	ATG
ENST00000583940.5_29569021_29571702_220	annotated	translating	ENST00000583940.5	protein_coding	ENSG00000167543.16	TP53I13	protein_coding	chr17	ATG
ENST00000614942.4_63700686_63707091_363	annotated	translating	ENST00000614942.4	protein_coding	ENSG00000101246.20	ARFRP1	protein_coding	chr20	ATG
ENST00000492081.1_23707918_23730970_408	annotated	translating	ENST00000492081.1	protein_coding	ENSG00000123130.17	ACOT9	protein_coding	chrX	ATG
ENST00000371756.4_135933403_135961162_1215	annotated	translating	ENST00000371756.4	protein_coding	ENSG00000130560.9	UBAC1	protein_coding	chr9	ATG
ENST00000523534.5_31640426_32764399_2139	annotated	translating	ENST00000523534.5	protein_coding	ENSG00000157168.20	NRG1	protein_coding	chr8	GTG
ENST00000415268.1_48502346_48504094_183	annotated	translating	ENST00000415268.1	nonsense_mediated_decay	ENSG00000164054.15	SHISA5	protein_coding	chr3	ATG
ENST00000395184.6_85570542_86000719_2244	annotated	translating	ENST00000395184.6	protein_coding	ENSG00000138639.18	ARHGAP24	protein_coding	chr4	ATG
ENST00000553587.5_75622166_75663085_399	annotated	translating	ENST00000553587.5	protein_coding	ENSG00000119686.10	FLVCR2	protein_coding	chr14	ATG
ENST00000525660.1_106077711_106091320_414	annotated	translating	ENST00000525660.1	nonsense_mediated_decay	ENSG00000149313.11	AASDHPPT	protein_coding	chr11	ATG
ENST00000341584.4_94304421_94314648_1215	annotated	translating	ENST00000341584.4	protein_coding	ENSG00000170099.6	SERPINA6	protein_coding	chr14	ATG
ENST00000317271.2_100219911_100221248_978	annotated	translating	ENST00000317271.2	protein_coding	ENSG00000213413.2	PVRIG	protein_coding	chr7	ATG
ENST00000545130.5_94496694_94498147_440	annotated	translating	ENST00000545130.5	protein_coding	ENSG00000168876.9	ANKRD49	protein_coding	chr11	ATG
ENST00000594684.1_57682212_57753575_445	annotated	translating	ENST00000594684.1	protein_coding	ENSG00000269026.2	AC003006.1	protein_coding	chr19	ATG
ENST00000542562.5_10631234_10634618_262	annotated	translating	ENST00000542562.5	protein_coding	ENSG00000060140.9	STYK1	protein_coding	chr12	ATG
ENST00000399933.8_5919687_6007787_6309	annotated	translating	ENST00000399933.8	protein_coding	ENSG00000183354.12	KIAA2026	protein_coding	chr9	ATG
ENST00000590263.5_16198027_16209041_410	annotated	translating	ENST00000590263.5	protein_coding	ENSG00000072958.9	AP1M1	protein_coding	chr19	ATG
ENST00000433193.2_3133235_3137567_308	annotated	translating	ENST00000433193.2	protein_coding	ENSG00000067057.18	PFKP	protein_coding	chr10	ACT
ENST00000456763.6_41775276_41825433_4542	annotated	translating	ENST00000456763.6	protein_coding	ENSG00000137802.14	MAPKBP1	protein_coding	chr15	ATG
ENST00000519025.5_68292486_68294658_567	annotated	translating	ENST00000519025.5	protein_coding	ENSG00000145675.15	PIK3R1	protein_coding	chr5	AAA
ENST00000261226.9_94571438_94650430_1431	annotated	translating	ENST00000261226.9	protein_coding	ENSG00000057704.13	TMCC3	protein_coding	chr12	ATG
ENST00000596496.1_4249309_4258423_482	annotated	translating	ENST00000596496.1	protein_coding	ENSG00000105248.16	YJU2	protein_coding	chr19	ATG
ENST00000369808.7_154402710_154405568_906	annotated	translating	ENST00000369808.7	protein_coding	ENSG00000013563.14	DNASE1L1	protein_coding	chrX	ATG
ENST00000394285.3_122820814_122826752_325	annotated	translating	ENST00000394285.3	protein_coding	ENSG00000136940.14	PDCL	protein_coding	chr9	ACT
ENST00000548058.6_81078121_81254919_2058	annotated	translating	ENST00000548058.6	protein_coding	ENSG00000111058.8	ACSS3	protein_coding	chr12	ATG
ENST00000296677.5_76819183_76833798_1191	annotated	translating	ENST00000296677.5	protein_coding	ENSG00000164251.5	F2RL1	protein_coding	chr5	ATG
ENST00000609060.1_19337206_19344865_707	annotated	translating	ENST00000609060.1	protein_coding	ENSG00000129933.21	MAU2	protein_coding	chr19	GCG
ENST00000449038.5_11934780_11952691_676	annotated	translating	ENST00000449038.5	protein_coding	ENSG00000083444.17	PLOD1	protein_coding	chr1	ATG
ENST00000473287.1_113495871_113498620_434	annotated	translating	ENST00000473287.1	protein_coding	ENSG00000150403.18	TMCO3	protein_coding	chr13	AAA
ENST00000350148.10_36848679_36879689_1290	annotated	translating	ENST00000350148.10	protein_coding	ENSG00000120693.14	SMAD9	protein_coding	chr13	ATG
ENST00000634929.1_62539844_62561669_765	annotated	translating	ENST00000634929.1	protein_coding	ENSG00000116641.18	DOCK7	protein_coding	chr1	ACA
ENST00000526371.1_75804327_75805760_497	annotated	translating	ENST00000526371.1	protein_coding	ENSG00000136153.20	LMO7	protein_coding	chr13	ATG
ENST00000401061.9_45500333_45509212_846	annotated	translating	ENST00000401061.9	protein_coding	ENSG00000132763.15	MMACHC	protein_coding	chr1	ATG
ENST00000464300.7_122577668_122636097_2034	annotated	translating	ENST00000464300.7	protein_coding	ENSG00000173200.13	PARP15	protein_coding	chr3	ATG
ENST00000583353.1_49378659_49430394_329	annotated	translating	ENST00000583353.1	protein_coding	ENSG00000141627.14	DYM	protein_coding	chr18	ATG
ENST00000456048.5_20036916_20064659_951	annotated	translating	ENST00000456048.5	protein_coding	ENSG00000183597.16	TANGO2	protein_coding	chr22	ATG
ENST00000399766.7_25431099_25498463_1311	annotated	translating	ENST00000399766.7	protein_coding	ENSG00000204178.11	MACO1	protein_coding	chr1	ATG
ENST00000645268.1_20186365_20234799_432	annotated	translating	ENST00000645268.1	nonsense_mediated_decay	ENSG00000177189.14	RPS6KA3	protein_coding	chrX	ATG
ENST00000540893.1_63818595_63823153_336	annotated	translating	ENST00000540893.1	protein_coding	ENSG00000168005.9	SPINDOC	protein_coding	chr11	GAG
ENST00000414060.5_60760249_60781885_702	annotated	translating	ENST00000414060.5	nonsense_mediated_decay	ENSG00000115421.13	PAPOLG	protein_coding	chr2	ATG
ENST00000437296.1_172802691_172818766_892	annotated	translating	ENST00000437296.1	protein_coding	ENSG00000114346.14	ECT2	protein_coding	chr3	CCC
ENST00000598962.5_40366484_40366666_84	annotated	translating	ENST00000598962.5	protein_coding	ENSG00000105223.20	PLD3	protein_coding	chr19	ATG
ENST00000380041.8_17744187_17753389_987	annotated	translating	ENST00000380041.8	protein_coding	ENSG00000047634.15	SCML1	protein_coding	chrX	ATG
ENST00000296679.9_77433138_77492220_1377	annotated	translating	ENST00000296679.9	protein_coding	ENSG00000164253.14	WDR41	protein_coding	chr5	ATG
ENST00000341156.9_57626747_57632132_1599	annotated	translating	ENST00000341156.9	protein_coding	ENSG00000135454.14	B4GALNT1	protein_coding	chr12	ATG
ENST00000321030.9_54118279_54131429_1497	annotated	translating	ENST00000321030.9	protein_coding	ENSG00000105618.14	PRPF31	protein_coding	chr19	ATG
ENST00000435060.5_2264366_2309856_672	annotated	translating	ENST00000435060.5	protein_coding	ENSG00000106266.11	SNX8	protein_coding	chr7	ATG
ENST00000296582.8_147617957_147634431_1314	annotated	translating	ENST00000296582.8	protein_coding	ENSG00000164168.8	TMEM184C	protein_coding	chr4	ATG
ENST00000426163.5_207124169_207165568_338	annotated	translating	ENST00000426163.5	protein_coding	ENSG00000118263.15	KLF7	protein_coding	chr2	ATG
ENST00000342665.4_325925_326869_945	annotated	translating	ENST00000342665.4	protein_coding	ENSG00000177732.8	SOX12	protein_coding	chr20	ATG
ENST00000425173.5_58694990_58709876_639	annotated	translating	ENST00000425173.5	protein_coding	ENSG00000108384.15	RAD51C	protein_coding	chr17	CTC
ENST00000217121.9_63865366_63889942_687	annotated	translating	ENST00000217121.9	protein_coding	ENSG00000101150.18	TPD52L2	protein_coding	chr20	ATG
ENST00000534511.5_11966993_12008582_550	annotated	translating	ENST00000534511.5	protein_coding	ENSG00000050165.18	DKK3	protein_coding	chr11	ATG
ENST00000574453.5_4833584_4881168_333	annotated	translating	ENST00000574453.5	nonsense_mediated_decay	ENSG00000141503.17	MINK1	protein_coding	chr17	ATG
ENST00000227507.3_69641314_69651279_885	annotated	translating	ENST00000227507.3	protein_coding	ENSG00000110092.4	CCND1	protein_coding	chr11	ATG
ENST00000586650.5_43175800_43177960_127	annotated	translating	ENST00000586650.5	protein_coding	ENSG00000188554.15	NBR1	protein_coding	chr17	ATG
ENST00000622057.4_11016859_11023180_599	annotated	translating	ENST00000622057.4	protein_coding	ENSG00000120948.18	TARDBP	protein_coding	chr1	TGG
ENST00000267015.4_54362664_54363851_1188	annotated	translating	ENST00000267015.4	protein_coding	ENSG00000139572.4	GPR84	protein_coding	chr12	ATG
ENST00000216341.9_24631074_24634160_741	annotated	translating	ENST00000216341.9	protein_coding	ENSG00000100453.13	GZMB	protein_coding	chr14	ATG
ENST00000469655.5_110211500_110232306_1905	annotated	translating	ENST00000469655.5	nonsense_mediated_decay	ENSG00000116396.15	KCNC4	protein_coding	chr1	ATG
ENST00000504120.4_140786291_141009934_2850	annotated	translating	ENST00000504120.4	protein_coding	ENSG00000204970.10	PCDHA1	protein_coding	chr5	ATG
ENST00000536731.5_161505468_161506638_411	annotated	translating	ENST00000536731.5	nonsense_mediated_decay	ENSG00000143226.15	FCGR2A	protein_coding	chr1	ATG
ENST00000341319.8_183491930_183555653_1863	annotated	translating	ENST00000341319.8	protein_coding	ENSG00000172578.12	KLHL6	protein_coding	chr3	ATG
ENST00000461574.1_43076537_43091824_726	annotated	translating	ENST00000461574.1	protein_coding	ENSG00000012048.23	BRCA1	protein_coding	chr17	ATA
ENST00000595981.5_58244024_58277248_417	annotated	translating	ENST00000595981.5	protein_coding	ENSG00000198131.14	ZNF544	protein_coding	chr19	ATG
ENST00000374078.5_35699633_35700903_237	annotated	translating	ENST00000374078.5	protein_coding	ENSG00000125995.16	ROMO1	protein_coding	chr20	ATG
ENST00000585730.5_12948122_12971252_474	annotated	translating	ENST00000585730.5	protein_coding	ENSG00000085415.16	SEH1L	protein_coding	chr18	ATG
ENST00000401548.8_41699539_41799296_3822	annotated	translating	ENST00000401548.8	protein_coding	ENSG00000167077.13	MEI1	protein_coding	chr22	ATG
ENST00000466671.5_62610977_62611531_384	annotated	translating	ENST00000466671.5	protein_coding	ENSG00000149499.12	EML3	protein_coding	chr11	ATG
ENST00000523801.5_22604763_22608008_549	annotated	translating	ENST00000523801.5	protein_coding	ENSG00000158941.16	CCAR2	protein_coding	chr8	GCT
ENST00000488539.1_62000568_62007561_645	annotated	translating	ENST00000488539.1	protein_coding	ENSG00000130699.18	TAF4	protein_coding	chr20	GTG
ENST00000676612.1_88335065_88337672_144	annotated	translating	ENST00000676612.1	nonsense_mediated_decay	ENSG00000109861.17	CTSC	protein_coding	chr11	ATG
ENST00000570981.1_25111932_25140248_357	annotated	translating	ENST00000570981.1	protein_coding	ENSG00000205629.12	LCMT1	protein_coding	chr16	TCG
ENST00000321448.12_74843203_74907206_1551	annotated	translating	ENST00000321448.12	protein_coding	ENSG00000166435.15	XRRA1	protein_coding	chr11	ATG
ENST00000357563.4_99459139_99465805_243	annotated	translating	ENST00000357563.4	nonsense_mediated_decay	ENSG00000183576.13	SETD3	protein_coding	chr14	ATG
ENST00000602391.1_169779289_169783746_713	annotated	translating	ENST00000602391.1	nonsense_mediated_decay	ENSG00000085274.16	MYNN	protein_coding	chr3	CAC
ENST00000631679.1_1337048_1340052_753	annotated	translating	ENST00000631679.1	protein_coding	ENSG00000107404.20	DVL1	protein_coding	chr1	GAC
ENST00000558665.1_152177829_152182219_538	annotated	translating	ENST00000558665.1	protein_coding	ENSG00000055609.19	KMT2C	protein_coding	chr7	GTG
ENST00000257245.9_57528720_57530189_270	annotated	translating	ENST00000257245.9	protein_coding	ENSG00000134809.9	TIMM10	protein_coding	chr11	ATG
ENST00000678530.1_102359270_102360395_372	annotated	translating	ENST00000678530.1	protein_coding	ENSG00000107862.6	GBF1	protein_coding	chr10	GAA
ENST00000435234.5_171690156_171726913_915	annotated	translating	ENST00000435234.5	protein_coding	ENSG00000077380.16	DYNC1I2	protein_coding	chr2	ATG
ENST00000566885.5_71897460_72010387_3903	annotated	translating	ENST00000566885.5	protein_coding	ENSG00000066933.16	MYO9A	protein_coding	chr15	ATG
ENST00000397899.7_98794535_98846800_2886	annotated	translating	ENST00000397899.7	protein_coding	ENSG00000196872.12	CRACDL	protein_coding	chr2	ATG
ENST00000549574.5_48662587_48681610_1019	annotated	translating	ENST00000549574.5	nonsense_mediated_decay	ENSG00000139620.13	KANSL2	protein_coding	chr12	TCT
ENST00000586250.1_1012113_1014304_418	annotated	translating	ENST00000586250.1	protein_coding	ENSG00000182087.14	TMEM259	protein_coding	chr19	GCG
ENST00000529363.2_52941803_52980453_720	annotated	translating	ENST00000529363.2	protein_coding	ENSG00000116171.19	SCP2	protein_coding	chr1	AGC
ENST00000242827.11_49660971_49691424_618	annotated	translating	ENST00000242827.11	protein_coding	ENSG00000123179.14	EBPL	protein_coding	chr13	ATG
ENST00000578444.1_57840890_57850010_456	annotated	translating	ENST00000578444.1	protein_coding	ENSG00000181610.13	MRPS23	protein_coding	chr17	ATG
ENST00000394780.8_111681219_111759996_3411	annotated	translating	ENST00000394780.8	protein_coding	ENSG00000101901.12	ALG13	protein_coding	chrX	ATG
ENST00000534633.5_161041390_161042214_317	annotated	translating	ENST00000534633.5	protein_coding	ENSG00000158773.14	USF1	protein_coding	chr1	ATG
ENST00000526858.1_74249957_74252333_411	annotated	translating	ENST00000526858.1	nonsense_mediated_decay	ENSG00000141540.11	TTYH2	protein_coding	chr17	GCA
ENST00000513997.1_168267582_168268911_311	annotated	translating	ENST00000513997.1	nonsense_mediated_decay	ENSG00000137628.17	DDX60	protein_coding	chr4	TCC
ENST00000440919.1_199397809_199456037_378	annotated	translating	ENST00000440919.1	nonsense_mediated_decay	ENSG00000119042.17	SATB2	protein_coding	chr2	ATG
ENST00000598614.1_51491644_51500373_1431	annotated	translating	ENST00000598614.1	protein_coding	ENSG00000254521.7	SIGLEC12	protein_coding	chr19	ATG
ENST00000381769.6_3862214_3890730_1596	annotated	translating	ENST00000381769.6	protein_coding	ENSG00000004660.15	CAMKK1	protein_coding	chr17	ATG
ENST00000674902.1_133280064_133280267_204	annotated	translating	ENST00000674902.1	nonsense_mediated_decay	ENSG00000104419.17	NDRG1	protein_coding	chr8	ACC
ENST00000511713.5_62515458_62627160_479	annotated	translating	ENST00000511713.5	protein_coding	ENSG00000086200.17	IPO11	protein_coding	chr5	TGT
ENST00000527462.1_144528373_144529062_401	annotated	translating	ENST00000527462.1	protein_coding	ENSG00000213563.7	C8orf82	protein_coding	chr8	CCC
ENST00000528949.1_34084364_34101781_480	annotated	translating	ENST00000528949.1	protein_coding	ENSG00000134153.10	EMC7	protein_coding	chr15	ATG
ENST00000397246.7_5953176_5966319_516	annotated	translating	ENST00000397246.7	protein_coding	ENSG00000134470.21	IL15RA	protein_coding	chr10	ATG
ENST00000419343.7_32581262_32586036_387	annotated	translating	ENST00000419343.7	protein_coding	ENSG00000105185.12	PDCD5	protein_coding	chr19	ATG
ENST00000494426.2_136994684_136996543_708	annotated	translating	ENST00000494426.2	protein_coding	ENSG00000169583.13	CLIC3	protein_coding	chr9	ATG
ENST00000382643.7_40698759_40731175_1020	annotated	translating	ENST00000382643.7	protein_coding	ENSG00000051180.17	RAD51	protein_coding	chr15	ATG
ENST00000659924.1_8438298_8656297_1206	annotated	translating	ENST00000659924.1	protein_coding	ENSG00000142599.19	RERE	protein_coding	chr1	ATG
ENST00000254051.11_40477591_40496425_2145	annotated	translating	ENST00000254051.11	protein_coding	ENSG00000131746.13	TNS4	protein_coding	chr17	ATG
ENST00000485972.6_151054012_151057848_876	annotated	translating	ENST00000485972.6	protein_coding	ENSG00000164885.13	CDK5	protein_coding	chr7	ATG
ENST00000674426.1_35883422_35919706_2673	annotated	translating	ENST00000674426.1	protein_coding	ENSG00000092847.13	AGO1	protein_coding	chr1	ATG
ENST00000420463.7_53006484_53040220_1848	annotated	translating	ENST00000420463.7	protein_coding	ENSG00000063046.18	EIF4B	protein_coding	chr12	ATG
ENST00000280357.12_112143599_112155053_579	annotated	translating	ENST00000280357.12	protein_coding	ENSG00000150782.12	IL18	protein_coding	chr11	ATG
ENST00000253193.9_33194786_33207572_2310	annotated	translating	ENST00000253193.9	protein_coding	ENSG00000130881.14	LRP3	protein_coding	chr19	ATG
ENST00000397456.2_8062548_8102521_453	annotated	translating	ENST00000397456.2	nonsense_mediated_decay	ENSG00000265818.1	EEF1E1-BLOC1S5	protein_coding	chr6	ATG
ENST00000676231.1_76302713_76304170_645	annotated	translating	ENST00000676231.1	protein_coding	ENSG00000106211.10	HSPB1	protein_coding	chr7	ATG
ENST00000458248.5_20465265_20489211_705	annotated	translating	ENST00000458248.5	protein_coding	ENSG00000099910.17	KLHL22	protein_coding	chr22	ATG
ENST00000486554.1_107714677_107715901_76	annotated	translating	ENST00000486554.1	protein_coding	ENSG00000157514.16	TSC22D3	protein_coding	chrX	ATG
ENST00000361785.10_149895519_149961101_786	annotated	translating	ENST00000361785.10	protein_coding	ENSG00000082996.20	RNF13	protein_coding	chr3	ATG
ENST00000571436.5_4054162_4064534_655	annotated	translating	ENST00000571436.5	nonsense_mediated_decay	ENSG00000074755.15	ZZEF1	protein_coding	chr17	GCC
ENST00000394874.1_46001412_46010734_657	annotated	translating	ENST00000394874.1	protein_coding	ENSG00000171132.14	PRKCE	protein_coding	chr2	ATG
ENST00000244333.4_43461354_43465571_1038	annotated	translating	ENST00000244333.4	protein_coding	ENSG00000124466.9	LYPD3	protein_coding	chr19	ATG
ENST00000524584.1_70517727_70523518_215	annotated	translating	ENST00000524584.1	nonsense_mediated_decay	ENSG00000103051.20	COG4	protein_coding	chr16	ATT
ENST00000280481.9_38687345_38880784_9507	annotated	translating	ENST00000280481.9	protein_coding	ENSG00000150893.11	FREM2	protein_coding	chr13	ATG
ENST00000415022.1_1662605_1668108_550	annotated	translating	ENST00000415022.1	protein_coding	ENSG00000007545.16	CRAMP1	protein_coding	chr16	CGG
ENST00000425927.5_41493465_41502488_780	annotated	translating	ENST00000425927.5	protein_coding	ENSG00000137825.11	ITPKA	protein_coding	chr15	ATG
ENST00000453650.2_185087554_185098344_737	annotated	translating	ENST00000453650.2	protein_coding	ENSG00000121481.11	RNF2	protein_coding	chr1	ATG
ENST00000674065.1_143804568_143805435_642	annotated	translating	ENST00000674065.1	protein_coding	ENSG00000180900.20	SCRIB	protein_coding	chr8	GTG
ENST00000458591.7_30622339_30735606_1926	annotated	translating	ENST00000458591.7	protein_coding	ENSG00000092108.22	SCFD1	protein_coding	chr14	ATG
ENST00000369801.1_109911024_109925186_1314	annotated	translating	ENST00000369801.1	protein_coding	ENSG00000184371.14	CSF1	protein_coding	chr1	ATG
ENST00000342112.9_98199384_98233542_2130	annotated	translating	ENST00000342112.9	protein_coding	ENSG00000095383.20	TBC1D2	protein_coding	chr9	ATG
ENST00000334425.1_37740394_37741308_915	annotated	translating	ENST00000334425.1	protein_coding	ENSG00000187037.8	GPR141	protein_coding	chr7	ATG
ENST00000443880.1_220796755_220808889_357	annotated	translating	ENST00000443880.1	protein_coding	ENSG00000186205.13	MTARC1	protein_coding	chr1	CGA
ENST00000652720.1_5952016_6037155_3027	annotated	translating	ENST00000652720.1	protein_coding	ENSG00000286235.1	AL035461.3	protein_coding	chr20	ATG
ENST00000316637.7_35297857_35321407_1893	annotated	translating	ENST00000316637.7	protein_coding	ENSG00000023892.11	DEF6	protein_coding	chr6	ATG
ENST00000510253.5_159345216_159353504_796	annotated	translating	ENST00000510253.5	protein_coding	ENSG00000109756.9	RAPGEF2	protein_coding	chr4	AAG
ENST00000393807.9_158127410_158171375_1581	annotated	translating	ENST00000393807.9	protein_coding	ENSG00000164125.16	GASK1B	protein_coding	chr4	ATG
ENST00000579146.5_39672855_39688014_444	annotated	translating	ENST00000579146.5	protein_coding	ENSG00000161395.14	PGAP3	protein_coding	chr17	ATG
ENST00000333610.4_19896990_19901854_453	annotated	translating	ENST00000333610.4	protein_coding	ENSG00000183891.6	TTC32	protein_coding	chr2	ATG
ENST00000284136.10_84999443_85121891_2331	annotated	translating	ENST00000284136.10	protein_coding	ENSG00000153993.13	SEMA3D	protein_coding	chr7	ATG
ENST00000676898.1_81688704_81690234_162	annotated	translating	ENST00000676898.1	protein_coding	ENSG00000185359.14	HGS	protein_coding	chr17	AGA
ENST00000395737.2_50481848_50482900_444	annotated	translating	ENST00000395737.2	protein_coding	ENSG00000128165.9	ADM2	protein_coding	chr22	ATG
ENST00000313324.9_6330378_6331154_777	annotated	translating	ENST00000313324.9	protein_coding	ENSG00000178397.13	FAM220A	protein_coding	chr7	ATG
ENST00000306390.7_4537943_4540013_1041	annotated	translating	ENST00000306390.7	protein_coding	ENSG00000171236.10	LRG1	protein_coding	chr19	ATG
ENST00000376935.4_11094314_11134599_273	annotated	translating	ENST00000376935.4	nonsense_mediated_decay	ENSG00000224531.6	SMIM13	protein_coding	chr6	ATG
ENST00000262426.6_86510570_86513082_1137	annotated	translating	ENST00000262426.6	protein_coding	ENSG00000103241.7	FOXF1	protein_coding	chr16	ATG
ENST00000652648.1_88982657_88983826_1170	annotated	translating	ENST00000652648.1	protein_coding	ENSG00000213516.10	RBMXL1	protein_coding	chr1	ATG
ENST00000252100.6_140639528_140645095_1497	annotated	translating	ENST00000252100.6	protein_coding	ENSG00000113119.13	TMCO6	protein_coding	chr5	ATG
ENST00000429402.1_39487348_39487830_483	annotated	translating	ENST00000429402.1	protein_coding	ENSG00000128268.12	MGAT3	protein_coding	chr22	ATG
ENST00000348227.4_74422154_74425698_1002	annotated	translating	ENST00000348227.4	protein_coding	ENSG00000005448.17	WDR54	protein_coding	chr2	ATG
ENST00000263372.5_38319951_38327400_939	annotated	translating	ENST00000263372.5	protein_coding	ENSG00000099337.5	KCNK6	protein_coding	chr19	ATG
ENST00000503111.5_500509_521709_897	annotated	translating	ENST00000503111.5	protein_coding	ENSG00000174227.16	PIGG	protein_coding	chr4	ATG
ENST00000672280.1_56731718_56752298_1377	annotated	translating	ENST00000672280.1	protein_coding	ENSG00000198056.15	PRIM1	protein_coding	chr12	ATG
ENST00000469901.5_151087067_151118278_582	annotated	translating	ENST00000469901.5	protein_coding	ENSG00000133612.19	AGAP3	protein_coding	chr7	TCG
ENST00000431632.5_38293290_38298852_430	annotated	translating	ENST00000431632.5	protein_coding	ENSG00000213923.13	CSNK1E	protein_coding	chr22	CCG
ENST00000581106.5_67717948_67722628_567	annotated	translating	ENST00000581106.5	protein_coding	ENSG00000130935.10	NOL11	protein_coding	chr17	ATG
ENST00000342854.10_134114907_134146300_1152	annotated	translating	ENST00000342854.10	protein_coding	ENSG00000081059.20	TCF7	protein_coding	chr5	ATG
ENST00000634537.1_19875522_19898041_1086	annotated	translating	ENST00000634537.1	non_stop_decay	ENSG00000184470.21	TXNRD2	protein_coding	chr22	CAG
ENST00000367385.9_198232581_198319519_906	annotated	translating	ENST00000367385.9	protein_coding	ENSG00000151414.15	NEK7	protein_coding	chr1	ATG
ENST00000403732.2_26557043_26571508_498	annotated	translating	ENST00000403732.2	protein_coding	ENSG00000117676.14	RPS6KA1	protein_coding	chr1	GCT
ENST00000409938.5_221426031_221572248_2958	annotated	translating	ENST00000409938.5	protein_coding	ENSG00000116106.12	EPHA4	protein_coding	chr2	ATG
ENST00000422097.1_116758517_116769863_642	annotated	translating	ENST00000422097.1	protein_coding	ENSG00000105976.16	MET	protein_coding	chr7	GCT
ENST00000409200.7_55837848_55842830_915	annotated	translating	ENST00000409200.7	protein_coding	ENSG00000123342.16	MMP19	protein_coding	chr12	ATG
ENST00000534488.5_66437430_66438754_225	annotated	translating	ENST00000534488.5	nonsense_mediated_decay	ENSG00000174547.13	MRPL11	protein_coding	chr11	ATG
ENST00000590110.2_5789254_5791141_651	annotated	translating	ENST00000590110.2	nonsense_mediated_decay	ENSG00000141994.16	DUS3L	protein_coding	chr19	ATG
ENST00000574081.6_5210804_5234755_435	annotated	translating	ENST00000574081.6	protein_coding	ENSG00000161929.15	SCIMP	protein_coding	chr17	ATG
ENST00000493662.6_31740467_31762528_2553	annotated	translating	ENST00000493662.6	nonsense_mediated_decay	ENSG00000255152.8	MSH5-SAPCD1	protein_coding	chr6	ATG
ENST00000673822.2_53046771_53153098_2700	annotated	translating	ENST00000673822.2	protein_coding	ENSG00000100523.16	DDHD1	protein_coding	chr14	ATG
ENST00000374584.3_69161310_69163238_1365	annotated	translating	ENST00000374584.3	protein_coding	ENSG00000181191.12	PJA1	protein_coding	chrX	ATG
ENST00000481989.1_136152196_136152658_463	annotated	translating	ENST00000481989.1	protein_coding	ENSG00000174579.4	MSL2	protein_coding	chr3	ATG
ENST00000508990.2_83004880_83011585_437	annotated	translating	ENST00000508990.2	protein_coding	ENSG00000169609.14	C15orf40	protein_coding	chr15	TGA
ENST00000510873.6_82989106_83011604_287	annotated	translating	ENST00000510873.6	protein_coding	ENSG00000169609.14	C15orf40	protein_coding	chr15	CTG
ENST00000418105.5_64002750_64006691_825	annotated	translating	ENST00000418105.5	protein_coding	ENSG00000108622.11	ICAM2	protein_coding	chr17	ATG
ENST00000232854.9_50571105_50580414_1014	annotated	translating	ENST00000232854.9	protein_coding	ENSG00000114735.10	HEMK1	protein_coding	chr3	ATG
ENST00000486665.5_48816473_48818045_266	annotated	translating	ENST00000486665.5	nonsense_mediated_decay	ENSG00000094631.21	HDAC6	protein_coding	chrX	ACG
ENST00000374922.9_56729354_56729557_204	annotated	translating	ENST00000374922.9	protein_coding	ENSG00000204272.13	NBDY	protein_coding	chrX	ATG
ENST00000587142.5_42761262_42762849_540	annotated	translating	ENST00000587142.5	protein_coding	ENSG00000131477.11	RAMP2	protein_coding	chr17	ATG
ENST00000434568.5_19138423_19144640_879	annotated	translating	ENST00000434568.5	nonsense_mediated_decay	ENSG00000100056.12	ESS2	protein_coding	chr22	ATG
ENST00000643327.1_32114797_32137125_497	annotated	translating	ENST00000643327.1	nonsense_mediated_decay	ENSG00000021574.13	SPAST	protein_coding	chr2	GAT
ENST00000523234.5_6708669_6730755_264	annotated	translating	ENST00000523234.5	nonsense_mediated_decay	ENSG00000155189.12	AGPAT5	protein_coding	chr8	ATG
ENST00000526887.5_144450576_144464901_739	annotated	translating	ENST00000526887.5	protein_coding	ENSG00000187954.13	CYHR1	protein_coding	chr8	ATG
ENST00000300850.5_31076325_31083089_5496	annotated	translating	ENST00000300850.5	protein_coding	ENSG00000167395.10	ZNF646	protein_coding	chr16	ATG
ENST00000514809.1_60768682_60787397_264	annotated	translating	ENST00000514809.1	nonsense_mediated_decay	ENSG00000164181.14	ELOVL7	protein_coding	chr5	ATG
ENST00000637821.1_49422023_49422450_117	annotated	translating	ENST00000637821.1	nonsense_mediated_decay	ENSG00000145020.16	AMT	protein_coding	chr3	ATG
ENST00000519644.6_151126424_151147901_285	annotated	translating	ENST00000519644.6	nonsense_mediated_decay	ENSG00000197043.14	ANXA6	protein_coding	chr5	ATG
ENST00000396365.6_54238956_54242751_1443	annotated	translating	ENST00000396365.6	protein_coding	ENSG00000244482.10	LILRA6	protein_coding	chr19	ATG
ENST00000392485.2_76736164_76737160_663	annotated	translating	ENST00000392485.2	protein_coding	ENSG00000161547.17	SRSF2	protein_coding	chr17	ATG
ENST00000587529.1_44012961_44014952_513	annotated	translating	ENST00000587529.1	protein_coding	ENSG00000091947.10	TMEM101	protein_coding	chr17	ATG
ENST00000578137.5_63787050_63799522_477	annotated	translating	ENST00000578137.5	nonsense_mediated_decay	ENSG00000198231.13	DDX42	protein_coding	chr17	ATG
ENST00000566395.5_25244493_25246535_250	annotated	translating	ENST00000566395.5	nonsense_mediated_decay	ENSG00000117616.18	RSRP1	protein_coding	chr1	TCG
ENST00000345496.7_44771380_44801748_495	annotated	translating	ENST00000345496.7	protein_coding	ENSG00000184787.19	UBE2G2	protein_coding	chr21	ATG
ENST00000261797.7_150521255_150553329_2646	annotated	translating	ENST00000261797.7	protein_coding	ENSG00000070614.15	NDST1	protein_coding	chr5	ATG
ENST00000668808.1_43458034_43463347_828	annotated	translating	ENST00000668808.1	protein_coding	ENSG00000124193.16	SRSF6	protein_coding	chr20	ATG
ENST00000593224.1_4650400_4673554_498	annotated	translating	ENST00000593224.1	protein_coding	ENSG00000102858.13	MGRN1	protein_coding	chr16	GAG
ENST00000651448.1_102597039_102617036_576	annotated	translating	ENST00000651448.1	nonsense_mediated_decay	ENSG00000134900.12	TPP2	protein_coding	chr13	ATG
ENST00000370360.8_92246533_92297999_1782	annotated	translating	ENST00000370360.8	protein_coding	ENSG00000174842.17	GLMN	protein_coding	chr1	ATG
ENST00000523904.1_119788354_119797830_855	annotated	translating	ENST00000523904.1	protein_coding	ENSG00000064313.12	TAF2	protein_coding	chr8	TGC
ENST00000555530.5_22924317_22928143_837	annotated	translating	ENST00000555530.5	protein_coding	ENSG00000100462.16	PRMT5	protein_coding	chr14	CGC
ENST00000515673.7_140868264_141132808_1314	annotated	translating	ENST00000515673.7	protein_coding	ENSG00000170153.11	RNF150	protein_coding	chr4	ATG
ENST00000575033.1_67882780_67884123_530	annotated	translating	ENST00000575033.1	protein_coding	ENSG00000038358.15	EDC4	protein_coding	chr16	CAG
ENST00000306357.9_9250581_9575808_708	annotated	translating	ENST00000306357.9	protein_coding	ENSG00000170310.15	STX8	protein_coding	chr17	ATG
ENST00000381930.7_39062515_39115390_2271	annotated	translating	ENST00000381930.7	protein_coding	ENSG00000109790.16	KLHL5	protein_coding	chr4	ATG
ENST00000502529.1_177307882_177311830_374	annotated	translating	ENST00000502529.1	protein_coding	ENSG00000213347.10	MXD3	protein_coding	chr5	ATG
ENST00000222823.9_30425641_30456921_2859	annotated	translating	ENST00000222823.9	protein_coding	ENSG00000106100.11	NOD1	protein_coding	chr7	ATG
ENST00000534596.5_60179894_60183205_303	annotated	translating	ENST00000534596.5	protein_coding	ENSG00000110077.14	MS4A6A	protein_coding	chr11	ATG
ENST00000512108.1_24999767_25030665_767	annotated	translating	ENST00000512108.1	protein_coding	ENSG00000153012.12	LGI2	protein_coding	chr4	CGC
ENST00000600625.5_17337612_17341700_1413	annotated	translating	ENST00000600625.5	protein_coding	ENSG00000130299.17	GTPBP3	protein_coding	chr19	ATG
ENST00000413802.1_33180079_33185655_315	annotated	translating	ENST00000413802.1	protein_coding	ENSG00000099250.18	NRP1	protein_coding	chr10	AAC
ENST00000432260.2_224556418_224557820_165	annotated	translating	ENST00000432260.2	nonsense_mediated_decay	ENSG00000036257.13	CUL3	protein_coding	chr2	GAC
ENST00000260526.11_94173872_94231611_3783	annotated	translating	ENST00000260526.11	protein_coding	ENSG00000137962.13	ARHGAP29	protein_coding	chr1	ATG
ENST00000492285.6_148994273_148996892_331	annotated	translating	ENST00000492285.6	protein_coding	ENSG00000163754.18	GYG1	protein_coding	chr3	ATG
ENST00000503442.1_22693016_22818920_486	annotated	translating	ENST00000503442.1	polymorphic_pseudogene	ENSG00000249948.6	GBA3	polymorphic_pseudogene	chr4	ATG
ENST00000544670.5_19569527_19579129_286	annotated	translating	ENST00000544670.5	protein_coding	ENSG00000103544.15	VPS35L	protein_coding	chr16	ATG
ENST00000594996.5_49877724_49879352_225	annotated	translating	ENST00000594996.5	nonsense_mediated_decay	ENSG00000104946.13	TBC1D17	protein_coding	chr19	ATG
ENST00000604585.5_120865111_120880875_936	annotated	translating	ENST00000604585.5	protein_coding	ENSG00000120008.16	WDR11	protein_coding	chr10	ATG
ENST00000242505.11_73168340_73241016_1746	annotated	translating	ENST00000242505.11	protein_coding	ENSG00000138286.15	FAM149B1	protein_coding	chr10	ATG
ENST00000548139.5_57475485_57477662_890	annotated	translating	ENST00000548139.5	protein_coding	ENSG00000123329.20	ARHGAP9	protein_coding	chr12	ATG
ENST00000519078.6_60780166_60791969_569	annotated	translating	ENST00000519078.6	protein_coding	ENSG00000170312.16	CDK1	protein_coding	chr10	ATG
ENST00000573429.5_15867443_15888585_594	annotated	translating	ENST00000573429.5	protein_coding	ENSG00000133393.13	CEP20	protein_coding	chr16	ATG
ENST00000262457.7_100104522_100300671_3195	annotated	translating	ENST00000262457.7	protein_coding	ENSG00000119509.13	INVS	protein_coding	chr9	ATG
ENST00000420343.1_157138733_157139431_699	annotated	translating	ENST00000420343.1	protein_coding	ENSG00000155868.8	MED7	protein_coding	chr5	ATG
ENST00000292180.8_154983695_154993034_1761	annotated	translating	ENST00000292180.8	protein_coding	ENSG00000160688.19	FLAD1	protein_coding	chr1	ATG
ENST00000612570.4_79481204_79551117_1008	annotated	translating	ENST00000612570.4	protein_coding	ENSG00000102471.14	NDFIP2	protein_coding	chr13	ATG
ENST00000433750.1_238083246_238094554_365	annotated	translating	ENST00000433750.1	protein_coding	ENSG00000132330.18	SCLY	protein_coding	chr2	AGT
ENST00000548318.1_79828371_79845338_291	annotated	translating	ENST00000548318.1	protein_coding	ENSG00000058272.19	PPP1R12A	protein_coding	chr12	ATG
ENST00000634722.1_64180197_64204548_474	annotated	translating	ENST00000634722.1	protein_coding	ENSG00000169118.18	CSNK1G1	protein_coding	chr15	TTC
ENST00000593807.1_7973597_7991815_459	annotated	translating	ENST00000593807.1	protein_coding	ENSG00000066044.15	ELAVL1	protein_coding	chr19	ATG
ENST00000622775.3_87477403_87508537_567	annotated	translating	ENST00000622775.3	protein_coding	ENSG00000164414.18	SLC35A1	protein_coding	chr6	ATG
ENST00000264668.6_7869134_7900055_2175	annotated	translating	ENST00000264668.6	protein_coding	ENSG00000124275.15	MTRR	protein_coding	chr5	ATG
ENST00000418767.5_15789249_15837299_546	annotated	translating	ENST00000418767.5	protein_coding	ENSG00000148481.14	MINDY3	protein_coding	chr10	TTA
ENST00000512085.5_43446225_43453969_645	annotated	translating	ENST00000512085.5	protein_coding	ENSG00000151881.15	TMEM267	protein_coding	chr5	ATG
ENST00000393274.6_114585603_114625984_2784	annotated	translating	ENST00000393274.6	protein_coding	ENSG00000175984.15	DENND2C	protein_coding	chr1	ATG
ENST00000400359.4_24806326_24924271_3444	annotated	translating	ENST00000400359.4	protein_coding	ENSG00000167037.19	SGSM1	protein_coding	chr22	ATG
ENST00000557017.1_91977229_91999379_528	annotated	translating	ENST00000557017.1	nonsense_mediated_decay	ENSG00000100815.12	TRIP11	protein_coding	chr14	CGT
ENST00000267512.9_64948500_64972076_624	annotated	translating	ENST00000267512.9	protein_coding	ENSG00000139998.16	RAB15	protein_coding	chr14	ATG
ENST00000569229.5_74889703_74912235_901	annotated	translating	ENST00000569229.5	protein_coding	ENSG00000103091.15	WDR59	protein_coding	chr16	CAA
ENST00000279907.12_100037639_100142635_4392	annotated	translating	ENST00000279907.12	protein_coding	ENSG00000111647.13	UHRF1BP1L	protein_coding	chr12	ATG
ENST00000414880.1_409884_419642_765	annotated	translating	ENST00000414880.1	protein_coding	ENSG00000125826.21	RBCK1	protein_coding	chr20	AGG
ENST00000549404.5_55955326_55958603_1355	annotated	translating	ENST00000549404.5	protein_coding	ENSG00000185664.14	PMEL	protein_coding	chr12	CCA
ENST00000373034.8_100296280_100408597_3444	annotated	translating	ENST00000373034.8	protein_coding	ENSG00000165194.15	PCDH19	protein_coding	chrX	ATG
ENST00000356554.7_117368184_117522954_1923	annotated	translating	ENST00000356554.7	protein_coding	ENSG00000198162.12	MAN1A2	protein_coding	chr1	ATG
ENST00000306329.15_8705661_8828943_5715	annotated	translating	ENST00000306329.15	protein_coding	ENSG00000168502.17	MTCL1	protein_coding	chr18	ATG
ENST00000592242.1_55245344_55247103_473	annotated	translating	ENST00000592242.1	protein_coding	ENSG00000105063.19	PPP6R1	protein_coding	chr19	ATG
ENST00000648057.3_50546244_50549948_3705	annotated	translating	ENST00000648057.3	protein_coding	ENSG00000130487.9	KLHDC7B	protein_coding	chr22	ATG
ENST00000519685.5_22994584_23017466_2247	annotated	translating	ENST00000519685.5	protein_coding	ENSG00000008853.17	RHOBTB2	protein_coding	chr8	ATG
ENST00000340139.10_105682736_105700005_1386	annotated	translating	ENST00000340139.10	protein_coding	ENSG00000138785.15	INTS12	protein_coding	chr4	ATG
ENST00000392953.8_130917431_131045535_2084	annotated	translating	ENST00000392953.8	protein_coding	ENSG00000136002.20	ARHGEF4	protein_coding	chr2	GGG
ENST00000556821.5_23322214_23325283_534	annotated	translating	ENST00000556821.5	protein_coding	ENSG00000100836.10	PABPN1	protein_coding	chr14	ATG
ENST00000586672.5_79069411_79154529_578	annotated	translating	ENST00000586672.5	protein_coding	ENSG00000166377.20	ATP9B	protein_coding	chr18	ATG
ENST00000476527.6_15073785_15096120_2352	annotated	translating	ENST00000476527.6	protein_coding	ENSG00000131381.12	RBSN	protein_coding	chr3	ATG
ENST00000651160.1_132557325_132592947_1977	annotated	translating	ENST00000651160.1	nonsense_mediated_decay	ENSG00000113522.14	RAD50	protein_coding	chr5	ATG
ENST00000258317.6_182794372_182828905_960	annotated	translating	ENST00000258317.6	protein_coding	ENSG00000135838.13	NPL	protein_coding	chr1	ATG
ENST00000526031.5_32366625_32394414_1005	annotated	translating	ENST00000526031.5	protein_coding	ENSG00000160058.19	BSDC1	protein_coding	chr1	ATG
ENST00000402868.8_123384199_123407700_1056	annotated	translating	ENST00000402868.8	protein_coding	ENSG00000183955.13	KMT5A	protein_coding	chr12	ATG
ENST00000638518.1_93784578_93801849_368	annotated	translating	ENST00000638518.1	nonsense_mediated_decay	ENSG00000042429.12	MED17	protein_coding	chr11	TGG
ENST00000615226.4_388011_391386_391	annotated	translating	ENST00000615226.4	protein_coding	ENSG00000101255.11	TRIB3	protein_coding	chr20	ATG
ENST00000263776.9_44067628_44083789_1503	annotated	translating	ENST00000263776.9	protein_coding	ENSG00000110455.14	ACCS	protein_coding	chr11	ATG
ENST00000569903.1_23710955_23713187_240	annotated	translating	ENST00000569903.1	nonsense_mediated_decay	ENSG00000134398.15	ERN2	protein_coding	chr16	ATG
ENST00000442262.5_153920708_153921807_530	annotated	translating	ENST00000442262.5	protein_coding	ENSG00000089820.16	ARHGAP4	protein_coding	chrX	ATG
ENST00000676934.1_102379853_102380686_283	annotated	translating	ENST00000676934.1	protein_coding	ENSG00000107862.6	GBF1	protein_coding	chr10	GTG
ENST00000530829.1_10368329_10378406_404	annotated	translating	ENST00000530829.1	protein_coding	ENSG00000105397.14	TYK2	protein_coding	chr19	ATG
ENST00000338546.9_98429538_98443240_972	annotated	translating	ENST00000338546.9	protein_coding	ENSG00000107521.19	HPS1	protein_coding	chr10	ATG
ENST00000522693.5_157029591_157057943_1203	annotated	translating	ENST00000522693.5	protein_coding	ENSG00000113249.13	HAVCR1	protein_coding	chr5	ATG
ENST00000487932.5_2102958_2109853_3366	annotated	translating	ENST00000487932.5	nonsense_mediated_decay	ENSG00000008710.20	PKD1	protein_coding	chr16	CCC
ENST00000311506.10_62423903_62448726_1134	annotated	translating	ENST00000311506.10	protein_coding	ENSG00000087995.16	METTL2A	protein_coding	chr17	ATG
ENST00000530221.1_59793479_59797363_228	annotated	translating	ENST00000530221.1	protein_coding	ENSG00000166900.17	STX3	protein_coding	chr11	ATG
ENST00000301327.5_144509334_144511161_1236	annotated	translating	ENST00000301327.5	protein_coding	ENSG00000167700.9	MFSD3	protein_coding	chr8	ATG
ENST00000464839.5_89108178_89121966_1773	annotated	translating	ENST00000464839.5	nonsense_mediated_decay	ENSG00000162645.13	GBP2	protein_coding	chr1	ATG
ENST00000273908.4_82660879_82798537_768	annotated	translating	ENST00000273908.4	protein_coding	ENSG00000145284.12	SCD5	protein_coding	chr4	ATG
ENST00000504926.5_124637903_124649102_3255	annotated	translating	ENST00000504926.5	protein_coding	ENSG00000168916.15	ZNF608	protein_coding	chr5	ATG
ENST00000548673.5_120071703_120093158_873	annotated	translating	ENST00000548673.5	protein_coding	ENSG00000135127.11	BICDL1	protein_coding	chr12	GAG
ENST00000329153.10_67541868_67587232_4092	annotated	translating	ENST00000329153.10	protein_coding	ENSG00000054690.14	PLEKHH1	protein_coding	chr14	ATG
ENST00000651596.1_58487113_58494475_761	annotated	translating	ENST00000651596.1	nonsense_mediated_decay	ENSG00000100578.18	KIAA0586	protein_coding	chr14	GTG
ENST00000564148.1_15396084_15399462_156	annotated	translating	ENST00000564148.1	nonsense_mediated_decay	ENSG00000156968.9	MPV17L	protein_coding	chr16	AAC
ENST00000539148.3_72329785_72430328_447	annotated	translating	ENST00000539148.3	protein_coding	ENSG00000162129.14	CLPB	protein_coding	chr11	ATG
ENST00000311351.9_38163673_38176320_399	annotated	translating	ENST00000311351.9	protein_coding	ENSG00000175324.10	LSM1	protein_coding	chr8	ATG
ENST00000634017.1_27854895_27919127_819	annotated	translating	ENST00000634017.1	protein_coding	ENSG00000180957.18	PITPNB	protein_coding	chr22	ATG
ENST00000642291.1_94599355_94629811_971	annotated	translating	ENST00000642291.1	nonsense_mediated_decay	ENSG00000127990.19	SGCE	protein_coding	chr7	ATC
ENST00000674422.1_32443066_32537027_2758	annotated	translating	ENST00000674422.1	protein_coding	ENSG00000244754.9	N4BP2L2	protein_coding	chr13	ATG
ENST00000466823.3_88717755_88720258_551	annotated	translating	ENST00000466823.3	protein_coding	ENSG00000103335.22	PIEZO1	protein_coding	chr16	CGT
ENST00000343262.9_1962101_1964625_879	annotated	translating	ENST00000343262.9	protein_coding	ENSG00000140988.16	RPS2	protein_coding	chr16	ATG
ENST00000533765.1_138447124_138512339_412	annotated	translating	ENST00000533765.1	protein_coding	ENSG00000135540.11	NHSL1	protein_coding	chr6	ATG
ENST00000475834.2_160085061_160090135_553	annotated	translating	ENST00000475834.2	protein_coding	ENSG00000197081.16	IGF2R	protein_coding	chr6	TTG
ENST00000335393.8_17523439_17553560_2091	annotated	translating	ENST00000335393.8	protein_coding	ENSG00000167483.19	NIBAN3	protein_coding	chr19	ATG
ENST00000374207.4_26343098_26346657_1056	annotated	translating	ENST00000374207.4	nonsense_mediated_decay	ENSG00000176092.16	CRYBG2	protein_coding	chr1	ATG
ENST00000489623.1_43054443_43059381_309	annotated	translating	ENST00000489623.1	protein_coding	ENSG00000112651.12	MRPL2	protein_coding	chr6	ATG
ENST00000529318.5_18080402_18106041_1428	annotated	translating	ENST00000529318.5	protein_coding	ENSG00000166788.10	SAAL1	protein_coding	chr11	ATG
ENST00000265350.9_41907075_41921018_636	annotated	translating	ENST00000265350.9	protein_coding	ENSG00000124641.16	MED20	protein_coding	chr6	ATG
ENST00000331581.11_115176477_115504394_1413	annotated	translating	ENST00000331581.11	protein_coding	ENSG00000182985.18	CADM1	protein_coding	chr11	ATG
ENST00000403231.6_132696637_132737419_2178	annotated	translating	ENST00000403231.6	protein_coding	ENSG00000131437.16	KIF3A	protein_coding	chr5	ATG
ENST00000416518.1_40457472_40461958_372	annotated	translating	ENST00000416518.1	protein_coding	ENSG00000188846.14	RPL14	protein_coding	chr3	ATG
ENST00000368849.8_151540367_151581704_1170	annotated	translating	ENST00000368849.8	protein_coding	ENSG00000143367.16	TUFT1	protein_coding	chr1	ATG
ENST00000544671.1_4610156_4612771_358	annotated	translating	ENST00000544671.1	protein_coding	ENSG00000010219.13	DYRK4	protein_coding	chr12	TTC
ENST00000570833.5_2033820_2036430_147	annotated	translating	ENST00000570833.5	nonsense_mediated_decay	ENSG00000108963.19	DPH1	protein_coding	chr17	ACC
ENST00000380880.4_14737399_14868977_6537	annotated	translating	ENST00000380880.4	protein_coding	ENSG00000164946.20	FREM1	protein_coding	chr9	ATG
ENST00000435827.6_26911143_26942776_558	annotated	translating	ENST00000435827.6	protein_coding	ENSG00000090273.14	NUDC	protein_coding	chr1	ATG
ENST00000478464.5_139344670_139357011_957	annotated	translating	ENST00000478464.5	protein_coding	ENSG00000175110.12	MRPS22	protein_coding	chr3	ATG
ENST00000329805.6_8797363_8799120_1758	annotated	translating	ENST00000329805.6	protein_coding	ENSG00000185156.6	MFSD6L	protein_coding	chr17	ATG
ENST00000351273.11_132317457_132367819_1254	annotated	translating	ENST00000351273.11	protein_coding	ENSG00000014257.16	ACP3	protein_coding	chr3	ATG
ENST00000565240.5_73988654_73991633_413	annotated	translating	ENST00000565240.5	protein_coding	ENSG00000067221.14	STOML1	protein_coding	chr15	ATG
ENST00000442406.5_184319757_184320854_150	annotated	translating	ENST00000442406.5	nonsense_mediated_decay	ENSG00000114867.22	EIF4G1	protein_coding	chr3	ATG
ENST00000412268.1_74617147_74619142_365	annotated	translating	ENST00000412268.1	protein_coding	ENSG00000186407.7	CD300E	protein_coding	chr17	ATG
ENST00000579645.5_21021218_21043760_582	annotated	translating	ENST00000579645.5	nonsense_mediated_decay	ENSG00000124422.12	USP22	protein_coding	chr17	ATG
ENST00000333617.8_115810320_116444983_1035	annotated	translating	ENST00000333617.8	protein_coding	ENSG00000185565.12	LSAMP	protein_coding	chr3	CTG
ENST00000370996.5_59939035_59939931_897	annotated	translating	ENST00000370996.5	protein_coding	ENSG00000132825.7	PPP1R3D	protein_coding	chr20	ATG
ENST00000538966.5_153766211_153779036_5796	annotated	translating	ENST00000538966.5	protein_coding	ENSG00000198753.12	PLXNB3	protein_coding	chrX	ATG
ENST00000396958.8_2896450_2899146_420	annotated	translating	ENST00000396958.8	protein_coding	ENSG00000162076.13	FLYWCH2	protein_coding	chr16	ATG
ENST00000590558.5_5711893_5719871_555	annotated	translating	ENST00000590558.5	nonsense_mediated_decay	ENSG00000196365.12	LONP1	protein_coding	chr19	GGC
ENST00000427130.6_58584109_58659346_2844	annotated	translating	ENST00000427130.6	protein_coding	ENSG00000035681.9	NSMAF	protein_coding	chr8	ATG
ENST00000376238.5_84278221_84340633_2073	annotated	translating	ENST00000376238.5	protein_coding	ENSG00000197506.8	SLC28A3	protein_coding	chr9	ATG
ENST00000566269.6_765732_768730_1000	annotated	translating	ENST00000566269.6	protein_coding	ENSG00000102854.16	MSLN	protein_coding	chr16	ATC
ENST00000333762.6_129315264_129315902_639	annotated	translating	ENST00000333762.6	protein_coding	ENSG00000184897.6	H1-10	protein_coding	chr3	ATG
ENST00000566057.5_28484095_28491759_315	annotated	translating	ENST00000566057.5	nonsense_mediated_decay	ENSG00000188603.22	CLN3	protein_coding	chr16	ATG
ENST00000304808.10_117144293_117167696_525	annotated	translating	ENST00000304808.10	protein_coding	ENSG00000168092.14	PAFAH1B2	protein_coding	chr11	GCT
ENST00000300175.8_32643593_32696606_636	annotated	translating	ENST00000300175.8	protein_coding	ENSG00000166922.8	SCG5	protein_coding	chr15	ATG
ENST00000452358.5_194588532_194625951_783	annotated	translating	ENST00000452358.5	protein_coding	ENSG00000145014.18	TMEM44	protein_coding	chr3	AAC
ENST00000518564.1_30799717_30812421_141	annotated	translating	ENST00000518564.1	protein_coding	ENSG00000104695.13	PPP2CB	protein_coding	chr8	ATG
ENST00000409207.5_46905466_46909171_438	annotated	translating	ENST00000409207.5	protein_coding	ENSG00000180398.13	MCFD2	protein_coding	chr2	ATG
ENST00000430670.5_47795667_47819785_824	annotated	translating	ENST00000430670.5	protein_coding	ENSG00000061273.18	HDAC7	protein_coding	chr12	ATG
ENST00000449162.1_44106240_44107700_487	annotated	translating	ENST00000449162.1	protein_coding	ENSG00000106624.11	AEBP1	protein_coding	chr7	ATG
ENST00000369849.9_103277212_103288666_1497	annotated	translating	ENST00000369849.9	protein_coding	ENSG00000148798.11	INA	protein_coding	chr10	ATG
ENST00000277945.11_113146072_113165632_620	annotated	translating	ENST00000277945.11	protein_coding	ENSG00000148737.17	TCF7L2	protein_coding	chr10	CTG
ENST00000542013.5_18865834_18930695_960	annotated	translating	ENST00000542013.5	protein_coding	ENSG00000141127.15	PRPSAP2	protein_coding	chr17	ATG
ENST00000450267.5_177051571_177064977_360	annotated	translating	ENST00000450267.5	protein_coding	ENSG00000177565.18	TBL1XR1	protein_coding	chr3	ATG
ENST00000205214.11_56338405_56384299_3294	annotated	translating	ENST00000205214.11	protein_coding	ENSG00000157426.14	AASDH	protein_coding	chr4	ATG
ENST00000478732.1_10749665_10770081_141	annotated	translating	ENST00000478732.1	nonsense_mediated_decay	ENSG00000137210.14	TMEM14B	protein_coding	chr6	GTT
ENST00000425986.1_20241714_20243684_1676	annotated	translating	ENST00000425986.1	protein_coding	ENSG00000040608.14	RTN4R	protein_coding	chr22	GTG
ENST00000511467.1_86635257_86814548_7470	annotated	translating	ENST00000511467.1	protein_coding	ENSG00000163629.13	PTPN13	protein_coding	chr4	ATG
ENST00000639370.1_76884966_77637568_3592	annotated	translating	ENST00000639370.1	protein_coding	ENSG00000156113.24	KCNMA1	protein_coding	chr10	GAG
ENST00000392218.6_35155551_35159604_288	annotated	translating	ENST00000392218.6	protein_coding	ENSG00000089327.15	FXYD5	protein_coding	chr19	ATG
ENST00000434291.5_30285623_30299482_1440	annotated	translating	ENST00000434291.5	protein_coding	ENSG00000248751.6	AC004997.1	protein_coding	chr22	GGC
ENST00000587613.1_56618041_56651075_416	annotated	translating	ENST00000587613.1	protein_coding	ENSG00000091164.13	TXNL1	protein_coding	chr18	ATG
ENST00000417181.5_33906747_33907412_120	annotated	translating	ENST00000417181.5	nonsense_mediated_decay	ENSG00000241837.7	ATP5PO	protein_coding	chr21	GTC
ENST00000594182.1_47755474_47757051_297	annotated	translating	ENST00000594182.1	protein_coding	ENSG00000105373.19	NOP53	protein_coding	chr19	GCG
ENST00000509869.5_49618549_49619304_214	annotated	translating	ENST00000509869.5	nonsense_mediated_decay	ENSG00000121067.19	SPOP	protein_coding	chr17	AAA
ENST00000369531.1_154789989_154805373_394	annotated	translating	ENST00000369531.1	protein_coding	ENSG00000130830.15	MPP1	protein_coding	chrX	ATG
ENST00000393994.4_66510660_66531772_1338	annotated	translating	ENST00000393994.4	protein_coding	ENSG00000174483.20	BBS1	protein_coding	chr11	ATG
ENST00000361833.7_176864287_177164676_3882	annotated	translating	ENST00000361833.7	protein_coding	ENSG00000152092.16	ASTN1	protein_coding	chr1	ATG
ENST00000243346.10_151270696_151282948_921	annotated	translating	ENST00000243346.10	protein_coding	ENSG00000123609.11	NMI	protein_coding	chr2	ATG
ENST00000344138.9_39947107_39971081_990	annotated	translating	ENST00000344138.9	protein_coding	ENSG00000100351.17	GRAP2	protein_coding	chr22	ATG
ENST00000623632.3_40346559_40361313_788	annotated	translating	ENST00000623632.3	protein_coding	ENSG00000239900.13	ADSL	protein_coding	chr22	ATG
ENST00000342932.8_75028319_75049232_612	annotated	translating	ENST00000342932.8	protein_coding	ENSG00000138621.12	PPCDC	protein_coding	chr15	ATG
ENST00000584895.5_49483595_49491571_684	annotated	translating	ENST00000584895.5	protein_coding	ENSG00000215472.10	RPL17-C18orf32	protein_coding	chr18	ATG
ENST00000588935.1_11547840_11550304_683	annotated	translating	ENST00000588935.1	protein_coding	ENSG00000130176.8	CNN1	protein_coding	chr19	CAG
ENST00000361028.5_28382492_28398405_1812	annotated	translating	ENST00000361028.5	protein_coding	ENSG00000158691.14	ZSCAN12	protein_coding	chr6	ATG
ENST00000638156.1_24590513_24602103_1467	annotated	translating	ENST00000638156.1	nonsense_mediated_decay	ENSG00000107863.18	ARHGAP21	protein_coding	chr10	ATC
ENST00000317089.10_46957032_46973572_1236	annotated	translating	ENST00000317089.10	protein_coding	ENSG00000069345.12	DNAJA2	protein_coding	chr16	ATG
ENST00000370693.5_57172698_57184187_633	annotated	translating	ENST00000370693.5	protein_coding	ENSG00000112208.11	BAG2	protein_coding	chr6	ATG
ENST00000493763.7_42879911_42886461_765	annotated	translating	ENST00000493763.7	protein_coding	ENSG00000146223.16	RPL7L1	protein_coding	chr6	ATG
ENST00000371587.8_137087081_137088365_345	annotated	translating	ENST00000371587.8	nonsense_mediated_decay	ENSG00000177239.15	MAN1B1	protein_coding	chr9	CCT
ENST00000489538.1_1754669_1756608_222	annotated	translating	ENST00000489538.1	nonsense_mediated_decay	ENSG00000008130.15	NADK	protein_coding	chr1	GAG
ENST00000372876.2_42745036_42746073_1038	annotated	translating	ENST00000372876.2	protein_coding	ENSG00000124659.7	TBCC	protein_coding	chr6	ATG
ENST00000404796.3_21802749_22029514_429	annotated	translating	ENST00000404796.3	nonsense_mediated_decay	ENSG00000264545.2	AL359922.1	protein_coding	chr9	ATG
ENST00000450807.5_100105257_100110277_480	annotated	translating	ENST00000450807.5	protein_coding	ENSG00000221838.10	AP4M1	protein_coding	chr7	CGG
ENST00000569188.6_69109396_69115263_1659	annotated	translating	ENST00000569188.6	protein_coding	ENSG00000103044.11	HAS3	protein_coding	chr16	ATG
ENST00000388798.7_100162281_100241019_2778	annotated	translating	ENST00000388798.7	protein_coding	ENSG00000104450.13	SPAG1	protein_coding	chr8	ATG
ENST00000620139.4_215944866_216013327_642	annotated	translating	ENST00000620139.4	protein_coding	ENSG00000118242.16	MREG	protein_coding	chr2	ATG
ENST00000550814.5_51049080_51058067_474	annotated	translating	ENST00000550814.5	protein_coding	ENSG00000050426.16	LETMD1	protein_coding	chr12	ATG
ENST00000598058.1_35269115_35270097_510	annotated	translating	ENST00000598058.1	protein_coding	ENSG00000105698.16	USF2	protein_coding	chr19	ACC
ENST00000425929.6_129102611_129111788_597	annotated	translating	ENST00000425929.6	protein_coding	ENSG00000151470.13	C4orf33	protein_coding	chr4	ATG
ENST00000571176.1_80221561_80227854_630	annotated	translating	ENST00000571176.1	protein_coding	ENSG00000181045.15	SLC26A11	protein_coding	chr17	ATG
ENST00000642383.1_50081665_50092216_1770	annotated	translating	ENST00000642383.1	protein_coding	ENSG00000171365.17	CLCN5	protein_coding	chrX	ATT
ENST00000373055.6_37692691_37708363_840	annotated	translating	ENST00000373055.6	protein_coding	ENSG00000134690.11	CDCA8	protein_coding	chr1	ATG
ENST00000451466.1_130911871_130938607_867	annotated	translating	ENST00000451466.1	protein_coding	ENSG00000130720.13	FIBCD1	protein_coding	chr9	ATG
ENST00000584694.1_75497166_75499073_528	annotated	translating	ENST00000584694.1	protein_coding	ENSG00000177728.17	TMEM94	protein_coding	chr17	GTG
ENST00000649031.1_27198201_27200077_1164	annotated	translating	ENST00000649031.1	protein_coding	ENSG00000106031.9	HOXA13	protein_coding	chr7	ATG
ENST00000584924.5_48137239_48430120_1077	annotated	translating	ENST00000584924.5	protein_coding	ENSG00000141293.16	SKAP1	protein_coding	chr17	ATG
ENST00000676945.1_226881908_226917661_1581	annotated	translating	ENST00000676945.1	protein_coding	ENSG00000143801.18	PSEN2	protein_coding	chr1	ATG
ENST00000559459.5_52256704_52295636_1290	annotated	translating	ENST00000559459.5	nonsense_mediated_decay	ENSG00000128833.13	MYO5C	protein_coding	chr15	ATG
ENST00000640011.1_61485535_61529238_285	annotated	translating	ENST00000640011.1	protein_coding	ENSG00000027075.15	PRKCH	protein_coding	chr14	GGG
ENST00000590998.5_1127660_1154276_385	annotated	translating	ENST00000590998.5	protein_coding	ENSG00000064932.16	SBNO2	protein_coding	chr19	ATG
ENST00000547098.5_93469286_93488370_465	annotated	translating	ENST00000547098.5	protein_coding	ENSG00000198015.14	MRPL42	protein_coding	chr12	ATG
ENST00000468494.1_89244781_89245566_360	annotated	translating	ENST00000468494.1	IG_V_gene	ENSG00000243238.1	IGKV2-30	IG_V_gene	chr2	ATG
ENST00000312184.6_73976282_73981618_780	annotated	translating	ENST00000312184.6	protein_coding	ENSG00000175606.11	TMEM70	protein_coding	chr8	ATG
ENST00000338791.11_128393010_128409901_1797	annotated	translating	ENST00000338791.11	protein_coding	ENSG00000106348.18	IMPDH1	protein_coding	chr7	ATG
ENST00000372935.5_101010584_101042289_1512	annotated	translating	ENST00000372935.5	protein_coding	ENSG00000188917.15	TRMT2B	protein_coding	chrX	ATG
ENST00000540804.5_65278769_65453894_480	annotated	translating	ENST00000540804.5	protein_coding	ENSG00000174099.12	MSRB3	protein_coding	chr12	ATG
ENST00000468257.2_59904502_59926746_1206	annotated	translating	ENST00000468257.2	nonsense_mediated_decay	ENSG00000134716.11	CYP2J2	protein_coding	chr1	ATG
ENST00000291041.6_67908750_67927639_1272	annotated	translating	ENST00000291041.6	protein_coding	ENSG00000159792.10	PSKH1	protein_coding	chr16	ATG
ENST00000586569.3_62325353_62385031_1848	annotated	translating	ENST00000586569.3	protein_coding	ENSG00000141655.17	TNFRSF11A	protein_coding	chr18	ATG
ENST00000647753.1_74463262_74465247_477	annotated	translating	ENST00000647753.1	nonsense_mediated_decay	ENSG00000115275.14	MOGS	protein_coding	chr2	ATG
ENST00000533749.5_143581079_143599321_413	annotated	translating	ENST00000533749.5	protein_coding	ENSG00000104529.17	EEF1D	protein_coding	chr8	ATG
ENST00000228515.6_51063749_51076561_1629	annotated	translating	ENST00000228515.6	protein_coding	ENSG00000110925.7	CSRNP2	protein_coding	chr12	ATG
ENST00000369310.7_113765381_113777637_1395	annotated	translating	ENST00000369310.7	protein_coding	ENSG00000148735.15	PLEKHS1	protein_coding	chr10	ATG
ENST00000357194.10_102797418_102868744_447	annotated	translating	ENST00000357194.10	protein_coding	ENSG00000109332.20	UBE2D3	protein_coding	chr4	ATG
ENST00000274150.4_1009058_1037665_933	annotated	translating	ENST00000274150.4	protein_coding	ENSG00000145506.14	NKD2	protein_coding	chr5	ATG
ENST00000391860.7_230323428_230425928_1572	annotated	translating	ENST00000391860.7	protein_coding	ENSG00000177614.11	PGBD5	protein_coding	chr1	ATG
ENST00000253928.14_2929686_2948724_2148	annotated	translating	ENST00000253928.14	protein_coding	ENSG00000059122.17	FLYWCH1	protein_coding	chr16	ATG
ENST00000451321.6_105682736_105700005_1386	annotated	translating	ENST00000451321.6	protein_coding	ENSG00000138785.15	INTS12	protein_coding	chr4	ATG
ENST00000418289.1_206766694_206767065_372	annotated	translating	ENST00000418289.1	protein_coding	ENSG00000118246.14	FASTKD2	protein_coding	chr2	ATG
ENST00000507606.3_135662580_135674162_141	annotated	translating	ENST00000507606.3	protein_coding	ENSG00000243317.8	STMP1	protein_coding	chr7	ATG
ENST00000589353.5_5941648_5974427_231	annotated	translating	ENST00000589353.5	nonsense_mediated_decay	ENSG00000031823.14	RANBP3	protein_coding	chr19	ATG
ENST00000264977.8_136001499_136145163_3450	annotated	translating	ENST00000264977.8	protein_coding	ENSG00000073711.11	PPP2R3A	protein_coding	chr3	ATG
ENST00000373178.5_36088905_36093383_1089	annotated	translating	ENST00000373178.5	protein_coding	ENSG00000116863.11	ADPRS	protein_coding	chr1	ATG
ENST00000566283.1_89908966_89911213_349	annotated	translating	ENST00000566283.1	protein_coding	ENSG00000141002.20	TCF25	protein_coding	chr16	GAA
ENST00000581387.5_5397393_5419815_583	annotated	translating	ENST00000581387.5	protein_coding	ENSG00000082397.17	EPB41L3	protein_coding	chr18	GTG
ENST00000451513.5_11298696_11313420_528	annotated	translating	ENST00000451513.5	protein_coding	ENSG00000197548.12	ATG7	protein_coding	chr3	ATG
ENST00000318565.11_74957986_74960095_745	annotated	translating	ENST00000318565.11	protein_coding	ENSG00000167861.16	HID1	protein_coding	chr17	CGA
ENST00000274605.6_178119584_178121998_1632	annotated	translating	ENST00000274605.6	protein_coding	ENSG00000145911.6	N4BP3	protein_coding	chr5	ATG
ENST00000430075.5_128091358_128103091_174	annotated	translating	ENST00000430075.5	nonsense_mediated_decay	ENSG00000136731.13	UGGT1	protein_coding	chr2	ATG
ENST00000455506.1_97913288_97922487_516	annotated	translating	ENST00000455506.1	protein_coding	ENSG00000136932.14	TRMO	protein_coding	chr9	GGC
ENST00000568223.7_715290_717384_879	annotated	translating	ENST00000568223.7	protein_coding	ENSG00000103260.9	METRN	protein_coding	chr16	ATG
ENST00000428202.7_75674438_75712937_1725	annotated	translating	ENST00000428202.7	protein_coding	ENSG00000152359.15	POC5	protein_coding	chr5	ATG
ENST00000481670.2_58213655_58241259_372	annotated	translating	ENST00000481670.2	protein_coding	ENSG00000115392.12	FANCL	protein_coding	chr2	AAC
ENST00000560147.5_90912880_90918297_492	annotated	translating	ENST00000560147.5	protein_coding	ENSG00000196547.15	MAN2A2	protein_coding	chr15	TAC
ENST00000557326.1_60156103_60165309_183	annotated	translating	ENST00000557326.1	protein_coding	ENSG00000100612.14	DHRS7	protein_coding	chr14	ATG
ENST00000642664.1_102644837_102656305_771	annotated	translating	ENST00000642664.1	nonsense_mediated_decay	ENSG00000171206.15	TRIM8	protein_coding	chr10	ATC
ENST00000420470.3_105552766_105677934_2331	annotated	translating	ENST00000420470.3	protein_coding	ENSG00000236699.9	ARHGEF38	protein_coding	chr4	ATG
ENST00000553890.1_101762928_101836395_436	annotated	translating	ENST00000553890.1	protein_coding	ENSG00000078304.19	PPP2R5C	protein_coding	chr14	TGG
ENST00000542791.1_27710847_27755185_114	annotated	translating	ENST00000542791.1	protein_coding	ENSG00000061794.13	MRPS35	protein_coding	chr12	GCG
ENST00000309755.9_137622101_137735646_1761	annotated	translating	ENST00000309755.9	protein_coding	ENSG00000146021.15	KLHL3	protein_coding	chr5	ATG
ENST00000636276.1_63641988_63724657_1365	annotated	translating	ENST00000636276.1	protein_coding	ENSG00000131089.17	ARHGEF9	protein_coding	chrX	ATG
ENST00000584897.5_2706443_2724924_449	annotated	translating	ENST00000584897.5	nonsense_mediated_decay	ENSG00000101596.16	SMCHD1	protein_coding	chr18	AAA
ENST00000458535.6_32238973_32369964_345	annotated	translating	ENST00000458535.6	protein_coding	ENSG00000170293.9	CMTM8	protein_coding	chr3	ATG
ENST00000517374.5_157477685_157502822_1466	annotated	translating	ENST00000517374.5	protein_coding	ENSG00000135074.16	ADAM19	protein_coding	chr5	GTG
ENST00000461421.5_102152411_102160559_775	annotated	translating	ENST00000461421.5	protein_coding	ENSG00000166197.17	NOLC1	protein_coding	chr10	ATG
ENST00000591275.5_14412562_14413220_325	annotated	translating	ENST00000591275.5	protein_coding	ENSG00000123136.15	DDX39A	protein_coding	chr19	ATG
ENST00000452771.5_154764925_154767356_507	annotated	translating	ENST00000452771.5	nonsense_mediated_decay	ENSG00000130826.18	DKC1	protein_coding	chrX	AAG
ENST00000370501.4_62709208_62760264_1254	annotated	translating	ENST00000370501.4	protein_coding	ENSG00000101188.5	NTSR1	protein_coding	chr20	ATG
ENST00000013125.8_50420022_50532049_2538	annotated	translating	ENST00000013125.8	protein_coding	ENSG00000012983.11	MAP4K5	protein_coding	chr14	ATG
ENST00000631126.2_159736266_159748647_510	annotated	translating	ENST00000631126.2	protein_coding	ENSG00000146457.16	WTAP	protein_coding	chr6	ATG
ENST00000518338.6_77691421_77776257_393	annotated	translating	ENST00000518338.6	protein_coding	ENSG00000171530.15	TBCA	protein_coding	chr5	ATG
ENST00000423676.7_20449976_20467470_1068	annotated	translating	ENST00000423676.7	protein_coding	ENSG00000170298.15	LGALS9B	protein_coding	chr17	ATG
ENST00000372890.6_128309553_128322408_993	annotated	translating	ENST00000372890.6	protein_coding	ENSG00000167112.10	TRUB2	protein_coding	chr9	ATG
ENST00000416457.5_32704818_32725458_629	annotated	translating	ENST00000416457.5	nonsense_mediated_decay	ENSG00000182973.19	CNOT10	protein_coding	chr3	ATT
ENST00000437827.1_43332198_43348554_1677	annotated	translating	ENST00000437827.1	protein_coding	ENSG00000163788.14	SNRK	protein_coding	chr3	ATG
ENST00000491621.5_63856320_63885684_638	annotated	translating	ENST00000491621.5	protein_coding	ENSG00000169764.16	UGP2	protein_coding	chr2	ATG
ENST00000430445.1_237576584_237586099_421	annotated	translating	ENST00000430445.1	protein_coding	ENSG00000124839.13	RAB17	protein_coding	chr2	TGT
ENST00000558112.1_24137520_24138475_342	annotated	translating	ENST00000558112.1	nonsense_mediated_decay	ENSG00000092010.15	PSME1	protein_coding	chr14	AAG
ENST00000392614.8_74737010_74745408_684	annotated	translating	ENST00000392614.8	protein_coding	ENSG00000172794.20	RAB37	protein_coding	chr17	ATG
ENST00000409428.5_190930497_190962983_522	annotated	translating	ENST00000409428.5	protein_coding	ENSG00000115419.13	GLS	protein_coding	chr2	ATG
ENST00000334660.10_41231383_41279386_585	annotated	translating	ENST00000334660.10	protein_coding	ENSG00000187446.12	CHP1	protein_coding	chr15	ATG
ENST00000350033.8_231788571_231807642_792	annotated	translating	ENST00000350033.8	protein_coding	ENSG00000144524.18	COPS7B	protein_coding	chr2	ATG
ENST00000505072.5_130894770_130937464_361	annotated	translating	ENST00000505072.5	protein_coding	ENSG00000017260.20	ATP2C1	protein_coding	chr3	ATG
ENST00000486446.3_7057710_7148113_624	annotated	translating	ENST00000486446.3	protein_coding	ENSG00000130021.15	PUDP	protein_coding	chrX	ATG
ENST00000418265.1_129095028_129160975_993	annotated	translating	ENST00000418265.1	protein_coding	ENSG00000261796.1	ISY1-RAB43	protein_coding	chr3	ATG
ENST00000494598.5_155375686_155676039_3042	annotated	translating	ENST00000494598.5	protein_coding	ENSG00000114805.18	PLCH1	protein_coding	chr3	ATG
ENST00000332290.3_169702460_169703032_573	annotated	translating	ENST00000332290.3	protein_coding	ENSG00000185127.6	C6orf120	protein_coding	chr6	ATG
ENST00000357479.10_30895414_31026185_2391	annotated	translating	ENST00000357479.10	protein_coding	ENSG00000196792.12	STRN3	protein_coding	chr14	ATG
ENST00000557352.1_96855304_96860849_526	annotated	translating	ENST00000557352.1	protein_coding	ENSG00000100749.8	VRK1	protein_coding	chr14	ATG
ENST00000612884.4_63922738_64040261_1464	annotated	translating	ENST00000612884.4	protein_coding	ENSG00000035664.11	DAPK2	protein_coding	chr15	ATG
ENST00000576505.6_42293657_42295188_958	annotated	translating	ENST00000576505.6	protein_coding	ENSG00000079432.7	CIC	protein_coding	chr19	GGA
ENST00000528516.5_65554360_65557959_348	annotated	translating	ENST00000528516.5	nonsense_mediated_decay	ENSG00000168056.17	LTBP3	protein_coding	chr11	ATG
ENST00000452389.6_39100384_39107541_645	annotated	translating	ENST00000452389.6	nonsense_mediated_decay	ENSG00000114745.13	GORASP1	protein_coding	chr3	ATG
ENST00000522700.5_189750581_189761640_1242	annotated	translating	ENST00000522700.5	protein_coding	ENSG00000128694.12	OSGEPL1	protein_coding	chr2	ATG
ENST00000262320.8_288125_347025_2586	annotated	translating	ENST00000262320.8	protein_coding	ENSG00000103126.15	AXIN1	protein_coding	chr16	ATG
ENST00000615191.4_26729663_26774803_3423	annotated	translating	ENST00000615191.4	protein_coding	ENSG00000117713.20	ARID1A	protein_coding	chr1	ATG
ENST00000395754.4_27430072_27449280_1614	annotated	translating	ENST00000395754.4	protein_coding	ENSG00000103522.16	IL21R	protein_coding	chr16	ATG
ENST00000603044.5_20929481_20946731_385	annotated	translating	ENST00000603044.5	protein_coding	ENSG00000188352.12	FOCAD	protein_coding	chr9	ATG
ENST00000541455.1_73873118_73873405_288	annotated	translating	ENST00000541455.1	protein_coding	ENSG00000181924.7	COA4	protein_coding	chr11	ATG
ENST00000487173.5_26907829_26919374_406	annotated	translating	ENST00000487173.5	protein_coding	ENSG00000137055.15	PLAA	protein_coding	chr9	TAT
ENST00000645635.1_109714380_109801971_1893	annotated	translating	ENST00000645635.1	protein_coding	ENSG00000285330.1	AC126283.2	protein_coding	chr4	ATG
ENST00000637354.1_8436647_8484259_891	annotated	translating	ENST00000637354.1	protein_coding	ENSG00000153707.17	PTPRD	protein_coding	chr9	TGC
ENST00000543786.5_30659922_30666961_629	annotated	translating	ENST00000543786.5	nonsense_mediated_decay	ENSG00000156860.16	FBRS	protein_coding	chr16	AGG
ENST00000639955.1_8082289_8096087_825	annotated	translating	ENST00000639955.1	protein_coding	ENSG00000089818.18	NECAP1	protein_coding	chr12	ATG
ENST00000287647.7_10028658_10098947_4413	annotated	translating	ENST00000287647.7	protein_coding	ENSG00000144554.12	FANCD2	protein_coding	chr3	ATG
ENST00000476006.5_154429343_154449979_881	annotated	translating	ENST00000476006.5	protein_coding	ENSG00000160712.13	IL6R	protein_coding	chr1	GAA
ENST00000514701.5_113049033_113294385_2145	annotated	translating	ENST00000514701.5	protein_coding	ENSG00000171444.18	MCC	protein_coding	chr5	ATG
ENST00000530255.1_138912866_138929997_439	annotated	translating	ENST00000530255.1	protein_coding	ENSG00000135597.19	REPS1	protein_coding	chr6	GAG
ENST00000439043.1_9789885_9791466_286	annotated	translating	ENST00000439043.1	protein_coding	ENSG00000171148.13	TADA3	protein_coding	chr3	ATG
ENST00000438358.1_123621519_123626636_1137	annotated	translating	ENST00000438358.1	protein_coding	ENSG00000125676.20	THOC2	protein_coding	chrX	GGA
ENST00000425171.1_1677030_1744455_673	annotated	translating	ENST00000425171.1	protein_coding	ENSG00000130508.11	PXDN	protein_coding	chr2	ATG
ENST00000455022.1_144799454_144835938_560	annotated	translating	ENST00000455022.1	protein_coding	ENSG00000152818.18	UTRN	protein_coding	chr6	ATG
ENST00000648189.1_184136667_184140452_692	annotated	translating	ENST00000648189.1	nonsense_mediated_decay	ENSG00000145191.15	EIF2B5	protein_coding	chr3	CTG
ENST00000277459.8_129638356_129641999_591	annotated	translating	ENST00000277459.8	protein_coding	ENSG00000148331.12	ASB6	protein_coding	chr9	ATG
ENST00000219409.8_280681_282811_675	annotated	translating	ENST00000219409.8	protein_coding	ENSG00000242173.10	ARHGDIG	protein_coding	chr16	ATG
ENST00000448753.6_31819066_31879749_1977	annotated	translating	ENST00000448753.6	nonsense_mediated_decay	ENSG00000100150.20	DEPDC5	protein_coding	chr22	GCA
ENST00000403676.5_58159768_58241240_774	annotated	translating	ENST00000403676.5	protein_coding	ENSG00000115392.12	FANCL	protein_coding	chr2	ATG
ENST00000526547.2_40097110_40097212_103	annotated	translating	ENST00000526547.2	nonsense_mediated_decay	ENSG00000131238.18	PPT1	protein_coding	chr1	CTT
ENST00000579991.3_58087091_58089276_267	annotated	translating	ENST00000579991.3	protein_coding	ENSG00000264364.3	DYNLL2	protein_coding	chr17	ATG
ENST00000589995.1_3544834_3551045_777	annotated	translating	ENST00000589995.1	protein_coding	ENSG00000161091.13	MFSD12	protein_coding	chr19	CTC
ENST00000315585.11_132848189_132870742_1047	annotated	translating	ENST00000315585.11	nonsense_mediated_decay	ENSG00000072609.18	CHFR	protein_coding	chr12	ATG
ENST00000286186.11_201185778_201217738_1566	annotated	translating	ENST00000286186.11	protein_coding	ENSG00000003400.15	CASP10	protein_coding	chr2	ATG
ENST00000425538.6_12666189_12763641_2958	annotated	translating	ENST00000425538.6	protein_coding	ENSG00000141052.18	MYOCD	protein_coding	chr17	ATG
ENST00000389169.9_17221382_17228137_1026	annotated	translating	ENST00000389169.9	protein_coding	ENSG00000154803.13	FLCN	protein_coding	chr17	ATG
ENST00000667046.1_50349440_50350652_390	annotated	translating	ENST00000667046.1	nonsense_mediated_decay	ENSG00000114388.14	NPRL2	protein_coding	chr3	ATG
ENST00000511601.5_152943058_152976720_3429	annotated	translating	ENST00000511601.5	protein_coding	ENSG00000137460.9	FHDC1	protein_coding	chr4	ATG
ENST00000673451.1_152135038_152152042_1626	annotated	translating	ENST00000673451.1	nonsense_mediated_decay	ENSG00000131018.24	SYNE1	protein_coding	chr6	AGC
ENST00000421992.2_365001_390016_718	annotated	translating	ENST00000421992.2	protein_coding	ENSG00000151240.17	DIP2C	protein_coding	chr10	GAC
ENST00000589541.5_50271504_50275155_720	annotated	translating	ENST00000589541.5	protein_coding	ENSG00000141644.17	MBD1	protein_coding	chr18	TCA
ENST00000356708.12_7788208_7806977_894	annotated	translating	ENST00000356708.12	protein_coding	ENSG00000165629.20	ATP5F1C	protein_coding	chr10	ATG
ENST00000556206.1_74506706_74509807_699	annotated	translating	ENST00000556206.1	protein_coding	ENSG00000119681.12	LTBP2	protein_coding	chr14	CAC
ENST00000409609.5_188477703_188594008_912	annotated	translating	ENST00000409609.5	protein_coding	ENSG00000144366.16	GULP1	protein_coding	chr2	ATG
ENST00000375651.7_31815757_31817679_1923	annotated	translating	ENST00000375651.7	protein_coding	ENSG00000204389.10	HSPA1A	protein_coding	chr6	ATG
ENST00000584074.5_9588091_9595076_454	annotated	translating	ENST00000584074.5	protein_coding	ENSG00000154845.16	PPP4R1	protein_coding	chr18	ATG
ENST00000470082.2_69456279_69467948_367	annotated	translating	ENST00000470082.2	protein_coding	ENSG00000107282.8	APBA1	protein_coding	chr9	GAA
ENST00000429920.1_219221274_219223964_733	annotated	translating	ENST00000429920.1	protein_coding	ENSG00000198925.12	ATG9A	protein_coding	chr2	CTC
ENST00000337852.10_48695820_48707567_1269	annotated	translating	ENST00000337852.10	protein_coding	ENSG00000101945.17	SUV39H1	protein_coding	chrX	ATG
ENST00000651534.1_238061031_238098352_1359	annotated	translating	ENST00000651534.1	protein_coding	ENSG00000132330.18	SCLY	protein_coding	chr2	ATG
ENST00000437205.5_183972020_184014392_1419	annotated	translating	ENST00000437205.5	nonsense_mediated_decay	ENSG00000114770.17	ABCC5	protein_coding	chr3	ATG
ENST00000608091.1_55417129_55452303_473	annotated	translating	ENST00000608091.1	protein_coding	ENSG00000134851.13	TMEM165	protein_coding	chr4	CTG
ENST00000294732.11_197084327_197146437_5676	annotated	translating	ENST00000294732.11	protein_coding	ENSG00000066279.18	ASPM	protein_coding	chr1	ATG
ENST00000311620.7_21233738_21250817_1251	annotated	translating	ENST00000311620.7	protein_coding	ENSG00000175311.7	ANKS4B	protein_coding	chr16	ATG
ENST00000360160.8_12904937_12918119_1980	annotated	translating	ENST00000360160.8	protein_coding	ENSG00000067048.17	DDX3Y	protein_coding	chrY	ATG
ENST00000454207.2_143857434_143884328_420	annotated	translating	ENST00000454207.2	nonsense_mediated_decay	ENSG00000280148.1	AL049844.3	protein_coding	chr6	ATG
ENST00000399233.7_52313699_52528806_5640	annotated	translating	ENST00000399233.7	protein_coding	ENSG00000197535.15	MYO5A	protein_coding	chr15	ATG
ENST00000497380.1_179653298_179701010_225	annotated	translating	ENST00000497380.1	nonsense_mediated_decay	ENSG00000058056.9	USP13	protein_coding	chr3	GGC
ENST00000367036.7_207887741_207889837_681	annotated	translating	ENST00000367036.7	protein_coding	ENSG00000174059.17	CD34	protein_coding	chr1	ATG
ENST00000419047.5_61400177_61401748_438	annotated	translating	ENST00000419047.5	nonsense_mediated_decay	ENSG00000121068.14	TBX2	protein_coding	chr17	ATG
ENST00000225576.7_15502867_15563448_828	annotated	translating	ENST00000225576.7	protein_coding	ENSG00000175106.17	TVP23C	protein_coding	chr17	ATG
ENST00000306320.9_16474744_16616971_1491	annotated	translating	ENST00000306320.9	protein_coding	ENSG00000154153.13	RETREG1	protein_coding	chr5	ATG
ENST00000636772.1_28715487_28717708_750	annotated	translating	ENST00000636772.1	protein_coding	ENSG00000109113.20	RAB34	protein_coding	chr17	ATG
ENST00000509190.1_96423383_96433042_473	annotated	translating	ENST00000509190.1	protein_coding	ENSG00000175426.11	PCSK1	protein_coding	chr5	ATG
ENST00000254190.4_101177391_101251456_2406	annotated	translating	ENST00000254190.4	protein_coding	ENSG00000131873.7	CHSY1	protein_coding	chr15	ATG
ENST00000672557.1_24495236_24502702_295	annotated	translating	ENST00000672557.1	nonsense_mediated_decay	ENSG00000112294.14	ALDH5A1	protein_coding	chr6	CCC
ENST00000644942.1_37420375_37512528_2289	annotated	translating	ENST00000644942.1	protein_coding	ENSG00000157540.22	DYRK1A	protein_coding	chr21	ATG
ENST00000608497.1_50623870_50625656_206	annotated	translating	ENST00000608497.1	nonsense_mediated_decay	ENSG00000100299.18	ARSA	protein_coding	chr22	ACC
ENST00000376215.10_26697712_26746470_1245	annotated	translating	ENST00000376215.10	protein_coding	ENSG00000148459.16	PDSS1	protein_coding	chr10	ATG
ENST00000392078.7_171517800_171532720_897	annotated	translating	ENST00000392078.7	protein_coding	ENSG00000117523.16	PRRC2C	protein_coding	chr1	ATG
ENST00000354922.3_89083768_89084193_426	annotated	translating	ENST00000354922.3	protein_coding	ENSG00000146278.11	PNRC1	protein_coding	chr6	ATG
ENST00000252506.11_89605122_89606076_477	annotated	translating	ENST00000252506.11	protein_coding	ENSG00000130222.11	GADD45G	protein_coding	chr9	ATG
ENST00000650400.1_44494941_44502641_1005	annotated	translating	ENST00000650400.1	protein_coding	ENSG00000178917.16	ZNF852	protein_coding	chr3	GAG
ENST00000543794.5_6981169_7018424_474	annotated	translating	ENST00000543794.5	nonsense_mediated_decay	ENSG00000111684.11	LPCAT3	protein_coding	chr12	ATG
ENST00000538833.6_82058239_82062973_893	annotated	translating	ENST00000538833.6	protein_coding	ENSG00000169718.18	DUS1L	protein_coding	chr17	TTT
ENST00000503322.1_31706907_31717801_1146	annotated	translating	ENST00000503322.1	protein_coding	ENSG00000250641.1	LY6G6F-LY6G6D	protein_coding	chr6	ATG
ENST00000602612.5_6040569_6097528_1185	annotated	translating	ENST00000602612.5	protein_coding	ENSG00000069424.15	KCNAB2	protein_coding	chr1	ATG
ENST00000432718.1_18883111_18902523_643	annotated	translating	ENST00000432718.1	protein_coding	ENSG00000159423.17	ALDH4A1	protein_coding	chr1	ATG
ENST00000573349.5_42293607_42295110_927	annotated	translating	ENST00000573349.5	protein_coding	ENSG00000079432.7	CIC	protein_coding	chr19	AGC
ENST00000638224.1_8736868_8770736_806	annotated	translating	ENST00000638224.1	protein_coding	ENSG00000134313.16	KIDINS220	protein_coding	chr2	TCA
ENST00000538696.5_68208143_68256868_1029	annotated	translating	ENST00000538696.5	protein_coding	ENSG00000128973.13	CLN6	protein_coding	chr15	ATG
ENST00000496226.1_45211409_45212198_267	annotated	translating	ENST00000496226.1	protein_coding	ENSG00000100364.19	KIAA0930	protein_coding	chr22	ATG
ENST00000268206.12_82130376_82261778_3360	annotated	translating	ENST00000268206.12	protein_coding	ENSG00000140598.15	EFL1	protein_coding	chr15	ATG
ENST00000355522.5_62067614_62068720_1107	annotated	translating	ENST00000355522.5	protein_coding	ENSG00000198535.5	C2CD4A	protein_coding	chr15	ATG
ENST00000652099.1_88594067_88627272_673	annotated	translating	ENST00000652099.1	nonsense_mediated_decay	ENSG00000172071.14	EIF2AK3	protein_coding	chr2	GGA
ENST00000427645.5_216415008_216428779_977	annotated	translating	ENST00000427645.5	protein_coding	ENSG00000138375.13	SMARCAL1	protein_coding	chr2	GAA
ENST00000472195.1_105613733_105665271_2229	annotated	translating	ENST00000472195.1	protein_coding	ENSG00000146776.14	ATXN7L1	protein_coding	chr7	ATG
ENST00000437836.2_3234235_3237574_314	annotated	translating	ENST00000437836.2	protein_coding	ENSG00000088836.14	SLC4A11	protein_coding	chr20	ATG
ENST00000414301.5_50159623_50182766_793	annotated	translating	ENST00000414301.5	protein_coding	ENSG00000001617.12	SEMA3F	protein_coding	chr3	ATG
ENST00000448741.5_138403564_138412926_381	annotated	translating	ENST00000448741.5	protein_coding	ENSG00000051620.11	HEBP2	protein_coding	chr6	ATG
ENST00000373078.5_128063431_128067101_981	annotated	translating	ENST00000373078.5	protein_coding	ENSG00000171169.9	NAIF1	protein_coding	chr9	ATG
ENST00000568082.1_68245427_68259252_894	annotated	translating	ENST00000568082.1	protein_coding	ENSG00000103066.13	PLA2G15	protein_coding	chr16	ATG
ENST00000311412.10_83295347_83334782_1629	annotated	translating	ENST00000311412.10	protein_coding	ENSG00000173083.15	HPSE	protein_coding	chr4	ATG
ENST00000354588.7_62663132_62670031_789	annotated	translating	ENST00000354588.7	protein_coding	ENSG00000162194.12	LBHD1	protein_coding	chr11	ATG
ENST00000296529.11_158212668_158253524_1035	annotated	translating	ENST00000296529.11	protein_coding	ENSG00000164124.11	TMEM144	protein_coding	chr4	ATG
ENST00000413354.5_113086188_113096399_952	annotated	translating	ENST00000413354.5	protein_coding	ENSG00000126217.21	MCF2L	protein_coding	chr13	TCC
ENST00000407043.6_9307815_9339007_339	annotated	translating	ENST00000407043.6	protein_coding	ENSG00000101333.17	PLCB4	protein_coding	chr20	ATG
ENST00000473421.1_28748071_28748423_270	annotated	translating	ENST00000473421.1	protein_coding	ENSG00000076604.15	TRAF4	protein_coding	chr17	ATG
ENST00000367462.5_190098021_190454890_2298	annotated	translating	ENST00000367462.5	protein_coding	ENSG00000162670.11	BRINP3	protein_coding	chr1	ATG
ENST00000254950.13_69311512_69324306_1311	annotated	translating	ENST00000254950.13	protein_coding	ENSG00000132612.16	VPS4A	protein_coding	chr16	ATG
ENST00000590986.5_36109596_36127007_2265	annotated	translating	ENST00000590986.5	protein_coding	ENSG00000141424.13	SLC39A6	protein_coding	chr18	ATG
ENST00000371279.4_54757737_54759161_1425	annotated	translating	ENST00000371279.4	protein_coding	ENSG00000162396.6	PARS2	protein_coding	chr1	ATG
ENST00000503856.5_54258769_54263776_477	annotated	translating	ENST00000503856.5	protein_coding	ENSG00000134853.12	PDGFRA	protein_coding	chr4	ATG
ENST00000637823.1_68211641_68229510_226	annotated	translating	ENST00000637823.1	nonsense_mediated_decay	ENSG00000128973.13	CLN6	protein_coding	chr15	GCA
ENST00000568265.1_84179122_84181418_1140	annotated	translating	ENST00000568265.1	protein_coding	ENSG00000103168.17	TAF1C	protein_coding	chr16	CTC
ENST00000390316.2_22819125_22819756_346	annotated	translating	ENST00000390316.2	IG_V_gene	ENSG00000211670.2	IGLV3-9	IG_V_gene	chr22	ATG
ENST00000378313.7_40742436_40749803_1053	annotated	translating	ENST00000378313.7	protein_coding	ENSG00000188493.15	C19orf54	protein_coding	chr19	ATG
ENST00000376874.9_123472541_123533482_1209	annotated	translating	ENST00000376874.9	protein_coding	ENSG00000188026.13	RILPL1	protein_coding	chr12	ATG
ENST00000324138.7_14843570_14865510_2577	annotated	translating	ENST00000324138.7	protein_coding	ENSG00000181544.15	FANCB	protein_coding	chrX	ATG
ENST00000558129.5_101636862_101650161_482	annotated	translating	ENST00000558129.5	protein_coding	ENSG00000184277.13	TM2D3	protein_coding	chr15	AAA
ENST00000532425.6_111786060_111838305_620	annotated	translating	ENST00000532425.6	protein_coding	ENSG00000086848.15	ALG9	protein_coding	chr11	GAA
ENST00000519780.5_55743481_55756394_546	annotated	translating	ENST00000519780.5	protein_coding	ENSG00000167904.15	TMEM68	protein_coding	chr8	ATG
ENST00000431473.4_42380935_42414971_1173	annotated	translating	ENST00000431473.4	protein_coding	ENSG00000177181.15	RIMKLA	protein_coding	chr1	ATG
ENST00000524202.5_140746845_140846290_956	annotated	translating	ENST00000524202.5	nonsense_mediated_decay	ENSG00000169398.19	PTK2	protein_coding	chr8	TAG
ENST00000487787.5_202203820_202306828_1044	annotated	translating	ENST00000487787.5	nonsense_mediated_decay	ENSG00000133067.17	LGR6	protein_coding	chr1	ATG
ENST00000381151.5_34095199_34097352_2154	annotated	translating	ENST00000381151.5	protein_coding	ENSG00000198743.7	SLC5A3	protein_coding	chr21	ATG
ENST00000616645.4_16148751_16157791_1056	annotated	translating	ENST00000616645.4	protein_coding	ENSG00000196684.12	HSH2D	protein_coding	chr19	ATG
ENST00000553248.5_113428420_113436769_516	annotated	translating	ENST00000553248.5	protein_coding	ENSG00000139410.15	SDSL	protein_coding	chr12	ATG
ENST00000272839.7_207613049_207624375_708	annotated	translating	ENST00000272839.7	protein_coding	ENSG00000144401.14	METTL21A	protein_coding	chr2	ATG
ENST00000612790.1_24836447_24881398_675	annotated	translating	ENST00000612790.1	non_stop_decay	ENSG00000060982.15	BCAT1	protein_coding	chr12	TGA
ENST00000389906.6_6395537_6411347_2130	annotated	translating	ENST00000389906.6	protein_coding	ENSG00000166313.19	APBB1	protein_coding	chr11	ATG
ENST00000318636.8_15750024_15782661_951	annotated	translating	ENST00000318636.8	protein_coding	ENSG00000169239.13	CA5B	protein_coding	chrX	ATG
ENST00000411987.5_12557151_12582250_1119	annotated	translating	ENST00000411987.5	protein_coding	ENSG00000075975.17	MKRN2	protein_coding	chr3	ATG
ENST00000268122.9_89472738_89496544_1437	annotated	translating	ENST00000268122.9	protein_coding	ENSG00000140519.14	RHCG	protein_coding	chr15	ATG
ENST00000360835.9_43204000_43343261_2964	annotated	translating	ENST00000360835.9	protein_coding	ENSG00000159307.19	SCUBE1	protein_coding	chr22	ATG
ENST00000567670.5_45498271_45537959_1635	annotated	translating	ENST00000567670.5	protein_coding	ENSG00000173638.19	SLC19A1	protein_coding	chr21	ATG
ENST00000622231.1_48991010_49002193_363	annotated	translating	ENST00000622231.1	protein_coding	ENSG00000068400.13	GRIPAP1	protein_coding	chrX	ATG
ENST00000538021.5_72301924_72308584_225	annotated	translating	ENST00000538021.5	nonsense_mediated_decay	ENSG00000162129.14	CLPB	protein_coding	chr11	GGC
ENST00000647654.1_72330057_72572761_936	annotated	translating	ENST00000647654.1	protein_coding	ENSG00000147099.21	HDAC8	protein_coding	chrX	ATG
ENST00000465093.6_154121993_154255470_2613	annotated	translating	ENST00000465093.6	protein_coding	ENSG00000114790.13	ARHGEF26	protein_coding	chr3	ATG
ENST00000418040.5_134661508_134679028_777	annotated	translating	ENST00000418040.5	protein_coding	ENSG00000172331.12	BPGM	protein_coding	chr7	ATG
ENST00000225609.10_16217227_16325895_756	annotated	translating	ENST00000225609.10	protein_coding	ENSG00000108474.17	PIGL	protein_coding	chr17	ATG
ENST00000374832.5_21554082_21577645_1572	annotated	translating	ENST00000374832.5	protein_coding	ENSG00000162551.14	ALPL	protein_coding	chr1	ATG
ENST00000409774.6_37084518_37096260_855	annotated	translating	ENST00000409774.6	protein_coding	ENSG00000152133.16	GPATCH11	protein_coding	chr2	ATG
ENST00000261249.7_60975112_60980973_1527	annotated	translating	ENST00000261249.7	protein_coding	ENSG00000126814.7	TRMT5	protein_coding	chr14	ATG
ENST00000451665.5_34708740_34709496_265	annotated	translating	ENST00000451665.5	protein_coding	ENSG00000078804.13	TP53INP2	protein_coding	chr20	ATG
ENST00000457560.1_232456200_232456349_150	annotated	translating	ENST00000457560.1	nonsense_mediated_decay	ENSG00000163295.5	ALPI	protein_coding	chr2	ATG
ENST00000508894.1_115147176_115169634_511	annotated	translating	ENST00000508894.1	protein_coding	ENSG00000152503.10	TRIM36	protein_coding	chr5	ATG
ENST00000520946.1_79919032_80028781_326	annotated	translating	ENST00000520946.1	protein_coding	ENSG00000147586.10	MRPS28	protein_coding	chr8	ATG
ENST00000590810.5_55350359_55401872_195	annotated	translating	ENST00000590810.5	protein_coding	ENSG00000196628.20	TCF4	protein_coding	chr18	ATG
ENST00000548338.5_70338766_70353853_295	annotated	translating	ENST00000548338.5	protein_coding	ENSG00000111596.14	CNOT2	protein_coding	chr12	ACA
ENST00000390287.2_22214807_22215270_352	annotated	translating	ENST00000390287.2	IG_V_gene	ENSG00000211642.3	IGLV10-54	IG_V_gene	chr22	ATG
ENST00000483338.1_108591069_108626364_2085	annotated	translating	ENST00000483338.1	protein_coding	ENSG00000188153.14	COL4A5	protein_coding	chrX	ATG
ENST00000450200.1_195292314_195301644_684	annotated	translating	ENST00000450200.1	protein_coding	ENSG00000114331.15	ACAP2	protein_coding	chr3	GAG
ENST00000424007.1_143121115_143166084_381	annotated	translating	ENST00000424007.1	nonsense_mediated_decay	ENSG00000145819.18	ARHGAP26	protein_coding	chr5	GTC
ENST00000590854.5_45852470_45867750_1514	annotated	translating	ENST00000590854.5	protein_coding	ENSG00000152223.15	EPG5	protein_coding	chr18	AGG
ENST00000411466.6_30700825_30704309_300	annotated	translating	ENST00000411466.6	protein_coding	ENSG00000080603.17	SRCAP	protein_coding	chr16	ATG
ENST00000353258.8_19503473_19521964_993	annotated	translating	ENST00000353258.8	protein_coding	ENSG00000006007.12	GDE1	protein_coding	chr16	ATG
ENST00000382333.2_15935931_15936632_702	annotated	translating	ENST00000382333.2	protein_coding	ENSG00000137440.5	FGFBP1	protein_coding	chr4	ATG
ENST00000367440.3_193096628_193105638_495	annotated	translating	ENST00000367440.3	protein_coding	ENSG00000023572.10	GLRX2	protein_coding	chr1	ATG
ENST00000484068.5_170097233_170102899_482	annotated	translating	ENST00000484068.5	protein_coding	ENSG00000173889.16	PHC3	protein_coding	chr3	GTC
ENST00000527720.5_17494367_17533265_1563	annotated	translating	ENST00000527720.5	protein_coding	ENSG00000006611.17	USH1C	protein_coding	chr11	ATG
ENST00000661438.1_41332958_41380183_1323	annotated	translating	ENST00000661438.1	protein_coding	ENSG00000285920.2	AC087721.2	protein_coding	chr15	ATG
ENST00000510786.1_163555914_163613504_432	annotated	translating	ENST00000510786.1	nonsense_mediated_decay	ENSG00000145416.13	MARCHF1	protein_coding	chr4	ATG
ENST00000524507.6_117206000_117229844_2355	annotated	translating	ENST00000524507.6	protein_coding	ENSG00000160613.14	PCSK7	protein_coding	chr11	ATG
ENST00000522721.1_22566421_22567178_282	annotated	translating	ENST00000522721.1	protein_coding	ENSG00000120896.13	SORBS3	protein_coding	chr8	ATG
ENST00000562226.5_934108_970980_552	annotated	translating	ENST00000562226.5	nonsense_mediated_decay	ENSG00000103227.19	LMF1	protein_coding	chr16	ATG
ENST00000396842.7_15427780_15439152_804	annotated	translating	ENST00000396842.7	protein_coding	ENSG00000144597.14	EAF1	protein_coding	chr3	ATG
ENST00000244519.7_26443575_26452408_1752	annotated	translating	ENST00000244519.7	protein_coding	ENSG00000111801.16	BTN3A3	protein_coding	chr6	ATG
ENST00000366873.6_223618274_223665646_1143	annotated	translating	ENST00000366873.6	protein_coding	ENSG00000203697.12	CAPN8	protein_coding	chr1	ATG
ENST00000492007.5_32621865_32650549_263	annotated	translating	ENST00000492007.5	protein_coding	ENSG00000176261.15	ZBTB8OS	protein_coding	chr1	GAG
ENST00000641381.1_40074171_40091373_233	annotated	translating	ENST00000641381.1	protein_coding	ENSG00000131238.18	PPT1	protein_coding	chr1	CAC
ENST00000313546.8_89421156_89525895_1434	annotated	translating	ENST00000313546.8	protein_coding	ENSG00000139323.14	POC1B	protein_coding	chr12	ATG
ENST00000324439.9_75482541_75514286_783	annotated	translating	ENST00000324439.9	protein_coding	ENSG00000163743.13	RCHY1	protein_coding	chr4	ATG
ENST00000457600.2_219078107_219158362_688	annotated	translating	ENST00000457600.2	protein_coding	ENSG00000187736.13	NHEJ1	protein_coding	chr2	ATG
ENST00000579953.5_67128552_67218804_3489	annotated	translating	ENST00000579953.5	nonsense_mediated_decay	ENSG00000198265.12	HELZ	protein_coding	chr17	ATG
ENST00000361444.3_127908447_127912626_602	annotated	translating	ENST00000361444.3	protein_coding	ENSG00000136840.19	ST6GALNAC4	protein_coding	chr9	ATG
ENST00000508751.1_141923942_141934326_966	annotated	translating	ENST00000508751.1	protein_coding	ENSG00000081791.9	DELE1	protein_coding	chr5	ATG
ENST00000675615.1_68903953_68939547_2625	annotated	translating	ENST00000675615.1	protein_coding	ENSG00000132740.10	IGHMBP2	protein_coding	chr11	ATG
ENST00000461945.1_25435483_25452266_588	annotated	translating	ENST00000461945.1	protein_coding	ENSG00000079691.18	CARMIL1	protein_coding	chr6	ATG
ENST00000547439.5_105199524_105236012_705	annotated	translating	ENST00000547439.5	nonsense_mediated_decay	ENSG00000136044.12	APPL2	protein_coding	chr12	ATG
ENST00000462542.5_136251243_136283914_488	annotated	translating	ENST00000462542.5	protein_coding	ENSG00000114054.14	PCCB	protein_coding	chr3	GAG
ENST00000336576.10_219279834_219284984_972	annotated	translating	ENST00000336576.10	protein_coding	ENSG00000135924.16	DNAJB2	protein_coding	chr2	ATG
ENST00000422991.1_48569758_48571548_519	annotated	translating	ENST00000422991.1	protein_coding	ENSG00000114270.17	COL7A1	protein_coding	chr3	ATG
ENST00000421258.1_196072148_196077099_243	annotated	translating	ENST00000421258.1	nonsense_mediated_decay	ENSG00000072274.13	TFRC	protein_coding	chr3	ATG
ENST00000360127.7_410343_414112_1269	annotated	translating	ENST00000360127.7	protein_coding	ENSG00000187624.9	C17orf97	protein_coding	chr17	ATG
ENST00000448854.1_372545_375215_729	annotated	translating	ENST00000448854.1	protein_coding	ENSG00000129925.11	PGAP6	protein_coding	chr16	CGC
ENST00000396148.2_50970369_50974267_504	annotated	translating	ENST00000396148.2	protein_coding	ENSG00000123080.12	CDKN2C	protein_coding	chr1	ATG
ENST00000560418.1_90433761_90440528_130	annotated	translating	ENST00000560418.1	protein_coding	ENSG00000140575.13	IQGAP1	protein_coding	chr15	ATG
ENST00000430469.6_34916656_34995169_822	annotated	translating	ENST00000430469.6	protein_coding	ENSG00000110435.12	PDHX	protein_coding	chr11	ATG
ENST00000507020.1_39868706_39874408_378	annotated	translating	ENST00000507020.1	nonsense_mediated_decay	ENSG00000121892.15	PDS5A	protein_coding	chr4	TTA
ENST00000381568.9_39014363_39032313_1158	annotated	translating	ENST00000381568.9	protein_coding	ENSG00000284554.2	AL022318.4	protein_coding	chr22	ATG
ENST00000300131.8_57089272_57094718_1575	annotated	translating	ENST00000300131.8	protein_coding	ENSG00000166886.13	NAB2	protein_coding	chr12	ATG
ENST00000590618.1_35651245_35658607_119	annotated	translating	ENST00000590618.1	protein_coding	ENSG00000126267.11	COX6B1	protein_coding	chr19	TGG
ENST00000481262.6_40410736_40415444_434	annotated	translating	ENST00000481262.6	nonsense_mediated_decay	ENSG00000128928.10	IVD	protein_coding	chr15	TCT
ENST00000542417.1_122135628_122140948_513	annotated	translating	ENST00000542417.1	protein_coding	ENSG00000175727.14	MLXIP	protein_coding	chr12	TGC
ENST00000291270.9_45770491_45782352_1887	annotated	translating	ENST00000291270.9	protein_coding	ENSG00000104936.19	DMPK	protein_coding	chr19	ATG
ENST00000569089.1_57599674_57625809_397	annotated	translating	ENST00000569089.1	protein_coding	ENSG00000263155.6	MYZAP	protein_coding	chr15	ATG
ENST00000553436.5_103675564_103679650_482	annotated	translating	ENST00000553436.5	protein_coding	ENSG00000126214.21	KLC1	protein_coding	chr14	CCA
ENST00000496137.5_43620253_43622167_315	annotated	translating	ENST00000496137.5	nonsense_mediated_decay	ENSG00000172432.19	GTPBP2	protein_coding	chr6	GGC
ENST00000481685.1_226233095_226309187_1467	annotated	translating	ENST00000481685.1	protein_coding	ENSG00000183814.15	LIN9	protein_coding	chr1	ATG
ENST00000673220.1_64876416_64886264_387	annotated	translating	ENST00000673220.1	nonsense_mediated_decay	ENSG00000162434.13	JAK1	protein_coding	chr1	ATG
ENST00000557574.1_93186276_93212127_498	annotated	translating	ENST00000557574.1	protein_coding	ENSG00000259066.5	AL110118.1	protein_coding	chr14	ATG
ENST00000597598.1_43740062_43747734_470	annotated	translating	ENST00000597598.1	nonsense_mediated_decay	ENSG00000105771.14	SMG9	protein_coding	chr19	CTG
ENST00000007414.8_47808294_47820278_2526	annotated	translating	ENST00000007414.8	protein_coding	ENSG00000006025.12	OSBPL7	protein_coding	chr17	ATG
ENST00000582884.5_40126393_40131260_438	annotated	translating	ENST00000582884.5	nonsense_mediated_decay	ENSG00000188895.12	MSL1	protein_coding	chr17	AAG
ENST00000620074.5_30732296_30766391_930	annotated	translating	ENST00000620074.5	protein_coding	ENSG00000104691.16	UBXN8	protein_coding	chr8	ATG
ENST00000428413.5_47417791_47425600_1056	annotated	translating	ENST00000428413.5	protein_coding	ENSG00000114650.20	SCAP	protein_coding	chr3	ATG
ENST00000423296.6_39052026_39066777_402	annotated	translating	ENST00000423296.6	nonsense_mediated_decay	ENSG00000114742.14	WDR48	protein_coding	chr3	ATG
ENST00000301686.13_634600_636290_612	annotated	translating	ENST00000301686.13	protein_coding	ENSG00000130731.16	METTL26	protein_coding	chr16	ATG
ENST00000225737.11_19906230_19977679_1986	annotated	translating	ENST00000225737.11	protein_coding	ENSG00000108599.15	AKAP10	protein_coding	chr17	ATG
ENST00000411642.6_51301705_51321785_839	annotated	translating	ENST00000411642.6	protein_coding	ENSG00000085831.15	TTC39A	protein_coding	chr1	ATG
ENST00000447184.6_45511332_45519043_597	annotated	translating	ENST00000447184.6	protein_coding	ENSG00000117450.15	PRDX1	protein_coding	chr1	ATG
ENST00000538622.1_2797168_2797871_258	annotated	translating	ENST00000538622.1	protein_coding	ENSG00000004478.8	FKBP4	protein_coding	chr12	ATG
ENST00000550458.1_120463978_120469571_327	annotated	translating	ENST00000550458.1	protein_coding	ENSG00000111786.9	SRSF9	protein_coding	chr12	CGG
ENST00000441094.5_9750346_9756840_665	annotated	translating	ENST00000441094.5	protein_coding	ENSG00000114026.21	OGG1	protein_coding	chr3	TGC
ENST00000367109.7_206635704_206648962_1764	annotated	translating	ENST00000367109.7	protein_coding	ENSG00000143479.17	DYRK3	protein_coding	chr1	ATG
ENST00000563186.5_4512867_4513831_334	annotated	translating	ENST00000563186.5	protein_coding	ENSG00000089486.17	CDIP1	protein_coding	chr16	ATG
ENST00000243918.10_45363532_45367112_468	annotated	translating	ENST00000243918.10	protein_coding	ENSG00000204070.10	SYS1	protein_coding	chr20	ATG
ENST00000568004.5_71640903_71681854_2169	annotated	translating	ENST00000568004.5	nonsense_mediated_decay	ENSG00000040199.18	PHLPP2	protein_coding	chr16	GAG
ENST00000612558.4_63746884_63756310_570	annotated	translating	ENST00000612558.4	protein_coding	ENSG00000108588.14	CCDC47	protein_coding	chr17	ATG
ENST00000492862.6_136668283_136668673_197	annotated	translating	ENST00000492862.6	protein_coding	ENSG00000172889.16	EGFL7	protein_coding	chr9	ATG
ENST00000514229.5_85827963_86000596_1866	annotated	translating	ENST00000514229.5	protein_coding	ENSG00000138639.18	ARHGAP24	protein_coding	chr4	ATG
ENST00000433927.1_43775565_43777142_619	annotated	translating	ENST00000433927.1	protein_coding	ENSG00000128886.12	ELL3	protein_coding	chr15	ATG
ENST00000380379.10_3118741_3152572_873	annotated	translating	ENST00000380379.10	protein_coding	ENSG00000137274.13	BPHL	protein_coding	chr6	ATG
ENST00000360057.7_144453548_144835602_729	annotated	translating	ENST00000360057.7	protein_coding	ENSG00000196511.14	TPK1	protein_coding	chr7	ATG
ENST00000587062.1_43018749_43022322_438	annotated	translating	ENST00000587062.1	protein_coding	ENSG00000108828.16	VAT1	protein_coding	chr17	ATG
ENST00000313400.8_116425854_117414938_4017	annotated	translating	ENST00000313400.8	protein_coding	ENSG00000148219.17	ASTN2	protein_coding	chr9	ATG
ENST00000464064.5_58567130_58569860_405	annotated	translating	ENST00000464064.5	protein_coding	ENSG00000168309.18	FAM107A	protein_coding	chr3	ATG
ENST00000503787.6_55160193_55164215_627	annotated	translating	ENST00000503787.6	protein_coding	ENSG00000164294.14	GPX8	protein_coding	chr5	ATG
ENST00000510448.5_25756859_25765360_389	annotated	translating	ENST00000510448.5	protein_coding	ENSG00000091490.11	SEL1L3	protein_coding	chr4	TGT
ENST00000429509.5_136898741_136909971_580	annotated	translating	ENST00000429509.5	protein_coding	ENSG00000127191.18	TRAF2	protein_coding	chr9	ATG
ENST00000519905.1_219386687_219387157_269	annotated	translating	ENST00000519905.1	protein_coding	ENSG00000123992.20	DNPEP	protein_coding	chr2	ATG
ENST00000436835.5_121757023_121760328_687	annotated	translating	ENST00000436835.5	protein_coding	ENSG00000136848.17	DAB2IP	protein_coding	chr9	ATG
ENST00000397202.6_38427101_38463983_1125	annotated	translating	ENST00000397202.6	protein_coding	ENSG00000164318.18	EGFLAM	protein_coding	chr5	ATG
ENST00000475479.2_6451620_6451949_246	annotated	translating	ENST00000475479.2	protein_coding	ENSG00000187017.17	ESPN	protein_coding	chr1	ATG
ENST00000334409.10_241851061_241858838_864	annotated	translating	ENST00000334409.10	protein_coding	ENSG00000188389.11	PDCD1	protein_coding	chr2	ATG
ENST00000526095.2_2777678_2848000_432	annotated	translating	ENST00000526095.2	protein_coding	ENSG00000053918.18	KCNQ1	protein_coding	chr11	ATG
ENST00000453190.7_38481598_38530647_3291	annotated	translating	ENST00000453190.7	protein_coding	ENSG00000113594.10	LIFR	protein_coding	chr5	ATG
ENST00000678926.1_81694815_81695223_99	annotated	translating	ENST00000678926.1	protein_coding	ENSG00000185359.14	HGS	protein_coding	chr17	AAC
ENST00000417142.5_144797869_144835830_554	annotated	translating	ENST00000417142.5	protein_coding	ENSG00000152818.18	UTRN	protein_coding	chr6	ATG
ENST00000346234.7_75088693_75146738_642	annotated	translating	ENST00000346234.7	protein_coding	ENSG00000134996.12	OSTF1	protein_coding	chr9	ATG
ENST00000508270.1_139381913_139384553_509	annotated	translating	ENST00000508270.1	protein_coding	ENSG00000170482.17	SLC23A1	protein_coding	chr5	AAA
ENST00000528954.5_58527457_58578046_1173	annotated	translating	ENST00000528954.5	protein_coding	ENSG00000110031.13	LPXN	protein_coding	chr11	ATG
ENST00000274849.3_26596983_26598642_816	annotated	translating	ENST00000274849.3	protein_coding	ENSG00000146109.5	ABT1	protein_coding	chr6	ATG
ENST00000543643.6_54843797_54902663_699	annotated	translating	ENST00000543643.6	protein_coding	ENSG00000131979.20	GCH1	protein_coding	chr14	ATG
ENST00000559705.1_64090233_64093768_207	annotated	translating	ENST00000559705.1	nonsense_mediated_decay	ENSG00000166797.11	CIAO2A	protein_coding	chr15	ATG
ENST00000574733.5_4461783_4474132_897	annotated	translating	ENST00000574733.5	protein_coding	ENSG00000153406.14	NMRAL1	protein_coding	chr16	ATG
ENST00000606471.5_112332695_112347830_607	annotated	translating	ENST00000606471.5	protein_coding	ENSG00000091972.18	CD200	protein_coding	chr3	ATG
ENST00000393158.7_103909697_104163927_1110	annotated	translating	ENST00000393158.7	protein_coding	ENSG00000170962.13	PDGFD	protein_coding	chr11	ATG
ENST00000423063.2_98431043_98435982_645	annotated	translating	ENST00000423063.2	protein_coding	ENSG00000152767.17	FARP1	protein_coding	chr13	CAC
ENST00000579658.5_66509172_66572204_1623	annotated	translating	ENST00000579658.5	nonsense_mediated_decay	ENSG00000071991.9	CDH19	protein_coding	chr18	ATG
ENST00000488958.5_49506658_49528662_876	annotated	translating	ENST00000488958.5	protein_coding	ENSG00000136147.18	PHF11	protein_coding	chr13	ATG
ENST00000593999.1_45779855_45785973_395	annotated	translating	ENST00000593999.1	nonsense_mediated_decay	ENSG00000268434.5	AC011530.1	protein_coding	chr19	CGG
ENST00000369304.8_145892801_145910014_3501	annotated	translating	ENST00000369304.8	protein_coding	ENSG00000143127.13	ITGA10	protein_coding	chr1	ATG
ENST00000471181.7_43045681_43124096_5652	annotated	translating	ENST00000471181.7	protein_coding	ENSG00000012048.23	BRCA1	protein_coding	chr17	ATG
ENST00000589340.1_6002722_6008226_538	annotated	translating	ENST00000589340.1	protein_coding	ENSG00000087903.13	RFX2	protein_coding	chr19	AGA
ENST00000378633.5_1702910_1722818_2349	annotated	translating	ENST00000378633.5	protein_coding	ENSG00000008128.23	CDK11A	protein_coding	chr1	ATG
ENST00000670130.1_41586835_41587471_492	annotated	translating	ENST00000670130.1	protein_coding	ENSG00000137166.16	FOXP4	protein_coding	chr6	ATG
ENST00000543995.5_6333429_6341814_216	annotated	translating	ENST00000543995.5	nonsense_mediated_decay	ENSG00000067182.8	TNFRSF1A	protein_coding	chr12	ATG
ENST00000219315.9_58515538_58519026_1419	annotated	translating	ENST00000219315.9	protein_coding	ENSG00000103037.12	SETD6	protein_coding	chr16	ATG
ENST00000602115.1_38831450_38831748_209	annotated	translating	ENST00000602115.1	protein_coding	ENSG00000104823.9	ECH1	protein_coding	chr19	CGC
ENST00000620541.4_92513933_92688249_2739	annotated	translating	ENST00000620541.4	protein_coding	ENSG00000100599.16	RIN3	protein_coding	chr14	ATG
ENST00000568411.5_29807775_29811150_586	annotated	translating	ENST00000568411.5	protein_coding	ENSG00000103495.14	MAZ	protein_coding	chr16	CGG
ENST00000674700.1_108896865_108929714_1557	annotated	translating	ENST00000674700.1	protein_coding	ENSG00000121957.15	GPSM2	protein_coding	chr1	ATG
ENST00000391876.5_48702957_48703985_1029	annotated	translating	ENST00000391876.5	protein_coding	ENSG00000176920.13	FUT2	protein_coding	chr19	ATG
ENST00000377918.8_57632547_57725291_3477	annotated	translating	ENST00000377918.8	protein_coding	ENSG00000118946.12	PCDH17	protein_coding	chr13	ATG
ENST00000569290.1_21617898_21625135_382	annotated	translating	ENST00000569290.1	protein_coding	ENSG00000197006.14	METTL9	protein_coding	chr16	ACC
ENST00000524580.6_113316262_113339439_269	annotated	translating	ENST00000524580.6	protein_coding	ENSG00000149292.17	TTC12	protein_coding	chr11	ATG
ENST00000587194.1_57609378_57621717_487	annotated	translating	ENST00000587194.1	protein_coding	ENSG00000134440.12	NARS1	protein_coding	chr18	ATG
ENST00000228820.9_3812126_3873229_1014	annotated	translating	ENST00000228820.9	protein_coding	ENSG00000111224.14	PARP11	protein_coding	chr12	ATG
ENST00000361822.8_112206717_112342726_1350	annotated	translating	ENST00000361822.8	protein_coding	ENSG00000198839.10	ZNF277	protein_coding	chr7	ATG
ENST00000413392.5_79795049_79798280_726	annotated	translating	ENST00000413392.5	protein_coding	ENSG00000141570.11	CBX8	protein_coding	chr17	ATG
ENST00000675332.1_101055298_101399126_5301	annotated	translating	ENST00000675332.1	protein_coding	ENSG00000102452.18	NALCN	protein_coding	chr13	ATG
ENST00000336577.9_3046918_3059095_1686	annotated	translating	ENST00000336577.9	protein_coding	ENSG00000008516.17	MMP25	protein_coding	chr16	ATG
ENST00000367506.10_185120022_185156712_2199	annotated	translating	ENST00000367506.10	protein_coding	ENSG00000121486.12	TRMT1L	protein_coding	chr1	ATG
ENST00000249883.10_134357708_134371433_2340	annotated	translating	ENST00000249883.10	protein_coding	ENSG00000114019.15	AMOTL2	protein_coding	chr3	ATG
ENST00000444029.5_44039852_44132965_583	annotated	translating	ENST00000444029.5	protein_coding	ENSG00000188677.15	PARVB	protein_coding	chr22	ATG
ENST00000532705.1_36274639_36289412_555	annotated	translating	ENST00000532705.1	protein_coding	ENSG00000110442.12	COMMD9	protein_coding	chr11	ATG
ENST00000496514.6_625627_670104_2562	annotated	translating	ENST00000496514.6	protein_coding	ENSG00000133256.13	PDE6B	protein_coding	chr4	ATG
ENST00000673723.4_158181102_158184147_1005	annotated	translating	ENST00000673723.4	protein_coding	ENSG00000158473.8	CD1D	protein_coding	chr1	ATG
ENST00000612418.1_85684850_85693451_199	annotated	translating	ENST00000612418.1	protein_coding	ENSG00000170776.22	AKAP13	protein_coding	chr15	ATG
ENST00000429602.7_176238509_176345442_2673	annotated	translating	ENST00000429602.7	protein_coding	ENSG00000170085.18	SIMC1	protein_coding	chr5	ATG
ENST00000598732.1_12668519_12669401_253	annotated	translating	ENST00000598732.1	protein_coding	ENSG00000105583.11	WDR83OS	protein_coding	chr19	GTC
ENST00000572656.2_7931095_7931829_225	annotated	translating	ENST00000572656.2	protein_coding	ENSG00000170043.12	TRAPPC1	protein_coding	chr17	ATG
ENST00000579900.5_75233125_75235475_342	annotated	translating	ENST00000579900.5	protein_coding	ENSG00000125450.11	NUP85	protein_coding	chr17	GCC
ENST00000415455.5_195770338_195778810_431	annotated	translating	ENST00000415455.5	nonsense_mediated_decay	ENSG00000145113.22	MUC4	protein_coding	chr3	CTC
ENST00000588616.6_77190842_77194733_429	annotated	translating	ENST00000588616.6	protein_coding	ENSG00000129657.16	SEC14L1	protein_coding	chr17	ATG
ENST00000325307.12_150985600_150987911_600	annotated	translating	ENST00000325307.12	protein_coding	ENSG00000029993.15	HMGB3	protein_coding	chrX	ATG
ENST00000425551.1_219251587_219252787_359	annotated	translating	ENST00000425551.1	protein_coding	ENSG00000127824.14	TUBA4A	protein_coding	chr2	ATG
ENST00000556375.5_77708160_77760760_216	annotated	translating	ENST00000556375.5	protein_coding	ENSG00000119705.10	SLIRP	protein_coding	chr14	AAT
ENST00000428173.3_105822846_105907220_1065	annotated	translating	ENST00000428173.3	nonsense_mediated_decay	ENSG00000123572.17	NRK	protein_coding	chrX	ATG
ENST00000258457.7_105337588_105345368_696	annotated	translating	ENST00000258457.7	protein_coding	ENSG00000135974.10	C2orf49	protein_coding	chr2	ATG
ENST00000493459.5_152396222_152459324_1029	annotated	translating	ENST00000493459.5	protein_coding	ENSG00000152601.17	MBNL1	protein_coding	chr3	ATG
ENST00000454402.7_118016828_118031275_1020	annotated	translating	ENST00000454402.7	protein_coding	ENSG00000111445.14	RFC5	protein_coding	chr12	ATG
ENST00000271452.8_163326052_163355466_1392	annotated	translating	ENST00000271452.8	protein_coding	ENSG00000143228.13	NUF2	protein_coding	chr1	ATG
ENST00000467802.1_53823631_53824008_378	annotated	translating	ENST00000467802.1	protein_coding	ENSG00000016391.11	CHDH	protein_coding	chr3	ATG
ENST00000540022.5_6329315_6341814_1236	annotated	translating	ENST00000540022.5	protein_coding	ENSG00000067182.8	TNFRSF1A	protein_coding	chr12	ATG
ENST00000478968.6_52694848_52700460_1113	annotated	translating	ENST00000478968.6	protein_coding	ENSG00000016864.18	GLT8D1	protein_coding	chr3	ATG
ENST00000543876.5_40184233_40189326_447	annotated	translating	ENST00000543876.5	protein_coding	ENSG00000108352.13	RAPGEFL1	protein_coding	chr17	ATG
ENST00000524143.5_108446259_108455902_338	annotated	translating	ENST00000524143.5	protein_coding	ENSG00000104412.8	EMC2	protein_coding	chr8	ATG
ENST00000644949.1_70766234_70777135_296	annotated	translating	ENST00000644949.1	protein_coding	ENSG00000158321.18	AUTS2	protein_coding	chr7	AGC
ENST00000382592.5_20974873_21046026_3264	annotated	translating	ENST00000382592.5	protein_coding	ENSG00000150457.9	LATS2	protein_coding	chr13	ATG
ENST00000560674.5_99113639_99133055_2901	annotated	translating	ENST00000560674.5	protein_coding	ENSG00000182253.15	SYNM	protein_coding	chr15	ATG
ENST00000231524.14_65591772_65624274_1722	annotated	translating	ENST00000231524.14	protein_coding	ENSG00000113595.15	TRIM23	protein_coding	chr5	ATG
ENST00000430625.1_123885663_123886130_468	annotated	translating	ENST00000430625.1	protein_coding	ENSG00000101966.13	XIAP	protein_coding	chrX	ATG
ENST00000412061.3_43093570_43095866_1312	annotated	translating	ENST00000412061.3	non_stop_decay	ENSG00000012048.23	BRCA1	protein_coding	chr17	GTT
ENST00000547488.6_53481185_53487391_2676	annotated	translating	ENST00000547488.6	protein_coding	ENSG00000139625.13	MAP3K12	protein_coding	chr12	ATG
ENST00000558786.5_65446887_65467192_932	annotated	translating	ENST00000558786.5	protein_coding	ENSG00000074603.19	DPP8	protein_coding	chr15	ATT
ENST00000337343.9_42048774_42229185_3660	annotated	translating	ENST00000337343.9	protein_coding	ENSG00000102780.17	DGKH	protein_coding	chr13	ATG
ENST00000592234.5_1271030_1273657_217	annotated	translating	ENST00000592234.5	nonsense_mediated_decay	ENSG00000099622.14	CIRBP	protein_coding	chr19	TCT
ENST00000276431.9_23022674_23068894_1320	annotated	translating	ENST00000276431.9	protein_coding	ENSG00000120889.13	TNFRSF10B	protein_coding	chr8	ATG
ENST00000466674.5_170866383_170870033_426	annotated	translating	ENST00000466674.5	protein_coding	ENSG00000163584.18	RPL22L1	protein_coding	chr3	GGT
ENST00000518815.1_8796277_8831837_2928	annotated	translating	ENST00000518815.1	protein_coding	ENSG00000168502.17	MTCL1	protein_coding	chr18	ATG
ENST00000599211.1_42408095_42412377_667	annotated	translating	ENST00000599211.1	protein_coding	ENSG00000079435.10	LIPE	protein_coding	chr19	ATG
ENST00000668066.1_228213625_228246642_2163	annotated	translating	ENST00000668066.1	protein_coding	ENSG00000154358.22	OBSCN	protein_coding	chr1	GCG
ENST00000614145.5_150294367_150308225_261	annotated	translating	ENST00000614145.5	protein_coding	ENSG00000266472.6	MRPS21	protein_coding	chr1	ATG
ENST00000523620.1_22511124_22522731_403	annotated	translating	ENST00000523620.1	protein_coding	ENSG00000120910.15	PPP3CC	protein_coding	chr8	ATG
ENST00000374383.1_111362033_111371788_426	annotated	translating	ENST00000374383.1	protein_coding	ENSG00000136813.14	ECPAS	protein_coding	chr9	ACT
ENST00000416904.5_53181984_53187587_579	annotated	translating	ENST00000416904.5	protein_coding	ENSG00000139651.11	ZNF740	protein_coding	chr12	ATG
ENST00000647130.1_78236372_78236608_237	annotated	translating	ENST00000647130.1	nonsense_mediated_decay	ENSG00000148019.14	CEP78	protein_coding	chr9	CGC
ENST00000337432.9_58692644_58734219_1128	annotated	translating	ENST00000337432.9	protein_coding	ENSG00000108384.15	RAD51C	protein_coding	chr17	ATG
ENST00000407806.2_3082390_3105473_632	annotated	translating	ENST00000407806.2	protein_coding	ENSG00000067057.18	PFKP	protein_coding	chr10	ATG
ENST00000593276.2_32937563_32966419_649	annotated	translating	ENST00000593276.2	protein_coding	ENSG00000121289.18	CEP89	protein_coding	chr19	GGC
ENST00000449297.6_56640467_56954587_2067	annotated	translating	ENST00000449297.6	protein_coding	ENSG00000151914.20	DST	protein_coding	chr6	ATG
ENST00000592761.2_78857429_78871006_327	annotated	translating	ENST00000592761.2	nonsense_mediated_decay	ENSG00000035862.12	TIMP2	protein_coding	chr17	ATG
ENST00000389737.5_8440823_8475998_2271	annotated	translating	ENST00000389737.5	protein_coding	ENSG00000155275.19	TRMT44	protein_coding	chr4	ATG
ENST00000417912.6_48446394_48604796_2142	annotated	translating	ENST00000417912.6	protein_coding	ENSG00000128805.15	ARHGAP22	protein_coding	chr10	ATG
ENST00000619291.4_127374328_127391557_1008	annotated	translating	ENST00000619291.4	protein_coding	ENSG00000048405.10	ZNF800	protein_coding	chr7	ATG
ENST00000398989.2_219250772_219251239_468	annotated	translating	ENST00000398989.2	protein_coding	ENSG00000127824.14	TUBA4A	protein_coding	chr2	ATG
ENST00000533189.1_57801746_57802124_379	annotated	translating	ENST00000533189.1	protein_coding	ENSG00000198561.15	CTNND1	protein_coding	chr11	ATG
ENST00000635838.1_76995954_77075555_212	annotated	translating	ENST00000635838.1	protein_coding	ENSG00000283208.2	AC001226.2	protein_coding	chr13	ACA
ENST00000393324.7_86441282_86671944_1812	annotated	translating	ENST00000393324.7	protein_coding	ENSG00000151376.17	ME3	protein_coding	chr11	ATG
ENST00000377966.4_36036999_36123042_2913	annotated	translating	ENST00000377966.4	protein_coding	ENSG00000122707.12	RECK	protein_coding	chr9	ATG
ENST00000524922.1_35190010_35201753_352	annotated	translating	ENST00000524922.1	protein_coding	ENSG00000026508.20	CD44	protein_coding	chr11	CCC
ENST00000263969.9_179348852_179392056_2223	annotated	translating	ENST00000263969.9	protein_coding	ENSG00000171109.19	MFN1	protein_coding	chr3	ATG
ENST00000593447.5_43648893_43656616_398	annotated	translating	ENST00000593447.5	protein_coding	ENSG00000011422.12	PLAUR	protein_coding	chr19	GCC
ENST00000246535.4_34404431_34426117_1074	annotated	translating	ENST00000246535.4	protein_coding	ENSG00000126249.8	PDCD2L	protein_coding	chr19	ATG
ENST00000517860.5_30385093_30544768_672	annotated	translating	ENST00000517860.5	protein_coding	ENSG00000157110.16	RBPMS	protein_coding	chr8	ATG
ENST00000543482.5_94298266_94358564_1188	annotated	translating	ENST00000543482.5	protein_coding	ENSG00000140563.15	MCTP2	protein_coding	chr15	ATG
ENST00000557172.5_103654565_103657734_450	annotated	translating	ENST00000557172.5	protein_coding	ENSG00000126214.21	KLC1	protein_coding	chr14	ATG
ENST00000341911.10_135181514_135217977_2283	annotated	translating	ENST00000341911.10	protein_coding	ENSG00000118513.19	MYB	protein_coding	chr6	ATG
ENST00000298585.3_137582546_137590263_681	annotated	translating	ENST00000298585.3	protein_coding	ENSG00000165724.6	ZMYND19	protein_coding	chr9	ATG
ENST00000649060.1_85276113_85276352_240	annotated	translating	ENST00000649060.1	nonsense_mediated_decay	ENSG00000142867.14	BCL10	protein_coding	chr1	ATG
ENST00000434576.2_6451658_6461182_562	annotated	translating	ENST00000434576.2	protein_coding	ENSG00000187017.17	ESPN	protein_coding	chr1	TGA
ENST00000677210.1_54280808_54284310_1116	annotated	translating	ENST00000677210.1	protein_coding	ENSG00000135486.19	HNRNPA1	protein_coding	chr12	ATG
ENST00000394752.8_52905139_52969128_2598	annotated	translating	ENST00000394752.8	protein_coding	ENSG00000163935.14	SFMBT1	protein_coding	chr3	ATG
ENST00000390294.2_22357795_22358260_351	annotated	translating	ENST00000390294.2	IG_V_gene	ENSG00000211648.2	IGLV1-47	IG_V_gene	chr22	ATG
ENST00000282541.10_32106712_32165907_1053	annotated	translating	ENST00000282541.10	protein_coding	ENSG00000152642.11	GPD1L	protein_coding	chr3	ATG
ENST00000392325.9_82615922_82648340_1032	annotated	translating	ENST00000392325.9	protein_coding	ENSG00000141580.16	WDR45B	protein_coding	chr17	ATG
ENST00000304222.2_15945249_15975339_996	annotated	translating	ENST00000304222.2	protein_coding	ENSG00000170425.3	ADORA2B	protein_coding	chr17	ATG
ENST00000409368.5_202207256_202238451_438	annotated	translating	ENST00000409368.5	protein_coding	ENSG00000116030.17	SUMO1	protein_coding	chr2	ATG
ENST00000647912.1_54877927_54887119_459	annotated	translating	ENST00000647912.1	nonsense_mediated_decay	ENSG00000116133.13	DHCR24	protein_coding	chr1	ATG
ENST00000432635.1_33186876_33188676_305	annotated	translating	ENST00000432635.1	protein_coding	ENSG00000049323.16	LTBP1	protein_coding	chr2	ATG
ENST00000552443.5_120503969_120522322_640	annotated	translating	ENST00000552443.5	protein_coding	ENSG00000110871.15	COQ5	protein_coding	chr12	ATG
ENST00000484310.6_111118163_111131554_798	annotated	translating	ENST00000484310.6	protein_coding	ENSG00000156171.15	DRAM2	protein_coding	chr1	ATG
ENST00000511831.1_43513596_43516071_328	annotated	translating	ENST00000511831.1	protein_coding	ENSG00000137207.12	YIPF3	protein_coding	chr6	ATG
ENST00000381527.8_26254642_26404078_1392	annotated	translating	ENST00000381527.8	protein_coding	ENSG00000132964.12	CDK8	protein_coding	chr13	ATG
ENST00000532439.5_105025556_105030503_708	annotated	translating	ENST00000532439.5	protein_coding	ENSG00000137752.24	CASP1	protein_coding	chr11	ATT
ENST00000377953.4_62671746_62672111_279	annotated	translating	ENST00000377953.4	protein_coding	ENSG00000204922.5	UQCC3	protein_coding	chr11	ATG
ENST00000542030.5_121509943_121524712_377	annotated	translating	ENST00000542030.5	protein_coding	ENSG00000089094.19	KDM2B	protein_coding	chr12	ATG
ENST00000643767.1_2496149_2500378_1395	annotated	translating	ENST00000643767.1	protein_coding	ENSG00000162065.14	TBC1D24	protein_coding	chr16	ATG
ENST00000577040.2_7313238_7315052_778	annotated	translating	ENST00000577040.2	protein_coding	ENSG00000132522.16	GPS2	protein_coding	chr17	ATG
ENST00000610369.4_11018853_11023324_381	annotated	translating	ENST00000610369.4	protein_coding	ENSG00000120948.18	TARDBP	protein_coding	chr1	TGC
ENST00000366654.5_231019866_231040211_552	annotated	translating	ENST00000366654.5	protein_coding	ENSG00000182118.8	FAM89A	protein_coding	chr1	ATG
ENST00000580709.1_30287824_30289450_202	annotated	translating	ENST00000580709.1	protein_coding	ENSG00000108578.15	BLMH	protein_coding	chr17	ATG
ENST00000528981.5_68044235_68046992_311	annotated	translating	ENST00000528981.5	nonsense_mediated_decay	ENSG00000110719.10	TCIRG1	protein_coding	chr11	TGG
ENST00000540306.5_43484038_43526595_3543	annotated	translating	ENST00000540306.5	protein_coding	ENSG00000067596.12	DHX8	protein_coding	chr17	ATG
ENST00000600228.6_52114821_52130512_2343	annotated	translating	ENST00000600228.6	protein_coding	ENSG00000204611.7	ZNF616	protein_coding	chr19	ATG
ENST00000521311.1_38207593_38209303_465	annotated	translating	ENST00000521311.1	protein_coding	ENSG00000156735.11	BAG4	protein_coding	chr8	GCT
ENST00000326291.11_72783470_73015916_2271	annotated	translating	ENST00000326291.11	protein_coding	ENSG00000083535.16	PIBF1	protein_coding	chr13	ATG
ENST00000341928.6_5394686_5489183_3261	annotated	translating	ENST00000341928.6	protein_coding	ENSG00000082397.17	EPB41L3	protein_coding	chr18	ATG
ENST00000587396.1_50286181_50287425_300	annotated	translating	ENST00000587396.1	protein_coding	ENSG00000154832.15	CXXC1	protein_coding	chr18	ATG
ENST00000409287.5_227686153_227702318_276	annotated	translating	ENST00000409287.5	protein_coding	ENSG00000135917.16	SLC19A3	protein_coding	chr2	ATG
ENST00000634432.1_49099240_49100421_582	annotated	translating	ENST00000634432.1	protein_coding	ENSG00000172053.18	QARS1	protein_coding	chr3	TTT
ENST00000316757.4_3751029_3760264_1725	annotated	translating	ENST00000316757.4	protein_coding	ENSG00000011132.12	APBA3	protein_coding	chr19	ATG
ENST00000229447.9_150369032_150398134_879	annotated	translating	ENST00000229447.9	protein_coding	ENSG00000009765.15	IYD	protein_coding	chr6	ATG
ENST00000525764.5_57487180_57501319_556	annotated	translating	ENST00000525764.5	protein_coding	ENSG00000149150.9	SLC43A1	protein_coding	chr11	CAC
ENST00000270747.8_16198590_16209054_2406	annotated	translating	ENST00000270747.8	protein_coding	ENSG00000142632.17	ARHGEF19	protein_coding	chr1	ATG
ENST00000329366.8_137964492_137981403_378	annotated	translating	ENST00000329366.8	protein_coding	ENSG00000150540.14	HNMT	protein_coding	chr2	ATG
ENST00000519018.5_123015450_123025015_453	annotated	translating	ENST00000519018.5	protein_coding	ENSG00000136986.10	DERL1	protein_coding	chr8	ATG
ENST00000543127.5_36138797_36142311_172	annotated	translating	ENST00000543127.5	protein_coding	ENSG00000134759.14	ELP2	protein_coding	chr18	ATG
ENST00000466507.2_230956553_230978830_450	annotated	translating	ENST00000466507.2	nonsense_mediated_decay	ENSG00000143643.13	TTC13	protein_coding	chr1	ATG
ENST00000367450.7_193016354_193059296_1104	annotated	translating	ENST00000367450.7	protein_coding	ENSG00000116750.14	UCHL5	protein_coding	chr1	GCG
ENST00000645143.1_6570641_6573162_142	annotated	translating	ENST00000645143.1	protein_coding	ENSG00000111642.16	CHD4	protein_coding	chr12	TGA
ENST00000445969.1_89008935_89013299_411	annotated	translating	ENST00000445969.1	protein_coding	ENSG00000117226.12	GBP3	protein_coding	chr1	CAA
ENST00000284690.4_125836690_125880824_2229	annotated	translating	ENST00000284690.4	protein_coding	ENSG00000089876.12	DHX32	protein_coding	chr10	ATG
ENST00000440353.5_37929278_37950538_480	annotated	translating	ENST00000440353.5	nonsense_mediated_decay	ENSG00000115841.21	RMDN2	protein_coding	chr2	ATG
ENST00000602751.5_169774296_169778890_273	annotated	translating	ENST00000602751.5	nonsense_mediated_decay	ENSG00000085274.16	MYNN	protein_coding	chr3	ATG
ENST00000340717.4_83055548_83062867_567	annotated	translating	ENST00000340717.4	protein_coding	ENSG00000165105.10	RASEF	protein_coding	chr9	ATG
ENST00000448087.5_196778858_196785536_483	annotated	translating	ENST00000448087.5	protein_coding	ENSG00000119041.11	GTF3C3	protein_coding	chr2	GCT
ENST00000583564.5_81935372_81936814_283	annotated	translating	ENST00000583564.5	protein_coding	ENSG00000183010.17	PYCR1	protein_coding	chr17	ATG
ENST00000530318.1_108474830_108482058_478	annotated	translating	ENST00000530318.1	protein_coding	ENSG00000178202.13	POGLUT3	protein_coding	chr11	TGA
ENST00000670357.1_80654728_80848472_2838	annotated	translating	ENST00000670357.1	nonsense_mediated_decay	ENSG00000113318.11	MSH3	protein_coding	chr5	ATG
ENST00000614472.5_62633906_62653783_735	annotated	translating	ENST00000614472.5	nonsense_mediated_decay	ENSG00000116641.18	DOCK7	protein_coding	chr1	CCA
ENST00000576679.1_81823418_81824424_234	annotated	translating	ENST00000576679.1	protein_coding	ENSG00000225663.8	MCRIP1	protein_coding	chr17	ATG
ENST00000463501.5_26919512_27002394_644	annotated	translating	ENST00000463501.5	protein_coding	ENSG00000109689.18	STIM2	protein_coding	chr4	ATG
ENST00000636100.1_29079734_29082438_1390	annotated	translating	ENST00000636100.1	protein_coding	ENSG00000196535.17	MYO18A	protein_coding	chr17	TGA
ENST00000566977.1_552755_554569_212	annotated	translating	ENST00000566977.1	protein_coding	ENSG00000103326.12	CAPN15	protein_coding	chr16	GCG
ENST00000674101.1_35736690_35738156_725	annotated	translating	ENST00000674101.1	protein_coding	ENSG00000272333.7	KMT2B	protein_coding	chr19	GTG
ENST00000394103.7_40256460_40278222_546	annotated	translating	ENST00000394103.7	protein_coding	ENSG00000171475.14	WIPF2	protein_coding	chr17	ATG
ENST00000550659.1_107742249_107751775_837	annotated	translating	ENST00000550659.1	protein_coding	ENSG00000110851.12	PRDM4	protein_coding	chr12	CCC
ENST00000505676.5_183663868_183686738_372	annotated	translating	ENST00000505676.5	nonsense_mediated_decay	ENSG00000168538.16	TRAPPC11	protein_coding	chr4	ATG
ENST00000403359.8_47808121_47905720_2781	annotated	translating	ENST00000403359.8	protein_coding	ENSG00000138081.21	FBXO11	protein_coding	chr2	ATG
ENST00000556760.5_51989640_52004406_579	annotated	translating	ENST00000556760.5	protein_coding	ENSG00000087302.9	RTRAF	protein_coding	chr14	ATG
ENST00000650237.1_48256269_48261210_199	annotated	translating	ENST00000650237.1	protein_coding	ENSG00000136156.15	ITM2B	protein_coding	chr13	GAC
ENST00000449251.1_122219469_122229195_492	annotated	translating	ENST00000449251.1	protein_coding	ENSG00000138688.15	KIAA1109	protein_coding	chr4	AAT
ENST00000584206.1_28584426_28591753_715	annotated	translating	ENST00000584206.1	protein_coding	ENSG00000076382.17	SPAG5	protein_coding	chr17	TCC
ENST00000645041.1_121045739_121113108_1432	annotated	translating	ENST00000645041.1	protein_coding	ENSG00000285509.1	TBCEL-TECTA	protein_coding	chr11	TAT
ENST00000373032.4_72935620_72954685_585	annotated	translating	ENST00000373032.4	protein_coding	ENSG00000138308.6	PLA2G12B	protein_coding	chr10	ATG
ENST00000643932.2_35829448_35853837_2772	annotated	translating	ENST00000643932.2	protein_coding	ENSG00000137103.20	TMEM8B	protein_coding	chr9	ATG
ENST00000528382.1_143580079_143580188_110	annotated	translating	ENST00000528382.1	protein_coding	ENSG00000104529.17	EEF1D	protein_coding	chr8	ATG
ENST00000533668.5_38424546_38428061_419	annotated	translating	ENST00000533668.5	protein_coding	ENSG00000077782.21	FGFR1	protein_coding	chr8	ATG
ENST00000529479.5_61337941_61346321_1599	annotated	translating	ENST00000529479.5	protein_coding	ENSG00000149476.16	TKFC	protein_coding	chr11	ACC
ENST00000584682.1_62676394_62678617_470	annotated	translating	ENST00000584682.1	nonsense_mediated_decay	ENSG00000011028.14	MRC2	protein_coding	chr17	CCT
ENST00000278422.9_57712619_57740242_888	annotated	translating	ENST00000278422.9	protein_coding	ENSG00000213593.10	TMX2	protein_coding	chr11	ATG
ENST00000315870.10_120950897_120974841_1254	annotated	translating	ENST00000315870.10	protein_coding	ENSG00000071243.16	ING3	protein_coding	chr7	ATG
ENST00000522484.5_103300108_103329663_1401	annotated	translating	ENST00000522484.5	nonsense_mediated_decay	ENSG00000164930.12	FZD6	protein_coding	chr8	ATG
ENST00000328599.4_124450928_124452271_1344	annotated	translating	ENST00000328599.4	protein_coding	ENSG00000183665.5	TRMT12	protein_coding	chr8	ATG
ENST00000618759.4_150627722_150630142_1086	annotated	translating	ENST00000618759.4	protein_coding	ENSG00000133561.15	GIMAP6	protein_coding	chr7	ATG
ENST00000333046.8_137192115_137200105_1611	annotated	translating	ENST00000333046.8	protein_coding	ENSG00000176058.13	TPRN	protein_coding	chr9	AAC
ENST00000509635.5_82451121_82460117_519	annotated	translating	ENST00000509635.5	protein_coding	ENSG00000145293.16	ENOPH1	protein_coding	chr4	ATG
ENST00000517666.5_123372666_123396357_192	annotated	translating	ENST00000517666.5	nonsense_mediated_decay	ENSG00000156802.13	ATAD2	protein_coding	chr8	ATG
ENST00000517742.1_96784898_96835097_558	annotated	translating	ENST00000517742.1	protein_coding	ENSG00000104324.16	CPQ	protein_coding	chr8	ATG
ENST00000340844.6_54923743_54941711_2940	annotated	translating	ENST00000340844.6	protein_coding	ENSG00000167634.12	NLRP7	protein_coding	chr19	ATG
ENST00000482235.1_69075603_69135084_536	annotated	translating	ENST00000482235.1	protein_coding	ENSG00000169604.20	ANTXR1	protein_coding	chr2	GAG
ENST00000409511.6_86785923_86790825_705	annotated	translating	ENST00000409511.6	protein_coding	ENSG00000153563.16	CD8A	protein_coding	chr2	ATG
ENST00000419235.6_292540_348948_615	annotated	translating	ENST00000419235.6	protein_coding	ENSG00000112679.14	DUSP22	protein_coding	chr6	ATG
ENST00000552170.1_110395199_110403664_160	annotated	translating	ENST00000552170.1	nonsense_mediated_decay	ENSG00000196510.12	ANAPC7	protein_coding	chr12	AGT
ENST00000313084.9_136441758_136448579_1155	annotated	translating	ENST00000313084.9	protein_coding	ENSG00000148396.18	SEC16A	protein_coding	chr9	ATG
ENST00000258411.8_218880996_218893268_1251	annotated	translating	ENST00000258411.8	protein_coding	ENSG00000135925.9	WNT10A	protein_coding	chr2	ATG
ENST00000589521.1_55602113_55602503_391	annotated	translating	ENST00000589521.1	protein_coding	ENSG00000171443.7	ZNF524	protein_coding	chr19	ATG
ENST00000380733.9_15465523_15510188_1590	annotated	translating	ENST00000380733.9	protein_coding	ENSG00000164985.15	PSIP1	protein_coding	chr9	ATG
ENST00000639096.1_71236472_71349930_513	annotated	translating	ENST00000639096.1	protein_coding	ENSG00000080493.18	SLC4A4	protein_coding	chr4	ATG
ENST00000415460.5_41825654_41836193_682	annotated	translating	ENST00000415460.5	protein_coding	ENSG00000141698.17	NT5C3B	protein_coding	chr17	ATG
ENST00000439915.1_23869670_23926770_1111	annotated	translating	ENST00000439915.1	protein_coding	ENSG00000119778.15	ATAD2B	protein_coding	chr2	ATG
ENST00000256433.6_47156180_47176277_246	annotated	translating	ENST00000256433.6	protein_coding	ENSG00000134049.6	IER3IP1	protein_coding	chr18	ATG
ENST00000360131.5_27052959_27070260_2658	annotated	translating	ENST00000360131.5	protein_coding	ENSG00000084693.16	AGBL5	protein_coding	chr2	ATG
ENST00000674665.1_46127594_46142800_588	annotated	translating	ENST00000674665.1	protein_coding	ENSG00000136167.15	LCP1	protein_coding	chr13	ATG
ENST00000462693.1_90004827_90005629_360	annotated	translating	ENST00000462693.1	IG_V_gene	ENSG00000241566.1	IGKV2D-24	IG_V_gene	chr2	ATG
ENST00000392079.7_38905094_38908829_810	annotated	translating	ENST00000392079.7	protein_coding	ENSG00000104825.17	NFKBIB	protein_coding	chr19	ATG
ENST00000522709.5_131944766_131953836_399	annotated	translating	ENST00000522709.5	protein_coding	ENSG00000132294.15	EFR3A	protein_coding	chr8	ATG
ENST00000303329.9_80404516_80593695_2151	annotated	translating	ENST00000303329.9	protein_coding	ENSG00000172379.21	ARNT2	protein_coding	chr15	ATG
ENST00000370372.7_100275465_100286659_426	annotated	translating	ENST00000370372.7	protein_coding	ENSG00000196072.12	BLOC1S2	protein_coding	chr10	ATG
ENST00000396432.7_24584415_24721899_5874	annotated	translating	ENST00000396432.7	protein_coding	ENSG00000107863.18	ARHGAP21	protein_coding	chr10	ATG
ENST00000369259.4_147242704_147295506_2079	annotated	translating	ENST00000369259.4	protein_coding	ENSG00000131778.19	CHD1L	protein_coding	chr1	ATG
ENST00000257177.9_52423938_52526280_4935	annotated	translating	ENST00000257177.9	protein_coding	ENSG00000134744.14	TUT4	protein_coding	chr1	ATG
ENST00000319234.5_42398057_42401448_714	annotated	translating	ENST00000319234.5	protein_coding	ENSG00000178343.5	SHISA3	protein_coding	chr4	ATG
ENST00000265354.6_43171657_43179187_1524	annotated	translating	ENST00000265354.6	protein_coding	ENSG00000112658.8	SRF	protein_coding	chr6	ATG
ENST00000412417.1_101232604_101237581_512	annotated	translating	ENST00000412417.1	protein_coding	ENSG00000106404.14	CLDN15	protein_coding	chr7	ATG
ENST00000396789.4_24315652_24316707_1056	annotated	translating	ENST00000396789.4	protein_coding	ENSG00000213903.9	LTB4R	protein_coding	chr14	ATG
ENST00000246112.9_2978234_2995001_1716	annotated	translating	ENST00000246112.9	protein_coding	ENSG00000104953.20	TLE6	protein_coding	chr19	ATG
ENST00000264790.7_89894972_89953415_3684	annotated	translating	ENST00000264790.7	protein_coding	ENSG00000138722.10	MMRN1	protein_coding	chr4	ATG
ENST00000262127.7_12673368_12702548_1977	annotated	translating	ENST00000262127.7	protein_coding	ENSG00000101624.11	CEP76	protein_coding	chr18	ATG
ENST00000366607.5_235112067_235128715_435	annotated	translating	ENST00000366607.5	protein_coding	ENSG00000173726.11	TOMM20	protein_coding	chr1	ATG
ENST00000489889.2_151293950_151299034_549	annotated	translating	ENST00000489889.2	protein_coding	ENSG00000143393.16	PI4KB	protein_coding	chr1	CCA
ENST00000543897.5_122473500_122482652_1407	annotated	translating	ENST00000543897.5	protein_coding	ENSG00000033030.15	ZCCHC8	protein_coding	chr12	ATG
ENST00000340023.7_51768659_51769711_1053	annotated	translating	ENST00000340023.7	protein_coding	ENSG00000171049.9	FPR2	protein_coding	chr19	ATG
ENST00000557404.3_35127561_35273485_555	annotated	translating	ENST00000557404.3	protein_coding	ENSG00000100890.16	PRORP	protein_coding	chr14	ATG
ENST00000572360.5_54900866_54912711_276	annotated	translating	ENST00000572360.5	nonsense_mediated_decay	ENSG00000141198.16	TOM1L1	protein_coding	chr17	ATG
ENST00000447645.5_207852793_207977450_1405	annotated	translating	ENST00000447645.5	protein_coding	ENSG00000178385.15	PLEKHM3	protein_coding	chr2	GAA
ENST00000484408.5_47161723_47162588_313	annotated	translating	ENST00000484408.5	protein_coding	ENSG00000143933.19	CALM2	protein_coding	chr2	ATG
ENST00000453079.1_42893574_42912080_100	annotated	translating	ENST00000453079.1	protein_coding	ENSG00000100266.19	PACSIN2	protein_coding	chr22	ATG
ENST00000452317.5_49510535_49510657_123	annotated	translating	ENST00000452317.5	protein_coding	ENSG00000173402.12	DAG1	protein_coding	chr3	ATG
ENST00000249356.4_108571727_108573350_669	annotated	translating	ENST00000249356.4	protein_coding	ENSG00000128590.5	DNAJB9	protein_coding	chr7	ATG
ENST00000445580.1_132765824_132782107_312	annotated	translating	ENST00000445580.1	protein_coding	ENSG00000068383.19	INPP5A	protein_coding	chr10	CTG
ENST00000638850.1_119097455_119100408_518	annotated	translating	ENST00000638850.1	nonsense_mediated_decay	ENSG00000172269.19	DPAGT1	protein_coding	chr11	GAA
ENST00000439011.5_15032427_15053568_666	annotated	translating	ENST00000439011.5	protein_coding	ENSG00000177463.15	NR2C2	protein_coding	chr3	TGT
ENST00000444798.1_133462183_133468028_344	annotated	translating	ENST00000444798.1	protein_coding	ENSG00000160325.15	CACFD1	protein_coding	chr9	ATG
ENST00000635386.1_21018008_21022182_672	annotated	translating	ENST00000635386.1	protein_coding	ENSG00000165795.23	NDRG2	protein_coding	chr14	ATA
ENST00000628514.3_40135021_40860476_1392	annotated	translating	ENST00000628514.3	protein_coding	ENSG00000175600.16	SUGCT	protein_coding	chr7	ATG
ENST00000344111.4_969381_975509_270	annotated	translating	ENST00000344111.4	protein_coding	ENSG00000240230.6	COX19	protein_coding	chr7	ATG
ENST00000376588.4_78297211_78329083_1110	annotated	translating	ENST00000376588.4	protein_coding	ENSG00000135069.14	PSAT1	protein_coding	chr9	ATG
ENST00000371030.3_59191020_59254740_5031	annotated	translating	ENST00000371030.3	protein_coding	ENSG00000124203.6	ZNF831	protein_coding	chr20	ATG
ENST00000508898.5_168511568_168700116_1536	annotated	translating	ENST00000508898.5	protein_coding	ENSG00000129116.19	PALLD	protein_coding	chr4	AAG
ENST00000381226.7_56923131_56952102_1665	annotated	translating	ENST00000381226.7	protein_coding	ENSG00000155545.20	MIER3	protein_coding	chr5	ATG
ENST00000586577.1_11546708_11549556_517	annotated	translating	ENST00000586577.1	protein_coding	ENSG00000130176.8	CNN1	protein_coding	chr19	GAA
ENST00000354764.9_196841237_196926616_2766	annotated	translating	ENST00000354764.9	protein_coding	ENSG00000197121.15	PGAP1	protein_coding	chr2	ATG
ENST00000479446.5_137010521_137018219_4322	annotated	translating	ENST00000479446.5	nonsense_mediated_decay	ENSG00000107331.17	ABCA2	protein_coding	chr9	GCG
ENST00000295025.12_60881841_60922532_1857	annotated	translating	ENST00000295025.12	protein_coding	ENSG00000162924.15	REL	protein_coding	chr2	ATG
ENST00000355849.10_135457867_135647081_1038	annotated	translating	ENST00000355849.10	protein_coding	ENSG00000131773.14	KHDRBS3	protein_coding	chr8	ATG
ENST00000454008.6_87193301_87195126_527	annotated	translating	ENST00000454008.6	protein_coding	ENSG00000135164.19	DMTF1	protein_coding	chr7	TGA
ENST00000398145.7_26453236_26481762_2124	annotated	translating	ENST00000398145.7	protein_coding	ENSG00000100099.21	HPS4	protein_coding	chr22	ATG
ENST00000466533.5_37406250_37453411_447	annotated	translating	ENST00000466533.5	protein_coding	ENSG00000130962.18	PRRG1	protein_coding	chrX	ATG
ENST00000411788.5_80905831_80916781_189	annotated	translating	ENST00000411788.5	nonsense_mediated_decay	ENSG00000075223.14	SEMA3C	protein_coding	chr7	ATG
ENST00000481390.5_73911556_73913049_319	annotated	translating	ENST00000481390.5	protein_coding	ENSG00000122861.16	PLAU	protein_coding	chr10	ATG
ENST00000361727.8_146116877_148415613_3993	annotated	translating	ENST00000361727.8	protein_coding	ENSG00000174469.23	CNTNAP2	protein_coding	chr7	ATG
ENST00000005260.9_98293524_98400852_1533	annotated	translating	ENST00000005260.9	protein_coding	ENSG00000006453.14	BAIAP2L1	protein_coding	chr7	ATG
ENST00000552961.5_39294427_39341058_2924	annotated	translating	ENST00000552961.5	protein_coding	ENSG00000139116.19	KIF21A	protein_coding	chr12	AAA
ENST00000541550.6_74176873_74708353_1068	annotated	translating	ENST00000541550.6	protein_coding	ENSG00000156110.15	ADK	protein_coding	chr10	ATG
ENST00000425905.5_63688339_63690876_664	annotated	translating	ENST00000425905.5	protein_coding	ENSG00000258366.9	RTEL1	protein_coding	chr20	TTC
ENST00000239243.7_174724660_174729580_801	annotated	translating	ENST00000239243.7	protein_coding	ENSG00000120149.9	MSX2	protein_coding	chr5	ATG
ENST00000456306.1_48898318_48903056_451	annotated	translating	ENST00000456306.1	protein_coding	ENSG00000102103.17	PQBP1	protein_coding	chrX	ATA
ENST00000595637.1_7920387_7922517_835	annotated	translating	ENST00000595637.1	protein_coding	ENSG00000104976.12	SNAPC2	protein_coding	chr19	GCG
ENST00000559424.1_49016947_49046299_936	annotated	translating	ENST00000559424.1	protein_coding	ENSG00000138593.9	SECISBP2L	protein_coding	chr15	ATG
ENST00000591734.5_35070202_35127048_582	annotated	translating	ENST00000591734.5	protein_coding	ENSG00000166974.13	MAPRE2	protein_coding	chr18	ATG
ENST00000531691.5_104291009_104315901_417	annotated	translating	ENST00000531691.5	protein_coding	ENSG00000198431.16	TXNRD1	protein_coding	chr12	ATG
ENST00000561814.1_31873833_31875160_146	annotated	translating	ENST00000561814.1	nonsense_mediated_decay	ENSG00000185947.15	ZNF267	protein_coding	chr16	AGC
ENST00000436321.5_63595456_63599288_359	annotated	translating	ENST00000436321.5	protein_coding	ENSG00000014641.21	MDH1	protein_coding	chr2	ATG
ENST00000652385.1_34563125_34630152_1254	annotated	translating	ENST00000652385.1	protein_coding	ENSG00000129515.20	SNX6	protein_coding	chr14	ATG
ENST00000532852.5_71865840_71918957_423	annotated	translating	ENST00000532852.5	protein_coding	ENSG00000254469.7	AP002495.1	protein_coding	chr11	CAG
ENST00000583205.5_51280016_51293946_429	annotated	translating	ENST00000583205.5	nonsense_mediated_decay	ENSG00000011260.14	UTP18	protein_coding	chr17	AAG
ENST00000506885.5_98515768_98521283_465	annotated	translating	ENST00000506885.5	protein_coding	ENSG00000080822.17	CLDND1	protein_coding	chr3	AAA
ENST00000530758.2_10115702_10126292_225	annotated	translating	ENST00000530758.2	protein_coding	ENSG00000254999.4	BRK1	protein_coding	chr3	ATG
ENST00000374752.6_134253601_134264957_864	annotated	translating	ENST00000374752.6	protein_coding	ENSG00000151498.12	ACAD8	protein_coding	chr11	ATG
ENST00000636050.1_18071362_18084801_291	annotated	translating	ENST00000636050.1	nonsense_mediated_decay	ENSG00000104763.20	ASAH1	protein_coding	chr8	ATG
ENST00000299601.10_51938159_51971745_1998	annotated	translating	ENST00000299601.10	protein_coding	ENSG00000166477.13	LEO1	protein_coding	chr15	ATG
ENST00000505478.5_159104178_159314768_838	annotated	translating	ENST00000505478.5	protein_coding	ENSG00000109756.9	RAPGEF2	protein_coding	chr4	GAT
ENST00000475244.5_122910986_122961263_3282	annotated	translating	ENST00000475244.5	nonsense_mediated_decay	ENSG00000082684.16	SEMA5B	protein_coding	chr3	ATG
ENST00000638598.2_50523906_50524411_506	annotated	translating	ENST00000638598.2	protein_coding	ENSG00000284194.3	SCO2	protein_coding	chr22	ATG
ENST00000520632.5_95025033_95035455_279	annotated	translating	ENST00000520632.5	nonsense_mediated_decay	ENSG00000156170.13	NDUFAF6	protein_coding	chr8	GTC
ENST00000437811.1_33068653_33069248_382	annotated	translating	ENST00000437811.1	protein_coding	ENSG00000231389.7	HLA-DPA1	protein_coding	chr6	CAA
ENST00000399443.7_24163182_24225103_1311	annotated	translating	ENST00000399443.7	protein_coding	ENSG00000141447.18	OSBPL1A	protein_coding	chr18	ATG
ENST00000373095.6_127943195_127980137_1152	annotated	translating	ENST00000373095.6	protein_coding	ENSG00000167106.12	FAM102A	protein_coding	chr9	ATG
ENST00000513056.5_138341336_138345601_342	annotated	translating	ENST00000513056.5	protein_coding	ENSG00000120709.11	FAM53C	protein_coding	chr5	ATG
ENST00000631572.1_119818813_119823819_549	annotated	translating	ENST00000631572.1	protein_coding	ENSG00000198825.15	INPP5F	protein_coding	chr10	ATG
ENST00000456733.2_38033890_38126727_2256	annotated	translating	ENST00000456733.2	protein_coding	ENSG00000147041.12	SYTL5	protein_coding	chrX	ATG
ENST00000546211.6_36152263_36182028_1374	annotated	translating	ENST00000546211.6	protein_coding	ENSG00000145604.17	SKP2	protein_coding	chr5	ATG
ENST00000394686.3_107895554_107910550_1095	annotated	translating	ENST00000394686.3	protein_coding	ENSG00000164023.14	SGMS2	protein_coding	chr4	ATG
ENST00000273146.6_42979643_43056383_1725	annotated	translating	ENST00000273146.6	nonsense_mediated_decay	ENSG00000144649.9	GASK1A	protein_coding	chr3	ATG
ENST00000292035.10_131860541_132079844_933	annotated	translating	ENST00000292035.10	protein_coding	ENSG00000160563.14	MED27	protein_coding	chr9	ATG
ENST00000244040.4_58309977_58359700_582	annotated	translating	ENST00000244040.4	protein_coding	ENSG00000124209.4	RAB22A	protein_coding	chr20	ATG
ENST00000557139.1_75279978_75280667_249	annotated	translating	ENST00000557139.1	protein_coding	ENSG00000170345.10	FOS	protein_coding	chr14	CGT
ENST00000675291.1_46368586_46377953_315	annotated	translating	ENST00000675291.1	nonsense_mediated_decay	ENSG00000102445.20	RUBCNL	protein_coding	chr13	ATG
ENST00000450493.1_26499414_26506332_571	annotated	translating	ENST00000450493.1	protein_coding	ENSG00000100109.17	TFIP11	protein_coding	chr22	CTG
ENST00000616135.1_45507446_45509212_675	annotated	translating	ENST00000616135.1	protein_coding	ENSG00000132763.15	MMACHC	protein_coding	chr1	ATG
ENST00000415732.1_125867129_125880824_337	annotated	translating	ENST00000415732.1	protein_coding	ENSG00000089876.12	DHX32	protein_coding	chr10	ATG
ENST00000409815.6_230212349_230216927_665	annotated	translating	ENST00000409815.6	protein_coding	ENSG00000135899.19	SP110	protein_coding	chr2	ATG
ENST00000551404.6_111842734_111893058_1419	annotated	translating	ENST00000551404.6	protein_coding	ENSG00000089022.14	MAPKAPK5	protein_coding	chr12	ATG
ENST00000476061.5_202154239_202159339_490	annotated	translating	ENST00000476061.5	protein_coding	ENSG00000143851.15	PTPN7	protein_coding	chr1	ATG
ENST00000533011.5_24210348_24212611_640	annotated	translating	ENST00000533011.5	protein_coding	ENSG00000254505.11	CHMP4A	protein_coding	chr14	ATG
ENST00000262262.5_51225119_51239685_1092	annotated	translating	ENST00000262262.5	protein_coding	ENSG00000105383.15	CD33	protein_coding	chr19	ATG
ENST00000552908.1_39357251_39367927_871	annotated	translating	ENST00000552908.1	protein_coding	ENSG00000139116.19	KIF21A	protein_coding	chr12	TAT
ENST00000626874.2_92901238_93020322_5217	annotated	translating	ENST00000626874.2	protein_coding	ENSG00000173575.22	CHD2	protein_coding	chr15	ATG
ENST00000480733.1_136518396_136630898_696	annotated	translating	ENST00000480733.1	protein_coding	ENSG00000118007.13	STAG1	protein_coding	chr3	ATG
ENST00000569949.1_74718999_74741268_577	annotated	translating	ENST00000569949.1	protein_coding	ENSG00000103089.9	FA2H	protein_coding	chr16	ATG
ENST00000378693.4_132813622_132815268_1647	annotated	translating	ENST00000378693.4	protein_coding	ENSG00000198944.6	SOWAHA	protein_coding	chr5	ATG
ENST00000318471.5_136822666_136913523_969	annotated	translating	ENST00000318471.5	protein_coding	ENSG00000112357.14	PEX7	protein_coding	chr6	ATG
ENST00000614878.4_29593622_29613579_1878	annotated	translating	ENST00000614878.4	protein_coding	ENSG00000198720.13	ANKRD13B	protein_coding	chr17	ATG
ENST00000414237.5_6224166_6229139_276	annotated	translating	ENST00000414237.5	protein_coding	ENSG00000170525.21	PFKFB3	protein_coding	chr10	ATC
ENST00000367080.8_207054718_207072368_1515	annotated	translating	ENST00000367080.8	protein_coding	ENSG00000123836.15	PFKFB2	protein_coding	chr1	ATG
ENST00000367069.7_158977541_158999550_1254	annotated	translating	ENST00000367069.7	protein_coding	ENSG00000130363.12	RSPH3	protein_coding	chr6	ATG
ENST00000424865.1_36396314_36406266_507	annotated	translating	ENST00000424865.1	protein_coding	ENSG00000011426.11	ANLN	protein_coding	chr7	ATG
ENST00000436603.1_218662197_218663252_362	annotated	translating	ENST00000436603.1	protein_coding	ENSG00000074582.15	BCS1L	protein_coding	chr2	GCA
ENST00000336138.4_142727347_142735436_624	annotated	translating	ENST00000336138.4	protein_coding	ENSG00000130193.8	THEM6	protein_coding	chr8	ATG
ENST00000374768.1_34346445_34372518_537	annotated	translating	ENST00000374768.1	protein_coding	ENSG00000148498.16	PARD3	protein_coding	chr10	ATG
ENST00000588491.1_12705753_12706674_355	annotated	translating	ENST00000588491.1	nonsense_mediated_decay	ENSG00000105576.15	TNPO2	protein_coding	chr19	CTG
ENST00000590842.5_36786825_36828767_912	annotated	translating	ENST00000590842.5	protein_coding	ENSG00000134779.15	TPGS2	protein_coding	chr18	ATG
ENST00000625044.1_141183604_141184269_666	annotated	translating	ENST00000625044.1	protein_coding	ENSG00000272674.3	PCDHB16	protein_coding	chr5	ATG
ENST00000326737.3_46603533_46616237_1047	annotated	translating	ENST00000326737.3	protein_coding	ENSG00000180423.4	HARBI1	protein_coding	chr11	ATG
ENST00000283006.7_69189635_69209796_741	annotated	translating	ENST00000283006.7	protein_coding	ENSG00000153044.10	CENPH	protein_coding	chr5	ATG
ENST00000227135.7_124675265_124694443_453	annotated	translating	ENST00000227135.7	protein_coding	ENSG00000064199.7	SPA17	protein_coding	chr11	ATG
ENST00000552268.5_98648360_98732478_1014	annotated	translating	ENST00000552268.5	protein_coding	ENSG00000120868.14	APAF1	protein_coding	chr12	ATG
ENST00000489441.5_63484429_63493221_693	annotated	translating	ENST00000489441.5	protein_coding	ENSG00000206075.14	SERPINB5	protein_coding	chr18	ATG
ENST00000367468.10_186674356_186680290_1812	annotated	translating	ENST00000367468.10	protein_coding	ENSG00000073756.12	PTGS2	protein_coding	chr1	ATG
ENST00000373114.4_87517894_87669391_2160	annotated	translating	ENST00000373114.4	protein_coding	ENSG00000102271.14	KLHL4	protein_coding	chrX	ATG
ENST00000649634.1_80135161_80217443_444	annotated	translating	ENST00000649634.1	protein_coding	ENSG00000127955.17	GNAI1	protein_coding	chr7	ATG
ENST00000463804.6_7701657_7702747_138	annotated	translating	ENST00000463804.6	nonsense_mediated_decay	ENSG00000141499.17	WRAP53	protein_coding	chr17	GAT
ENST00000484524.5_150993804_151003285_1887	annotated	translating	ENST00000484524.5	protein_coding	ENSG00000164867.11	NOS3	protein_coding	chr7	ATG
ENST00000567786.2_84616393_84617559_142	annotated	translating	ENST00000567786.2	protein_coding	ENSG00000103187.8	COTL1	protein_coding	chr16	CAC
ENST00000413127.1_196948539_196951930_145	annotated	translating	ENST00000413127.1	protein_coding	ENSG00000119227.8	PIGZ	protein_coding	chr3	CAG
ENST00000610455.4_89954253_89959232_591	annotated	translating	ENST00000610455.4	protein_coding	ENSG00000140995.17	DEF8	protein_coding	chr16	ATG
ENST00000599602.1_57284644_57291045_381	annotated	translating	ENST00000599602.1	protein_coding	ENSG00000197714.9	ZNF460	protein_coding	chr19	ATG
ENST00000508227.5_96800934_96800960_27	annotated	translating	ENST00000508227.5	protein_coding	ENSG00000164307.13	ERAP1	protein_coding	chr5	ATG
ENST00000442561.7_203765566_203774678_1194	annotated	translating	ENST00000442561.7	protein_coding	ENSG00000122188.13	LAX1	protein_coding	chr1	ATG
ENST00000530513.5_47179254_47179529_145	annotated	translating	ENST00000530513.5	protein_coding	ENSG00000165912.16	PACSIN3	protein_coding	chr11	ATG
ENST00000419548.4_3689909_3693079_1387	annotated	translating	ENST00000419548.4	protein_coding	ENSG00000088827.12	SIGLEC1	protein_coding	chr20	GCT
ENST00000262768.11_78855670_78925088_660	annotated	translating	ENST00000262768.11	protein_coding	ENSG00000035862.12	TIMP2	protein_coding	chr17	ATG
ENST00000676302.1_17375758_17732461_4953	annotated	translating	ENST00000676302.1	protein_coding	ENSG00000188158.16	NHS	protein_coding	chrX	ATG
ENST00000414305.5_131637385_131746953_2625	annotated	translating	ENST00000414305.5	protein_coding	ENSG00000154269.15	ENPP3	protein_coding	chr6	ATG
ENST00000640568.1_3200921_3278612_528	annotated	translating	ENST00000640568.1	protein_coding	ENSG00000011105.14	TSPAN9	protein_coding	chr12	ATG
ENST00000609122.5_19320986_19342560_551	annotated	translating	ENST00000609122.5	protein_coding	ENSG00000129933.21	MAU2	protein_coding	chr19	AAA
ENST00000421539.1_36926027_36930744_686	annotated	translating	ENST00000421539.1	protein_coding	ENSG00000100368.14	CSF2RB	protein_coding	chr22	ATG
ENST00000339255.2_24419548_24466086_1104	annotated	translating	ENST00000339255.2	protein_coding	ENSG00000001461.17	NIPAL3	protein_coding	chr1	ATG
ENST00000352040.7_33527191_33891856_4527	annotated	translating	ENST00000352040.7	protein_coding	ENSG00000151388.11	ADAMTS12	protein_coding	chr5	ATG
ENST00000562153.5_72044289_72090749_353	annotated	translating	ENST00000562153.5	protein_coding	ENSG00000140830.9	TXNL4B	protein_coding	chr16	ATG
ENST00000650210.1_42530983_42548434_765	annotated	translating	ENST00000650210.1	nonsense_mediated_decay	ENSG00000285942.1	AC018362.3	protein_coding	chr15	ATG
ENST00000378618.6_46936806_47164249_978	annotated	translating	ENST00000378618.6	protein_coding	ENSG00000149179.14	C11orf49	protein_coding	chr11	ATG
ENST00000530135.5_7485876_7510185_1206	annotated	translating	ENST00000530135.5	protein_coding	ENSG00000183801.8	OLFML1	protein_coding	chr11	ATG
ENST00000436614.1_151290451_151290868_297	annotated	translating	ENST00000436614.1	protein_coding	ENSG00000143373.18	ZNF687	protein_coding	chr1	CGC
ENST00000646264.1_50991598_51000418_992	annotated	translating	ENST00000646264.1	nonsense_mediated_decay	ENSG00000110911.16	SLC11A2	protein_coding	chr12	TCC
ENST00000316355.10_77158533_77165921_1032	annotated	translating	ENST00000316355.10	protein_coding	ENSG00000138764.15	CCNG2	protein_coding	chr4	ATG
ENST00000536657.1_27408328_27428890_843	annotated	translating	ENST00000536657.1	protein_coding	ENSG00000158195.11	WASF2	protein_coding	chr1	ATG
ENST00000358866.10_18384402_18465358_2256	annotated	translating	ENST00000358866.10	protein_coding	ENSG00000089091.16	DZANK1	protein_coding	chr20	ATG
ENST00000380987.2_28025406_28100510_2217	annotated	translating	ENST00000380987.2	nonsense_mediated_decay	ENSG00000122025.15	FLT3	protein_coding	chr13	ATG
ENST00000526876.2_46753489_46760673_570	annotated	translating	ENST00000526876.2	protein_coding	ENSG00000175216.15	CKAP5	protein_coding	chr11	ATA
ENST00000520059.1_151026966_151027905_236	annotated	translating	ENST00000520059.1	protein_coding	ENSG00000211445.12	GPX3	protein_coding	chr5	AAT
ENST00000461976.2_134173555_134262124_432	annotated	translating	ENST00000461976.2	protein_coding	ENSG00000118515.11	SGK1	protein_coding	chr6	ATG
ENST00000402796.5_43552328_43574813_1224	annotated	translating	ENST00000402796.5	nonsense_mediated_decay	ENSG00000115970.18	THADA	protein_coding	chr2	CTT
ENST00000648973.1_52765590_52778888_2373	annotated	translating	ENST00000648973.1	protein_coding	ENSG00000189190.10	ZNF600	protein_coding	chr19	ATG
ENST00000300184.8_60383142_60393858_720	annotated	translating	ENST00000300184.8	protein_coding	ENSG00000166927.13	MS4A7	protein_coding	chr11	ATG
ENST00000315781.9_227735410_227780670_1392	annotated	translating	ENST00000315781.9	protein_coding	ENSG00000143740.14	SNAP47	protein_coding	chr1	ATG
ENST00000468619.6_70669586_70826503_774	annotated	translating	ENST00000468619.6	protein_coding	ENSG00000162105.19	SHANK2	protein_coding	chr11	ATG
ENST00000597799.1_50477139_50479066_266	annotated	translating	ENST00000597799.1	protein_coding	ENSG00000161671.17	EMC10	protein_coding	chr19	ATG
ENST00000556893.5_75745200_75886757_2451	annotated	translating	ENST00000556893.5	protein_coding	ENSG00000119685.20	TTLL5	protein_coding	chr14	ATG
ENST00000233809.9_216633524_216664101_975	annotated	translating	ENST00000233809.9	protein_coding	ENSG00000115457.10	IGFBP2	protein_coding	chr2	ATG
ENST00000375167.1_119094966_119095394_429	annotated	translating	ENST00000375167.1	nonsense_mediated_decay	ENSG00000188486.3	H2AX	protein_coding	chr11	ATG
ENST00000394060.7_125521755_125672574_969	annotated	translating	ENST00000394060.7	protein_coding	ENSG00000119487.17	MAPKAP1	protein_coding	chr9	ATG
ENST00000247815.9_66302604_66338099_3261	annotated	translating	ENST00000247815.9	protein_coding	ENSG00000127311.10	HELB	protein_coding	chr12	ATG
ENST00000582485.5_8377583_8382309_404	annotated	translating	ENST00000582485.5	protein_coding	ENSG00000161970.15	RPL26	protein_coding	chr17	TGA
ENST00000569817.5_75605199_75621051_629	annotated	translating	ENST00000569817.5	protein_coding	ENSG00000169371.14	SNUPN	protein_coding	chr15	ATG
ENST00000054650.8_6625219_6633074_717	annotated	translating	ENST00000054650.8	protein_coding	ENSG00000041988.15	THAP3	protein_coding	chr1	ATG
ENST00000455757.1_207575286_207577755_420	annotated	translating	ENST00000455757.1	protein_coding	ENSG00000118260.15	CREB1	protein_coding	chr2	GGA
ENST00000586048.1_44217793_44229792_247	annotated	translating	ENST00000586048.1	protein_coding	ENSG00000131115.16	ZNF227	protein_coding	chr19	ATG
ENST00000354828.7_25741599_25769229_1362	annotated	translating	ENST00000354828.7	protein_coding	ENSG00000154727.11	GABPA	protein_coding	chr21	ATG
ENST00000298351.5_77218814_77256723_2418	annotated	translating	ENST00000298351.5	protein_coding	ENSG00000165548.11	TMEM63C	protein_coding	chr14	ATG
ENST00000585153.1_63434503_63435184_217	annotated	translating	ENST00000585153.1	protein_coding	ENSG00000008283.16	CYB561	protein_coding	chr17	CTA
ENST00000554804.1_100239759_100277597_569	annotated	translating	ENST00000554804.1	protein_coding	ENSG00000100811.14	YY1	protein_coding	chr14	TCA
ENST00000511615.5_32588513_32594627_252	annotated	translating	ENST00000511615.5	nonsense_mediated_decay	ENSG00000113387.12	SUB1	protein_coding	chr5	ATG
ENST00000375677.5_32464954_32511407_367	annotated	translating	ENST00000375677.5	protein_coding	ENSG00000197183.14	NOL4L	protein_coding	chr20	GCC
ENST00000673943.1_113174443_113336644_3317	annotated	translating	ENST00000673943.1	protein_coding	ENSG00000145362.20	ANK2	protein_coding	chr4	GCT
ENST00000332439.5_7858135_7859609_684	annotated	translating	ENST00000332439.5	protein_coding	ENSG00000182224.12	CYB5D1	protein_coding	chr17	ATG
ENST00000281623.8_41925310_41941278_1161	annotated	translating	ENST00000281623.8	protein_coding	ENSG00000151876.13	FBXO4	protein_coding	chr5	ATG
ENST00000449801.5_29120905_29121061_157	annotated	translating	ENST00000449801.5	protein_coding	ENSG00000106066.15	CPVL	protein_coding	chr7	ATG
ENST00000314567.8_46245095_46248284_369	annotated	translating	ENST00000314567.8	protein_coding	ENSG00000205643.11	CDPF1	protein_coding	chr22	ATG
ENST00000482352.1_1405620_1407217_465	annotated	translating	ENST00000482352.1	protein_coding	ENSG00000242485.6	MRPL20	protein_coding	chr1	ATG
ENST00000515323.5_70428343_70524599_1515	annotated	translating	ENST00000515323.5	protein_coding	ENSG00000082269.17	FAM135A	protein_coding	chr6	ATG
ENST00000359015.5_136557761_136792157_4122	annotated	translating	ENST00000359015.5	protein_coding	ENSG00000197442.10	MAP3K5	protein_coding	chr6	ATG
ENST00000431781.2_26888989_26890096_336	annotated	translating	ENST00000431781.2	protein_coding	ENSG00000142751.15	GPN2	protein_coding	chr1	ATG
ENST00000652585.1_185209827_185363462_3012	annotated	translating	ENST00000652585.1	protein_coding	ENSG00000109762.16	SNX25	protein_coding	chr4	ATG
ENST00000573519.5_81559312_81569064_433	annotated	translating	ENST00000573519.5	protein_coding	ENSG00000182446.14	NPLOC4	protein_coding	chr17	GCA
ENST00000409757.9_6923390_7030389_2079	annotated	translating	ENST00000409757.9	protein_coding	ENSG00000132405.19	TBC1D14	protein_coding	chr4	ATG
ENST00000583289.5_8085702_8143778_792	annotated	translating	ENST00000583289.5	protein_coding	ENSG00000173482.17	PTPRM	protein_coding	chr18	CAG
ENST00000375200.6_33732022_33791514_2562	annotated	translating	ENST00000375200.6	protein_coding	ENSG00000131061.14	ZNF341	protein_coding	chr20	ATG
ENST00000229214.9_75499812_75511597_1143	annotated	translating	ENST00000229214.9	protein_coding	ENSG00000111615.14	KRR1	protein_coding	chr12	ATG
ENST00000678163.1_135985503_136044721_2193	annotated	translating	ENST00000678163.1	protein_coding	ENSG00000198689.13	SLC9A6	protein_coding	chrX	ATG
ENST00000331457.9_31399684_31433968_1101	annotated	translating	ENST00000331457.9	protein_coding	ENSG00000185721.13	DRG1	protein_coding	chr22	ATG
ENST00000555694.5_75053447_75063553_297	annotated	translating	ENST00000555694.5	protein_coding	ENSG00000119640.9	ACYP1	protein_coding	chr14	ATG
ENST00000367772.8_169853716_169888840_2226	annotated	translating	ENST00000367772.8	protein_coding	ENSG00000000457.14	SCYL3	protein_coding	chr1	ATG
ENST00000335209.12_117039136_117099282_642	annotated	translating	ENST00000335209.12	protein_coding	ENSG00000088992.18	TESC	protein_coding	chr12	ATG
ENST00000367278.7_202193990_202319204_2901	annotated	translating	ENST00000367278.7	protein_coding	ENSG00000133067.17	LGR6	protein_coding	chr1	ATG
ENST00000674124.1_69889423_69953961_1455	annotated	translating	ENST00000674124.1	nonsense_mediated_decay	ENSG00000197467.16	COL13A1	protein_coding	chr10	GGA
ENST00000265689.9_68053991_68121177_1371	annotated	translating	ENST00000265689.9	protein_coding	ENSG00000110721.12	CHKA	protein_coding	chr11	ATG
ENST00000342002.6_213007363_213150183_1596	annotated	translating	ENST00000342002.6	protein_coding	ENSG00000030419.16	IKZF2	protein_coding	chr2	ATG
ENST00000377669.6_73695493_73995022_1206	annotated	translating	ENST00000377669.6	protein_coding	ENSG00000118922.17	KLF12	protein_coding	chr13	ATG
ENST00000368680.4_153679109_153693411_3183	annotated	translating	ENST00000368680.4	protein_coding	ENSG00000169418.10	NPR1	protein_coding	chr1	ATG
ENST00000304056.9_32869348_32879604_1869	annotated	translating	ENST00000304056.9	protein_coding	ENSG00000170852.11	KBTBD2	protein_coding	chr7	ATG
ENST00000506671.5_135360763_135389093_495	annotated	translating	ENST00000506671.5	nonsense_mediated_decay	ENSG00000113648.16	MACROH2A1	protein_coding	chr5	ATG
ENST00000578987.1_75234667_75235130_137	annotated	translating	ENST00000578987.1	nonsense_mediated_decay	ENSG00000125450.11	NUP85	protein_coding	chr17	GGG
ENST00000539326.1_27682624_27692879_725	annotated	translating	ENST00000539326.1	protein_coding	ENSG00000110841.14	PPFIBP1	protein_coding	chr12	ATG
ENST00000576024.1_7669652_7673587_92	annotated	translating	ENST00000576024.1	protein_coding	ENSG00000141510.18	TP53	protein_coding	chr17	CCT
ENST00000445195.5_37807968_37813300_531	annotated	translating	ENST00000445195.5	protein_coding	ENSG00000100116.17	GCAT	protein_coding	chr22	ATG
ENST00000328194.8_9139674_9265069_3861	annotated	translating	ENST00000328194.8	protein_coding	ENSG00000184014.8	DENND5A	protein_coding	chr11	ATG
ENST00000373978.1_71249595_71253255_1047	annotated	translating	ENST00000373978.1	protein_coding	ENSG00000147130.14	ZMYM3	protein_coding	chrX	ATG
ENST00000575032.5_57114489_57121311_537	annotated	translating	ENST00000575032.5	protein_coding	ENSG00000121057.13	AKAP1	protein_coding	chr17	GTC
ENST00000309366.9_64242388_64244026_426	annotated	translating	ENST00000309366.9	protein_coding	ENSG00000173486.14	FKBP2	protein_coding	chr11	ATG
ENST00000231137.6_141172836_141175214_2379	annotated	translating	ENST00000231137.6	protein_coding	ENSG00000113212.7	PCDHB7	protein_coding	chr5	ATG
ENST00000580382.1_82080223_82080742_233	annotated	translating	ENST00000580382.1	nonsense_mediated_decay	ENSG00000169710.9	FASN	protein_coding	chr17	GCC
ENST00000510063.1_17823699_17837161_807	annotated	translating	ENST00000510063.1	protein_coding	ENSG00000109805.10	NCAPG	protein_coding	chr4	ATA
ENST00000264399.5_81089711_81205047_2286	annotated	translating	ENST00000264399.5	protein_coding	ENSG00000138669.9	PRKG2	protein_coding	chr4	ATG
ENST00000416743.1_151519370_151523561_394	annotated	translating	ENST00000416743.1	protein_coding	ENSG00000143375.15	CGN	protein_coding	chr1	CAC
ENST00000319121.4_41853743_41865370_2124	annotated	translating	ENST00000319121.4	protein_coding	ENSG00000178502.6	KLHL11	protein_coding	chr17	ATG
ENST00000408958.5_38571710_38594335_1062	annotated	translating	ENST00000408958.5	protein_coding	ENSG00000183826.18	BTBD9	protein_coding	chr6	ATG
ENST00000483895.5_24157291_24160261_428	annotated	translating	ENST00000483895.5	nonsense_mediated_decay	ENSG00000092098.17	RNF31	protein_coding	chr14	GGG
ENST00000588731.6_19303916_19320496_666	annotated	translating	ENST00000588731.6	nonsense_mediated_decay	ENSG00000105705.16	SUGP1	protein_coding	chr19	ATG
ENST00000493525.6_2385765_2395013_297	annotated	translating	ENST00000493525.6	protein_coding	ENSG00000110651.12	CD81	protein_coding	chr11	ATG
ENST00000250111.9_7651519_7655892_870	annotated	translating	ENST00000250111.9	protein_coding	ENSG00000129244.9	ATP1B2	protein_coding	chr17	ATG
ENST00000313843.8_31033806_31039800_891	annotated	translating	ENST00000313843.8	protein_coding	ENSG00000103496.15	STX4	protein_coding	chr16	ATG
ENST00000273130.9_32526802_32570770_1569	annotated	translating	ENST00000273130.9	protein_coding	ENSG00000144635.9	DYNC1LI1	protein_coding	chr3	ATG
ENST00000431933.5_26442836_26469128_507	annotated	translating	ENST00000431933.5	protein_coding	ENSG00000117682.17	DHDDS	protein_coding	chr1	CTG
ENST00000318308.10_88594727_88611748_918	annotated	translating	ENST00000318308.10	protein_coding	ENSG00000100722.20	ZC3H14	protein_coding	chr14	ATG
ENST00000646534.1_92077031_92115370_432	annotated	translating	ENST00000646534.1	nonsense_mediated_decay	ENSG00000090054.15	SPTLC1	protein_coding	chr9	ATG
ENST00000281092.9_108798183_109187572_2466	annotated	translating	ENST00000281092.9	protein_coding	ENSG00000151422.13	FER	protein_coding	chr5	ATG
ENST00000308831.7_67056903_67071599_630	annotated	translating	ENST00000308831.7	protein_coding	ENSG00000173156.7	RHOD	protein_coding	chr11	ATG
ENST00000564475.5_89738757_89742894_719	annotated	translating	ENST00000564475.5	protein_coding	ENSG00000187741.15	FANCA	protein_coding	chr16	GGC
ENST00000429715.1_77045381_77087514_3181	annotated	translating	ENST00000429715.1	protein_coding	ENSG00000005810.18	MYCBP2	protein_coding	chr13	AAA
ENST00000639097.1_31603881_31719506_700	annotated	translating	ENST00000639097.1	protein_coding	ENSG00000109911.19	ELP4	protein_coding	chr11	ATC
ENST00000544979.6_41184929_41204916_2907	annotated	translating	ENST00000544979.6	protein_coding	ENSG00000174306.21	ZHX3	protein_coding	chr20	ATG
ENST00000523921.1_179616874_179618301_584	annotated	translating	ENST00000523921.1	protein_coding	ENSG00000169045.17	HNRNPH1	protein_coding	chr5	AGT
ENST00000632230.1_72080224_72142364_2507	annotated	translating	ENST00000632230.1	protein_coding	ENSG00000204131.9	NHSL2	protein_coding	chrX	ATG
ENST00000551809.1_54362664_54363851_1188	annotated	translating	ENST00000551809.1	protein_coding	ENSG00000139572.4	GPR84	protein_coding	chr12	ATG
ENST00000677362.1_119843255_119912810_206	annotated	translating	ENST00000677362.1	protein_coding	ENSG00000082701.17	GSK3B	protein_coding	chr3	TGC
ENST00000258229.14_232984307_233295478_6411	annotated	translating	ENST00000258229.14	protein_coding	ENSG00000135749.19	PCNX2	protein_coding	chr1	ATG
ENST00000442361.1_153941579_153943943_477	annotated	translating	ENST00000442361.1	nonsense_mediated_decay	ENSG00000102032.13	RENBP	protein_coding	chrX	ACT
ENST00000341983.8_47221805_47232602_393	annotated	translating	ENST00000341983.8	protein_coding	ENSG00000105327.18	BBC3	protein_coding	chr19	ATG
ENST00000510670.5_40822030_40827216_306	annotated	translating	ENST00000510670.5	protein_coding	ENSG00000163697.17	APBB2	protein_coding	chr4	ATG
ENST00000667261.1_54191365_54193668_936	annotated	translating	ENST00000667261.1	protein_coding	ENSG00000170892.12	TSEN34	protein_coding	chr19	ATG
ENST00000378494.8_44362008_44772110_969	annotated	translating	ENST00000378494.8	protein_coding	ENSG00000143919.15	CAMKMT	protein_coding	chr2	ATG
ENST00000375893.6_31662269_31664478_1068	annotated	translating	ENST00000375893.6	protein_coding	ENSG00000204438.11	GPANK1	protein_coding	chr6	ATG
ENST00000373791.7_29194025_29216633_891	annotated	translating	ENST00000373791.7	protein_coding	ENSG00000116353.16	MECR	protein_coding	chr1	ATG
ENST00000461608.1_48806419_48806707_145	annotated	translating	ENST00000461608.1	protein_coding	ENSG00000094631.21	HDAC6	protein_coding	chrX	ACT
ENST00000417836.1_79706766_79709697_632	annotated	translating	ENST00000417836.1	protein_coding	ENSG00000106829.20	TLE4	protein_coding	chr9	GGA
ENST00000358473.2_50322584_50335555_657	annotated	translating	ENST00000358473.2	protein_coding	ENSG00000125375.16	DMAC2L	protein_coding	chr14	ATG
ENST00000558455.1_51862885_51862983_99	annotated	translating	ENST00000558455.1	protein_coding	ENSG00000138594.14	TMOD3	protein_coding	chr15	ATG
ENST00000425871.1_110985082_111024327_642	annotated	translating	ENST00000425871.1	protein_coding	ENSG00000197498.13	RPF2	protein_coding	chr6	ATG
ENST00000528736.1_561769_562205_251	annotated	translating	ENST00000528736.1	protein_coding	ENSG00000099849.15	RASSF7	protein_coding	chr11	ATG
ENST00000498682.3_150407612_150408220_609	annotated	translating	ENST00000498682.3	protein_coding	ENSG00000284691.1	AC073111.3	protein_coding	chr7	ATG
ENST00000439966.5_111898736_111945001_288	annotated	translating	ENST00000439966.5	nonsense_mediated_decay	ENSG00000153208.17	MERTK	protein_coding	chr2	ATG
ENST00000610321.4_60042694_60109054_4927	annotated	translating	ENST00000610321.4	protein_coding	ENSG00000151150.22	ANK3	protein_coding	chr10	GTT
ENST00000564209.5_22302969_22333697_2061	annotated	translating	ENST00000564209.5	protein_coding	ENSG00000058600.16	POLR3E	protein_coding	chr16	ATG
ENST00000393316.8_113881126_113887375_489	annotated	translating	ENST00000393316.8	protein_coding	ENSG00000188761.13	BCL2L15	protein_coding	chr1	ATG
ENST00000523765.1_112150458_112165164_563	annotated	translating	ENST00000523765.1	nonsense_mediated_decay	ENSG00000112769.20	LAMA4	protein_coding	chr6	TAA
ENST00000638718.1_63707379_63714057_447	annotated	translating	ENST00000638718.1	protein_coding	ENSG00000266173.7	STRADA	protein_coding	chr17	ATG
ENST00000484551.1_30647232_30649948_270	annotated	translating	ENST00000484551.1	nonsense_mediated_decay	ENSG00000204564.12	C6orf136	protein_coding	chr6	ATG
ENST00000579685.1_10472007_10485546_282	annotated	translating	ENST00000579685.1	nonsense_mediated_decay	ENSG00000154856.13	APCDD1	protein_coding	chr18	CCA
ENST00000546973.1_112964338_112968054_499	annotated	translating	ENST00000546973.1	protein_coding	ENSG00000111331.13	OAS3	protein_coding	chr12	ATA
ENST00000557403.5_22904885_22905398_344	annotated	translating	ENST00000557403.5	protein_coding	ENSG00000100461.18	RBM23	protein_coding	chr14	ATG
ENST00000392676.8_69247540_69314415_4926	annotated	translating	ENST00000392676.8	protein_coding	ENSG00000154265.16	ABCA5	protein_coding	chr17	ATG
ENST00000622144.4_35432359_35525585_2211	annotated	translating	ENST00000622144.4	protein_coding	ENSG00000149090.12	PAMR1	protein_coding	chr11	ATG
ENST00000568703.5_28914236_28924517_735	annotated	translating	ENST00000568703.5	protein_coding	ENSG00000177548.13	RABEP2	protein_coding	chr16	ATG
ENST00000232424.4_194136381_194138230_840	annotated	translating	ENST00000232424.4	protein_coding	ENSG00000114315.4	HES1	protein_coding	chr3	ATG
ENST00000013807.9_45413551_45423374_969	annotated	translating	ENST00000013807.9	protein_coding	ENSG00000012061.16	ERCC1	protein_coding	chr19	ATG
ENST00000299886.9_73193070_73208448_2940	annotated	translating	ENST00000299886.9	protein_coding	ENSG00000166685.12	COG1	protein_coding	chr17	ATG
ENST00000438323.2_43006948_43014296_864	annotated	translating	ENST00000438323.2	protein_coding	ENSG00000068079.8	IFI35	protein_coding	chr17	ATG
ENST00000319332.10_189957915_190120731_2124	annotated	translating	ENST00000319332.10	protein_coding	ENSG00000090530.10	P3H2	protein_coding	chr3	ATG
ENST00000368176.8_157796102_157820037_1287	annotated	translating	ENST00000368176.8	protein_coding	ENSG00000163534.15	FCRL1	protein_coding	chr1	ATG
ENST00000390630.3_106639119_106639556_356	annotated	translating	ENST00000390630.3	IG_V_gene	ENSG00000211970.3	IGHV4-61	IG_V_gene	chr14	ATG
ENST00000421743.6_163068935_163074557_906	annotated	translating	ENST00000421743.6	protein_coding	ENSG00000117152.14	RGS4	protein_coding	chr1	ATG
ENST00000431415.3_40091790_40106086_489	annotated	translating	ENST00000431415.3	protein_coding	ENSG00000104081.14	BMF	protein_coding	chr15	ATG
ENST00000334035.9_173889734_173956134_2136	annotated	translating	ENST00000334035.9	protein_coding	ENSG00000113742.14	CPEB4	protein_coding	chr5	ATG
ENST00000567996.5_89247648_89264608_756	annotated	translating	ENST00000567996.5	protein_coding	ENSG00000140525.19	FANCI	protein_coding	chr15	ATG
ENST00000622179.4_1895448_1937565_1524	annotated	translating	ENST00000622179.4	protein_coding	ENSG00000198053.12	SIRPA	protein_coding	chr20	ATG
ENST00000258711.7_2432640_2433881_1242	annotated	translating	ENST00000258711.7	protein_coding	ENSG00000136213.10	CHST12	protein_coding	chr7	ATG
ENST00000371571.5_51004042_51010338_1539	annotated	translating	ENST00000371571.5	protein_coding	ENSG00000026559.14	KCNG1	protein_coding	chr20	ATG
ENST00000455836.1_112013466_112022164_159	annotated	translating	ENST00000455836.1	protein_coding	ENSG00000089248.7	ERP29	protein_coding	chr12	ATG
ENST00000381971.8_3828275_4286425_2790	annotated	translating	ENST00000381971.8	protein_coding	ENSG00000107249.23	GLIS3	protein_coding	chr9	ATG
ENST00000532440.5_78106807_78114392_680	annotated	translating	ENST00000532440.5	protein_coding	ENSG00000159063.13	ALG8	protein_coding	chr11	AAA
ENST00000504179.5_95767837_95793171_726	annotated	translating	ENST00000504179.5	protein_coding	ENSG00000164292.13	RHOBTB3	protein_coding	chr5	ATG
ENST00000442869.5_4834156_4860272_645	annotated	translating	ENST00000442869.5	protein_coding	ENSG00000120158.12	RCL1	protein_coding	chr9	ATG
ENST00000216121.12_29555938_29581082_852	annotated	translating	ENST00000216121.12	protein_coding	ENSG00000184117.12	NIPSNAP1	protein_coding	chr22	ATG
ENST00000522617.3_97029469_97143180_389	annotated	translating	ENST00000522617.3	protein_coding	ENSG00000104324.16	CPQ	protein_coding	chr8	CCT
ENST00000344359.7_37003696_37095928_3042	annotated	translating	ENST00000344359.7	protein_coding	ENSG00000080839.12	RBL1	protein_coding	chr20	ATG
ENST00000313578.4_77589993_77609374_813	annotated	translating	ENST00000313578.4	protein_coding	ENSG00000178301.4	AQP11	protein_coding	chr11	ATG
ENST00000614288.1_94114851_94116209_328	annotated	translating	ENST00000614288.1	nonsense_mediated_decay	ENSG00000165949.12	IFI27	protein_coding	chr14	CCA
ENST00000316549.11_143266705_143848322_1935	annotated	translating	ENST00000316549.11	protein_coding	ENSG00000181804.15	SLC9A9	protein_coding	chr3	ATG
ENST00000584207.5_75090291_75100182_609	annotated	translating	ENST00000584207.5	protein_coding	ENSG00000170190.16	SLC16A5	protein_coding	chr17	ATG
ENST00000593189.6_77482176_77490859_627	annotated	translating	ENST00000593189.6	protein_coding	ENSG00000184640.19	SEPTIN9	protein_coding	chr17	ATG
ENST00000221573.11_7920367_7922761_1002	annotated	translating	ENST00000221573.11	protein_coding	ENSG00000104976.12	SNAPC2	protein_coding	chr19	ATG
ENST00000656200.1_70764912_70771644_456	annotated	translating	ENST00000656200.1	protein_coding	ENSG00000158321.18	AUTS2	protein_coding	chr7	ATG
ENST00000508900.1_78255246_78337822_1954	annotated	translating	ENST00000508900.1	protein_coding	ENSG00000138759.19	FRAS1	protein_coding	chr4	CTG
ENST00000489742.1_47162286_47162588_177	annotated	translating	ENST00000489742.1	protein_coding	ENSG00000143933.19	CALM2	protein_coding	chr2	ATG
ENST00000297404.1_109968091_109974388_1500	annotated	translating	ENST00000297404.1	protein_coding	ENSG00000164794.9	KCNV1	protein_coding	chr8	ATG
ENST00000319004.6_744869_752142_3174	annotated	translating	ENST00000319004.6	protein_coding	ENSG00000179409.11	GEMIN4	protein_coding	chr17	ATG
ENST00000375774.3_110715444_110719929_1266	annotated	translating	ENST00000375774.3	protein_coding	ENSG00000153487.13	ING1	protein_coding	chr13	ATG
ENST00000553460.5_20458335_20459691_334	annotated	translating	ENST00000553460.5	protein_coding	ENSG00000165782.11	PIP4P1	protein_coding	chr14	GAG
ENST00000427413.5_100821027_100948299_623	annotated	translating	ENST00000427413.5	protein_coding	ENSG00000170485.17	NPAS2	protein_coding	chr2	ATG
ENST00000565940.6_47450423_47459130_338	annotated	translating	ENST00000565940.6	protein_coding	ENSG00000129636.13	ITFG1	protein_coding	chr16	TTA
ENST00000343411.8_84054452_84101783_3156	annotated	translating	ENST00000343411.8	protein_coding	ENSG00000140943.17	MBTPS1	protein_coding	chr16	ATG
ENST00000309017.7_202148609_202160807_1395	annotated	translating	ENST00000309017.7	protein_coding	ENSG00000143851.15	PTPN7	protein_coding	chr1	ATG
ENST00000423081.1_150926778_150930116_452	annotated	translating	ENST00000423081.1	protein_coding	ENSG00000143379.12	SETDB1	protein_coding	chr1	ATG
ENST00000330198.8_197960222_198038664_1965	annotated	translating	ENST00000330198.8	protein_coding	ENSG00000185621.11	LMLN	protein_coding	chr3	ATG
ENST00000282249.6_106687552_107018055_2289	annotated	translating	ENST00000282249.6	protein_coding	ENSG00000152402.11	GUCY1A2	protein_coding	chr11	ATG
ENST00000395009.3_134411067_134411854_255	annotated	translating	ENST00000395009.3	protein_coding	ENSG00000237190.4	CDKN2AIPNL	protein_coding	chr5	ATG
ENST00000375734.6_150469990_150487417_732	annotated	translating	ENST00000375734.6	protein_coding	ENSG00000115963.13	RND3	protein_coding	chr2	ATG
ENST00000371410.5_119925223_119943605_1245	annotated	translating	ENST00000371410.5	protein_coding	ENSG00000101882.10	NKAP	protein_coding	chrX	ATG
ENST00000520611.1_38831151_38848020_726	annotated	translating	ENST00000520611.1	protein_coding	ENSG00000147526.20	TACC1	protein_coding	chr8	ATG
ENST00000637919.1_8628351_8802151_3216	annotated	translating	ENST00000637919.1	protein_coding	ENSG00000182621.18	PLCB1	protein_coding	chr20	ATG
ENST00000526686.1_123057879_123058809_452	annotated	translating	ENST00000526686.1	protein_coding	ENSG00000109971.14	HSPA8	protein_coding	chr11	ATG
ENST00000525825.5_105026261_105035113_1149	annotated	translating	ENST00000525825.5	protein_coding	ENSG00000137752.24	CASP1	protein_coding	chr11	ATG
ENST00000344850.8_143947055_144208781_1374	annotated	translating	ENST00000344850.8	protein_coding	ENSG00000121964.14	GTDC1	protein_coding	chr2	ATG
ENST00000489940.5_48509821_48511451_293	annotated	translating	ENST00000489940.5	protein_coding	ENSG00000102312.23	PORCN	protein_coding	chrX	ATG
ENST00000643660.1_483964_508551_1173	annotated	translating	ENST00000643660.1	protein_coding	ENSG00000101266.19	CSNK2A1	protein_coding	chr20	ATG
ENST00000368613.8_132333525_132375239_1590	annotated	translating	ENST00000368613.8	protein_coding	ENSG00000148814.18	LRRC27	protein_coding	chr10	ATG
ENST00000420722.2_9853707_9993104_1188	annotated	translating	ENST00000420722.2	protein_coding	ENSG00000133812.16	SBF2	protein_coding	chr11	GGA
ENST00000429510.1_185546881_185552471_141	annotated	translating	ENST00000429510.1	nonsense_mediated_decay	ENSG00000163898.10	LIPH	protein_coding	chr3	ATG
ENST00000521447.5_73613927_73738301_612	annotated	translating	ENST00000521447.5	protein_coding	ENSG00000040341.18	STAU2	protein_coding	chr8	ATG
ENST00000475883.5_94824494_94825938_248	annotated	translating	ENST00000475883.5	nonsense_mediated_decay	ENSG00000143036.17	SLC44A3	protein_coding	chr1	TGT
ENST00000256678.12_42374867_42446615_1089	annotated	translating	ENST00000256678.12	protein_coding	ENSG00000134283.18	PPHLN1	protein_coding	chr12	ATG
ENST00000375719.7_28054068_28238604_1728	annotated	translating	ENST00000375719.7	protein_coding	ENSG00000150054.18	MPP7	protein_coding	chr10	ATG
ENST00000448192.1_44566283_44569842_546	annotated	translating	ENST00000448192.1	protein_coding	ENSG00000136271.10	DDX56	protein_coding	chr7	CAC
ENST00000394909.7_144930741_144946206_2046	annotated	translating	ENST00000394909.7	protein_coding	ENSG00000170631.15	ZNF16	protein_coding	chr8	ATG
ENST00000438462.1_54973562_55049640_607	annotated	translating	ENST00000438462.1	protein_coding	ENSG00000115310.18	RTN4	protein_coding	chr2	GCT
ENST00000409870.1_190199861_190200145_285	annotated	translating	ENST00000409870.1	protein_coding	ENSG00000187699.10	C2orf88	protein_coding	chr2	ATG
ENST00000530529.5_108478039_108491201_1227	annotated	translating	ENST00000530529.5	nonsense_mediated_decay	ENSG00000178202.13	POGLUT3	protein_coding	chr11	ATG
ENST00000651885.1_28533580_28589850_514	annotated	translating	ENST00000651885.1	protein_coding	ENSG00000095787.23	WAC	protein_coding	chr10	ATG
ENST00000296420.9_100410324_100517914_783	annotated	translating	ENST00000296420.9	protein_coding	ENSG00000164035.10	EMCN	protein_coding	chr4	ATG
ENST00000556189.5_90301265_90312516_679	annotated	translating	ENST00000556189.5	nonsense_mediated_decay	ENSG00000119720.18	NRDE2	protein_coding	chr14	TGG
ENST00000347755.10_799310_804388_2730	annotated	translating	ENST00000347755.10	protein_coding	ENSG00000177595.18	PIDD1	protein_coding	chr11	ATG
ENST00000351898.10_71236577_71567044_2985	annotated	translating	ENST00000351898.10	protein_coding	ENSG00000080493.18	SLC4A4	protein_coding	chr4	ATG
ENST00000450273.2_31665952_31722218_921	annotated	translating	ENST00000450273.2	protein_coding	ENSG00000171552.14	BCL2L1	protein_coding	chr20	ATG
ENST00000392366.7_81922608_81923185_486	annotated	translating	ENST00000392366.7	protein_coding	ENSG00000197063.11	MAFG	protein_coding	chr17	ATG
ENST00000381652.4_5021988_5126788_3396	annotated	translating	ENST00000381652.4	protein_coding	ENSG00000096968.14	JAK2	protein_coding	chr9	ATG
ENST00000650493.1_202773189_202808305_427	annotated	translating	ENST00000650493.1	protein_coding	ENSG00000117139.18	KDM5B	protein_coding	chr1	ATG
ENST00000379982.8_95731683_95793171_1833	annotated	translating	ENST00000379982.8	protein_coding	ENSG00000164292.13	RHOBTB3	protein_coding	chr5	ATG
ENST00000264552.14_55401439_55407589_666	annotated	translating	ENST00000264552.14	protein_coding	ENSG00000108106.14	UBE2S	protein_coding	chr19	ATG
ENST00000342301.8_42091260_42132411_1758	annotated	translating	ENST00000342301.8	protein_coding	ENSG00000028277.21	POU2F2	protein_coding	chr19	ATG
ENST00000552147.5_76053107_76067462_594	annotated	translating	ENST00000552147.5	nonsense_mediated_decay	ENSG00000187109.15	NAP1L1	protein_coding	chr12	ACT
ENST00000345392.2_10141848_10149962_516	annotated	translating	ENST00000345392.2	protein_coding	ENSG00000134086.8	VHL	protein_coding	chr3	ATG
ENST00000463764.2_36899107_36908453_411	annotated	translating	ENST00000463764.2	protein_coding	ENSG00000168016.15	TRANK1	protein_coding	chr3	ATG
ENST00000379803.5_16829421_16878724_3486	annotated	translating	ENST00000379803.5	protein_coding	ENSG00000127511.10	SIN3B	protein_coding	chr19	ATG
ENST00000605935.5_43331778_43369365_3351	annotated	translating	ENST00000605935.5	nonsense_mediated_decay	ENSG00000171467.16	ZNF318	protein_coding	chr6	ATG
ENST00000326621.10_124747538_124752137_981	annotated	translating	ENST00000326621.10	protein_coding	ENSG00000019102.12	VSIG2	protein_coding	chr11	ATG
ENST00000611976.1_37645826_37646587_762	annotated	translating	ENST00000611976.1	protein_coding	ENSG00000163171.8	CDC42EP3	protein_coding	chr2	ATG
ENST00000557539.1_64415361_64415710_206	annotated	translating	ENST00000557539.1	protein_coding	ENSG00000100714.17	MTHFD1	protein_coding	chr14	ATG
ENST00000565035.1_41523779_41526970_601	annotated	translating	ENST00000565035.1	protein_coding	ENSG00000103932.12	RPAP1	protein_coding	chr15	AGT
ENST00000535434.5_6869106_6870380_501	annotated	translating	ENST00000535434.5	protein_coding	ENSG00000111669.15	TPI1	protein_coding	chr12	ATG
ENST00000397174.6_41028197_41152674_1980	annotated	translating	ENST00000397174.6	protein_coding	ENSG00000010803.16	SCMH1	protein_coding	chr1	ATG
ENST00000443501.1_172127028_172251456_624	annotated	translating	ENST00000443501.1	protein_coding	ENSG00000075420.13	FNDC3B	protein_coding	chr3	ATG
ENST00000402693.4_1555566_1568058_1953	annotated	translating	ENST00000402693.4	protein_coding	ENSG00000181588.16	MEX3D	protein_coding	chr19	ATG
ENST00000535311.5_15546618_15557492_262	annotated	translating	ENST00000535311.5	nonsense_mediated_decay	ENSG00000151490.15	PTPRO	protein_coding	chr12	AGT
ENST00000252996.8_61976171_62065810_3255	annotated	translating	ENST00000252996.8	protein_coding	ENSG00000130699.18	TAF4	protein_coding	chr20	ATG
ENST00000390315.3_22811782_22812281_347	annotated	translating	ENST00000390315.3	IG_V_gene	ENSG00000211669.3	IGLV3-10	IG_V_gene	chr22	ATG
ENST00000414836.1_90875558_90900676_636	annotated	translating	ENST00000414836.1	protein_coding	ENSG00000148688.14	RPP30	protein_coding	chr10	GAA
ENST00000532406.1_40628074_40647038_579	annotated	translating	ENST00000532406.1	protein_coding	ENSG00000137812.20	KNL1	protein_coding	chr15	TTG
ENST00000515757.5_121037536_121045837_435	annotated	translating	ENST00000515757.5	protein_coding	ENSG00000173376.14	NDNF	protein_coding	chr4	ATG
ENST00000551451.5_29293402_29297078_132	annotated	translating	ENST00000551451.5	protein_coding	ENSG00000064763.11	FAR2	protein_coding	chr12	ATG
ENST00000434466.1_39686687_39697419_491	annotated	translating	ENST00000434466.1	nonsense_mediated_decay	ENSG00000006451.8	RALA	protein_coding	chr7	AGG
ENST00000591643.1_10707306_10712255_370	annotated	translating	ENST00000591643.1	protein_coding	ENSG00000213339.9	QTRT1	protein_coding	chr19	GGA
ENST00000421671.6_33788775_33789116_342	annotated	translating	ENST00000421671.6	nonsense_mediated_decay	ENSG00000161904.12	LEMD2	protein_coding	chr6	ATG
ENST00000306185.8_120396107_120445094_534	annotated	translating	ENST00000306185.8	protein_coding	ENSG00000172172.8	MRPL13	protein_coding	chr8	ATG
ENST00000377011.6_49979097_50016162_1272	annotated	translating	ENST00000377011.6	protein_coding	ENSG00000105053.11	VRK3	protein_coding	chr19	ATG
ENST00000563486.1_56837625_56839718_418	annotated	translating	ENST00000563486.1	protein_coding	ENSG00000102900.13	NUP93	protein_coding	chr16	GGA
ENST00000566189.5_28605865_28608855_844	annotated	translating	ENST00000566189.5	protein_coding	ENSG00000196502.12	SULT1A1	protein_coding	chr16	ATG
ENST00000319974.6_199911439_199925883_1155	annotated	translating	ENST00000319974.6	protein_coding	ENSG00000178074.6	C2orf69	protein_coding	chr2	ATG
ENST00000566407.5_40807677_40813800_922	annotated	translating	ENST00000566407.5	protein_coding	ENSG00000166140.17	ZFYVE19	protein_coding	chr15	GGC
ENST00000414854.5_45205221_45212069_410	annotated	translating	ENST00000414854.5	protein_coding	ENSG00000100364.19	KIAA0930	protein_coding	chr22	ATG
ENST00000556633.5_66508528_66824480_150	annotated	translating	ENST00000556633.5	nonsense_mediated_decay	ENSG00000171723.16	GPHN	protein_coding	chr14	ATG
ENST00000559983.5_90225072_90228155_758	annotated	translating	ENST00000559983.5	protein_coding	ENSG00000185033.14	SEMA4B	protein_coding	chr15	CCG
ENST00000222584.8_21428252_21511266_2352	annotated	translating	ENST00000222584.8	protein_coding	ENSG00000105866.15	SP4	protein_coding	chr7	ATG
ENST00000374003.7_27612917_27623916_1587	annotated	translating	ENST00000374003.7	protein_coding	ENSG00000000938.13	FGR	protein_coding	chr1	ATG
ENST00000643499.1_78236351_78266759_2181	annotated	translating	ENST00000643499.1	protein_coding	ENSG00000148019.14	CEP78	protein_coding	chr9	ATG
ENST00000559751.1_78878240_78893590_639	annotated	translating	ENST00000559751.1	protein_coding	ENSG00000185787.15	MORF4L1	protein_coding	chr15	CTC
ENST00000535373.5_147935513_147975958_1308	annotated	translating	ENST00000535373.5	protein_coding	ENSG00000115947.14	ORC4	protein_coding	chr2	ATG
ENST00000341420.5_14325560_14327506_1947	annotated	translating	ENST00000341420.5	protein_coding	ENSG00000125848.10	FLRT3	protein_coding	chr20	ATG
ENST00000368593.7_132538097_132777854_1161	annotated	translating	ENST00000368593.7	protein_coding	ENSG00000068383.19	INPP5A	protein_coding	chr10	ATG
ENST00000675066.1_763479_765774_1092	annotated	translating	ENST00000675066.1	protein_coding	ENSG00000101276.18	SLC52A3	protein_coding	chr20	ATG
ENST00000564415.6_70516020_70523531_378	annotated	translating	ENST00000564415.6	nonsense_mediated_decay	ENSG00000103051.20	COG4	protein_coding	chr16	ATG
ENST00000296257.10_185586414_185629841_1767	annotated	translating	ENST00000296257.10	protein_coding	ENSG00000163904.13	SENP2	protein_coding	chr3	ATG
ENST00000396602.7_9471309_9527610_1914	annotated	translating	ENST00000396602.7	protein_coding	ENSG00000166478.10	ZNF143	protein_coding	chr11	ATG
ENST00000396625.5_227007328_227147483_5070	annotated	translating	ENST00000396625.5	protein_coding	ENSG00000081052.13	COL4A4	protein_coding	chr2	ATG
ENST00000571157.1_782600_788155_529	annotated	translating	ENST00000571157.1	protein_coding	ENSG00000171861.11	MRM3	protein_coding	chr17	ACC
ENST00000358485.8_201258232_201286591_1614	annotated	translating	ENST00000358485.8	protein_coding	ENSG00000064012.22	CASP8	protein_coding	chr2	ATG
ENST00000538239.5_12121129_12244304_4433	annotated	translating	ENST00000538239.5	nonsense_mediated_decay	ENSG00000070018.9	LRP6	protein_coding	chr12	AGT
ENST00000414160.6_74034545_74090877_2328	annotated	translating	ENST00000414160.6	protein_coding	ENSG00000168014.17	C2CD3	protein_coding	chr11	GCT
ENST00000372875.3_128322859_128325932_453	annotated	translating	ENST00000372875.3	protein_coding	ENSG00000167113.11	COQ4	protein_coding	chr9	ATG
ENST00000371610.7_50731787_50750485_1116	annotated	translating	ENST00000371610.7	protein_coding	ENSG00000124171.9	PARD6B	protein_coding	chr20	ATG
ENST00000584915.1_2954516_2982769_387	annotated	translating	ENST00000584915.1	protein_coding	ENSG00000101577.10	LPIN2	protein_coding	chr18	ATG
ENST00000463128.5_41621026_41622411_285	annotated	translating	ENST00000463128.5	protein_coding	ENSG00000128422.17	KRT17	protein_coding	chr17	ATG
ENST00000544594.5_72097905_72099258_236	annotated	translating	ENST00000544594.5	protein_coding	ENSG00000149357.10	LAMTOR1	protein_coding	chr11	AGG
ENST00000564601.5_2262754_2264643_508	annotated	translating	ENST00000564601.5	protein_coding	ENSG00000205937.12	RNPS1	protein_coding	chr16	ATG
ENST00000617499.1_38780553_38786887_214	annotated	translating	ENST00000617499.1	protein_coding	ENSG00000276293.4	PIP4K2B	protein_coding	chr17	ATG
ENST00000484723.6_52446400_52516049_2719	annotated	translating	ENST00000484723.6	protein_coding	ENSG00000134744.14	TUT4	protein_coding	chr1	ATG
ENST00000507909.1_35890949_35920354_355	annotated	translating	ENST00000507909.1	protein_coding	ENSG00000096063.16	SRPK1	protein_coding	chr6	ATG
ENST00000573034.7_206205971_206461417_3213	annotated	translating	ENST00000573034.7	protein_coding	ENSG00000266028.7	SRGAP2	protein_coding	chr1	ATG
ENST00000343769.6_19901089_19934815_1860	annotated	translating	ENST00000343769.6	protein_coding	ENSG00000184635.16	ZNF93	protein_coding	chr19	ATG
ENST00000574107.1_81666767_81672685_878	annotated	translating	ENST00000574107.1	protein_coding	ENSG00000185298.13	CCDC137	protein_coding	chr17	ATG
ENST00000641434.1_127920633_127965133_1554	annotated	translating	ENST00000641434.1	nonsense_mediated_decay	ENSG00000164073.11	MFSD8	protein_coding	chr4	ATG
ENST00000635846.1_193122201_193250709_1350	annotated	translating	ENST00000635846.1	protein_coding	ENSG00000134371.14	CDC73	protein_coding	chr1	ATG
ENST00000531934.5_71072730_71076662_282	annotated	translating	ENST00000531934.5	protein_coding	ENSG00000124357.13	NAGK	protein_coding	chr2	ATG
ENST00000428069.1_39511295_39512439_444	annotated	translating	ENST00000428069.1	nonsense_mediated_decay	ENSG00000100335.15	MIEF1	protein_coding	chr22	ATG
ENST00000404460.5_131120942_131353523_927	annotated	translating	ENST00000404460.5	protein_coding	ENSG00000115762.16	PLEKHB2	protein_coding	chr2	ATG
ENST00000427424.1_27664467_27668677_471	annotated	translating	ENST00000427424.1	nonsense_mediated_decay	ENSG00000163798.13	SLC4A1AP	protein_coding	chr2	ACC
ENST00000550411.5_54241758_54257650_573	annotated	translating	ENST00000550411.5	protein_coding	ENSG00000094916.16	CBX5	protein_coding	chr12	ATG
ENST00000450574.5_77840256_77922829_1068	annotated	translating	ENST00000450574.5	protein_coding	ENSG00000006576.16	PHTF2	protein_coding	chr7	ATG
ENST00000372645.3_103377492_103377824_333	annotated	translating	ENST00000372645.3	protein_coding	ENSG00000166681.14	BEX3	protein_coding	chrX	ATG
ENST00000315215.11_37797269_37842352_3363	annotated	translating	ENST00000315215.11	protein_coding	ENSG00000020181.18	ADGRA2	protein_coding	chr8	ATG
ENST00000514419.5_85549801_85593718_710	annotated	translating	ENST00000514419.5	protein_coding	ENSG00000135317.13	SNX14	protein_coding	chr6	ATG
ENST00000397379.7_22987218_22999023_1614	annotated	translating	ENST00000397379.7	protein_coding	ENSG00000100802.15	C14orf93	protein_coding	chr14	ATG
ENST00000579741.1_31852231_31856811_310	annotated	translating	ENST00000579741.1	protein_coding	ENSG00000172301.11	COPRS	protein_coding	chr17	ATG
ENST00000595423.1_18637057_18667866_554	annotated	translating	ENST00000595423.1	protein_coding	ENSG00000167487.12	KLHL26	protein_coding	chr19	GGC
ENST00000349457.8_57562094_57575535_1584	annotated	translating	ENST00000349457.8	protein_coding	ENSG00000159618.16	ADGRG5	protein_coding	chr16	ATG
ENST00000643954.1_89510569_89541204_1148	annotated	translating	ENST00000643954.1	nonsense_mediated_decay	ENSG00000197912.16	SPG7	protein_coding	chr16	CAG
ENST00000306480.11_165079661_165112773_813	annotated	translating	ENST00000306480.11	protein_coding	ENSG00000170088.14	TMEM192	protein_coding	chr4	ATG
ENST00000621990.4_13584034_13615908_486	annotated	translating	ENST00000621990.4	protein_coding	ENSG00000162493.16	PDPN	protein_coding	chr1	ATG
ENST00000567445.1_82627093_82858517_201	annotated	translating	ENST00000567445.1	protein_coding	ENSG00000140945.17	CDH13	protein_coding	chr16	ATG
ENST00000376257.8_31159470_31162714_1035	annotated	translating	ENST00000376257.8	protein_coding	ENSG00000137310.12	TCF19	protein_coding	chr6	ATG
ENST00000315658.11_85357199_85390495_1173	annotated	translating	ENST00000315658.11	protein_coding	ENSG00000115459.18	ELMOD3	protein_coding	chr2	ATG
ENST00000634733.1_26225155_26225562_408	annotated	translating	ENST00000634733.1	protein_coding	ENSG00000274750.2	H3C6	protein_coding	chr6	ATG
ENST00000427383.6_125625761_125655317_1476	annotated	translating	ENST00000427383.6	protein_coding	ENSG00000149554.13	CHEK1	protein_coding	chr11	ATG
ENST00000564468.5_74625853_74627047_175	annotated	translating	ENST00000564468.5	nonsense_mediated_decay	ENSG00000179335.18	CLK3	protein_coding	chr15	CGC
ENST00000243578.8_41354703_41363519_525	annotated	translating	ENST00000243578.8	protein_coding	ENSG00000123810.9	B9D2	protein_coding	chr19	ATG
ENST00000606025.5_70942318_70994757_591	annotated	translating	ENST00000606025.5	protein_coding	ENSG00000258881.6	AC007040.2	protein_coding	chr2	ATG
ENST00000463201.2_133347418_133352437_426	annotated	translating	ENST00000463201.2	protein_coding	ENSG00000165828.15	PRAP1	protein_coding	chr10	ATG
ENST00000261245.9_60734863_60968346_927	annotated	translating	ENST00000261245.9	protein_coding	ENSG00000020426.11	MNAT1	protein_coding	chr14	ATG
ENST00000339360.9_98261566_98442114_1824	annotated	translating	ENST00000339360.9	protein_coding	ENSG00000138698.15	RAP1GDS1	protein_coding	chr4	ATG
ENST00000378747.8_13109123_13136863_1731	annotated	translating	ENST00000378747.8	protein_coding	ENSG00000123240.17	OPTN	protein_coding	chr10	ATG
ENST00000274569.9_149358069_149368651_1482	annotated	translating	ENST00000274569.9	protein_coding	ENSG00000145882.11	PCYOX1L	protein_coding	chr5	ATG
ENST00000395407.7_69360081_69403819_990	annotated	translating	ENST00000395407.7	protein_coding	ENSG00000137819.14	PAQR5	protein_coding	chr15	ATG
ENST00000553387.1_67393218_67412059_231	annotated	translating	ENST00000553387.1	nonsense_mediated_decay	ENSG00000100558.9	PLEK2	protein_coding	chr14	ATG
ENST00000620384.1_59109626_59126299_2202	annotated	translating	ENST00000620384.1	protein_coding	ENSG00000189057.11	FAM111B	protein_coding	chr11	ATG
ENST00000326648.4_64499420_64681379_4233	annotated	translating	ENST00000326648.4	protein_coding	ENSG00000180357.9	ZNF609	protein_coding	chr15	ATG
ENST00000552254.5_57750679_57751717_609	annotated	translating	ENST00000552254.5	protein_coding	ENSG00000135446.17	CDK4	protein_coding	chr12	ATG
ENST00000645355.1_2750430_2763878_635	annotated	translating	ENST00000645355.1	nonsense_mediated_decay	ENSG00000101596.16	SMCHD1	protein_coding	chr18	CAG
ENST00000415683.2_27328171_27329460_542	annotated	translating	ENST00000415683.2	nonsense_mediated_decay	ENSG00000115207.13	GTF3C2	protein_coding	chr2	GCT
ENST00000428427.1_219242814_219243573_344	annotated	translating	ENST00000428427.1	protein_coding	ENSG00000163521.16	GLB1L	protein_coding	chr2	ATG
ENST00000676558.1_102376272_102376620_242	annotated	translating	ENST00000676558.1	nonsense_mediated_decay	ENSG00000107862.6	GBF1	protein_coding	chr10	GGG
ENST00000431148.1_35654893_35655322_430	annotated	translating	ENST00000431148.1	protein_coding	ENSG00000244462.8	RBM12	protein_coding	chr20	ATG
ENST00000505093.1_35873534_35875986_195	annotated	translating	ENST00000505093.1	protein_coding	ENSG00000168685.15	IL7R	protein_coding	chr5	GCA
ENST00000372434.5_43451241_43453793_906	annotated	translating	ENST00000372434.5	protein_coding	ENSG00000178922.17	HYI	protein_coding	chr1	ATG
ENST00000510286.1_968291_986851_429	annotated	translating	ENST00000510286.1	protein_coding	ENSG00000145214.14	DGKQ	protein_coding	chr4	ATG
ENST00000546837.5_55757515_55827546_1567	annotated	translating	ENST00000546837.5	protein_coding	ENSG00000257390.5	AC023055.1	protein_coding	chr12	TCC
ENST00000374884.3_63350073_63350819_747	annotated	translating	ENST00000374884.3	protein_coding	ENSG00000186767.7	SPIN4	protein_coding	chrX	ATG
ENST00000382142.8_32229781_32312838_2241	annotated	translating	ENST00000382142.8	protein_coding	ENSG00000150712.11	MTMR12	protein_coding	chr5	ATG
ENST00000598399.1_41860778_41863914_213	annotated	translating	ENST00000598399.1	nonsense_mediated_decay	ENSG00000105372.8	RPS19	protein_coding	chr19	CCT
ENST00000445435.1_93507010_93518987_623	annotated	translating	ENST00000445435.1	protein_coding	ENSG00000138180.16	CEP55	protein_coding	chr10	ACT
ENST00000309971.9_128504806_128541167_2094	annotated	translating	ENST00000309971.9	protein_coding	ENSG00000119392.15	GLE1	protein_coding	chr9	ATG
ENST00000586576.5_12068131_12098985_1080	annotated	translating	ENST00000586576.5	protein_coding	ENSG00000121380.12	BCL2L14	protein_coding	chr12	ATG
ENST00000298198.5_74336655_74398161_1866	annotated	translating	ENST00000298198.5	protein_coding	ENSG00000165434.8	PGM2L1	protein_coding	chr11	ATG
ENST00000251739.9_93232468_93276344_981	annotated	translating	ENST00000251739.9	protein_coding	ENSG00000004766.17	VPS50	protein_coding	chr7	ATG
ENST00000219478.11_4752379_4765978_1440	annotated	translating	ENST00000219478.11	protein_coding	ENSG00000103199.14	ZNF500	protein_coding	chr16	ATG
ENST00000531085.5_5832361_5832567_207	annotated	translating	ENST00000531085.5	protein_coding	ENSG00000156413.14	FUT6	protein_coding	chr19	ATG
ENST00000370765.10_56615520_56642788_7947	annotated	translating	ENST00000370765.10	protein_coding	ENSG00000151914.20	DST	protein_coding	chr6	ATG
ENST00000678038.1_42658447_42667416_531	annotated	translating	ENST00000678038.1	nonsense_mediated_decay	ENSG00000171960.12	PPIH	protein_coding	chr1	ATG
ENST00000449306.1_183833768_183884727_476	annotated	translating	ENST00000449306.1	protein_coding	ENSG00000175193.14	PARL	protein_coding	chr3	ACG
ENST00000576229.5_4941098_4945013_945	annotated	translating	ENST00000576229.5	protein_coding	ENSG00000108523.16	RNF167	protein_coding	chr17	ATG
ENST00000544960.1_50202504_50236093_1155	annotated	translating	ENST00000544960.1	protein_coding	ENSG00000140284.11	SLC27A2	protein_coding	chr15	ATG
ENST00000369313.7_145974866_145978444_585	annotated	translating	ENST00000369313.7	protein_coding	ENSG00000121851.13	POLR3GL	protein_coding	chr1	ATG
ENST00000244930.6_62208732_62213767_285	annotated	translating	ENST00000244930.6	protein_coding	ENSG00000124939.6	SCGB2A1	protein_coding	chr11	ATG
ENST00000513746.6_50987114_50990585_456	annotated	translating	ENST00000513746.6	nonsense_mediated_decay	ENSG00000008294.21	SPAG9	protein_coding	chr17	ACA
ENST00000646651.1_202331838_202335754_591	annotated	translating	ENST00000646651.1	protein_coding	ENSG00000077152.11	UBE2T	protein_coding	chr1	ATG
ENST00000617840.1_76362544_76380285_1550	annotated	translating	ENST00000617840.1	protein_coding	ENSG00000101493.11	ZNF516	protein_coding	chr18	GCT
ENST00000535036.5_132741850_132748020_354	annotated	translating	ENST00000535036.5	nonsense_mediated_decay	ENSG00000176915.15	ANKLE2	protein_coding	chr12	GAA
ENST00000554395.1_67388246_67397670_612	annotated	translating	ENST00000554395.1	protein_coding	ENSG00000100558.9	PLEK2	protein_coding	chr14	AAC
ENST00000613644.4_129632704_129635461_669	annotated	translating	ENST00000613644.4	protein_coding	ENSG00000148335.15	NTMT1	protein_coding	chr9	ATG
ENST00000546918.1_49185825_49188979_693	annotated	translating	ENST00000546918.1	protein_coding	ENSG00000167552.14	TUBA1A	protein_coding	chr12	ATG
ENST00000478144.5_79919344_79950866_409	annotated	translating	ENST00000478144.5	protein_coding	ENSG00000122490.19	SLC66A2	protein_coding	chr18	GCG
ENST00000608004.1_58311314_58312314_257	annotated	translating	ENST00000608004.1	protein_coding	ENSG00000142396.10	ERVK3-1	protein_coding	chr19	ATG
ENST00000417775.5_74706299_74724821_987	annotated	translating	ENST00000417775.5	protein_coding	ENSG00000116791.14	CRYZ	protein_coding	chr1	ATG
ENST00000361524.8_25062715_25350946_3933	annotated	translating	ENST00000361524.8	protein_coding	ENSG00000198795.11	ZNF521	protein_coding	chr18	ATG
ENST00000229971.2_98874281_98926988_1863	annotated	translating	ENST00000229971.2	protein_coding	ENSG00000112234.9	FBXL4	protein_coding	chr6	ATG
ENST00000612611.1_48468741_48469466_510	annotated	translating	ENST00000612611.1	protein_coding	ENSG00000164054.15	SHISA5	protein_coding	chr3	ATG
ENST00000293261.8_48333222_48363920_1377	annotated	translating	ENST00000293261.8	protein_coding	ENSG00000161558.11	TMEM143	protein_coding	chr19	ATG
ENST00000568839.5_67192228_67194719_435	annotated	translating	ENST00000568839.5	nonsense_mediated_decay	ENSG00000205250.9	E2F4	protein_coding	chr16	ATG
ENST00000514336.1_128879692_128896466_520	annotated	translating	ENST00000514336.1	protein_coding	ENSG00000177646.19	ACAD9	protein_coding	chr3	ATG
ENST00000570257.6_75363214_75366592_516	annotated	translating	ENST00000570257.6	nonsense_mediated_decay	ENSG00000140400.17	MAN2C1	protein_coding	chr15	GGT
ENST00000408965.4_47737314_47738120_807	annotated	translating	ENST00000408965.4	protein_coding	ENSG00000221869.5	CEBPD	protein_coding	chr8	ATG
ENST00000456845.6_38991335_38995503_513	annotated	translating	ENST00000456845.6	protein_coding	ENSG00000169490.17	TM2D2	protein_coding	chr8	ATG
ENST00000396698.5_219442051_219466061_2574	annotated	translating	ENST00000396698.5	protein_coding	ENSG00000072195.15	SPEG	protein_coding	chr2	ATG
ENST00000496212.5_45157829_45186208_453	annotated	translating	ENST00000496212.5	protein_coding	ENSG00000122679.8	RAMP3	protein_coding	chr7	ATG
ENST00000545170.5_92064323_92106552_1110	annotated	translating	ENST00000545170.5	protein_coding	ENSG00000066427.24	ATXN3	protein_coding	chr14	ATG
ENST00000538904.6_7846543_7863699_2415	annotated	translating	ENST00000538904.6	protein_coding	ENSG00000142459.8	EVI5L	protein_coding	chr19	ATG
ENST00000650373.1_103109575_103479250_12942	annotated	translating	ENST00000650373.1	protein_coding	ENSG00000187240.16	DYNC2H1	protein_coding	chr11	ATG
ENST00000595764.1_48813255_48835823_528	annotated	translating	ENST00000595764.1	protein_coding	ENSG00000087076.9	HSD17B14	protein_coding	chr19	GTT
ENST00000430095.6_913394_933058_1254	annotated	translating	ENST00000430095.6	protein_coding	ENSG00000002016.18	RAD52	protein_coding	chr12	ATG
ENST00000379328.9_8055656_8074020_1332	annotated	translating	ENST00000379328.9	protein_coding	ENSG00000107485.18	GATA3	protein_coding	chr10	ATG
ENST00000395238.5_49727125_49732911_828	annotated	translating	ENST00000395238.5	protein_coding	ENSG00000176095.12	IP6K1	protein_coding	chr3	ATG
ENST00000494642.1_221706242_221706439_198	annotated	translating	ENST00000494642.1	nonsense_mediated_decay	ENSG00000143507.18	DUSP10	protein_coding	chr1	ATG
ENST00000522671.1_56303967_56316347_954	annotated	translating	ENST00000522671.1	protein_coding	ENSG00000170786.12	SDR16C5	protein_coding	chr8	ATG
ENST00000508133.5_22414595_22443107_1143	annotated	translating	ENST00000508133.5	protein_coding	ENSG00000152990.14	ADGRA3	protein_coding	chr4	ATG
ENST00000530522.1_39770090_39779221_264	annotated	translating	ENST00000530522.1	nonsense_mediated_decay	ENSG00000138050.15	THUMPD2	protein_coding	chr2	GAG
ENST00000233969.3_102619849_102708486_2436	annotated	translating	ENST00000233969.3	protein_coding	ENSG00000115616.3	SLC9A2	protein_coding	chr2	ATG
ENST00000523763.1_73482132_73486655_343	annotated	translating	ENST00000523763.1	nonsense_mediated_decay	ENSG00000135297.16	MTO1	protein_coding	chr6	TGA
ENST00000638048.1_81427771_82044069_1680	annotated	translating	ENST00000638048.1	protein_coding	ENSG00000138670.18	RASGEF1B	protein_coding	chr4	ATG
ENST00000572134.1_3773721_3780867_761	annotated	translating	ENST00000572134.1	protein_coding	ENSG00000005339.15	CREBBP	protein_coding	chr16	ACG
ENST00000598052.5_6733909_6737539_434	annotated	translating	ENST00000598052.5	nonsense_mediated_decay	ENSG00000125734.15	GPR108	protein_coding	chr19	GCC
ENST00000649951.1_110503976_110504269_140	annotated	translating	ENST00000649951.1	protein_coding	ENSG00000134871.19	COL4A2	protein_coding	chr13	GCC
ENST00000637147.1_104986353_104995993_633	annotated	translating	ENST00000637147.1	protein_coding	ENSG00000151131.11	C12orf45	protein_coding	chr12	ATG
ENST00000299977.9_35258691_35265885_2673	annotated	translating	ENST00000299977.9	protein_coding	ENSG00000166750.10	SLFN5	protein_coding	chr17	ATG
ENST00000319854.7_132822799_132826140_2541	annotated	translating	ENST00000319854.7	protein_coding	ENSG00000164403.15	SHROOM1	protein_coding	chr5	ATG
ENST00000317582.10_17655712_17727531_1455	annotated	translating	ENST00000317582.10	protein_coding	ENSG00000099968.18	BCL2L13	protein_coding	chr22	ATG
ENST00000354473.4_151176647_151190121_1125	annotated	translating	ENST00000354473.4	protein_coding	ENSG00000163159.14	VPS72	protein_coding	chr1	ATG
ENST00000524478.1_102842867_102843546_126	annotated	translating	ENST00000524478.1	nonsense_mediated_decay	ENSG00000149968.12	MMP3	protein_coding	chr11	ATG
ENST00000428457.1_47280163_47280318_61	annotated	translating	ENST00000428457.1	protein_coding	ENSG00000136205.17	TNS3	protein_coding	chr7	GAT
ENST00000558196.1_84680747_84691617_319	annotated	translating	ENST00000558196.1	protein_coding	ENSG00000140612.14	SEC11A	protein_coding	chr15	ATG
ENST00000647893.1_131808036_131890508_2775	annotated	translating	ENST00000647893.1	protein_coding	ENSG00000197594.13	ENPP1	protein_coding	chr6	ATG
ENST00000627615.1_43883800_43890109_469	annotated	translating	ENST00000627615.1	nonsense_mediated_decay	ENSG00000281883.1	AL512506.3	protein_coding	chr13	GGG
ENST00000436787.5_127726652_127768971_616	annotated	translating	ENST00000436787.5	protein_coding	ENSG00000136709.12	WDR33	protein_coding	chr2	ATG
ENST00000305883.6_10043717_10052504_1536	annotated	translating	ENST00000305883.6	protein_coding	ENSG00000172059.11	KLF11	protein_coding	chr2	ATG
ENST00000574980.5_3022866_3023941_414	annotated	translating	ENST00000574980.5	protein_coding	ENSG00000103145.11	HCFC1R1	protein_coding	chr16	ATG
ENST00000552270.1_105066651_105084436_609	annotated	translating	ENST00000552270.1	nonsense_mediated_decay	ENSG00000136010.14	ALDH1L2	protein_coding	chr12	ATG
ENST00000270066.11_43731599_43750741_1560	annotated	translating	ENST00000270066.11	protein_coding	ENSG00000105771.14	SMG9	protein_coding	chr19	ATG
ENST00000392055.8_229025635_229271043_651	annotated	translating	ENST00000392055.8	protein_coding	ENSG00000153823.19	PID1	protein_coding	chr2	ATG
ENST00000415039.7_39980971_39986686_258	annotated	translating	ENST00000415039.7	nonsense_mediated_decay	ENSG00000108344.15	PSMD3	protein_coding	chr17	ATG
ENST00000649820.1_31514552_31564136_1095	annotated	translating	ENST00000649820.1	nonsense_mediated_decay	ENSG00000101294.18	HM13	protein_coding	chr20	ATG
ENST00000485924.2_155325567_155327132_676	annotated	translating	ENST00000485924.2	protein_coding	ENSG00000160753.16	RUSC1	protein_coding	chr1	GCT
ENST00000556440.7_64507098_64537776_2463	annotated	translating	ENST00000556440.7	protein_coding	ENSG00000258890.7	CEP95	protein_coding	chr17	ATG
ENST00000657942.1_122560771_122643395_3399	annotated	translating	ENST00000657942.1	protein_coding	ENSG00000187908.20	DMBT1	protein_coding	chr10	ATG
ENST00000648516.1_126330340_126345610_732	annotated	translating	ENST00000648516.1	protein_coding	ENSG00000110063.10	DCPS	protein_coding	chr11	ATG
ENST00000554764.6_57108165_57108278_114	annotated	translating	ENST00000554764.6	nonsense_mediated_decay	ENSG00000166888.12	STAT6	protein_coding	chr12	ATG
ENST00000414883.1_50836074_50859940_604	annotated	translating	ENST00000414883.1	protein_coding	ENSG00000148584.15	A1CF	protein_coding	chr10	ATG
ENST00000334126.12_74013388_74170792_7059	annotated	translating	ENST00000334126.12	protein_coding	ENSG00000168014.17	C2CD3	protein_coding	chr11	ATG
ENST00000450460.5_32648773_32770762_4173	annotated	translating	ENST00000450460.5	nonsense_mediated_decay	ENSG00000083642.19	PDS5B	protein_coding	chr13	ATG
ENST00000590702.1_10254620_10258523_357	annotated	translating	ENST00000590702.1	protein_coding	ENSG00000105364.14	MRPL4	protein_coding	chr19	CAG
ENST00000355371.9_116886347_117005079_1893	annotated	translating	ENST00000355371.9	protein_coding	ENSG00000187164.20	SHTN1	protein_coding	chr10	ATG
ENST00000466330.5_71361667_71365613_552	annotated	translating	ENST00000466330.5	protein_coding	ENSG00000075292.19	ZNF638	protein_coding	chr2	ATG
ENST00000392619.2_74612656_74623621_615	annotated	translating	ENST00000392619.2	protein_coding	ENSG00000186407.7	CD300E	protein_coding	chr17	ATG
ENST00000514445.5_15711806_15736116_465	annotated	translating	ENST00000514445.5	protein_coding	ENSG00000109743.11	BST1	protein_coding	chr4	GGA
ENST00000391835.1_49869920_49876655_828	annotated	translating	ENST00000391835.1	protein_coding	ENSG00000204673.11	AKT1S1	protein_coding	chr19	ATG
ENST00000441549.7_2538113_2597669_1362	annotated	translating	ENST00000441549.7	protein_coding	ENSG00000140992.19	PDPK1	protein_coding	chr16	ATG
ENST00000619987.4_80979222_80989791_702	annotated	translating	ENST00000619987.4	nonsense_mediated_decay	ENSG00000117899.11	MESD	protein_coding	chr15	ATG
ENST00000544431.5_32352831_32383080_2871	annotated	translating	ENST00000544431.5	protein_coding	ENSG00000168813.17	ZNF507	protein_coding	chr19	ATG
ENST00000372520.1_45882593_45884047_1455	annotated	translating	ENST00000372520.1	protein_coding	ENSG00000168612.4	ZSWIM1	protein_coding	chr20	ATG
ENST00000081029.8_27710844_27755447_969	annotated	translating	ENST00000081029.8	protein_coding	ENSG00000061794.13	MRPS35	protein_coding	chr12	ATG
ENST00000531944.5_62761649_62761905_123	annotated	translating	ENST00000531944.5	nonsense_mediated_decay	ENSG00000168002.12	POLR2G	protein_coding	chr11	ATG
ENST00000483754.1_160258528_160439183_2844	annotated	translating	ENST00000483754.1	nonsense_mediated_decay	ENSG00000248710.1	AC079594.1	protein_coding	chr3	ATG
ENST00000616246.4_77970042_77982694_486	annotated	translating	ENST00000616246.4	protein_coding	ENSG00000148606.13	POLR3A	protein_coding	chr10	ATG
ENST00000362034.7_68891334_68903810_615	annotated	translating	ENST00000362034.7	protein_coding	ENSG00000197345.13	MRPL21	protein_coding	chr11	ATG
ENST00000644201.1_94603379_94656080_519	annotated	translating	ENST00000644201.1	nonsense_mediated_decay	ENSG00000127990.19	SGCE	protein_coding	chr7	TGG
ENST00000519359.5_30474786_30537609_356	annotated	translating	ENST00000519359.5	nonsense_mediated_decay	ENSG00000157110.16	RBPMS	protein_coding	chr8	CCC
ENST00000413569.5_48346215_48373328_740	annotated	translating	ENST00000413569.5	protein_coding	ENSG00000170802.16	FOXN2	protein_coding	chr2	ATG
ENST00000534328.5_926022_1010704_1134	annotated	translating	ENST00000534328.5	protein_coding	ENSG00000183020.14	AP2A2	protein_coding	chr11	ATG
ENST00000239444.4_141178035_141180437_2403	annotated	translating	ENST00000239444.4	protein_coding	ENSG00000120322.4	PCDHB8	protein_coding	chr5	ATG
ENST00000310418.9_176392777_176416363_687	annotated	translating	ENST00000310418.9	protein_coding	ENSG00000175416.16	CLTB	protein_coding	chr5	ATG
ENST00000621756.1_4816242_4817965_1638	annotated	translating	ENST00000621756.1	protein_coding	ENSG00000127666.10	TICAM1	protein_coding	chr19	ATG
ENST00000439679.5_832525_842086_407	annotated	translating	ENST00000439679.5	protein_coding	ENSG00000164828.18	SUN1	protein_coding	chr7	ATG
ENST00000436008.6_3273058_3456559_2082	annotated	translating	ENST00000436008.6	protein_coding	ENSG00000137266.15	SLC22A23	protein_coding	chr6	ATG
ENST00000397056.1_11259038_11260498_1461	annotated	translating	ENST00000397056.1	protein_coding	ENSG00000196639.7	HRH1	protein_coding	chr3	ATG
ENST00000530081.1_7632867_7642342_545	annotated	translating	ENST00000530081.1	protein_coding	ENSG00000166387.13	PPFIBP2	protein_coding	chr11	ATG
ENST00000546625.5_106311076_106323690_816	annotated	translating	ENST00000546625.5	protein_coding	ENSG00000166046.11	TCP11L2	protein_coding	chr12	ATG
ENST00000525906.1_51290092_51296155_338	annotated	translating	ENST00000525906.1	protein_coding	ENSG00000085831.15	TTC39A	protein_coding	chr1	ATG
ENST00000560313.2_65118759_65129170_309	annotated	translating	ENST00000560313.2	protein_coding	ENSG00000090470.15	PDCD7	protein_coding	chr15	GAG
ENST00000412887.5_33825295_33835274_285	annotated	translating	ENST00000412887.5	nonsense_mediated_decay	ENSG00000170248.15	PDCD6IP	protein_coding	chr3	ATG
ENST00000357967.9_20797727_20806430_2073	annotated	translating	ENST00000357967.9	protein_coding	ENSG00000196678.14	ERI2	protein_coding	chr16	ATG
ENST00000400788.9_157292904_157323499_423	annotated	translating	ENST00000400788.9	protein_coding	ENSG00000215712.11	TMEM242	protein_coding	chr6	ATG
ENST00000254654.8_238170539_238203553_1176	annotated	translating	ENST00000254654.8	protein_coding	ENSG00000132323.9	ILKAP	protein_coding	chr2	ATG
ENST00000605210.1_72893676_72905407_579	annotated	translating	ENST00000605210.1	protein_coding	ENSG00000083312.17	TNPO1	protein_coding	chr5	TGC
ENST00000451165.6_9917383_9924283_633	annotated	translating	ENST00000451165.6	protein_coding	ENSG00000163702.20	IL17RC	protein_coding	chr3	GGC
ENST00000388820.5_78759424_78811220_5058	annotated	translating	ENST00000388820.5	protein_coding	ENSG00000136378.15	ADAMTS7	protein_coding	chr15	ATG
ENST00000560736.5_24098330_24099125_339	annotated	translating	ENST00000560736.5	protein_coding	ENSG00000100889.12	PCK2	protein_coding	chr14	ATG
ENST00000370351.9_62952831_62967497_1308	annotated	translating	ENST00000370351.9	protein_coding	ENSG00000101194.18	SLC17A9	protein_coding	chr20	ATG
ENST00000457149.1_238183723_238203553_638	annotated	translating	ENST00000457149.1	protein_coding	ENSG00000132323.9	ILKAP	protein_coding	chr2	ATG
ENST00000673466.1_243505252_243843170_1437	annotated	translating	ENST00000673466.1	protein_coding	ENSG00000117020.18	AKT3	protein_coding	chr1	ATG
ENST00000394689.2_50319214_50368774_1956	annotated	translating	ENST00000394689.2	protein_coding	ENSG00000166164.16	BRD7	protein_coding	chr16	ATG
ENST00000530518.1_46311157_46315228_369	annotated	translating	ENST00000530518.1	protein_coding	ENSG00000157613.11	CREB3L1	protein_coding	chr11	ATC
ENST00000382021.2_34929820_34954711_1728	annotated	translating	ENST00000382021.2	protein_coding	ENSG00000168724.17	DNAJC21	protein_coding	chr5	ATG
ENST00000444967.5_20465180_20489830_886	annotated	translating	ENST00000444967.5	protein_coding	ENSG00000099910.17	KLHL22	protein_coding	chr22	ATG
ENST00000348811.6_27294396_27312366_825	annotated	translating	ENST00000348811.6	protein_coding	ENSG00000109046.15	WSB1	protein_coding	chr17	ATG
ENST00000557644.5_96907612_96952050_2001	annotated	translating	ENST00000557644.5	protein_coding	ENSG00000139350.12	NEDD1	protein_coding	chr12	ATG
ENST00000448921.5_94378452_94383237_1254	annotated	translating	ENST00000448921.5	protein_coding	ENSG00000197249.14	SERPINA1	protein_coding	chr14	ATG
ENST00000629362.2_164685949_164842044_3699	annotated	translating	ENST00000629362.2	protein_coding	ENSG00000082438.17	COBLL1	protein_coding	chr2	ATG
ENST00000305877.13_23180961_23315519_3813	annotated	translating	ENST00000305877.13	protein_coding	ENSG00000186716.21	BCR	protein_coding	chr22	ATG
ENST00000574175.1_3674532_3677570_323	annotated	translating	ENST00000574175.1	nonsense_mediated_decay	ENSG00000126602.11	TRAP1	protein_coding	chr16	TGG
ENST00000410079.7_171690156_171747886_1890	annotated	translating	ENST00000410079.7	protein_coding	ENSG00000077380.16	DYNC1I2	protein_coding	chr2	ATG
ENST00000525286.6_72102404_72196989_654	annotated	translating	ENST00000525286.6	protein_coding	ENSG00000138303.18	ASCC1	protein_coding	chr10	TAA
ENST00000379611.10_115267879_115296543_1587	annotated	translating	ENST00000379611.10	protein_coding	ENSG00000164221.13	CCDC112	protein_coding	chr5	ATG
ENST00000449930.5_166840957_166849208_629	annotated	translating	ENST00000449930.5	protein_coding	ENSG00000143157.12	POGK	protein_coding	chr1	ATG
ENST00000230122.4_109465854_109482026_2091	annotated	translating	ENST00000230122.4	protein_coding	ENSG00000112365.5	ZBTB24	protein_coding	chr6	ATG
ENST00000548465.1_113260460_113268852_435	annotated	translating	ENST00000548465.1	protein_coding	ENSG00000186815.13	TPCN1	protein_coding	chr12	ATG
ENST00000515006.5_139375598_139389550_458	annotated	translating	ENST00000515006.5	protein_coding	ENSG00000184432.11	COPB2	protein_coding	chr3	ATG
ENST00000612742.4_171324175_171392185_1221	annotated	translating	ENST00000612742.4	protein_coding	ENSG00000123600.20	METTL8	protein_coding	chr2	ATG
ENST00000477391.6_177460432_177473521_952	annotated	translating	ENST00000477391.6	protein_coding	ENSG00000113758.13	DBN1	protein_coding	chr5	ATG
ENST00000259154.9_215567686_215620615_2445	annotated	translating	ENST00000259154.9	protein_coding	ENSG00000136636.13	KCTD3	protein_coding	chr1	ATG
ENST00000530738.1_78658002_78702004_2853	annotated	translating	ENST00000530738.1	protein_coding	ENSG00000149256.16	TENM4	protein_coding	chr11	AAT
ENST00000433917.5_129811447_129841824_581	annotated	translating	ENST00000433917.5	protein_coding	ENSG00000188706.13	ZDHHC9	protein_coding	chrX	CCC
ENST00000308824.11_64259966_64273597_1083	annotated	translating	ENST00000308824.11	protein_coding	ENSG00000203880.12	PCMTD2	protein_coding	chr20	ATG
ENST00000456642.1_125153954_125171947_375	annotated	translating	ENST00000456642.1	protein_coding	ENSG00000119414.12	PPP6C	protein_coding	chr9	ATG
ENST00000529499.1_47577404_47577999_596	annotated	translating	ENST00000529499.1	protein_coding	ENSG00000123444.14	KBTBD4	protein_coding	chr11	ATG
ENST00000393382.7_48768992_48817072_2673	annotated	translating	ENST00000393382.7	protein_coding	ENSG00000170703.15	TTLL6	protein_coding	chr17	ATG
ENST00000389386.8_89707864_89720861_1893	annotated	translating	ENST00000389386.8	protein_coding	ENSG00000075399.14	VPS9D1	protein_coding	chr16	ATG
ENST00000442296.5_110228224_110280024_354	annotated	translating	ENST00000442296.5	protein_coding	ENSG00000119950.21	MXI1	protein_coding	chr10	ATG
ENST00000374045.5_114790455_114806012_753	annotated	translating	ENST00000374045.5	protein_coding	ENSG00000181634.8	TNFSF15	protein_coding	chr9	ATG
ENST00000375947.1_86344969_86352698_504	annotated	translating	ENST00000375947.1	protein_coding	ENSG00000083223.18	TUT7	protein_coding	chr9	ATG
ENST00000504493.6_53569377_53577949_1389	annotated	translating	ENST00000504493.6	protein_coding	ENSG00000130844.19	ZNF331	protein_coding	chr19	ATG
ENST00000441914.5_46941543_47006004_989	annotated	translating	ENST00000441914.5	nonsense_mediated_decay	ENSG00000068724.17	TTC7A	protein_coding	chr2	TGG
ENST00000440467.5_114450104_114487993_516	annotated	translating	ENST00000440467.5	protein_coding	ENSG00000099204.20	ABLIM1	protein_coding	chr10	TGT
ENST00000649792.2_9021048_9091528_3084	annotated	translating	ENST00000649792.2	protein_coding	ENSG00000175356.14	SCUBE2	protein_coding	chr11	ATG
ENST00000556171.1_77278773_77283852_580	annotated	translating	ENST00000556171.1	protein_coding	ENSG00000009830.12	POMT2	protein_coding	chr14	TGC
ENST00000394288.7_128074952_128107899_1005	annotated	translating	ENST00000394288.7	protein_coding	ENSG00000138709.19	LARP1B	protein_coding	chr4	ATG
ENST00000636090.1_16780955_16801044_1556	annotated	translating	ENST00000636090.1	protein_coding	ENSG00000166689.16	PLEKHA7	protein_coding	chr11	AGT
ENST00000284637.14_169096522_169269212_2664	annotated	translating	ENST00000284637.14	protein_coding	ENSG00000154447.15	SH3RF1	protein_coding	chr4	ATG
ENST00000423513.5_177233181_177234268_423	annotated	translating	ENST00000423513.5	protein_coding	ENSG00000116044.16	NFE2L2	protein_coding	chr2	ATG
ENST00000255613.8_55341937_55347446_1386	annotated	translating	ENST00000255613.8	protein_coding	ENSG00000133247.14	KMT5C	protein_coding	chr19	ATG
ENST00000413942.1_41382935_41394274_551	annotated	translating	ENST00000413942.1	protein_coding	ENSG00000167074.15	TEF	protein_coding	chr22	GCT
ENST00000467062.5_15422880_15459863_1233	annotated	translating	ENST00000467062.5	nonsense_mediated_decay	ENSG00000164975.15	SNAPC3	protein_coding	chr9	ATG
ENST00000525095.2_134225123_134245587_1008	annotated	translating	ENST00000525095.2	protein_coding	ENSG00000151502.11	VPS26B	protein_coding	chr11	ATG
ENST00000361361.7_155247785_155254877_2004	annotated	translating	ENST00000361361.7	protein_coding	ENSG00000160767.21	FAM189B	protein_coding	chr1	ATG
ENST00000397492.1_31944734_31956152_216	annotated	translating	ENST00000397492.1	protein_coding	ENSG00000128245.15	YWHAH	protein_coding	chr22	ATG
ENST00000540159.3_131970637_131981923_657	annotated	translating	ENST00000540159.3	protein_coding	ENSG00000176171.11	BNIP3	protein_coding	chr10	AGT
ENST00000557885.1_36578827_36591596_332	annotated	translating	ENST00000557885.1	protein_coding	ENSG00000118707.11	TGIF2	protein_coding	chr20	AAA
ENST00000367368.3_149842615_149864020_975	annotated	translating	ENST00000367368.3	protein_coding	ENSG00000120256.11	LRP11	protein_coding	chr6	ATG
ENST00000280979.9_32433494_32824770_6957	annotated	translating	ENST00000280979.9	protein_coding	ENSG00000151320.11	AKAP6	protein_coding	chr14	ATG
ENST00000505594.1_75919819_75940068_756	annotated	translating	ENST00000505594.1	protein_coding	ENSG00000138744.16	NAAA	protein_coding	chr4	ATG
ENST00000527791.5_119017416_119018284_117	annotated	translating	ENST00000527791.5	nonsense_mediated_decay	ENSG00000118181.11	RPS25	protein_coding	chr11	ATG
ENST00000305510.4_96816278_96832613_2121	annotated	translating	ENST00000305510.4	protein_coding	ENSG00000168763.16	CNNM3	protein_coding	chr2	ATG
ENST00000509995.5_48940925_48944733_242	annotated	translating	ENST00000509995.5	nonsense_mediated_decay	ENSG00000159210.10	SNF8	protein_coding	chr17	TGC
ENST00000311015.7_21359141_21377480_411	annotated	translating	ENST00000311015.7	protein_coding	ENSG00000172687.13	ZNF738	protein_coding	chr19	ATG
ENST00000368455.9_122399738_122432217_1608	annotated	translating	ENST00000368455.9	protein_coding	ENSG00000025156.13	HSF2	protein_coding	chr6	ATG
ENST00000558544.5_63048576_63059577_147	annotated	translating	ENST00000558544.5	nonsense_mediated_decay	ENSG00000140416.23	TPM1	protein_coding	chr15	ATG
ENST00000439838.5_30409262_30428531_1014	annotated	translating	ENST00000439838.5	protein_coding	ENSG00000249590.7	AC004832.3	protein_coding	chr22	GCT
ENST00000450014.1_3167625_3179674_683	annotated	translating	ENST00000450014.1	protein_coding	ENSG00000113851.14	CRBN	protein_coding	chr3	GAG
ENST00000560304.1_103107516_103110536_634	annotated	translating	ENST00000560304.1	protein_coding	ENSG00000205436.7	EXOC3L4	protein_coding	chr14	CCA
ENST00000505728.1_108622676_108626539_521	annotated	translating	ENST00000505728.1	protein_coding	ENSG00000188153.14	COL4A5	protein_coding	chrX	GTG
ENST00000303045.11_138589256_138883172_4878	annotated	translating	ENST00000303045.11	protein_coding	ENSG00000169436.17	COL22A1	protein_coding	chr8	ATG
ENST00000650821.1_88092237_88139995_1965	annotated	translating	ENST00000650821.1	protein_coding	ENSG00000118777.12	ABCG2	protein_coding	chr4	ATG
ENST00000557153.5_100084721_100128581_505	annotated	translating	ENST00000557153.5	protein_coding	ENSG00000196405.13	EVL	protein_coding	chr14	ATG
ENST00000373593.5_32217047_32222322_540	annotated	translating	ENST00000373593.5	protein_coding	ENSG00000160055.20	TMEM234	protein_coding	chr1	ATG
ENST00000367535.8_183556121_183590329_1578	annotated	translating	ENST00000367535.8	protein_coding	ENSG00000116701.15	NCF2	protein_coding	chr1	ATG
ENST00000394485.5_56682541_56684046_183	annotated	translating	ENST00000394485.5	protein_coding	ENSG00000187193.9	MT1X	protein_coding	chr16	ATG
ENST00000646166.1_89291038_89418292_294	annotated	translating	ENST00000646166.1	protein_coding	ENSG00000167522.16	ANKRD11	protein_coding	chr16	ATG
ENST00000220496.9_40767943_40807446_912	annotated	translating	ENST00000220496.9	protein_coding	ENSG00000104129.10	DNAJC17	protein_coding	chr15	ATG
ENST00000411533.5_28529867_28536875_1117	annotated	translating	ENST00000411533.5	protein_coding	ENSG00000180198.16	RCC1	protein_coding	chr1	ATG
ENST00000404971.5_49921947_51028273_4641	annotated	translating	ENST00000404971.5	protein_coding	ENSG00000179915.24	NRXN1	protein_coding	chr2	ATG
ENST00000225831.4_34255350_34256824_297	annotated	translating	ENST00000225831.4	protein_coding	ENSG00000108691.9	CCL2	protein_coding	chr17	ATG
ENST00000617270.4_3225045_3395588_2247	annotated	translating	ENST00000617270.4	protein_coding	ENSG00000080298.15	RFX3	protein_coding	chr9	ATG
ENST00000471027.1_32643623_32691898_648	annotated	translating	ENST00000471027.1	protein_coding	ENSG00000166922.8	SCG5	protein_coding	chr15	TCT
ENST00000306869.7_82035963_82037682_732	annotated	translating	ENST00000306869.7	protein_coding	ENSG00000169738.8	DCXR	protein_coding	chr17	ATG
ENST00000376499.8_81584201_81688240_2310	annotated	translating	ENST00000376499.8	protein_coding	ENSG00000196781.16	TLE1	protein_coding	chr9	ATG
ENST00000252674.9_6213045_6279784_1677	annotated	translating	ENST00000252674.9	protein_coding	ENSG00000130382.9	MLLT1	protein_coding	chr19	ATG
ENST00000455978.1_48471311_48480002_346	annotated	translating	ENST00000455978.1	nonsense_mediated_decay	ENSG00000162869.16	PPP1R21	protein_coding	chr2	ACA
ENST00000502213.6_38796474_38798831_2358	annotated	translating	ENST00000502213.6	protein_coding	ENSG00000174125.8	TLR1	protein_coding	chr4	ATG
ENST00000314607.11_35269047_35419674_4644	annotated	translating	ENST00000314607.11	protein_coding	ENSG00000146463.12	ZMYM4	protein_coding	chr1	ATG
ENST00000502839.1_150840952_150848887_402	annotated	translating	ENST00000502839.1	protein_coding	ENSG00000198589.14	LRBA	protein_coding	chr4	GGC
ENST00000427329.5_8775568_8902456_391	annotated	translating	ENST00000427329.5	protein_coding	ENSG00000070950.10	RAD18	protein_coding	chr3	TGC
ENST00000464650.5_165728026_165754230_312	annotated	translating	ENST00000464650.5	protein_coding	ENSG00000143183.18	TMCO1	protein_coding	chr1	ATG
ENST00000417658.5_13591868_13614060_748	annotated	translating	ENST00000417658.5	protein_coding	ENSG00000165630.14	PRPF18	protein_coding	chr10	ATG
ENST00000561395.5_63057006_63061727_204	annotated	translating	ENST00000561395.5	nonsense_mediated_decay	ENSG00000140416.23	TPM1	protein_coding	chr15	CTG
ENST00000377814.6_72727923_72745179_642	annotated	translating	ENST00000377814.6	protein_coding	ENSG00000136122.18	BORA	protein_coding	chr13	AAA
ENST00000561618.5_71826583_71898838_4193	annotated	translating	ENST00000561618.5	protein_coding	ENSG00000066933.16	MYO9A	protein_coding	chr15	GTT
ENST00000325805.13_107710461_107805454_2823	annotated	translating	ENST00000325805.13	protein_coding	ENSG00000114439.19	BBX	protein_coding	chr3	ATG
ENST00000369535.5_114708538_114716160_567	annotated	translating	ENST00000369535.5	protein_coding	ENSG00000213281.5	NRAS	protein_coding	chr1	ATG
ENST00000397762.6_21461199_21476872_648	annotated	translating	ENST00000397762.6	protein_coding	ENSG00000129472.15	RAB2B	protein_coding	chr14	ATG
ENST00000343985.8_2242992_2250998_537	annotated	translating	ENST00000343985.8	protein_coding	ENSG00000106268.15	NUDT1	protein_coding	chr7	ATG
ENST00000505308.5_173292131_173321714_1361	annotated	translating	ENST00000505308.5	protein_coding	ENSG00000109586.12	GALNT7	protein_coding	chr4	AAA
ENST00000504476.5_204944316_204974583_1458	annotated	translating	ENST00000504476.5	nonsense_mediated_decay	ENSG00000163531.15	NFASC	protein_coding	chr1	ATG
ENST00000597782.5_39480882_39485198_332	annotated	translating	ENST00000597782.5	nonsense_mediated_decay	ENSG00000105197.11	TIMM50	protein_coding	chr19	GCT
ENST00000361673.4_58481826_58611797_6510	annotated	translating	ENST00000361673.4	protein_coding	ENSG00000198796.7	ALPK2	protein_coding	chr18	ATG
ENST00000301159.14_35748725_35754471_738	annotated	translating	ENST00000301159.14	protein_coding	ENSG00000267796.8	LIN37	protein_coding	chr19	ATG
ENST00000650397.1_52778314_52784650_552	annotated	translating	ENST00000650397.1	protein_coding	ENSG00000100522.10	GNPNAT1	protein_coding	chr14	ATG
ENST00000561360.5_40091790_40106086_552	annotated	translating	ENST00000561360.5	protein_coding	ENSG00000104081.14	BMF	protein_coding	chr15	ATG
ENST00000471115.6_85252632_85259633_546	annotated	translating	ENST00000471115.6	protein_coding	ENSG00000162642.14	C1orf52	protein_coding	chr1	ATG
ENST00000490230.1_154948370_154953721_441	annotated	translating	ENST00000490230.1	nonsense_mediated_decay	ENSG00000163346.17	PBXIP1	protein_coding	chr1	ATG
ENST00000382227.7_185477124_185498961_297	annotated	translating	ENST00000382227.7	nonsense_mediated_decay	ENSG00000163900.11	TMEM41A	protein_coding	chr3	ATG
ENST00000441127.5_9371160_9380619_695	annotated	translating	ENST00000441127.5	protein_coding	ENSG00000134077.16	THUMPD3	protein_coding	chr3	CAA
ENST00000409918.5_73901312_73902725_357	annotated	translating	ENST00000409918.5	protein_coding	ENSG00000163017.14	ACTG2	protein_coding	chr2	ATG
ENST00000509784.1_48856101_48860317_129	annotated	translating	ENST00000509784.1	nonsense_mediated_decay	ENSG00000136436.15	CALCOCO2	protein_coding	chr17	TTT
ENST00000596824.1_45816564_45818013_283	annotated	translating	ENST00000596824.1	nonsense_mediated_decay	ENSG00000125755.19	SYMPK	protein_coding	chr19	CCC
ENST00000372629.4_103576470_103587320_1074	annotated	translating	ENST00000372629.4	protein_coding	ENSG00000133142.18	TCEAL4	protein_coding	chrX	ATG
ENST00000646150.1_33241923_33263497_1545	annotated	translating	ENST00000646150.1	nonsense_mediated_decay	ENSG00000249624.9	AP000295.1	protein_coding	chr21	ATG
ENST00000600753.1_47150304_47153038_213	annotated	translating	ENST00000600753.1	protein_coding	ENSG00000142230.13	SAE1	protein_coding	chr19	ATG
ENST00000676001.1_92323831_92493625_1866	annotated	translating	ENST00000676001.1	protein_coding	ENSG00000140090.18	SLC24A4	protein_coding	chr14	ATG
ENST00000327569.7_139731657_139832189_3396	annotated	translating	ENST00000327569.7	protein_coding	ENSG00000101974.14	ATP11C	protein_coding	chrX	ATG
ENST00000505639.5_122210903_122216665_567	annotated	translating	ENST00000505639.5	protein_coding	ENSG00000138162.19	TACC2	protein_coding	chr10	GAG
ENST00000569451.1_1984219_1985934_327	annotated	translating	ENST00000569451.1	protein_coding	ENSG00000127554.13	GFER	protein_coding	chr16	ATG
ENST00000554301.5_73239779_73272661_3834	annotated	translating	ENST00000554301.5	protein_coding	ENSG00000100767.17	PAPLN	protein_coding	chr14	ATG
ENST00000392523.9_105491376_105498943_1485	annotated	translating	ENST00000392523.9	protein_coding	ENSG00000185347.18	TEDC1	protein_coding	chr14	ATG
ENST00000529319.5_129885511_129892849_564	annotated	translating	ENST00000529319.5	protein_coding	ENSG00000170322.14	NFRKB	protein_coding	chr11	ATG
ENST00000492066.5_62827381_62831243_243	annotated	translating	ENST00000492066.5	nonsense_mediated_decay	ENSG00000162236.13	STX5	protein_coding	chr11	ATG
ENST00000599225.1_40627194_40629499_281	annotated	translating	ENST00000599225.1	protein_coding	ENSG00000090006.18	LTBP4	protein_coding	chr19	CCC
ENST00000593772.1_48610791_48613123_273	annotated	translating	ENST00000593772.1	protein_coding	ENSG00000105523.3	FAM83E	protein_coding	chr19	ATG
ENST00000429560.1_194588624_194615676_357	annotated	translating	ENST00000429560.1	protein_coding	ENSG00000145014.18	TMEM44	protein_coding	chr3	ATG
ENST00000377782.7_6461437_6466107_1278	annotated	translating	ENST00000377782.7	protein_coding	ENSG00000215788.11	TNFRSF25	protein_coding	chr1	ATG
ENST00000585562.5_42125786_42125866_81	annotated	translating	ENST00000585562.5	nonsense_mediated_decay	ENSG00000267261.5	AC099811.2	protein_coding	chr17	GCA
ENST00000596295.1_8485862_8488052_640	annotated	translating	ENST00000596295.1	protein_coding	ENSG00000099783.12	HNRNPM	protein_coding	chr19	CAT
ENST00000355937.9_59035010_59042730_582	annotated	translating	ENST00000355937.9	protein_coding	ENSG00000101166.16	PRELID3B	protein_coding	chr20	ATG
ENST00000261438.10_38680626_38697260_1035	annotated	translating	ENST00000261438.10	protein_coding	ENSG00000109787.13	KLF3	protein_coding	chr4	ATG
ENST00000395715.8_115414026_115623637_3882	annotated	translating	ENST00000395715.8	protein_coding	ENSG00000104447.13	TRPS1	protein_coding	chr8	ATG
ENST00000607232.5_95315062_95441135_3882	annotated	translating	ENST00000607232.5	protein_coding	ENSG00000095637.22	SORBS1	protein_coding	chr10	ATG
ENST00000673719.1_40435499_40492197_333	annotated	translating	ENST00000673719.1	protein_coding	ENSG00000196588.20	MRTFA	protein_coding	chr22	ATG
ENST00000535010.5_86719593_86743232_795	annotated	translating	ENST00000535010.5	protein_coding	ENSG00000097033.14	SH3GLB1	protein_coding	chr1	ATG
ENST00000541199.5_142309545_142370451_724	annotated	translating	ENST00000541199.5	protein_coding	ENSG00000112414.15	ADGRG6	protein_coding	chr6	ATG
ENST00000581710.5_27640734_27648911_409	annotated	translating	ENST00000581710.5	protein_coding	ENSG00000168961.17	LGALS9	protein_coding	chr17	CTT
ENST00000340305.9_9588931_9602288_1176	annotated	translating	ENST00000340305.9	protein_coding	ENSG00000188807.13	TMEM201	protein_coding	chr1	ATG
ENST00000539599.5_109483552_109526404_2615	annotated	translating	ENST00000539599.5	protein_coding	ENSG00000151148.14	UBE3B	protein_coding	chr12	ATG
ENST00000590755.6_33477290_33493337_165	annotated	translating	ENST00000590755.6	nonsense_mediated_decay	ENSG00000124299.15	PEPD	protein_coding	chr19	ATT
ENST00000403372.6_23626744_23673377_855	annotated	translating	ENST00000403372.6	protein_coding	ENSG00000127863.16	TNFRSF19	protein_coding	chr13	ATG
ENST00000228264.10_31078472_31103833_2640	annotated	translating	ENST00000228264.10	protein_coding	ENSG00000013573.17	DDX11	protein_coding	chr12	ATG
ENST00000569141.1_20785050_20796929_405	annotated	translating	ENST00000569141.1	protein_coding	ENSG00000005187.12	ACSM3	protein_coding	chr16	AAA
ENST00000618781.1_35649851_35650853_672	annotated	translating	ENST00000618781.1	protein_coding	ENSG00000137078.9	SIT1	protein_coding	chr9	ATG
ENST00000309922.7_101564782_101565990_1209	annotated	translating	ENST00000309922.7	protein_coding	ENSG00000174173.7	TRMT10C	protein_coding	chr3	ATG
ENST00000398659.8_3189337_3377689_1242	annotated	translating	ENST00000398659.8	protein_coding	ENSG00000032389.13	EIPR1	protein_coding	chr2	ATG
ENST00000263512.5_154487510_154488940_1431	annotated	translating	ENST00000263512.5	protein_coding	ENSG00000126903.16	SLC10A3	protein_coding	chrX	ATG
ENST00000368364.4_125749777_125759799_1011	annotated	translating	ENST00000368364.4	protein_coding	ENSG00000135547.9	HEY2	protein_coding	chr6	ATG
ENST00000420553.5_183563269_183563564_169	annotated	translating	ENST00000420553.5	protein_coding	ENSG00000116701.15	NCF2	protein_coding	chr1	ATG
ENST00000582693.5_145746869_145823873_912	annotated	translating	ENST00000582693.5	protein_coding	ENSG00000265491.5	RNF115	protein_coding	chr1	ATG
ENST00000651614.1_55948897_55976278_1926	annotated	translating	ENST00000651614.1	nonsense_mediated_decay	ENSG00000134352.20	IL6ST	protein_coding	chr5	ATG
ENST00000636312.2_205059127_205073875_3031	annotated	translating	ENST00000636312.2	protein_coding	ENSG00000184144.12	CNTN2	protein_coding	chr1	CCC
ENST00000499666.7_99881997_99893963_372	annotated	translating	ENST00000499666.7	protein_coding	ENSG00000109270.13	LAMTOR3	protein_coding	chr4	ATG
ENST00000381525.8_11446480_11465879_843	annotated	translating	ENST00000381525.8	protein_coding	ENSG00000169016.17	E2F6	protein_coding	chr2	ATG
ENST00000626181.1_153462041_153470557_381	annotated	translating	ENST00000626181.1	protein_coding	ENSG00000213397.10	HAUS7	protein_coding	chrX	ATG
ENST00000478741.1_122091601_122119531_829	annotated	translating	ENST00000478741.1	protein_coding	ENSG00000114013.16	CD86	protein_coding	chr3	CAC
ENST00000404138.5_22489949_22526393_3717	annotated	translating	ENST00000404138.5	protein_coding	ENSG00000184677.18	ZBTB40	protein_coding	chr1	ATG
ENST00000262407.6_44372367_44389473_3117	annotated	translating	ENST00000262407.6	protein_coding	ENSG00000005961.19	ITGA2B	protein_coding	chr17	ATG
ENST00000509657.5_163494442_163519511_724	annotated	translating	ENST00000509657.5	protein_coding	ENSG00000198498.10	TMA16	protein_coding	chr4	GGG
ENST00000413300.2_43711709_43718546_463	annotated	translating	ENST00000413300.2	protein_coding	ENSG00000011198.10	ABHD5	protein_coding	chr3	GGT
ENST00000613664.1_142927659_142971200_469	annotated	translating	ENST00000613664.1	protein_coding	ENSG00000115919.15	KYNU	protein_coding	chr2	AGC
ENST00000506811.5_96663137_96729691_470	annotated	translating	ENST00000506811.5	protein_coding	ENSG00000153113.24	CAST	protein_coding	chr5	ATG
ENST00000378844.1_6112569_6119554_440	annotated	translating	ENST00000378844.1	protein_coding	ENSG00000101311.16	FERMT1	protein_coding	chr20	ATG
ENST00000564737.1_69336665_69351730_514	annotated	translating	ENST00000564737.1	nonsense_mediated_decay	ENSG00000259900.5	AC026464.1	protein_coding	chr16	TGG
ENST00000432507.1_37518912_37519174_263	annotated	translating	ENST00000432507.1	protein_coding	ENSG00000166619.15	BLCAP	protein_coding	chr20	ATG
ENST00000519176.5_94726402_94744530_570	annotated	translating	ENST00000519176.5	protein_coding	ENSG00000156162.16	DPY19L4	protein_coding	chr8	AAA
ENST00000575040.1_2974004_2974268_178	annotated	translating	ENST00000575040.1	protein_coding	ENSG00000127564.17	PKMYT1	protein_coding	chr16	AGC
ENST00000418124.5_6282884_6393303_738	annotated	translating	ENST00000418124.5	nonsense_mediated_decay	ENSG00000097021.20	ACOT7	protein_coding	chr1	ATG
ENST00000388835.4_52949174_52952839_1290	annotated	translating	ENST00000388835.4	protein_coding	ENSG00000111057.11	KRT18	protein_coding	chr12	ATG
ENST00000375654.5_31810050_31811972_1923	annotated	translating	ENST00000375654.5	protein_coding	ENSG00000204390.10	HSPA1L	protein_coding	chr6	ATG
ENST00000449592.7_121712896_121775719_1017	annotated	translating	ENST00000449592.7	protein_coding	ENSG00000188735.13	TMEM120B	protein_coding	chr12	ATG
ENST00000645481.2_1389948_1394856_1332	annotated	translating	ENST00000645481.2	protein_coding	ENSG00000137273.6	FOXF2	protein_coding	chr6	ATG
ENST00000491486.5_41821191_41835518_520	annotated	translating	ENST00000491486.5	protein_coding	ENSG00000141956.14	PRDM15	protein_coding	chr21	GGC
ENST00000424875.2_7282427_7285965_1353	annotated	translating	ENST00000424875.2	protein_coding	ENSG00000181856.15	SLC2A4	protein_coding	chr17	ATG
ENST00000434765.5_49889950_49895816_854	annotated	translating	ENST00000434765.5	protein_coding	ENSG00000164078.13	MST1R	protein_coding	chr3	CAC
ENST00000570971.2_2757518_2760508_753	annotated	translating	ENST00000570971.2	protein_coding	ENSG00000167978.17	SRRM2	protein_coding	chr16	ATG
ENST00000263733.5_179043848_179072141_1227	annotated	translating	ENST00000263733.5	protein_coding	ENSG00000116199.12	FAM20B	protein_coding	chr1	ATG
ENST00000383736.3_47869212_47910388_2282	annotated	translating	ENST00000383736.3	protein_coding	ENSG00000047849.21	MAP4	protein_coding	chr3	AAG
ENST00000252050.9_43184311_43224442_7551	annotated	translating	ENST00000252050.9	protein_coding	ENSG00000112659.14	CUL9	protein_coding	chr6	ATG
ENST00000505871.7_36307274_36321124_1935	annotated	translating	ENST00000505871.7	protein_coding	ENSG00000214193.11	SH3D21	protein_coding	chr1	ATG
ENST00000553401.5_75003018_75005870_600	annotated	translating	ENST00000553401.5	nonsense_mediated_decay	ENSG00000119718.11	EIF2B2	protein_coding	chr14	GAG
ENST00000580316.5_5398113_5423407_564	annotated	translating	ENST00000580316.5	protein_coding	ENSG00000082397.17	EPB41L3	protein_coding	chr18	GTT
ENST00000437269.1_747229_752142_552	annotated	translating	ENST00000437269.1	protein_coding	ENSG00000179409.11	GEMIN4	protein_coding	chr17	ATG
ENST00000309099.7_69005281_69009901_1029	annotated	translating	ENST00000309099.7	protein_coding	ENSG00000172935.9	MRGPRF	protein_coding	chr11	ATG
ENST00000520271.5_99887508_99892021_225	annotated	translating	ENST00000520271.5	protein_coding	ENSG00000164919.11	COX6C	protein_coding	chr8	ATG
ENST00000523636.5_100705056_100712404_493	annotated	translating	ENST00000523636.5	nonsense_mediated_decay	ENSG00000070756.17	PABPC1	protein_coding	chr8	CCG
ENST00000572778.5_80994581_80998605_672	annotated	translating	ENST00000572778.5	protein_coding	ENSG00000176108.9	CHMP6	protein_coding	chr17	CAA
ENST00000590437.5_48040908_48041107_200	annotated	translating	ENST00000590437.5	protein_coding	ENSG00000184828.10	ZBTB7C	protein_coding	chr18	ATG
ENST00000367254.7_202943781_202951070_513	annotated	translating	ENST00000367254.7	protein_coding	ENSG00000159346.13	ADIPOR1	protein_coding	chr1	ATG
ENST00000436063.7_93869854_93879148_2268	annotated	translating	ENST00000436063.7	protein_coding	ENSG00000067334.14	DNTTIP2	protein_coding	chr1	ATG
ENST00000382580.6_28687900_28734721_1758	annotated	translating	ENST00000382580.6	protein_coding	ENSG00000183765.23	CHEK2	protein_coding	chr22	ATG
ENST00000225296.8_5444208_5468859_2121	annotated	translating	ENST00000225296.8	protein_coding	ENSG00000005100.13	DHX33	protein_coding	chr17	ATG
ENST00000520563.3_22554898_22564306_456	annotated	translating	ENST00000520563.3	protein_coding	ENSG00000120896.13	SORBS3	protein_coding	chr8	TAA
ENST00000576722.5_1535182_1548365_426	annotated	translating	ENST00000576722.5	protein_coding	ENSG00000174238.15	PITPNA	protein_coding	chr17	ATG
ENST00000550714.5_50999368_51010697_443	annotated	translating	ENST00000550714.5	protein_coding	ENSG00000110911.16	SLC11A2	protein_coding	chr12	ATG
ENST00000526439.1_836070_836360_194	annotated	translating	ENST00000526439.1	protein_coding	ENSG00000177697.19	CD151	protein_coding	chr11	ATG
ENST00000557850.5_40698759_40731175_726	annotated	translating	ENST00000557850.5	protein_coding	ENSG00000051180.17	RAD51	protein_coding	chr15	ATG
ENST00000380492.8_14873529_14919806_1554	annotated	translating	ENST00000380492.8	protein_coding	ENSG00000130150.12	MOSPD2	protein_coding	chrX	ATG
ENST00000295727.2_218981670_218985075_714	annotated	translating	ENST00000295727.2	protein_coding	ENSG00000163497.3	FEV	protein_coding	chr2	ATG
ENST00000450411.1_238170823_238184096_609	annotated	translating	ENST00000450411.1	protein_coding	ENSG00000132323.9	ILKAP	protein_coding	chr2	GAG
ENST00000640529.1_132628852_132957277_831	annotated	translating	ENST00000640529.1	protein_coding	ENSG00000171004.18	HS6ST2	protein_coding	chrX	ATG
ENST00000259392.8_113151075_113162914_429	annotated	translating	ENST00000259392.8	protein_coding	ENSG00000136867.11	SLC31A2	protein_coding	chr9	ATG
ENST00000375105.8_20114117_20119498_435	annotated	translating	ENST00000375105.8	protein_coding	ENSG00000117215.15	PLA2G2D	protein_coding	chr1	ATG
ENST00000448165.1_79347658_79353759_494	annotated	translating	ENST00000448165.1	protein_coding	ENSG00000108179.14	PPIF	protein_coding	chr10	CGT
ENST00000202556.14_103735157_103847307_3270	annotated	translating	ENST00000202556.14	protein_coding	ENSG00000088808.18	PPP1R13B	protein_coding	chr14	ATG
ENST00000538780.2_109744147_109769285_1356	annotated	translating	ENST00000538780.2	protein_coding	ENSG00000139438.6	FAM222A	protein_coding	chr12	ATG
ENST00000521728.5_150731064_150733475_275	annotated	translating	ENST00000521728.5	protein_coding	ENSG00000132912.13	DCTN4	protein_coding	chr5	ATG
ENST00000310123.8_35125196_35134680_1611	annotated	translating	ENST00000310123.8	protein_coding	ENSG00000153902.14	LGI4	protein_coding	chr19	ATG
ENST00000532993.5_120421814_120485074_4323	annotated	translating	ENST00000532993.5	protein_coding	ENSG00000196914.9	ARHGEF12	protein_coding	chr11	ATG
ENST00000674697.1_27060415_27100167_1143	annotated	translating	ENST00000674697.1	protein_coding	ENSG00000107890.17	ANKRD26	protein_coding	chr10	GCC
ENST00000426266.5_154507406_154515772_491	annotated	translating	ENST00000426266.5	protein_coding	ENSG00000071889.17	FAM3A	protein_coding	chrX	ATG
ENST00000475733.5_160239601_160244008_819	annotated	translating	ENST00000475733.5	protein_coding	ENSG00000132716.19	DCAF8	protein_coding	chr1	ATG
ENST00000442504.5_36855554_37342690_2181	annotated	translating	ENST00000442504.5	protein_coding	ENSG00000155849.15	ELMO1	protein_coding	chr7	ATG
ENST00000376958.5_94601928_94627168_1320	annotated	translating	ENST00000376958.5	protein_coding	ENSG00000152749.8	GPR180	protein_coding	chr13	ATG
ENST00000646929.1_235380073_235414470_115	annotated	translating	ENST00000646929.1	nonsense_mediated_decay	ENSG00000284770.2	TBCE	protein_coding	chr1	TGT
ENST00000517859.5_135542674_135645064_586	annotated	translating	ENST00000517859.5	nonsense_mediated_decay	ENSG00000131773.14	KHDRBS3	protein_coding	chr8	TTT
ENST00000547736.1_120522214_120526462_274	annotated	translating	ENST00000547736.1	protein_coding	ENSG00000110871.15	COQ5	protein_coding	chr12	ATG
ENST00000438901.6_135181514_135199526_1662	annotated	translating	ENST00000438901.6	nonsense_mediated_decay	ENSG00000118513.19	MYB	protein_coding	chr6	ATG
ENST00000535819.1_26980566_26995299_409	annotated	translating	ENST00000535819.1	protein_coding	ENSG00000064115.11	TM7SF3	protein_coding	chr12	ATG
ENST00000435544.6_55091475_55113490_2121	annotated	translating	ENST00000435544.6	protein_coding	ENSG00000125503.13	PPP1R12C	protein_coding	chr19	ATG
ENST00000425944.5_17404714_17508570_421	annotated	translating	ENST00000425944.5	protein_coding	ENSG00000131374.14	TBC1D5	protein_coding	chr3	ATG
ENST00000538197.7_15002674_15066377_3102	annotated	translating	ENST00000538197.7	protein_coding	ENSG00000137449.17	CPEB2	protein_coding	chr4	ATG
ENST00000614008.4_100632063_100635569_411	annotated	translating	ENST00000614008.4	protein_coding	ENSG00000000003.15	TSPAN6	protein_coding	chrX	ATG
ENST00000414212.5_19933477_19990015_2619	annotated	translating	ENST00000414212.5	nonsense_mediated_decay	ENSG00000118965.16	WDR35	protein_coding	chr2	ATG
ENST00000651738.1_92466502_92474813_373	annotated	translating	ENST00000651738.1	protein_coding	ENSG00000106819.13	ASPN	protein_coding	chr9	ATG
ENST00000672365.2_100888846_100889499_654	annotated	translating	ENST00000672365.2	protein_coding	ENSG00000176125.7	UFSP1	protein_coding	chr7	CTG
ENST00000642361.2_41698036_41853193_396	annotated	translating	ENST00000642361.2	protein_coding	ENSG00000147044.22	CASK	protein_coding	chrX	AGA
ENST00000536207.1_6750745_6752334_238	annotated	translating	ENST00000536207.1	protein_coding	ENSG00000089693.11	MLF2	protein_coding	chr12	ATG
ENST00000604534.5_95143902_95244247_603	annotated	translating	ENST00000604534.5	protein_coding	ENSG00000271092.5	TLCD4-RWDD3	protein_coding	chr1	ATG
ENST00000389462.8_6766706_6770195_312	annotated	translating	ENST00000389462.8	protein_coding	ENSG00000159335.18	PTMS	protein_coding	chr12	ATG
ENST00000447406.1_36758087_36771458_725	annotated	translating	ENST00000447406.1	protein_coding	ENSG00000149636.16	DSN1	protein_coding	chr20	ATG
ENST00000266077.5_63739913_63742987_1161	annotated	translating	ENST00000266077.5	protein_coding	ENSG00000125520.14	SLC2A4RG	protein_coding	chr20	ATG
ENST00000381750.9_4793092_4860272_1119	annotated	translating	ENST00000381750.9	protein_coding	ENSG00000120158.12	RCL1	protein_coding	chr9	ATG
ENST00000561734.5_785953_787737_936	annotated	translating	ENST00000561734.5	protein_coding	ENSG00000007376.8	RPUSD1	protein_coding	chr16	ATG
ENST00000375349.7_31969880_31971675_1188	annotated	translating	ENST00000375349.7	protein_coding	ENSG00000204348.10	DXO	protein_coding	chr6	ATG
ENST00000535322.1_15580763_15587052_348	annotated	translating	ENST00000535322.1	protein_coding	ENSG00000151490.15	PTPRO	protein_coding	chr12	TGG
ENST00000534223.5_61876912_61879461_565	annotated	translating	ENST00000534223.5	protein_coding	ENSG00000221968.9	FADS3	protein_coding	chr11	ATG
ENST00000437839.5_159448316_159478719_428	annotated	translating	ENST00000437839.5	protein_coding	ENSG00000123636.18	BAZ2B	protein_coding	chr2	ATG
ENST00000597961.1_12664828_12669397_585	annotated	translating	ENST00000597961.1	protein_coding	ENSG00000269590.1	AC010422.5	protein_coding	chr19	ACT
ENST00000367858.9_134170271_134317460_1578	annotated	translating	ENST00000367858.9	protein_coding	ENSG00000118515.11	SGK1	protein_coding	chr6	ATG
ENST00000561731.1_75513214_75524274_522	annotated	translating	ENST00000561731.1	protein_coding	ENSG00000169410.10	PTPN9	protein_coding	chr15	GTA
ENST00000549017.5_56160112_56161412_141	annotated	translating	ENST00000549017.5	protein_coding	ENSG00000092841.19	MYL6	protein_coding	chr12	ATG
ENST00000644815.1_184051865_184093757_377	annotated	translating	ENST00000644815.1	protein_coding	ENSG00000198860.13	TSEN15	protein_coding	chr1	ACG
ENST00000343526.9_138460549_138584948_3150	annotated	translating	ENST00000343526.9	protein_coding	ENSG00000122779.18	TRIM24	protein_coding	chr7	ATG
ENST00000405692.2_512357_519001_259	annotated	translating	ENST00000405692.2	protein_coding	ENSG00000197461.13	PDGFA	protein_coding	chr7	ATG
ENST00000375333.2_31971997_31981046_1104	annotated	translating	ENST00000375333.2	protein_coding	ENSG00000204344.14	STK19	protein_coding	chr6	ATG
ENST00000577138.1_7247318_7262043_249	annotated	translating	ENST00000577138.1	nonsense_mediated_decay	ENSG00000262302.1	AC003688.1	protein_coding	chr17	ATG
ENST00000506211.1_50482097_50484455_585	annotated	translating	ENST00000506211.1	nonsense_mediated_decay	ENSG00000136444.10	RSAD1	protein_coding	chr17	GAT
ENST00000392217.3_35164077_35169612_321	annotated	translating	ENST00000392217.3	protein_coding	ENSG00000089327.15	FXYD5	protein_coding	chr19	ATG
ENST00000372592.8_128922324_128941710_873	annotated	translating	ENST00000372592.8	protein_coding	ENSG00000175287.19	PHYHD1	protein_coding	chr9	ATG
ENST00000263370.3_40717136_40739557_2049	annotated	translating	ENST00000263370.3	protein_coding	ENSG00000086544.3	ITPKC	protein_coding	chr19	ATG
ENST00000433464.5_73573996_73578549_321	annotated	translating	ENST00000433464.5	nonsense_mediated_decay	ENSG00000106638.17	TBL2	protein_coding	chr7	ATG
ENST00000218147.11_130005232_130056133_5133	annotated	translating	ENST00000218147.11	protein_coding	ENSG00000085185.15	BCORL1	protein_coding	chrX	ATG
ENST00000635185.1_2076284_2096689_683	annotated	translating	ENST00000635185.1	protein_coding	ENSG00000080503.24	SMARCA2	protein_coding	chr9	CAA
ENST00000572021.5_56912118_56913472_129	annotated	translating	ENST00000572021.5	nonsense_mediated_decay	ENSG00000121060.18	TRIM25	protein_coding	chr17	GAG
ENST00000452892.3_32010455_32031311_1713	annotated	translating	ENST00000452892.3	protein_coding	ENSG00000101331.17	CCM2L	protein_coding	chr20	ATG
ENST00000418933.1_33903615_33909095_256	annotated	translating	ENST00000418933.1	protein_coding	ENSG00000241837.7	ATP5PO	protein_coding	chr21	TAC
ENST00000255476.3_36819358_36827750_816	annotated	translating	ENST00000255476.3	protein_coding	ENSG00000133111.4	RFXAP	protein_coding	chr13	ATG
ENST00000370272.9_93346646_93360636_528	annotated	translating	ENST00000370272.9	protein_coding	ENSG00000117505.13	DR1	protein_coding	chr1	ATG
ENST00000356537.9_27736219_27772540_624	annotated	translating	ENST00000356537.9	protein_coding	ENSG00000147419.19	CCDC25	protein_coding	chr8	ATG
ENST00000356454.5_109614490_109616064_1575	annotated	translating	ENST00000356454.5	protein_coding	ENSG00000198142.5	SOWAHC	protein_coding	chr2	ATG
ENST00000406359.8_27109591_27229229_3243	annotated	translating	ENST00000406359.8	protein_coding	ENSG00000120156.22	TEK	protein_coding	chr9	ATG
ENST00000369295.4_114044133_114045563_1431	annotated	translating	ENST00000369295.4	protein_coding	ENSG00000043591.6	ADRB1	protein_coding	chr10	ATG
ENST00000322067.12_220058847_220079846_924	annotated	translating	ENST00000322067.12	protein_coding	ENSG00000162813.18	BPNT1	protein_coding	chr1	ATG
ENST00000533148.5_15123223_15125059_156	annotated	translating	ENST00000533148.5	nonsense_mediated_decay	ENSG00000105135.16	ILVBL	protein_coding	chr19	ATG
ENST00000512143.1_54240053_54261412_442	annotated	translating	ENST00000512143.1	protein_coding	ENSG00000134853.12	PDGFRA	protein_coding	chr4	ATG
ENST00000417189.5_205683291_205743576_1665	annotated	translating	ENST00000417189.5	protein_coding	ENSG00000118257.17	NRP2	protein_coding	chr2	ATG
ENST00000526780.5_71441360_71444952_493	annotated	translating	ENST00000526780.5	protein_coding	ENSG00000172893.16	DHCR7	protein_coding	chr11	ATG
ENST00000532968.1_66639712_66640242_531	annotated	translating	ENST00000532968.1	protein_coding	ENSG00000173933.21	RBM4	protein_coding	chr11	ATG
ENST00000558266.5_35372107_35454760_465	annotated	translating	ENST00000558266.5	protein_coding	ENSG00000134146.12	DPH6	protein_coding	chr15	CGA
ENST00000342018.12_133031012_133057977_1371	annotated	translating	ENST00000342018.12	protein_coding	ENSG00000148308.18	GTF3C5	protein_coding	chr9	ATG
ENST00000412692.5_85654432_85672536_2957	annotated	translating	ENST00000412692.5	protein_coding	ENSG00000131149.19	GSE1	protein_coding	chr16	CCC
ENST00000478547.1_36511161_36511641_147	annotated	translating	ENST00000478547.1	protein_coding	ENSG00000100353.18	EIF3D	protein_coding	chr22	ATG
ENST00000373618.1_123414583_123878992_1398	annotated	translating	ENST00000373618.1	protein_coding	ENSG00000119522.16	DENND1A	protein_coding	chr9	ATG
ENST00000530281.5_8912495_8919414_303	annotated	translating	ENST00000530281.5	protein_coding	ENSG00000166452.12	AKIP1	protein_coding	chr11	ATG
ENST00000349937.7_113125936_113146096_325	annotated	translating	ENST00000349937.7	protein_coding	ENSG00000148737.17	TCF7L2	protein_coding	chr10	ATG
ENST00000509937.5_134606953_134612730_390	annotated	translating	ENST00000509937.5	protein_coding	ENSG00000152700.14	SAR1B	protein_coding	chr5	ATG
ENST00000553857.5_93209897_93227024_522	annotated	translating	ENST00000553857.5	protein_coding	ENSG00000012963.15	UBR7	protein_coding	chr14	GTT
ENST00000492648.2_9875998_9913310_646	annotated	translating	ENST00000492648.2	protein_coding	ENSG00000115750.17	TAF1B	protein_coding	chr2	AAC
ENST00000436198.5_138632853_139204107_765	annotated	translating	ENST00000436198.5	protein_coding	ENSG00000129682.16	FGF13	protein_coding	chrX	ATG
ENST00000491137.5_20360753_20363588_202	annotated	translating	ENST00000491137.5	protein_coding	ENSG00000171843.17	MLLT3	protein_coding	chr9	ATG
ENST00000622375.4_42745798_42878558_4947	annotated	translating	ENST00000622375.4	protein_coding	ENSG00000128881.17	TTBK2	protein_coding	chr15	ATG
ENST00000222747.8_120788595_120856763_915	annotated	translating	ENST00000222747.8	protein_coding	ENSG00000106025.9	TSPAN12	protein_coding	chr7	ATG
ENST00000224073.6_136862287_136866258_444	annotated	translating	ENST00000224073.6	protein_coding	ENSG00000107223.13	EDF1	protein_coding	chr9	ATG
ENST00000529308.6_78196246_78213810_3054	annotated	translating	ENST00000529308.6	protein_coding	ENSG00000118369.13	USP35	protein_coding	chr11	ATG
ENST00000281741.9_52432307_52543557_2475	annotated	translating	ENST00000281741.9	protein_coding	ENSG00000087301.9	TXNDC16	protein_coding	chr14	ATG
ENST00000338912.5_19964666_19965101_353	annotated	translating	ENST00000338912.5	IG_V_gene	ENSG00000188403.7	IGHV1OR15-9	IG_V_gene	chr15	ATG
ENST00000338631.10_23059151_23071542_1842	annotated	translating	ENST00000338631.10	protein_coding	ENSG00000100813.14	ACIN1	protein_coding	chr14	ATG
ENST00000512852.1_96776118_96781181_431	annotated	translating	ENST00000512852.1	protein_coding	ENSG00000164307.13	ERAP1	protein_coding	chr5	TTA
ENST00000648182.1_54871602_54886725_501	annotated	translating	ENST00000648182.1	protein_coding	ENSG00000116133.13	DHCR24	protein_coding	chr1	ATG
ENST00000374524.1_23785694_23787373_294	annotated	translating	ENST00000374524.1	protein_coding	ENSG00000057757.10	PITHD1	protein_coding	chr1	ATG
ENST00000557519.1_49585579_49586325_144	annotated	translating	ENST00000557519.1	protein_coding	ENSG00000213741.11	RPS29	protein_coding	chr14	TGG
ENST00000378319.8_49496002_49528662_993	annotated	translating	ENST00000378319.8	protein_coding	ENSG00000136147.18	PHF11	protein_coding	chr13	ATG
ENST00000467847.1_101087313_101087508_196	annotated	translating	ENST00000467847.1	protein_coding	ENSG00000169871.13	TRIM56	protein_coding	chr7	ATG
ENST00000379535.8_78840561_78897064_1044	annotated	translating	ENST00000379535.8	protein_coding	ENSG00000185787.15	MORF4L1	protein_coding	chr15	ATG
ENST00000332674.9_110207809_110284984_885	annotated	translating	ENST00000332674.9	protein_coding	ENSG00000119950.21	MXI1	protein_coding	chr10	ATG
ENST00000265339.7_134371596_134390350_456	annotated	translating	ENST00000265339.7	protein_coding	ENSG00000119048.8	UBE2B	protein_coding	chr5	ATG
ENST00000560031.6_49170323_49328156_1374	annotated	translating	ENST00000560031.6	protein_coding	ENSG00000156958.15	GALK2	protein_coding	chr15	ATG
ENST00000549447.1_108592252_108592383_132	annotated	translating	ENST00000549447.1	protein_coding	ENSG00000183160.9	TMEM119	protein_coding	chr12	ATG
ENST00000216862.8_54157182_54173579_1542	annotated	translating	ENST00000216862.8	protein_coding	ENSG00000019186.10	CYP24A1	protein_coding	chr20	ATG
ENST00000319380.12_76390946_76453141_3876	annotated	translating	ENST00000319380.12	protein_coding	ENSG00000175931.13	UBE2O	protein_coding	chr17	ATG
ENST00000357606.7_55821980_55828658_2106	annotated	translating	ENST00000357606.7	protein_coding	ENSG00000135392.18	DNAJC14	protein_coding	chr12	ATG
ENST00000590016.5_35100956_35119613_1044	annotated	translating	ENST00000590016.5	protein_coding	ENSG00000185379.20	RAD51D	protein_coding	chr17	ATG
ENST00000551093.5_64914477_64943409_376	annotated	translating	ENST00000551093.5	protein_coding	ENSG00000258289.8	CHURC1	protein_coding	chr14	CCC
ENST00000392142.9_160991932_161116867_4824	annotated	translating	ENST00000392142.9	protein_coding	ENSG00000085511.20	MAP3K4	protein_coding	chr6	ATG
ENST00000575298.1_4169197_4170861_239	annotated	translating	ENST00000575298.1	nonsense_mediated_decay	ENSG00000185722.18	ANKFY1	protein_coding	chr17	TGC
ENST00000508376.6_112754891_112844123_8529	annotated	translating	ENST00000508376.6	protein_coding	ENSG00000134982.17	APC	protein_coding	chr5	ATG
ENST00000596722.5_4343605_4359999_1509	annotated	translating	ENST00000596722.5	protein_coding	ENSG00000008382.16	MPND	protein_coding	chr19	GGC
ENST00000449724.5_153968526_153973080_685	annotated	translating	ENST00000449724.5	protein_coding	ENSG00000143578.16	CREB3L4	protein_coding	chr1	ATG
ENST00000644770.1_41743673_41922988_420	annotated	translating	ENST00000644770.1	protein_coding	ENSG00000147044.22	CASK	protein_coding	chrX	ATG
ENST00000640376.1_70092187_70199472_3307	annotated	translating	ENST00000640376.1	protein_coding	ENSG00000176225.15	RTTN	protein_coding	chr18	ACA
ENST00000679205.1_103347712_103368051_1299	annotated	translating	ENST00000679205.1	protein_coding	ENSG00000161057.13	PSMC2	protein_coding	chr7	ATG
ENST00000608606.1_14135217_14145482_397	annotated	translating	ENST00000608606.1	nonsense_mediated_decay	ENSG00000268279.4	AC090004.1	protein_coding	chr3	GGG
ENST00000648371.1_157540416_157621509_879	annotated	translating	ENST00000648371.1	protein_coding	ENSG00000155093.19	PTPRN2	protein_coding	chr7	TCC
ENST00000396124.9_95025009_95057934_999	annotated	translating	ENST00000396124.9	protein_coding	ENSG00000156170.13	NDUFAF6	protein_coding	chr8	ATG
ENST00000366554.3_241594431_241640254_1206	annotated	translating	ENST00000366554.3	protein_coding	ENSG00000054277.14	OPN3	protein_coding	chr1	ATG
ENST00000373222.3_41498128_41564148_1119	annotated	translating	ENST00000373222.3	protein_coding	ENSG00000124177.15	CHD6	protein_coding	chr20	ATG
ENST00000437808.5_31648174_31662208_168	annotated	translating	ENST00000437808.5	nonsense_mediated_decay	ENSG00000241878.11	PISD	protein_coding	chr22	ATG
ENST00000360584.6_43997548_44017133_2118	annotated	translating	ENST00000360584.6	protein_coding	ENSG00000196517.13	SLC6A9	protein_coding	chr1	ATG
ENST00000529268.1_103947684_104037026_620	annotated	translating	ENST00000529268.1	protein_coding	ENSG00000170962.13	PDGFD	protein_coding	chr11	ATC
ENST00000595661.5_50031083_50047056_2613	annotated	translating	ENST00000595661.5	protein_coding	ENSG00000142528.16	ZNF473	protein_coding	chr19	ATG
ENST00000327471.4_105249167_105250669_1230	annotated	translating	ENST00000327471.4	protein_coding	ENSG00000184887.13	BTBD6	protein_coding	chr14	ATG
ENST00000610454.4_7566948_7571805_531	annotated	translating	ENST00000610454.4	protein_coding	ENSG00000161956.13	SENP3	protein_coding	chr17	TTC
ENST00000419959.5_72924050_72953000_716	annotated	translating	ENST00000419959.5	protein_coding	ENSG00000165092.13	ALDH1A1	protein_coding	chr9	ATG
ENST00000528883.5_7597338_7653215_2292	annotated	translating	ENST00000528883.5	protein_coding	ENSG00000166387.13	PPFIBP2	protein_coding	chr11	ATG
ENST00000583885.5_82051932_82054559_559	annotated	translating	ENST00000583885.5	protein_coding	ENSG00000169727.12	GPS1	protein_coding	chr17	ATG
ENST00000520191.5_30504352_30544768_360	annotated	translating	ENST00000520191.5	protein_coding	ENSG00000157110.16	RBPMS	protein_coding	chr8	ATG
ENST00000522447.5_70637863_70669120_864	annotated	translating	ENST00000522447.5	protein_coding	ENSG00000147592.9	LACTB2	protein_coding	chr8	ATG
ENST00000651529.1_112120398_112132792_568	annotated	translating	ENST00000651529.1	nonsense_mediated_decay	ENSG00000112769.20	LAMA4	protein_coding	chr6	ATT
ENST00000589869.5_46088136_46091840_622	annotated	translating	ENST00000589869.5	protein_coding	ENSG00000152234.16	ATP5F1A	protein_coding	chr18	ATG
ENST00000369031.4_107264423_107459285_720	annotated	translating	ENST00000369031.4	protein_coding	ENSG00000164494.12	PDSS2	protein_coding	chr6	ATG
ENST00000511654.1_50356184_50357127_351	annotated	translating	ENST00000511654.1	nonsense_mediated_decay	ENSG00000015532.10	XYLT2	protein_coding	chr17	TGC
ENST00000356371.9_186105077_186171984_2319	annotated	translating	ENST00000356371.9	protein_coding	ENSG00000109794.13	FAM149A	protein_coding	chr4	ATG
ENST00000510855.1_51021252_51046660_468	annotated	translating	ENST00000510855.1	protein_coding	ENSG00000008294.21	SPAG9	protein_coding	chr17	ATG
ENST00000633167.1_28438385_28460286_319	annotated	translating	ENST00000633167.1	protein_coding	ENSG00000204138.13	PHACTR4	protein_coding	chr1	ATG
ENST00000330847.1_99826771_99863864_1911	annotated	translating	ENST00000330847.1	protein_coding	ENSG00000119508.18	NR4A3	protein_coding	chr9	ATG
ENST00000433924.5_112647702_112659443_638	annotated	translating	ENST00000433924.5	protein_coding	ENSG00000144136.11	SLC20A1	protein_coding	chr2	TTT
ENST00000439275.1_150474875_150487417_348	annotated	translating	ENST00000439275.1	protein_coding	ENSG00000115963.13	RND3	protein_coding	chr2	ATG
ENST00000407418.8_38866212_38872190_1236	annotated	translating	ENST00000407418.8	protein_coding	ENSG00000183741.12	CBX6	protein_coding	chr22	ATG
ENST00000589705.1_42980581_42990865_788	annotated	translating	ENST00000589705.1	protein_coding	ENSG00000198863.7	RUNDC1	protein_coding	chr17	CGG
ENST00000575454.1_2068887_2173150_624	annotated	translating	ENST00000575454.1	protein_coding	ENSG00000070366.14	SMG6	protein_coding	chr17	ATG
ENST00000493301.5_58652026_58670514_377	annotated	translating	ENST00000493301.5	nonsense_mediated_decay	ENSG00000124222.22	STX16	protein_coding	chr20	CCG
ENST00000299084.9_38253186_38351661_1332	annotated	translating	ENST00000299084.9	protein_coding	ENSG00000166068.13	SPRED1	protein_coding	chr15	ATG
ENST00000651066.1_57782802_57783794_411	annotated	translating	ENST00000651066.1	nonsense_mediated_decay	ENSG00000123297.20	TSFM	protein_coding	chr12	ATG
ENST00000602136.2_8541905_8548043_350	annotated	translating	ENST00000602136.2	nonsense_mediated_decay	ENSG00000142347.19	MYO1F	protein_coding	chr19	CCG
ENST00000635625.1_112419112_112504761_1791	annotated	translating	ENST00000635625.1	protein_coding	ENSG00000179295.18	PTPN11	protein_coding	chr12	ATG
ENST00000382409.4_644553_695047_1695	annotated	translating	ENST00000382409.4	protein_coding	ENSG00000177030.17	DEAF1	protein_coding	chr11	ATG
ENST00000372217.5_44746757_44767176_2013	annotated	translating	ENST00000372217.5	protein_coding	ENSG00000142945.13	KIF2C	protein_coding	chr1	ATG
ENST00000310833.12_207887741_207911080_1155	annotated	translating	ENST00000310833.12	protein_coding	ENSG00000174059.17	CD34	protein_coding	chr1	ATG
ENST00000409883.7_201624258_201643400_1224	annotated	translating	ENST00000409883.7	protein_coding	ENSG00000155755.19	TMEM237	protein_coding	chr2	ATG
ENST00000535663.1_224773241_224787118_568	annotated	translating	ENST00000535663.1	protein_coding	ENSG00000135905.20	DOCK10	protein_coding	chr2	CTA
ENST00000524333.5_94823432_94838505_873	annotated	translating	ENST00000524333.5	nonsense_mediated_decay	ENSG00000164941.14	INTS8	protein_coding	chr8	ATG
ENST00000301149.8_50104051_50109516_1047	annotated	translating	ENST00000301149.8	protein_coding	ENSG00000167588.13	GPD1	protein_coding	chr12	ATG
ENST00000342392.3_122224661_122226014_138	annotated	translating	ENST00000342392.3	nonsense_mediated_decay	ENSG00000184047.20	DIABLO	protein_coding	chr12	ATG
ENST00000673797.1_64113189_64132438_1917	annotated	translating	ENST00000673797.1	protein_coding	ENSG00000054654.19	SYNE2	protein_coding	chr14	ATG
ENST00000362026.7_103026373_103067550_1611	annotated	translating	ENST00000362026.7	protein_coding	ENSG00000164038.16	SLC9B2	protein_coding	chr4	ATG
ENST00000474226.1_19467895_19471785_208	annotated	translating	ENST00000474226.1	protein_coding	ENSG00000070010.19	UFD1	protein_coding	chr22	ATG
ENST00000261180.9_72272779_72663192_3072	annotated	translating	ENST00000261180.9	protein_coding	ENSG00000072657.9	TRHDE	protein_coding	chr12	ATG
ENST00000405940.6_27367797_27370314_705	annotated	translating	ENST00000405940.6	nonsense_mediated_decay	ENSG00000115211.16	EIF2B4	protein_coding	chr2	ATG
ENST00000548887.5_57524304_57525414_446	annotated	translating	ENST00000548887.5	protein_coding	ENSG00000166987.15	MBD6	protein_coding	chr12	ATG
ENST00000523137.5_179618218_179623133_498	annotated	translating	ENST00000523137.5	protein_coding	ENSG00000169045.17	HNRNPH1	protein_coding	chr5	ATG
ENST00000359208.6_93872197_93879148_1803	annotated	translating	ENST00000359208.6	nonsense_mediated_decay	ENSG00000067334.14	DNTTIP2	protein_coding	chr1	ATG
ENST00000226067.10_55265485_55320876_885	annotated	translating	ENST00000226067.10	protein_coding	ENSG00000108924.14	HLF	protein_coding	chr17	ATG
ENST00000411888.5_20969474_21002742_660	annotated	translating	ENST00000411888.5	protein_coding	ENSG00000075151.21	EIF4G3	protein_coding	chr1	ATG
ENST00000219097.7_46689706_46697582_756	annotated	translating	ENST00000219097.7	protein_coding	ENSG00000091651.9	ORC6	protein_coding	chr16	ATG
ENST00000480609.1_110506468_110508293_498	annotated	translating	ENST00000480609.1	protein_coding	ENSG00000134871.19	COL4A2	protein_coding	chr13	GTC
ENST00000397297.7_1947363_1984513_573	annotated	translating	ENST00000397297.7	protein_coding	ENSG00000214026.11	MRPL23	protein_coding	chr11	ATG
ENST00000262577.6_143438059_143541421_2844	annotated	translating	ENST00000262577.6	protein_coding	ENSG00000014164.7	ZC3H3	protein_coding	chr8	ATG
ENST00000423059.9_11375797_11831946_4971	annotated	translating	ENST00000423059.9	protein_coding	ENSG00000005108.16	THSD7A	protein_coding	chr7	ATG
ENST00000301585.10_75012687_75021002_618	annotated	translating	ENST00000301585.10	protein_coding	ENSG00000167862.10	MRPL58	protein_coding	chr17	ATG
ENST00000582529.5_82060877_82065059_927	annotated	translating	ENST00000582529.5	protein_coding	ENSG00000169718.18	DUS1L	protein_coding	chr17	ATG
ENST00000650591.1_93874248_93973749_2124	annotated	translating	ENST00000650591.1	protein_coding	ENSG00000184500.16	PROS1	protein_coding	chr3	ATG
ENST00000331366.10_38653885_38905534_1692	annotated	translating	ENST00000331366.10	protein_coding	ENSG00000139117.14	CPNE8	protein_coding	chr12	ATG
ENST00000541640.5_119668245_119680322_810	annotated	translating	ENST00000541640.5	protein_coding	ENSG00000111725.11	PRKAB1	protein_coding	chr12	ATG
ENST00000457284.5_196712560_196726696_333	annotated	translating	ENST00000457284.5	nonsense_mediated_decay	ENSG00000163964.17	PIGX	protein_coding	chr3	GCG
ENST00000285979.11_94683820_94735441_1470	annotated	translating	ENST00000285979.11	protein_coding	ENSG00000108242.13	CYP2C18	protein_coding	chr10	ATG
ENST00000474194.1_176163888_176206978_471	annotated	translating	ENST00000474194.1	nonsense_mediated_decay	ENSG00000143207.21	COP1	protein_coding	chr1	ATG
ENST00000361909.8_66604806_66612634_546	annotated	translating	ENST00000361909.8	protein_coding	ENSG00000140931.20	CMTM3	protein_coding	chr16	ATG
ENST00000262113.9_2050767_2144978_4395	annotated	translating	ENST00000262113.9	protein_coding	ENSG00000036448.10	MYOM2	protein_coding	chr8	ATG
ENST00000671413.3_28259246_28320918_1536	annotated	translating	ENST00000671413.3	protein_coding	ENSG00000188322.8	SBK1	protein_coding	chr16	AAG
ENST00000455323.1_24826047_24831733_595	annotated	translating	ENST00000455323.1	protein_coding	ENSG00000138031.14	ADCY3	protein_coding	chr2	GTG
ENST00000342711.6_64824476_64844569_4653	annotated	translating	ENST00000342711.6	protein_coding	ENSG00000171219.9	CDC42BPG	protein_coding	chr11	ATG
ENST00000318083.11_48713270_48719031_1245	annotated	translating	ENST00000318083.11	protein_coding	ENSG00000176909.12	MAMSTR	protein_coding	chr19	ATG
ENST00000650287.1_19939441_19962217_1425	annotated	translating	ENST00000650287.1	protein_coding	ENSG00000175445.17	LPL	protein_coding	chr8	ATG
ENST00000554795.1_59485071_59501267_741	annotated	translating	ENST00000554795.1	protein_coding	ENSG00000050130.18	JKAMP	protein_coding	chr14	ATG
ENST00000366899.4_221702415_221739744_1446	annotated	translating	ENST00000366899.4	protein_coding	ENSG00000143507.18	DUSP10	protein_coding	chr1	ATG
ENST00000674381.1_92042668_92071006_1590	annotated	translating	ENST00000674381.1	protein_coding	ENSG00000127914.18	AKAP9	protein_coding	chr7	AAT
ENST00000509437.6_132998586_133026537_576	annotated	translating	ENST00000509437.6	protein_coding	ENSG00000155329.12	ZCCHC10	protein_coding	chr5	ATG
ENST00000377482.10_8013213_8015619_1386	annotated	translating	ENST00000377482.10	protein_coding	ENSG00000116285.13	ERRFI1	protein_coding	chr1	ATG
ENST00000515594.5_63691741_63712363_2582	annotated	translating	ENST00000515594.5	protein_coding	ENSG00000118482.12	PHF3	protein_coding	chr6	ATG
ENST00000530881.5_31713433_31753856_440	annotated	translating	ENST00000530881.5	protein_coding	ENSG00000197302.10	ZNF720	protein_coding	chr16	ATG
ENST00000366862.10_224114130_224157743_1104	annotated	translating	ENST00000366862.10	protein_coding	ENSG00000143756.12	FBXO28	protein_coding	chr1	ATG
ENST00000578577.5_39653532_39660268_786	annotated	translating	ENST00000578577.5	nonsense_mediated_decay	ENSG00000131748.16	STARD3	protein_coding	chr17	ATG
ENST00000522082.5_43172326_43191589_552	annotated	translating	ENST00000522082.5	protein_coding	ENSG00000165102.15	HGSNAT	protein_coding	chr8	ATG
ENST00000637949.1_137782338_137802925_459	annotated	translating	ENST00000637949.1	nonsense_mediated_decay	ENSG00000181090.21	EHMT1	protein_coding	chr9	TCT
ENST00000455876.1_197512222_197514395_386	annotated	translating	ENST00000455876.1	protein_coding	ENSG00000161267.12	BDH1	protein_coding	chr3	ATG
ENST00000382824.5_413080_468801_1101	annotated	translating	ENST00000382824.5	protein_coding	ENSG00000147364.17	FBXO25	protein_coding	chr8	ATG
ENST00000360617.7_50854956_50859613_714	annotated	translating	ENST00000360617.7	protein_coding	ENSG00000142515.15	KLK3	protein_coding	chr19	ATG
ENST00000260257.9_111874925_111879132_1872	annotated	translating	ENST00000260257.9	protein_coding	ENSG00000255561.7	FDXACB1	protein_coding	chr11	ATG
ENST00000584526.1_18480549_18481771_229	annotated	translating	ENST00000584526.1	nonsense_mediated_decay	ENSG00000074319.13	TSG101	protein_coding	chr11	CGA
ENST00000602088.7_18430868_18432579_353	annotated	translating	ENST00000602088.7	protein_coding	ENSG00000130511.16	SSBP4	protein_coding	chr19	ATG
ENST00000225916.10_42113652_42121304_2511	annotated	translating	ENST00000225916.10	protein_coding	ENSG00000108773.11	KAT2A	protein_coding	chr17	ATG
ENST00000540710.5_6750212_6752334_364	annotated	translating	ENST00000540710.5	protein_coding	ENSG00000089693.11	MLF2	protein_coding	chr12	ATG
ENST00000506205.1_13583832_13595837_280	annotated	translating	ENST00000506205.1	nonsense_mediated_decay	ENSG00000162493.16	PDPN	protein_coding	chr1	AAC
ENST00000594395.5_40074519_40084753_1926	annotated	translating	ENST00000594395.5	protein_coding	ENSG00000197782.14	ZNF780A	protein_coding	chr19	ATG
ENST00000674261.1_15322727_15595038_3648	annotated	translating	ENST00000674261.1	nonsense_mediated_decay	ENSG00000151490.15	PTPRO	protein_coding	chr12	ATG
ENST00000453908.8_36306421_36321124_2268	annotated	translating	ENST00000453908.8	protein_coding	ENSG00000214193.11	SH3D21	protein_coding	chr1	ATG
ENST00000640723.1_46929552_46975224_641	annotated	translating	ENST00000640723.1	protein_coding	ENSG00000108433.17	GOSR2	protein_coding	chr17	GCC
ENST00000318100.9_63667524_63695782_2988	annotated	translating	ENST00000318100.9	protein_coding	ENSG00000258366.9	RTEL1	protein_coding	chr20	ATG
ENST00000438167.8_14672610_14694229_495	annotated	translating	ENST00000438167.8	protein_coding	ENSG00000069764.10	PLA2G10	protein_coding	chr16	ATG
ENST00000637349.1_51984065_51986329_339	annotated	translating	ENST00000637349.1	nonsense_mediated_decay	ENSG00000243989.9	ACY1	protein_coding	chr3	ATG
ENST00000335046.7_45812696_45816764_483	annotated	translating	ENST00000335046.7	protein_coding	ENSG00000175063.17	UBE2C	protein_coding	chr20	ATG
ENST00000451055.6_122910146_122976123_3615	annotated	translating	ENST00000451055.6	protein_coding	ENSG00000082684.16	SEMA5B	protein_coding	chr3	ATG
ENST00000461173.5_94060951_94061511_561	annotated	translating	ENST00000461173.5	nonsense_mediated_decay	ENSG00000178700.9	DHFR2	protein_coding	chr3	ATG
ENST00000431715.5_219224683_219225496_400	annotated	translating	ENST00000431715.5	protein_coding	ENSG00000198925.12	ATG9A	protein_coding	chr2	ATG
ENST00000455250.1_43746612_43765526_369	annotated	translating	ENST00000455250.1	nonsense_mediated_decay	ENSG00000167004.13	PDIA3	protein_coding	chr15	TCC
ENST00000544666.1_3011044_3021920_567	annotated	translating	ENST00000544666.1	protein_coding	ENSG00000197905.10	TEAD4	protein_coding	chr12	AGG
ENST00000381165.3_5488863_5489477_615	annotated	translating	ENST00000381165.3	protein_coding	ENSG00000167842.16	MIS12	protein_coding	chr17	ATG
ENST00000292450.9_100057007_100064614_1419	annotated	translating	ENST00000292450.9	protein_coding	ENSG00000166529.15	ZSCAN21	protein_coding	chr7	ATG
ENST00000506536.5_88196381_88207080_651	annotated	translating	ENST00000506536.5	protein_coding	ENSG00000164180.14	TMEM161B	protein_coding	chr5	ATG
ENST00000646775.1_2954703_2955568_52	annotated	translating	ENST00000646775.1	protein_coding	ENSG00000124570.21	SERPINB6	protein_coding	chr6	ATG
ENST00000322090.8_55964610_55999069_858	annotated	translating	ENST00000322090.8	protein_coding	ENSG00000146729.10	NIPSNAP2	protein_coding	chr7	ATG
ENST00000417999.5_41229707_41239621_2051	annotated	translating	ENST00000417999.5	protein_coding	ENSG00000100399.16	CHADL	protein_coding	chr22	GGC
ENST00000361144.9_14924365_15065794_1245	annotated	translating	ENST00000361144.9	protein_coding	ENSG00000189337.17	KAZN	protein_coding	chr1	ATG
ENST00000256857.7_59220266_59230465_444	annotated	translating	ENST00000256857.7	protein_coding	ENSG00000134443.10	GRP	protein_coding	chr18	ATG
ENST00000264220.6_56395355_56435477_1551	annotated	translating	ENST00000264220.6	protein_coding	ENSG00000128059.8	PPAT	protein_coding	chr4	ATG
ENST00000453153.7_169529828_169572029_2541	annotated	translating	ENST00000453153.7	protein_coding	ENSG00000138399.18	FASTKD1	protein_coding	chr2	ATG
ENST00000670281.1_89319292_89326643_859	annotated	translating	ENST00000670281.1	protein_coding	ENSG00000140521.17	POLG	protein_coding	chr15	AAG
ENST00000439677.5_87975116_88018455_584	annotated	translating	ENST00000439677.5	protein_coding	ENSG00000172530.20	BANP	protein_coding	chr16	ATG
ENST00000591315.5_59731447_59738947_414	annotated	translating	ENST00000591315.5	protein_coding	ENSG00000062716.13	VMP1	protein_coding	chr17	ATG
ENST00000276052.10_47223096_47228765_1710	annotated	translating	ENST00000276052.10	protein_coding	ENSG00000102225.16	CDK16	protein_coding	chrX	ATG
ENST00000434248.6_40034360_40050332_2499	annotated	translating	ENST00000434248.6	protein_coding	ENSG00000128000.17	ZNF780B	protein_coding	chr19	ATG
ENST00000436451.2_90021634_90022185_342	annotated	translating	ENST00000436451.2	IG_V_gene	ENSG00000225523.2	IGKV6D-21	IG_V_gene	chr2	ATG
ENST00000596149.5_6361932_6368707_570	annotated	translating	ENST00000596149.5	protein_coding	ENSG00000125656.11	CLPP	protein_coding	chr19	ATG
ENST00000509576.5_177515308_177516945_603	annotated	translating	ENST00000509576.5	nonsense_mediated_decay	ENSG00000183258.12	DDX41	protein_coding	chr5	ATG
ENST00000547081.1_106967117_106971388_348	annotated	translating	ENST00000547081.1	protein_coding	ENSG00000151135.10	TMEM263	protein_coding	chr12	ATG
ENST00000503767.5_92064323_92106552_1038	annotated	translating	ENST00000503767.5	protein_coding	ENSG00000066427.24	ATXN3	protein_coding	chr14	ATG
[truncated: 18,607 more rows]

## Sheet: lncRNA ORFs
ORF_ID	ORF_type	status	transcript_id	transcript_type	gene_id	gene_name	gene_type	chrom	start_codon
ENST00000409905.1_233012664_233012855_192	novel	translating	ENST00000409905.1	lncRNA	ENSG00000222001.2	AC106876.1	lncRNA	chr2	AAG
ENST00000508772.5_82900453_82900533_81	novel	translating	ENST00000508772.5	lncRNA	ENSG00000251022.6	THAP9-AS1	lncRNA	chr4	ATA
ENST00000542466.2_57727020_57727796_777	novel	translating	ENST00000542466.2	lncRNA	ENSG00000255737.2	AGAP2-AS1	lncRNA	chr12	AGG
ENST00000607957.1_123749208_123749441_234	novel	translating	ENST00000607957.1	lncRNA	ENSG00000272686.1	WASL-DT	lncRNA	chr7	AGG
ENST00000653276.1_136726404_136728063_237	novel	translating	ENST00000653276.1	lncRNA	ENSG00000233016.7	SNHG7	lncRNA	chr9	AGG
ENST00000657640.1_37079939_37084238_132	novel	translating	ENST00000657640.1	lncRNA	ENSG00000281649.2	EBLN3P	lncRNA	chr9	ACG
ENST00000665272.1_5237956_5238156_201	novel	translating	ENST00000665272.1	lncRNA	ENSG00000263753.8	LINC00667	lncRNA	chr18	CTG
ENST00000555591.1_24336927_24337297_231	novel	translating	ENST00000555591.1	lncRNA	ENSG00000258973.1	AL096870.1	lncRNA	chr14	AGG
ENST00000610851.1_65504920_65506408_123	novel	translating	ENST00000610851.1	lncRNA	ENSG00000251562.8	MALAT1	lncRNA	chr11	ATG
ENST00000659966.1_94927365_94927667_303	novel	translating	ENST00000659966.1	lncRNA	ENSG00000235501.6	AC105942.1	lncRNA	chr1	AGG
ENST00000619449.2_65500390_65500467_78	novel	translating	ENST00000619449.2	lncRNA	ENSG00000251562.8	MALAT1	lncRNA	chr11	CTG
ENST00000660341.1_37080037_37080114_78	novel	translating	ENST00000660341.1	lncRNA	ENSG00000281649.2	EBLN3P	lncRNA	chr9	ATG
ENST00000616691.1_65505430_65505582_153	novel	translating	ENST00000616691.1	lncRNA	ENSG00000251562.8	MALAT1	lncRNA	chr11	ATA
ENST00000581621.1_7580760_7581018_147	novel	translating	ENST00000581621.1	lncRNA	ENSG00000264772.6	AC016876.2	lncRNA	chr17	ATG
ENST00000557682.6_92882840_92882965_126	novel	translating	ENST00000557682.6	lncRNA	ENSG00000272888.7	CHASERR	lncRNA	chr15	AAG
ENST00000441152.3_650111_651230_663	novel	translating	ENST00000441152.3	lncRNA	ENSG00000180525.13	PRR26	lncRNA	chr10	ATG
ENST00000413053.2_64891119_64891505_387	novel	translating	ENST00000413053.2	lncRNA	ENSG00000229719.5	MIR194-2HG	lncRNA	chr11	GTG
ENST00000645449.1_69476815_69477054_240	novel	translating	ENST00000645449.1	lncRNA	ENSG00000255774.2	LINC02747	lncRNA	chr11	AAG
ENST00000655600.1_181188457_181188528_72	novel	translating	ENST00000655600.1	lncRNA	ENSG00000248473.2	LINC01962	lncRNA	chr5	CTG
ENST00000599640.6_148162199_148162315_117	novel	translating	ENST00000599640.6	lncRNA	ENSG00000227733.10	AC239809.3	lncRNA	chr1	ATG
ENST00000670111.1_5238047_5238151_105	novel	translating	ENST00000670111.1	lncRNA	ENSG00000263753.8	LINC00667	lncRNA	chr18	ATC
ENST00000581621.1_7579688_7579825_138	novel	translating	ENST00000581621.1	lncRNA	ENSG00000264772.6	AC016876.2	lncRNA	chr17	CTG
ENST00000522863.2_27185421_27185868_333	novel	translating	ENST00000522863.2	lncRNA	ENSG00000240990.10	HOXA11-AS	lncRNA	chr7	AAG
ENST00000558221.1_90841267_90841308_42	novel	translating	ENST00000558221.1	lncRNA	ENSG00000259704.2	AC124248.1	lncRNA	chr15	ACG
ENST00000585033.1_641362_658180_429	novel	translating	ENST00000585033.1	lncRNA	ENSG00000176912.5	TYMSOS	lncRNA	chr18	ACG
ENST00000666869.1_21535303_21551671_912	novel	translating	ENST00000666869.1	lncRNA	ENSG00000212719.13	LINC02693	lncRNA	chr17	GTG
ENST00000641784.1_97858947_97859308_105	novel	translating	ENST00000641784.1	lncRNA	ENSG00000284707.2	AC079781.5	lncRNA	chr7	ATG
ENST00000554988.1_20343133_20343171_39	novel	translating	ENST00000554988.1	lncRNA	ENSG00000259001.3	AL355075.4	lncRNA	chr14	TTG
ENST00000581155.5_66347955_66353497_159	novel	translating	ENST00000581155.5	lncRNA	ENSG00000255468.7	AP001107.9	lncRNA	chr11	AAG
ENST00000565336.1_93847618_93847797_180	novel	translating	ENST00000565336.1	lncRNA	ENSG00000260464.1	AL049796.1	lncRNA	chr1	AGG
ENST00000428008.6_49278683_49280524_201	novel	translating	ENST00000428008.6	lncRNA	ENSG00000177410.13	ZFAS1	lncRNA	chr20	TTG
ENST00000447221.1_136726829_136726972_144	novel	translating	ENST00000447221.1	lncRNA	ENSG00000233016.7	SNHG7	lncRNA	chr9	GTG
ENST00000413053.2_64892578_64892826_249	novel	translating	ENST00000413053.2	lncRNA	ENSG00000229719.5	MIR194-2HG	lncRNA	chr11	AAG
ENST00000510604.1_471796_472950_300	novel	translating	ENST00000510604.1	lncRNA	ENSG00000188242.4	PP7080	lncRNA	chr5	AAG
ENST00000583184.1_32018864_32111759_510	novel	translating	ENST00000583184.1	lncRNA	ENSG00000263917.1	AC011825.3	lncRNA	chr18	ATG
ENST00000661252.1_38435144_38435338_195	novel	translating	ENST00000661252.1	lncRNA	ENSG00000196756.13	SNHG17	lncRNA	chr20	GTG
ENST00000659186.1_38427173_38427400_228	novel	translating	ENST00000659186.1	lncRNA	ENSG00000196756.13	SNHG17	lncRNA	chr20	ATT
ENST00000414046.3_31463911_31464018_108	novel	translating	ENST00000414046.3	lncRNA	ENSG00000206337.12	HCP5	lncRNA	chr6	CTG
ENST00000648428.1_72592421_72592489_69	novel	translating	ENST00000648428.1	lncRNA	ENSG00000227036.8	LINC00511	lncRNA	chr17	TTG
ENST00000464242.1_128489315_128489800_123	novel	translating	ENST00000464242.1	lncRNA	ENSG00000244300.3	GATA2-AS1	lncRNA	chr3	AGG
ENST00000528986.2_122091599_122100534_303	novel	translating	ENST00000528986.2	lncRNA	ENSG00000255248.9	MIR100HG	lncRNA	chr11	TTG
ENST00000414046.3_31463917_31464018_102	novel	translating	ENST00000414046.3	lncRNA	ENSG00000206337.12	HCP5	lncRNA	chr6	ATC
ENST00000623726.1_37877722_37878204_483	novel	translating	ENST00000623726.1	lncRNA	ENSG00000279738.1	AL022311.1	lncRNA	chr22	ACG
ENST00000504032.1_39528023_39532045_393	novel	translating	ENST00000504032.1	lncRNA	ENSG00000249348.1	UGDH-AS1	lncRNA	chr4	ATC
ENST00000566869.1_66942722_66960750_210	novel	translating	ENST00000566869.1	lncRNA	ENSG00000265408.1	AC009084.1	lncRNA	chr16	ATG
ENST00000566056.1_30953486_30953800_315	novel	translating	ENST00000566056.1	lncRNA	ENSG00000261487.1	AC135048.1	lncRNA	chr16	TTG
ENST00000648347.1_140784055_140784616_378	novel	translating	ENST00000648347.1	lncRNA	ENSG00000203930.12	LINC00632	lncRNA	chrX	ATC
ENST00000599640.6_148162182_148162379_198	novel	translating	ENST00000599640.6	lncRNA	ENSG00000227733.10	AC239809.3	lncRNA	chr1	AGG
ENST00000653647.1_90841257_90852809_96	novel	translating	ENST00000653647.1	lncRNA	ENSG00000259704.2	AC124248.1	lncRNA	chr15	AGG
ENST00000581621.1_7581438_7581536_99	novel	translating	ENST00000581621.1	lncRNA	ENSG00000264772.6	AC016876.2	lncRNA	chr17	TTG
ENST00000602385.1_169764523_169764885_363	novel	translating	ENST00000602385.1	lncRNA	ENSG00000270141.3	TERC	lncRNA	chr3	ATG
ENST00000615671.2_50354507_50354731_225	novel	translating	ENST00000615671.2	lncRNA	ENSG00000285410.1	GABPB1-IT1	lncRNA	chr15	ATG
ENST00000542401.2_14567605_14568066_462	novel	translating	ENST00000542401.2	lncRNA	ENSG00000256751.6	PLBD1-AS1	lncRNA	chr12	GTG
ENST00000409786.1_170713669_170714007_339	novel	translating	ENST00000409786.1	lncRNA	ENSG00000222033.1	LINC01124	lncRNA	chr2	AGG
ENST00000565493.2_36050721_36050924_204	novel	translating	ENST00000565493.2	lncRNA	ENSG00000260032.2	NORAD	lncRNA	chr20	ACG
ENST00000616527.4_65502324_65504444_189	novel	translating	ENST00000616527.4	lncRNA	ENSG00000251562.8	MALAT1	lncRNA	chr11	CTG
ENST00000581080.1_40341170_40341439_270	novel	translating	ENST00000581080.1	lncRNA	ENSG00000265666.1	RARA-AS1	lncRNA	chr17	ACG
ENST00000568526.1_19114122_19114781_144	novel	translating	ENST00000568526.1	lncRNA	ENSG00000261427.6	AC099518.3	lncRNA	chr16	AGG
ENST00000612303.2_65423119_65424068_402	novel	translating	ENST00000612303.2	lncRNA	ENSG00000245532.9	NEAT1	lncRNA	chr11	CTG
ENST00000425653.2_52712652_52712678_27	novel	translating	ENST00000425653.2	lncRNA	ENSG00000226950.8	DANCR	lncRNA	chr4	CTG
ENST00000608317.1_155003553_155003672_120	novel	translating	ENST00000608317.1	lncRNA	ENSG00000273344.1	PAXIP1-AS1	lncRNA	chr7	GTG
ENST00000441504.2_52713312_52713473_162	novel	translating	ENST00000441504.2	lncRNA	ENSG00000226950.8	DANCR	lncRNA	chr4	ATA
ENST00000660473.1_156640048_156640140_93	novel	translating	ENST00000660473.1	lncRNA	ENSG00000182648.13	LINC01006	lncRNA	chr7	CTG
ENST00000333319.6_156640011_156640541_531	novel	translating	ENST00000333319.6	lncRNA	ENSG00000182648.13	LINC01006	lncRNA	chr7	ACG
ENST00000562866.1_89716488_89716775_288	novel	translating	ENST00000562866.1	lncRNA	ENSG00000261373.1	VPS9D1-AS1	lncRNA	chr16	CTG
ENST00000635107.1_574644_576250_369	novel	translating	ENST00000635107.1	lncRNA	ENSG00000282907.1	Z98883.1	lncRNA	chr16	CTG
ENST00000445680.1_111441237_111441347_111	novel	translating	ENST00000445680.1	lncRNA	ENSG00000243960.1	AL390195.1	lncRNA	chr1	TTG
ENST00000547717.1_53459366_53462508_183	novel	translating	ENST00000547717.1	lncRNA	ENSG00000257379.1	AC023509.1	lncRNA	chr12	TTG
ENST00000581621.1_7580897_7581393_186	novel	translating	ENST00000581621.1	lncRNA	ENSG00000264772.6	AC016876.2	lncRNA	chr17	GTG
ENST00000539026.1_13374838_13376405_351	novel	translating	ENST00000539026.1	lncRNA	ENSG00000180861.9	LINC01559	lncRNA	chr12	ATG
ENST00000313807.4_44536404_44536619_216	novel	translating	ENST00000313807.4	lncRNA	ENSG00000179523.5	EIF3J-DT	lncRNA	chr15	CTG
ENST00000636651.2_40559519_40559656_138	novel	translating	ENST00000636651.2	lncRNA	ENSG00000288542.1	AL133318.1	lncRNA	chr13	GTG
ENST00000370940.6_70354946_70367725_369	novel	translating	ENST00000370940.6	lncRNA	ENSG00000197568.14	HHLA3	lncRNA	chr1	TTG
ENST00000534336.1_65499016_65499096_81	novel	translating	ENST00000534336.1	lncRNA	ENSG00000251562.8	MALAT1	lncRNA	chr11	ATA
ENST00000581621.1_7580221_7580484_126	novel	translating	ENST00000581621.1	lncRNA	ENSG00000264772.6	AC016876.2	lncRNA	chr17	AGG
ENST00000636651.2_40560403_40560471_69	novel	translating	ENST00000636651.2	lncRNA	ENSG00000288542.1	AL133318.1	lncRNA	chr13	AGG
ENST00000416200.1_199470002_199470754_753	novel	translating	ENST00000416200.1	lncRNA	ENSG00000225953.3	SATB2-AS1	lncRNA	chr2	AAG
ENST00000447028.1_64329187_64329339_153	novel	translating	ENST00000447028.1	lncRNA	ENSG00000236935.1	AP003774.2	lncRNA	chr11	CTG
ENST00000582965.1_64146300_64146416_117	novel	translating	ENST00000582965.1	lncRNA	ENSG00000266402.3	SNHG25	lncRNA	chr17	TTG
ENST00000651233.1_180830967_180831545_579	novel	translating	ENST00000651233.1	lncRNA	ENSG00000245060.8	LINC00847	lncRNA	chr5	CTG
ENST00000411553.3_26521939_26522289_351	novel	translating	ENST00000411553.3	lncRNA	ENSG00000228223.3	HCG11	lncRNA	chr6	CTG
ENST00000634357.1_53464720_53464827_108	novel	translating	ENST00000634357.1	lncRNA	ENSG00000282977.1	PCBP2-OT1	lncRNA	chr12	TTG
ENST00000554988.1_20343375_20343398_24	novel	translating	ENST00000554988.1	lncRNA	ENSG00000259001.3	AL355075.4	lncRNA	chr14	AAG
ENST00000433510.2_48636634_48646941_477	novel	translating	ENST00000433510.2	lncRNA	ENSG00000272763.1	AC103702.2	lncRNA	chr17	ATC
ENST00000659966.1_94927361_94927714_354	novel	translating	ENST00000659966.1	lncRNA	ENSG00000235501.6	AC105942.1	lncRNA	chr1	AGG
ENST00000416970.5_136726360_136728052_270	novel	translating	ENST00000416970.5	lncRNA	ENSG00000233016.7	SNHG7	lncRNA	chr9	CTG
ENST00000425653.2_52712674_52712796_123	novel	translating	ENST00000425653.2	lncRNA	ENSG00000226950.8	DANCR	lncRNA	chr4	AGG
ENST00000560255.2_79923302_79923601_300	novel	translating	ENST00000560255.2	lncRNA	ENSG00000259642.2	ST20-AS1	lncRNA	chr15	AGG
ENST00000534336.1_65504288_65504380_93	novel	translating	ENST00000534336.1	lncRNA	ENSG00000251562.8	MALAT1	lncRNA	chr11	GTG
ENST00000441152.3_650102_651230_672	novel	translating	ENST00000441152.3	lncRNA	ENSG00000180525.13	PRR26	lncRNA	chr10	CTG
ENST00000662098.1_37079878_37086867_357	novel	translating	ENST00000662098.1	lncRNA	ENSG00000281649.2	EBLN3P	lncRNA	chr9	AAG
ENST00000565315.1_40836244_40844241_102	novel	translating	ENST00000565315.1	lncRNA	ENSG00000261183.5	SPINT1-AS1	lncRNA	chr15	ATG
ENST00000534336.1_65501598_65501705_108	novel	translating	ENST00000534336.1	lncRNA	ENSG00000251562.8	MALAT1	lncRNA	chr11	ATA
ENST00000570080.1_23452765_23453091_327	novel	translating	ENST00000570080.1	lncRNA	ENSG00000260136.6	AC008915.2	lncRNA	chr16	GTG
ENST00000526036.1_74493478_74493894_417	novel	translating	ENST00000526036.1	lncRNA	ENSG00000254837.2	AP001372.2	lncRNA	chr11	AGG
ENST00000559553.1_45434058_45441795_108	novel	translating	ENST00000559553.1	lncRNA	ENSG00000259342.1	AC025580.1	lncRNA	chr15	ATC
ENST00000488257.2_51961943_51973978_399	novel	translating	ENST00000488257.2	lncRNA	ENSG00000272762.5	AC115284.1	lncRNA	chr3	ACG
ENST00000479606.5_20992310_20997345_1431	novel	translating	ENST00000479606.5	lncRNA	ENSG00000285314.1	AC002470.2	lncRNA	chr22	GTG
ENST00000660189.1_38429508_38429750_243	novel	translating	ENST00000660189.1	lncRNA	ENSG00000196756.13	SNHG17	lncRNA	chr20	AGG
ENST00000641877.1_47976737_47977850_105	novel	translating	ENST00000641877.1	lncRNA	ENSG00000263798.2	AC018521.1	lncRNA	chr17	AGG
ENST00000609975.1_95526244_95526660_417	novel	translating	ENST00000609975.1	lncRNA	ENSG00000272913.1	AC009237.14	lncRNA	chr2	AGG
ENST00000618227.1_65504897_65504986_90	novel	translating	ENST00000618227.1	lncRNA	ENSG00000251562.8	MALAT1	lncRNA	chr11	ATA
ENST00000572067.1_67882662_67882790_129	novel	translating	ENST00000572067.1	lncRNA	ENSG00000263126.1	AC040162.3	lncRNA	chr16	CTG
ENST00000649556.1_4791467_4797837_129	novel	translating	ENST00000649556.1	lncRNA	ENSG00000285952.1	AC020663.4	lncRNA	chr16	GTG
ENST00000581725.5_6926491_6928952_270	novel	translating	ENST00000581725.5	lncRNA	ENSG00000265933.5	LINC00668	lncRNA	chr18	AAG
ENST00000653647.1_90839823_90852775_243	novel	translating	ENST00000653647.1	lncRNA	ENSG00000259704.2	AC124248.1	lncRNA	chr15	CTG
ENST00000567234.1_27953772_27954983_1212	novel	translating	ENST00000567234.1	lncRNA	ENSG00000260704.1	LINC00543	lncRNA	chr13	ATT
ENST00000666884.1_23953604_23953948_345	novel	translating	ENST00000666884.1	lncRNA	ENSG00000215256.4	DHRS4-AS1	lncRNA	chr14	AGG
ENST00000666493.1_73944351_73944627_108	novel	translating	ENST00000666493.1	lncRNA	ENSG00000225470.8	JPX	lncRNA	chrX	AAG
ENST00000590513.2_42553322_42553612_291	novel	translating	ENST00000590513.2	lncRNA	ENSG00000266962.2	AC067852.2	lncRNA	chr17	ATC
ENST00000493710.1_128455975_128466606_192	novel	translating	ENST00000493710.1	lncRNA	ENSG00000240758.2	AC010655.2	lncRNA	chr7	ACG
ENST00000665363.1_118278872_118278940_69	novel	translating	ENST00000665363.1	lncRNA	ENSG00000269893.8	SNHG8	lncRNA	chr4	ATA
ENST00000608317.1_155003587_155003652_66	novel	translating	ENST00000608317.1	lncRNA	ENSG00000273344.1	PAXIP1-AS1	lncRNA	chr7	CTG
ENST00000501122.2_65423128_65423388_261	novel	translating	ENST00000501122.2	lncRNA	ENSG00000245532.9	NEAT1	lncRNA	chr11	GTG
ENST00000411630.7_52712353_52712897_249	novel	translating	ENST00000411630.7	lncRNA	ENSG00000226950.8	DANCR	lncRNA	chr4	CTG
ENST00000447028.1_64327528_64329437_279	novel	translating	ENST00000447028.1	lncRNA	ENSG00000236935.1	AP003774.2	lncRNA	chr11	ACG
ENST00000659884.1_16439127_16439546_420	novel	translating	ENST00000659884.1	lncRNA	ENSG00000175061.18	SNHG29	lncRNA	chr17	GTG
ENST00000531894.5_69996458_70065845_1476	novel	translating	ENST00000531894.5	lncRNA	ENSG00000196696.13	PDXDC2P-NPIPB14P	lncRNA	chr16	AAG
ENST00000567234.1_27953530_27954138_609	novel	translating	ENST00000567234.1	lncRNA	ENSG00000260704.1	LINC00543	lncRNA	chr13	ATC
ENST00000665964.1_567425_568417_495	novel	translating	ENST00000665964.1	lncRNA	ENSG00000247095.3	MIR210HG	lncRNA	chr11	AGG
ENST00000557682.6_92882712_92885528_489	novel	translating	ENST00000557682.6	lncRNA	ENSG00000272888.7	CHASERR	lncRNA	chr15	CTG
ENST00000455531.1_100836257_100845770_357	novel	translating	ENST00000455531.1	lncRNA	ENSG00000214548.18	MEG3	lncRNA	chr14	AAG
ENST00000646243.1_65424028_65424252_225	novel	translating	ENST00000646243.1	lncRNA	ENSG00000245532.9	NEAT1	lncRNA	chr11	TTG
ENST00000583184.1_32019016_32037211_108	novel	translating	ENST00000583184.1	lncRNA	ENSG00000263917.1	AC011825.3	lncRNA	chr18	CTG
ENST00000653938.1_38433777_38433935_159	novel	translating	ENST00000653938.1	lncRNA	ENSG00000196756.13	SNHG17	lncRNA	chr20	ATC
ENST00000438002.1_16872348_16872860_513	novel	translating	ENST00000438002.1	lncRNA	ENSG00000228549.4	BX284668.2	lncRNA	chr1	CTG
ENST00000619449.2_65502694_65502831_138	novel	translating	ENST00000619449.2	lncRNA	ENSG00000251562.8	MALAT1	lncRNA	chr11	ATG
ENST00000518049.1_143368169_143368441_273	novel	translating	ENST00000518049.1	lncRNA	ENSG00000254389.3	RHPN1-AS1	lncRNA	chr8	ACG
ENST00000654925.1_95533379_95533489_111	novel	translating	ENST00000654925.1	lncRNA	ENSG00000247092.7	SNHG10	lncRNA	chr14	CTG
ENST00000504300.2_80485538_80487945_192	novel	translating	ENST00000504300.2	lncRNA	ENSG00000249042.6	AC008771.1	lncRNA	chr5	AGG
ENST00000520360.6_27186248_27189274_690	novel	translating	ENST00000520360.6	lncRNA	ENSG00000240990.10	HOXA11-AS	lncRNA	chr7	AGG
ENST00000624935.3_88818293_88861540_153	novel	translating	ENST00000624935.3	lncRNA	ENSG00000240040.6	AC244205.1	lncRNA	chr2	AAG
ENST00000647812.1_48918280_48918795_516	novel	translating	ENST00000647812.1	lncRNA	ENSG00000221883.4	ARIH2OS	lncRNA	chr3	ACG
ENST00000534336.1_65499649_65499726_78	novel	translating	ENST00000534336.1	lncRNA	ENSG00000251562.8	MALAT1	lncRNA	chr11	AAG
ENST00000623726.1_37877608_37878204_597	novel	translating	ENST00000623726.1	lncRNA	ENSG00000279738.1	AL022311.1	lncRNA	chr22	TTG
ENST00000609803.2_45727351_45727773_423	novel	translating	ENST00000609803.2	lncRNA	ENSG00000273015.2	AC008124.1	lncRNA	chr12	CTG
ENST00000659951.1_17259291_17299354_333	novel	translating	ENST00000659951.1	lncRNA	ENSG00000237773.7	AC073332.1	lncRNA	chr7	ATG
ENST00000563635.5_75560836_75566696_48	novel	translating	ENST00000563635.5	lncRNA	ENSG00000261553.5	AL137782.1	lncRNA	chr13	AAG
ENST00000569473.1_89335057_89335167_111	novel	translating	ENST00000569473.1	lncRNA	ENSG00000261441.1	AC124068.2	lncRNA	chr15	ACG
ENST00000564489.1_75545849_75555949_252	novel	translating	ENST00000564489.1	lncRNA	ENSG00000259992.1	AC025287.1	lncRNA	chr16	ACG
ENST00000566869.1_66943359_66963202_129	novel	translating	ENST00000566869.1	lncRNA	ENSG00000265408.1	AC009084.1	lncRNA	chr16	TTG
ENST00000666869.1_21535370_21535510_141	novel	translating	ENST00000666869.1	lncRNA	ENSG00000212719.13	LINC02693	lncRNA	chr17	AAG
ENST00000398043.3_77695943_77696032_90	novel	translating	ENST00000398043.3	lncRNA	ENSG00000214293.9	APTR	lncRNA	chr7	ATC
ENST00000509788.1_9546381_9546491_111	novel	translating	ENST00000509788.1	lncRNA	ENSG00000250786.2	SNHG18	lncRNA	chr5	CTG
ENST00000512634.1_176311570_176320451_321	novel	translating	ENST00000512634.1	lncRNA	ENSG00000248980.1	SPCS3-AS1	lncRNA	chr4	AAG
ENST00000575312.1_81702999_81703151_153	novel	translating	ENST00000575312.1	lncRNA	ENSG00000262049.1	AC139530.1	lncRNA	chr17	ATG
ENST00000534336.1_65499587_65499754_168	novel	translating	ENST00000534336.1	lncRNA	ENSG00000251562.8	MALAT1	lncRNA	chr11	ACG
ENST00000654888.1_128082938_128083132_195	novel	translating	ENST00000654888.1	lncRNA	ENSG00000245937.8	LINC01184	lncRNA	chr5	CTG
ENST00000586922.2_35284457_35290186_777	novel	translating	ENST00000586922.2	lncRNA	ENSG00000268573.1	AC011815.1	lncRNA	chr18	AGG
ENST00000599566.5_195725001_195725081_81	novel	translating	ENST00000599566.5	lncRNA	ENSG00000242086.8	MUC20-OT1	lncRNA	chr3	GTG
ENST00000659400.1_38429648_38429767_120	novel	translating	ENST00000659400.1	lncRNA	ENSG00000196756.13	SNHG17	lncRNA	chr20	CTG
ENST00000595086.5_195708172_195729677_222	novel	translating	ENST00000595086.5	lncRNA	ENSG00000242086.8	MUC20-OT1	lncRNA	chr3	ACG
ENST00000662098.1_37079864_37080031_168	novel	translating	ENST00000662098.1	lncRNA	ENSG00000281649.2	EBLN3P	lncRNA	chr9	GTG
ENST00000602573.1_118279174_118279299_126	novel	translating	ENST00000602573.1	lncRNA	ENSG00000269893.8	SNHG8	lncRNA	chr4	ATT
ENST00000618589.1_145281129_145281239_111	novel	translating	ENST00000618589.1	lncRNA	ENSG00000276216.1	AC245014.3	lncRNA	chr1	AGG
ENST00000652112.1_22319052_22321390_240	novel	translating	ENST00000652112.1	lncRNA	ENSG00000286129.1	AC245060.7	lncRNA	chr22	ATC
ENST00000564492.1_22565086_22567828_189	novel	translating	ENST00000564492.1	lncRNA	ENSG00000259974.3	LINC00261	lncRNA	chr20	AGG
ENST00000501652.5_127966904_128061217_99	novel	translating	ENST00000501652.5	lncRNA	ENSG00000245937.8	LINC01184	lncRNA	chr5	ATG
ENST00000508179.1_9546362_9549012_192	novel	translating	ENST00000508179.1	lncRNA	ENSG00000250786.2	SNHG18	lncRNA	chr5	GTG
ENST00000653276.1_136728065_136728178_114	novel	translating	ENST00000653276.1	lncRNA	ENSG00000233016.7	SNHG7	lncRNA	chr9	GTG
ENST00000582965.1_64145980_64146397_189	novel	translating	ENST00000582965.1	lncRNA	ENSG00000266402.3	SNHG25	lncRNA	chr17	CTG
ENST00000602755.1_109100487_109100549_63	novel	translating	ENST00000602755.1	lncRNA	ENSG00000270066.3	AL356488.2	lncRNA	chr1	ACG
ENST00000641784.1_97858947_97859302_99	novel	translating	ENST00000641784.1	lncRNA	ENSG00000284707.2	AC079781.5	lncRNA	chr7	AAG
ENST00000442119.6_111840436_111841737_96	novel	translating	ENST00000442119.6	lncRNA	ENSG00000234608.8	MAPKAPK5-AS1	lncRNA	chr12	ATT
ENST00000653426.1_27793446_27798033_444	novel	translating	ENST00000653426.1	lncRNA	ENSG00000267575.7	AC006504.5	lncRNA	chr19	AGG
ENST00000540725.6_62855598_62855672_75	novel	translating	ENST00000540725.6	lncRNA	ENSG00000255717.7	SNHG1	lncRNA	chr11	GTG
ENST00000411824.1_62666557_62666658_102	novel	translating	ENST00000411824.1	lncRNA	ENSG00000232803.1	SLCO4A1-AS1	lncRNA	chr20	GTG
ENST00000636161.1_161399465_161399737_273	novel	translating	ENST00000636161.1	lncRNA	ENSG00000283696.1	AL592295.4	lncRNA	chr1	CTG
ENST00000600197.1_195708826_195733484_351	novel	translating	ENST00000600197.1	lncRNA	ENSG00000242086.8	MUC20-OT1	lncRNA	chr3	CTG
ENST00000623640.1_49280642_49280731_90	novel	translating	ENST00000623640.1	lncRNA	ENSG00000177410.13	ZFAS1	lncRNA	chr20	GTG
ENST00000418747.2_128115078_128117992_408	novel	translating	ENST00000418747.2	lncRNA	ENSG00000234771.3	SLC25A25-AS1	lncRNA	chr9	CTG
ENST00000594362.1_52130575_52171430_465	novel	translating	ENST00000594362.1	lncRNA	ENSG00000267827.5	AC011468.2	lncRNA	chr19	ATC
ENST00000527564.1_101348008_101348741_420	novel	translating	ENST00000527564.1	lncRNA	ENSG00000254531.1	FLJ20021	lncRNA	chr4	GTG
ENST00000565315.1_40836251_40844293_147	novel	translating	ENST00000565315.1	lncRNA	ENSG00000261183.5	SPINT1-AS1	lncRNA	chr15	AGG
ENST00000661878.1_183258844_183258939_96	novel	translating	ENST00000661878.1	lncRNA	ENSG00000287929.1	AL354953.1	lncRNA	chr1	ATC
ENST00000664006.1_128077089_128083096_132	novel	translating	ENST00000664006.1	lncRNA	ENSG00000245937.8	LINC01184	lncRNA	chr5	GTG
ENST00000669018.1_121650156_121650508_267	novel	translating	ENST00000669018.1	lncRNA	ENSG00000236859.7	NIFK-AS1	lncRNA	chr2	AGG
ENST00000561241.1_63048176_63049009_834	novel	translating	ENST00000561241.1	lncRNA	ENSG00000259498.1	TPM1-AS	lncRNA	chr15	AAG
ENST00000413053.2_64891270_64891509_240	novel	translating	ENST00000413053.2	lncRNA	ENSG00000229719.5	MIR194-2HG	lncRNA	chr11	GTG
ENST00000507044.1_1249446_1249640_195	novel	translating	ENST00000507044.1	lncRNA	ENSG00000196810.5	CTBP1-DT	lncRNA	chr4	ACG
ENST00000581621.1_7580503_7580735_108	novel	translating	ENST00000581621.1	lncRNA	ENSG00000264772.6	AC016876.2	lncRNA	chr17	AGG
ENST00000557373.1_34875160_34875486_327	novel	translating	ENST00000557373.1	lncRNA	ENSG00000258738.1	AL121603.2	lncRNA	chr14	TTG
ENST00000395789.5_31835004_31837359_585	novel	translating	ENST00000395789.5	lncRNA	ENSG00000204387.14	SNHG32	lncRNA	chr6	TTG
ENST00000554378.5_58273986_58298131_441	novel	translating	ENST00000554378.5	lncRNA	ENSG00000257621.8	PSMA3-AS1	lncRNA	chr14	TTG
ENST00000643787.1_10795889_10803767_222	novel	translating	ENST00000643787.1	lncRNA	ENSG00000284876.1	AC015908.6	lncRNA	chr17	ATT
ENST00000442114.6_44002969_44003052_84	novel	translating	ENST00000442114.6	lncRNA	ENSG00000181577.16	C6orf223	lncRNA	chr6	CTG
ENST00000654763.1_100088748_100088894_147	novel	translating	ENST00000654763.1	lncRNA	ENSG00000274605.2	PCCA-DT	lncRNA	chr13	CTG
ENST00000443596.1_111840436_111841827_186	novel	translating	ENST00000443596.1	lncRNA	ENSG00000234608.8	MAPKAPK5-AS1	lncRNA	chr12	AAG
ENST00000572067.1_67883475_67883732_258	novel	translating	ENST00000572067.1	lncRNA	ENSG00000263126.1	AC040162.3	lncRNA	chr16	CTG
ENST00000659152.1_146052122_146052244_123	novel	translating	ENST00000659152.1	lncRNA	ENSG00000287190.1	AC239799.2	lncRNA	chr1	ATA
ENST00000563635.5_75796708_75804545_498	novel	translating	ENST00000563635.5	lncRNA	ENSG00000261553.5	AL137782.1	lncRNA	chr13	TTG
ENST00000447221.1_136725988_136726290_303	novel	translating	ENST00000447221.1	lncRNA	ENSG00000233016.7	SNHG7	lncRNA	chr9	TTG
ENST00000581621.1_7575144_7575194_51	novel	translating	ENST00000581621.1	lncRNA	ENSG00000264772.6	AC016876.2	lncRNA	chr17	ATC
ENST00000418747.2_128114387_128114629_243	novel	translating	ENST00000418747.2	lncRNA	ENSG00000234771.3	SLC25A25-AS1	lncRNA	chr9	ATG
ENST00000564014.1_1965373_1965486_114	novel	translating	ENST00000564014.1	lncRNA	ENSG00000255198.4	SNHG9	lncRNA	chr16	CTG
ENST00000470491.6_16439125_16441425_417	novel	translating	ENST00000470491.6	lncRNA	ENSG00000175061.18	SNHG29	lncRNA	chr17	CTG
ENST00000577164.1_1713975_1716249_243	novel	translating	ENST00000577164.1	lncRNA	ENSG00000186594.14	MIR22HG	lncRNA	chr17	CTG
ENST00000562298.1_89716542_89717553_306	novel	translating	ENST00000562298.1	lncRNA	ENSG00000261373.1	VPS9D1-AS1	lncRNA	chr16	ATC
ENST00000581621.1_7577138_7577372_57	novel	translating	ENST00000581621.1	lncRNA	ENSG00000264772.6	AC016876.2	lncRNA	chr17	ATT
ENST00000660979.1_14568035_14619185_192	novel	translating	ENST00000660979.1	lncRNA	ENSG00000256751.6	PLBD1-AS1	lncRNA	chr12	TTG
ENST00000428687.1_247210729_247210911_183	novel	translating	ENST00000428687.1	lncRNA	ENSG00000232347.1	AL390728.5	lncRNA	chr1	AGG
ENST00000548203.1_105157708_105181177_105	novel	translating	ENST00000548203.1	lncRNA	ENSG00000257622.1	AL512356.1	lncRNA	chr14	CTG
ENST00000597230.2_58278562_58278699_138	novel	translating	ENST00000597230.2	lncRNA	ENSG00000268516.2	AC020915.2	lncRNA	chr19	TTG
ENST00000536835.2_29675047_29675268_222	novel	translating	ENST00000536835.2	lncRNA	ENSG00000256802.2	AC022613.1	lncRNA	chr15	CTG
ENST00000605136.6_27200693_27200905_213	novel	translating	ENST00000605136.6	lncRNA	ENSG00000243766.8	HOTTIP	lncRNA	chr7	ATT
ENST00000565137.1_31487416_31487700_285	novel	translating	ENST00000565137.1	lncRNA	ENSG00000260740.2	AC026471.3	lncRNA	chr16	ACG
ENST00000564492.1_22564803_22565024_222	novel	translating	ENST00000564492.1	lncRNA	ENSG00000259974.3	LINC00261	lncRNA	chr20	ATA
ENST00000652112.1_22322705_22322959_255	novel	translating	ENST00000652112.1	lncRNA	ENSG00000286129.1	AC245060.7	lncRNA	chr22	CTG
ENST00000648491.1_27185521_27186229_270	novel	translating	ENST00000648491.1	lncRNA	ENSG00000240990.10	HOXA11-AS	lncRNA	chr7	GTG
ENST00000472494.1_27200437_27200864_327	novel	translating	ENST00000472494.1	lncRNA	ENSG00000243766.8	HOTTIP	lncRNA	chr7	GTG
ENST00000565113.5_55360559_55360660_102	novel	translating	ENST00000565113.5	lncRNA	ENSG00000261771.5	DNAAF4-CCPG1	lncRNA	chr15	AAG
ENST00000652112.1_22321747_22322765_228	novel	translating	ENST00000652112.1	lncRNA	ENSG00000286129.1	AC245060.7	lncRNA	chr22	GTG
ENST00000654385.1_10747162_10753737_321	novel	translating	ENST00000654385.1	lncRNA	ENSG00000224961.3	LINC01752	lncRNA	chr20	ATG
ENST00000636318.1_137613688_137613765_78	novel	translating	ENST00000636318.1	lncRNA	ENSG00000283411.1	AL590627.2	lncRNA	chr9	ACG
ENST00000616691.1_65505524_65505577_54	novel	translating	ENST00000616691.1	lncRNA	ENSG00000251562.8	MALAT1	lncRNA	chr11	AAG
ENST00000602478.1_42615362_42615463_102	novel	translating	ENST00000602478.1	lncRNA	ENSG00000270022.3	Z93241.1	lncRNA	chr22	TTG
ENST00000564302.5_40838673_40844377_213	novel	translating	ENST00000564302.5	lncRNA	ENSG00000261183.5	SPINT1-AS1	lncRNA	chr15	AGG
ENST00000648926.1_77089427_77089501_75	novel	translating	ENST00000648926.1	lncRNA	ENSG00000234912.12	SNHG20	lncRNA	chr17	ATT
ENST00000591482.1_28357857_28381568_711	novel	translating	ENST00000591482.1	lncRNA	ENSG00000258924.4	AC002094.1	lncRNA	chr17	CTG
ENST00000534336.1_65504601_65504666_66	novel	translating	ENST00000534336.1	lncRNA	ENSG00000251562.8	MALAT1	lncRNA	chr11	ATG
ENST00000656188.1_53110011_53110184_174	novel	translating	ENST00000656188.1	lncRNA	ENSG00000247796.3	AC008966.1	lncRNA	chr5	AGG
ENST00000609975.1_95526260_95526361_102	novel	translating	ENST00000609975.1	lncRNA	ENSG00000272913.1	AC009237.14	lncRNA	chr2	AGG
ENST00000587762.2_13836336_13836788_453	novel	translating	ENST00000587762.2	lncRNA	ENSG00000267519.6	AC020916.1	lncRNA	chr19	AAG
ENST00000418747.2_128114350_128114406_57	novel	translating	ENST00000418747.2	lncRNA	ENSG00000234771.3	SLC25A25-AS1	lncRNA	chr9	AAG
ENST00000425653.2_52712715_52712897_183	novel	translating	ENST00000425653.2	lncRNA	ENSG00000226950.8	DANCR	lncRNA	chr4	GTG
ENST00000572067.1_67883648_67883698_51	novel	translating	ENST00000572067.1	lncRNA	ENSG00000263126.1	AC040162.3	lncRNA	chr16	CTG
ENST00000666735.1_11908218_11908244_27	novel	translating	ENST00000666735.1	lncRNA	ENSG00000285646.2	AL021155.4	lncRNA	chr1	ACG
ENST00000570080.1_23452758_23453027_270	novel	translating	ENST00000570080.1	lncRNA	ENSG00000260136.6	AC008915.2	lncRNA	chr16	AAG
ENST00000554988.1_20343331_20343375_45	novel	translating	ENST00000554988.1	lncRNA	ENSG00000259001.3	AL355075.4	lncRNA	chr14	CTG
ENST00000535301.2_120974566_120980961_351	novel	translating	ENST00000535301.2	lncRNA	ENSG00000241388.5	HNF1A-AS1	lncRNA	chr12	AAG
ENST00000564834.1_152464631_152464876_246	novel	translating	ENST00000564834.1	lncRNA	ENSG00000261455.1	LINC01003	lncRNA	chr7	ACG
ENST00000504773.1_202015207_202015320_114	novel	translating	ENST00000504773.1	lncRNA	ENSG00000249007.1	AL691482.3	lncRNA	chr1	AGG
ENST00000642367.1_65424410_65424538_129	novel	translating	ENST00000642367.1	lncRNA	ENSG00000245532.9	NEAT1	lncRNA	chr11	ATT
ENST00000603175.1_74502690_74502953_264	novel	translating	ENST00000603175.1	lncRNA	ENSG00000257702.3	LBX2-AS1	lncRNA	chr2	TTG
ENST00000579126.5_9122568_9124876_117	novel	translating	ENST00000579126.5	lncRNA	ENSG00000265257.5	AP005263.1	lncRNA	chr18	ATA
ENST00000594446.5_195729410_195733215_300	novel	translating	ENST00000594446.5	lncRNA	ENSG00000242086.8	MUC20-OT1	lncRNA	chr3	AGG
ENST00000565113.5_55371919_55377059_237	novel	translating	ENST00000565113.5	lncRNA	ENSG00000261771.5	DNAAF4-CCPG1	lncRNA	chr15	AAG
ENST00000652022.1_118278991_118279427_186	novel	translating	ENST00000652022.1	lncRNA	ENSG00000269893.8	SNHG8	lncRNA	chr4	GTG
ENST00000623075.1_45672037_45672180_144	novel	translating	ENST00000623075.1	lncRNA	ENSG00000280383.1	Z95331.1	lncRNA	chr22	AGG
ENST00000500853.1_23225229_23225336_108	novel	translating	ENST00000500853.1	lncRNA	ENSG00000246582.3	AC100861.1	lncRNA	chr8	CTG
ENST00000574423.2_3506333_3508304_99	novel	translating	ENST00000574423.2	lncRNA	ENSG00000263212.2	AC004224.2	lncRNA	chr16	ATG
ENST00000638550.2_22567853_22578557_81	novel	translating	ENST00000638550.2	lncRNA	ENSG00000259974.3	LINC00261	lncRNA	chr20	CTG
ENST00000645023.1_65423378_65423530_153	novel	translating	ENST00000645023.1	lncRNA	ENSG00000245532.9	NEAT1	lncRNA	chr11	AGG
ENST00000654925.1_95533379_95533474_96	novel	translating	ENST00000654925.1	lncRNA	ENSG00000247092.7	SNHG10	lncRNA	chr14	ACG
ENST00000444362.2_1399640_1400631_219	novel	translating	ENST00000444362.2	lncRNA	ENSG00000224870.7	MRPL20-AS1	lncRNA	chr1	ACG
ENST00000412344.1_230710808_230795162_96	novel	translating	ENST00000412344.1	lncRNA	ENSG00000244137.1	AL512328.1	lncRNA	chr1	CTG
ENST00000505254.6_149426078_149428038_483	novel	translating	ENST00000505254.6	lncRNA	ENSG00000249669.10	CARMN	lncRNA	chr5	ATT
ENST00000647473.1_120970352_120980837_450	novel	translating	ENST00000647473.1	lncRNA	ENSG00000241388.5	HNF1A-AS1	lncRNA	chr12	CTG
ENST00000535301.2_120974430_120980942_468	novel	translating	ENST00000535301.2	lncRNA	ENSG00000241388.5	HNF1A-AS1	lncRNA	chr12	AGG
ENST00000647750.1_36876117_36876416_300	novel	translating	ENST00000647750.1	lncRNA	ENSG00000285967.1	NIPBL-DT	lncRNA	chr5	AGG
ENST00000590513.2_42554137_42554442_306	novel	translating	ENST00000590513.2	lncRNA	ENSG00000266962.2	AC067852.2	lncRNA	chr17	AGG
ENST00000573127.5_1714018_1716210_192	novel	translating	ENST00000573127.5	lncRNA	ENSG00000186594.14	MIR22HG	lncRNA	chr17	AAG
ENST00000668354.1_136726771_136726968_198	novel	translating	ENST00000668354.1	lncRNA	ENSG00000233016.7	SNHG7	lncRNA	chr9	CTG
ENST00000522519.5_71843402_71962971_546	novel	translating	ENST00000522519.5	lncRNA	ENSG00000235531.11	MSC-AS1	lncRNA	chr8	ATG
ENST00000615671.2_50354507_50354836_330	novel	translating	ENST00000615671.2	lncRNA	ENSG00000285410.1	GABPB1-IT1	lncRNA	chr15	CTG
ENST00000591325.1_58306103_58314780_444	novel	translating	ENST00000591325.1	lncRNA	ENSG00000267216.1	ZNF8-ERVK3-1	lncRNA	chr19	GTG
ENST00000585492.1_55048670_55053760_102	novel	translating	ENST00000585492.1	lncRNA	ENSG00000267149.2	AC011476.2	lncRNA	chr19	CTG
ENST00000418747.2_128114512_128115240_342	novel	translating	ENST00000418747.2	lncRNA	ENSG00000234771.3	SLC25A25-AS1	lncRNA	chr9	AGG
ENST00000500447.1_567037_567351_315	novel	translating	ENST00000500447.1	lncRNA	ENSG00000247095.3	MIR210HG	lncRNA	chr11	CTG
ENST00000618589.1_145281116_145281298_183	novel	translating	ENST00000618589.1	lncRNA	ENSG00000276216.1	AC245014.3	lncRNA	chr1	ATA
ENST00000413053.2_64892582_64892998_417	novel	translating	ENST00000413053.2	lncRNA	ENSG00000229719.5	MIR194-2HG	lncRNA	chr11	CTG
ENST00000433510.2_48636634_48647016_552	novel	translating	ENST00000433510.2	lncRNA	ENSG00000272763.1	AC103702.2	lncRNA	chr17	ATC
ENST00000668354.1_136726815_136726868_54	novel	translating	ENST00000668354.1	lncRNA	ENSG00000233016.7	SNHG7	lncRNA	chr9	AGG
ENST00000421599.5_38446833_38448726_399	novel	translating	ENST00000421599.5	lncRNA	ENSG00000174365.20	SNHG11	lncRNA	chr20	CTG
ENST00000534086.1_69985914_69985994_81	novel	translating	ENST00000534086.1	lncRNA	ENSG00000255191.1	AP003555.2	lncRNA	chr11	AGG
ENST00000652112.1_22322775_22322822_48	novel	translating	ENST00000652112.1	lncRNA	ENSG00000286129.1	AC245060.7	lncRNA	chr22	ATC
ENST00000570344.1_1399688_1400287_132	novel	translating	ENST00000570344.1	lncRNA	ENSG00000224870.7	MRPL20-AS1	lncRNA	chr1	CTG
ENST00000572067.1_67882480_67882974_495	novel	translating	ENST00000572067.1	lncRNA	ENSG00000263126.1	AC040162.3	lncRNA	chr16	ATG
ENST00000458653.5_49278333_49280524_210	novel	translating	ENST00000458653.5	lncRNA	ENSG00000177410.13	ZFAS1	lncRNA	chr20	CTG
ENST00000670109.1_31463187_31463261_75	novel	translating	ENST00000670109.1	lncRNA	ENSG00000206337.12	HCP5	lncRNA	chr6	ATT
ENST00000501122.2_65445408_65445521_114	novel	translating	ENST00000501122.2	lncRNA	ENSG00000245532.9	NEAT1	lncRNA	chr11	GTG
ENST00000619449.2_65501506_65501577_72	novel	translating	ENST00000619449.2	lncRNA	ENSG00000251562.8	MALAT1	lncRNA	chr11	ATT
ENST00000603175.1_74502866_74503249_384	novel	translating	ENST00000603175.1	lncRNA	ENSG00000257702.3	LBX2-AS1	lncRNA	chr2	CTG
ENST00000553829.1_92882806_92883620_417	novel	translating	ENST00000553829.1	lncRNA	ENSG00000272888.7	CHASERR	lncRNA	chr15	AGG
ENST00000501855.6_180831100_180831934_306	novel	translating	ENST00000501855.6	lncRNA	ENSG00000245060.8	LINC00847	lncRNA	chr5	GTG
ENST00000623091.1_180831234_180831530_297	novel	translating	ENST00000623091.1	lncRNA	ENSG00000278970.2	HEIH	lncRNA	chr5	CTG
ENST00000441377.2_3135771_3144978_207	novel	translating	ENST00000441377.2	lncRNA	ENSG00000278419.1	AL451164.2	lncRNA	chr10	CTG
ENST00000362077.4_34073617_34262839_330	novel	translating	ENST00000362077.4	lncRNA	ENSG00000272657.1	AP000317.2	lncRNA	chr21	AGG
ENST00000507044.1_1249477_1250256_372	novel	translating	ENST00000507044.1	lncRNA	ENSG00000196810.5	CTBP1-DT	lncRNA	chr4	ATG
ENST00000453348.1_1738846_1742211_360	novel	translating	ENST00000453348.1	lncRNA	ENSG00000236081.1	ELFN1-AS1	lncRNA	chr7	AAG
ENST00000622355.1_38873027_38873767_237	novel	translating	ENST00000622355.1	lncRNA	ENSG00000273637.1	AL139260.2	lncRNA	chr1	AAG
ENST00000503578.5_201384835_201385783_84	novel	translating	ENST00000503578.5	lncRNA	ENSG00000286600.1	AC119427.2	lncRNA	chr1	AAG
ENST00000493536.6_76557795_76563169_225	novel	translating	ENST00000493536.6	lncRNA	ENSG00000163597.15	SNHG16	lncRNA	chr17	AAG
ENST00000658645.1_231524340_231528550_246	novel	translating	ENST00000658645.1	lncRNA	ENSG00000233461.6	AL445524.1	lncRNA	chr1	TTG
ENST00000318291.4_643460_643675_216	novel	translating	ENST00000318291.4	lncRNA	ENSG00000177406.5	NINJ2-AS1	lncRNA	chr12	AAG
ENST00000602813.1_28648604_28648684_81	novel	translating	ENST00000602813.1	lncRNA	ENSG00000270103.3	AL360012.1	lncRNA	chr1	AGG
ENST00000481898.5_16438989_16439682_183	novel	translating	ENST00000481898.5	lncRNA	ENSG00000175061.18	SNHG29	lncRNA	chr17	ATT
ENST00000661282.1_156639522_156640558_450	novel	translating	ENST00000661282.1	lncRNA	ENSG00000182648.13	LINC01006	lncRNA	chr7	ACG
ENST00000635591.1_144007712_144008236_525	novel	translating	ENST00000635591.1	lncRNA	ENSG00000283122.1	HYMAI	lncRNA	chr6	ACG
ENST00000654853.1_38426439_38431365_390	novel	translating	ENST00000654853.1	lncRNA	ENSG00000196756.13	SNHG17	lncRNA	chr20	TTG
ENST00000648954.1_72592242_72592637_396	novel	translating	ENST00000648954.1	lncRNA	ENSG00000227036.8	LINC00511	lncRNA	chr17	ACG
ENST00000441504.2_52712866_52713150_285	novel	translating	ENST00000441504.2	lncRNA	ENSG00000226950.8	DANCR	lncRNA	chr4	GTG
ENST00000648926.1_77089404_77089463_60	novel	translating	ENST00000648926.1	lncRNA	ENSG00000234912.12	SNHG20	lncRNA	chr17	AAG
ENST00000375640.7_31834714_31835058_345	novel	translating	ENST00000375640.7	lncRNA	ENSG00000204387.14	SNHG32	lncRNA	chr6	ATT
ENST00000510604.1_471689_472855_312	novel	translating	ENST00000510604.1	lncRNA	ENSG00000188242.4	PP7080	lncRNA	chr5	AAG
ENST00000411553.3_26521827_26522120_294	novel	translating	ENST00000411553.3	lncRNA	ENSG00000228223.3	HCG11	lncRNA	chr6	AGG
ENST00000445551.1_47434273_47434620_348	novel	translating	ENST00000445551.1	lncRNA	ENSG00000237424.1	FOXD2-AS1	lncRNA	chr1	GTG
ENST00000578968.5_44986534_44986749_216	novel	translating	ENST00000578968.5	lncRNA	ENSG00000232956.9	SNHG15	lncRNA	chr7	GTG
ENST00000563635.5_75567278_75594924_93	novel	translating	ENST00000563635.5	lncRNA	ENSG00000261553.5	AL137782.1	lncRNA	chr13	CTG
ENST00000643787.1_10803727_10838068_210	novel	translating	ENST00000643787.1	lncRNA	ENSG00000284876.1	AC015908.6	lncRNA	chr17	ACG
ENST00000581471.2_5238231_5238437_207	novel	translating	ENST00000581471.2	lncRNA	ENSG00000263753.8	LINC00667	lncRNA	chr18	GTG
ENST00000558388.6_31223494_31223712_219	novel	translating	ENST00000558388.6	lncRNA	ENSG00000259772.6	AC012236.1	lncRNA	chr15	AAG
ENST00000606379.1_19074758_19074955_198	novel	translating	ENST00000606379.1	lncRNA	ENSG00000272084.1	AL137127.1	lncRNA	chr1	AGG
ENST00000587762.2_13842181_13842642_462	novel	translating	ENST00000587762.2	lncRNA	ENSG00000267519.6	AC020916.1	lncRNA	chr19	TTG
ENST00000636651.2_40560157_40560345_189	novel	translating	ENST00000636651.2	lncRNA	ENSG00000288542.1	AL133318.1	lncRNA	chr13	ATC
ENST00000421632.2_22046872_22113773_336	novel	translating	ENST00000421632.2	lncRNA	ENSG00000240498.9	CDKN2B-AS1	lncRNA	chr9	ATC
ENST00000659132.1_30326391_30326705_315	novel	translating	ENST00000659132.1	lncRNA	ENSG00000231074.9	HCG18	lncRNA	chr6	GTG
ENST00000567234.1_27953789_27954100_312	novel	translating	ENST00000567234.1	lncRNA	ENSG00000260704.1	LINC00543	lncRNA	chr13	ATG
ENST00000651233.1_180831100_180831279_180	novel	translating	ENST00000651233.1	lncRNA	ENSG00000245060.8	LINC00847	lncRNA	chr5	GTG
ENST00000475953.5_16439281_16439693_168	novel	translating	ENST00000475953.5	lncRNA	ENSG00000175061.18	SNHG29	lncRNA	chr17	ATC
ENST00000652112.1_22322852_22322959_108	novel	translating	ENST00000652112.1	lncRNA	ENSG00000286129.1	AC245060.7	lncRNA	chr22	CTG
ENST00000534336.1_65504265_65504444_180	novel	translating	ENST00000534336.1	lncRNA	ENSG00000251562.8	MALAT1	lncRNA	chr11	ATT
ENST00000659152.1_146052163_146052231_69	novel	translating	ENST00000659152.1	lncRNA	ENSG00000287190.1	AC239799.2	lncRNA	chr1	AGG
ENST00000581621.1_7577621_7577761_141	novel	translating	ENST00000581621.1	lncRNA	ENSG00000264772.6	AC016876.2	lncRNA	chr17	AGG
ENST00000554988.1_20343146_20343190_45	novel	translating	ENST00000554988.1	lncRNA	ENSG00000259001.3	AL355075.4	lncRNA	chr14	ATG
ENST00000568310.1_55385705_55498329_972	novel	translating	ENST00000568310.1	lncRNA	ENSG00000261771.5	DNAAF4-CCPG1	lncRNA	chr15	ATG
ENST00000563635.5_75549779_75713185_702	novel	translating	ENST00000563635.5	lncRNA	ENSG00000261553.5	AL137782.1	lncRNA	chr13	AAG
ENST00000577806.1_74593776_74597556_363	novel	translating	ENST00000577806.1	lncRNA	ENSG00000264247.2	LINC00909	lncRNA	chr18	AAG
ENST00000534336.1_65500941_65501138_198	novel	translating	ENST00000534336.1	lncRNA	ENSG00000251562.8	MALAT1	lncRNA	chr11	ATC
ENST00000573187.1_7582498_7583420_555	novel	translating	ENST00000573187.1	lncRNA	ENSG00000233223.3	AC016876.1	lncRNA	chr17	AGG
ENST00000439969.2_44002883_44002969_87	novel	translating	ENST00000439969.2	lncRNA	ENSG00000181577.16	C6orf223	lncRNA	chr6	AGG
ENST00000562866.1_89711857_89716475_501	novel	translating	ENST00000562866.1	lncRNA	ENSG00000261373.1	VPS9D1-AS1	lncRNA	chr16	AAG
ENST00000534336.1_65504228_65504380_153	novel	translating	ENST00000534336.1	lncRNA	ENSG00000251562.8	MALAT1	lncRNA	chr11	GTG
ENST00000665375.1_37079910_37080413_201	novel	translating	ENST00000665375.1	lncRNA	ENSG00000281649.2	EBLN3P	lncRNA	chr9	GTG
ENST00000568707.1_75598361_75600732_417	novel	translating	ENST00000568707.1	lncRNA	ENSG00000260269.5	AC105036.3	lncRNA	chr15	ATG
ENST00000662098.1_37080025_37086867_210	novel	translating	ENST00000662098.1	lncRNA	ENSG00000281649.2	EBLN3P	lncRNA	chr9	ACG
ENST00000659132.1_30326542_30327069_528	novel	translating	ENST00000659132.1	lncRNA	ENSG00000231074.9	HCG18	lncRNA	chr6	CTG
ENST00000619449.2_65503626_65503751_126	novel	translating	ENST00000619449.2	lncRNA	ENSG00000251562.8	MALAT1	lncRNA	chr11	ATG
ENST00000426882.6_30326391_30326705_315	novel	translating	ENST00000426882.6	lncRNA	ENSG00000231074.9	HCG18	lncRNA	chr6	GTG
ENST00000565315.1_40836251_40844332_186	novel	translating	ENST00000565315.1	lncRNA	ENSG00000261183.5	SPINT1-AS1	lncRNA	chr15	AGG
ENST00000587762.2_13836586_13836807_222	novel	translating	ENST00000587762.2	lncRNA	ENSG00000267519.6	AC020916.1	lncRNA	chr19	AAG
ENST00000581571.5_6928128_6928190_63	novel	translating	ENST00000581571.5	lncRNA	ENSG00000265933.5	LINC00668	lncRNA	chr18	ATG
ENST00000577164.1_1713589_1713867_279	novel	translating	ENST00000577164.1	lncRNA	ENSG00000186594.14	MIR22HG	lncRNA	chr17	ATC
ENST00000669576.1_79453949_79454937_348	novel	translating	ENST00000669576.1	lncRNA	ENSG00000234456.8	MAGI2-AS3	lncRNA	chr7	AGG
ENST00000481220.6_28580636_28581821_243	novel	translating	ENST00000481220.6	lncRNA	ENSG00000197989.14	SNHG12	lncRNA	chr1	CTG
ENST00000564834.1_152464574_152464876_303	novel	translating	ENST00000564834.1	lncRNA	ENSG00000261455.1	LINC01003	lncRNA	chr7	AGG
ENST00000585572.1_42538364_42538703_156	novel	translating	ENST00000585572.1	lncRNA	ENSG00000266929.1	AC067852.1	lncRNA	chr17	AGG
ENST00000605136.6_27199247_27200796_258	novel	translating	ENST00000605136.6	lncRNA	ENSG00000243766.8	HOTTIP	lncRNA	chr7	CTG
ENST00000659048.1_1399668_1399880_213	novel	translating	ENST00000659048.1	lncRNA	ENSG00000224870.7	MRPL20-AS1	lncRNA	chr1	AAG
ENST00000667684.1_44177206_44177478_273	novel	translating	ENST00000667684.1	lncRNA	ENSG00000267080.6	ASB16-AS1	lncRNA	chr17	GTG
ENST00000545920.2_62852829_62852957_129	novel	translating	ENST00000545920.2	lncRNA	ENSG00000255717.7	SNHG1	lncRNA	chr11	CTG
ENST00000577066.2_81033243_81034497_276	novel	translating	ENST00000577066.2	lncRNA	ENSG00000226137.5	BAIAP2-DT	lncRNA	chr17	AGG
ENST00000520944.5_66922706_66925563_147	novel	translating	ENST00000520944.5	lncRNA	ENSG00000245910.8	SNHG6	lncRNA	chr8	CTG
ENST00000579126.5_9126847_9134229_105	novel	translating	ENST00000579126.5	lncRNA	ENSG00000265257.5	AP005263.1	lncRNA	chr18	AGG
ENST00000501122.2_65445427_65445462_36	novel	translating	ENST00000501122.2	lncRNA	ENSG00000245532.9	NEAT1	lncRNA	chr11	AGG
ENST00000650631.1_168696552_168733148_354	novel	translating	ENST00000650631.1	lncRNA	ENSG00000285622.1	AL135926.1	lncRNA	chr1	TTG
ENST00000618589.1_145281205_145281246_42	novel	translating	ENST00000618589.1	lncRNA	ENSG00000276216.1	AC245014.3	lncRNA	chr1	CTG
ENST00000468377.1_128489391_128489849_459	novel	translating	ENST00000468377.1	lncRNA	ENSG00000244300.3	GATA2-AS1	lncRNA	chr3	TTG
ENST00000423943.2_159961255_159976702_210	novel	translating	ENST00000423943.2	lncRNA	ENSG00000224259.7	LINC01133	lncRNA	chr1	GTG
ENST00000625445.1_37079931_37080227_297	novel	translating	ENST00000625445.1	lncRNA	ENSG00000281649.2	EBLN3P	lncRNA	chr9	CTG
ENST00000512634.1_176311581_176320435_294	novel	translating	ENST00000512634.1	lncRNA	ENSG00000248980.1	SPCS3-AS1	lncRNA	chr4	ATT
ENST00000554894.5_92882929_92883750_300	novel	translating	ENST00000554894.5	lncRNA	ENSG00000272888.7	CHASERR	lncRNA	chr15	ACG
ENST00000582965.1_64146290_64146397_108	novel	translating	ENST00000582965.1	lncRNA	ENSG00000266402.3	SNHG25	lncRNA	chr17	ATA
ENST00000560255.2_79923315_79923773_459	novel	translating	ENST00000560255.2	lncRNA	ENSG00000259642.2	ST20-AS1	lncRNA	chr15	AGG
ENST00000620777.1_3822158_3822280_123	novel	translating	ENST00000620777.1	lncRNA	ENSG00000274949.1	AL109804.1	lncRNA	chr20	ATA
ENST00000602813.1_28648684_28648710_27	novel	translating	ENST00000602813.1	lncRNA	ENSG00000270103.3	AL360012.1	lncRNA	chr1	ATA
ENST00000647473.1_120974566_120980919_432	novel	translating	ENST00000647473.1	lncRNA	ENSG00000241388.5	HNF1A-AS1	lncRNA	chr12	TTG
ENST00000542401.2_14568091_14619231_279	novel	translating	ENST00000542401.2	lncRNA	ENSG00000256751.6	PLBD1-AS1	lncRNA	chr12	ATT
ENST00000647812.1_48918218_48918700_483	novel	translating	ENST00000647812.1	lncRNA	ENSG00000221883.4	ARIH2OS	lncRNA	chr3	ACG
ENST00000619697.1_40648314_40648484_171	novel	translating	ENST00000619697.1	lncRNA	ENSG00000278834.1	AC073508.3	lncRNA	chr17	GTG
ENST00000448869.1_156647114_156661420_147	novel	translating	ENST00000448869.1	lncRNA	ENSG00000229953.1	AL590666.2	lncRNA	chr1	AGG
ENST00000667309.1_95876574_95907915_225	novel	translating	ENST00000667309.1	lncRNA	ENSG00000226688.7	ENTPD1-AS1	lncRNA	chr10	AGG
ENST00000570843.1_3157385_3157483_99	novel	translating	ENST00000570843.1	lncRNA	ENSG00000261889.1	AC108134.2	lncRNA	chr16	ATA
ENST00000563635.5_75566703_75566831_129	novel	translating	ENST00000563635.5	lncRNA	ENSG00000261553.5	AL137782.1	lncRNA	chr13	ATT
ENST00000581621.1_7579807_7579872_66	novel	translating	ENST00000581621.1	lncRNA	ENSG00000264772.6	AC016876.2	lncRNA	chr17	AAG
ENST00000378953.8_132410747_132419917_390	novel	translating	ENST00000378953.8	lncRNA	ENSG00000197536.11	IRF1-AS1	lncRNA	chr5	CTG
ENST00000620617.1_19864222_19864584_363	novel	translating	ENST00000620617.1	lncRNA	ENSG00000275964.1	AL355001.2	lncRNA	chr13	TTG
ENST00000580458.5_44984381_44986565_87	novel	translating	ENST00000580458.5	lncRNA	ENSG00000232956.9	SNHG15	lncRNA	chr7	ATC
ENST00000611079.1_120117009_120117497_489	novel	translating	ENST00000611079.1	lncRNA	ENSG00000277283.1	AC004812.2	lncRNA	chr12	CTG
ENST00000507999.5_2935015_2935275_261	novel	translating	ENST00000507999.5	lncRNA	ENSG00000249673.7	NOP14-AS1	lncRNA	chr4	AGG
ENST00000445680.1_111441233_111441361_129	novel	translating	ENST00000445680.1	lncRNA	ENSG00000243960.1	AL390195.1	lncRNA	chr1	GTG
ENST00000619449.2_65502556_65502633_78	novel	translating	ENST00000619449.2	lncRNA	ENSG00000251562.8	MALAT1	lncRNA	chr11	ATT
ENST00000361764.8_70354805_70366515_375	novel	translating	ENST00000361764.8	lncRNA	ENSG00000197568.14	HHLA3	lncRNA	chr1	ATT
ENST00000634357.1_53464736_53464939_204	novel	translating	ENST00000634357.1	lncRNA	ENSG00000282977.1	PCBP2-OT1	lncRNA	chr12	CTG
ENST00000494022.1_32098198_32117355_225	novel	translating	ENST00000494022.1	lncRNA	ENSG00000284829.1	AL662884.2	lncRNA	chr6	AGG
ENST00000658778.1_53109879_53112275_306	novel	translating	ENST00000658778.1	lncRNA	ENSG00000247796.3	AC008966.1	lncRNA	chr5	CTG
ENST00000501122.2_65445466_65445513_48	novel	translating	ENST00000501122.2	lncRNA	ENSG00000245532.9	NEAT1	lncRNA	chr11	GTG
ENST00000647750.1_36876435_36876602_168	novel	translating	ENST00000647750.1	lncRNA	ENSG00000285967.1	NIPBL-DT	lncRNA	chr5	AGG
ENST00000658540.1_62855579_62855620_42	novel	translating	ENST00000658540.1	lncRNA	ENSG00000255717.7	SNHG1	lncRNA	chr11	AGG
ENST00000431770.1_93592247_93592474_228	novel	translating	ENST00000431770.1	lncRNA	ENSG00000224093.5	BCAR3-AS1	lncRNA	chr1	AGG
ENST00000635107.1_569480_574343_594	novel	translating	ENST00000635107.1	lncRNA	ENSG00000282907.1	Z98883.1	lncRNA	chr16	ACG
ENST00000318291.4_643499_643675_177	novel	translating	ENST00000318291.4	lncRNA	ENSG00000177406.5	NINJ2-AS1	lncRNA	chr12	CTG
ENST00000669033.1_38434558_38435107_150	novel	translating	ENST00000669033.1	lncRNA	ENSG00000196756.13	SNHG17	lncRNA	chr20	CTG
ENST00000413053.2_64891169_64891201_33	novel	translating	ENST00000413053.2	lncRNA	ENSG00000229719.5	MIR194-2HG	lncRNA	chr11	GTG
ENST00000655322.1_45688898_45689191_294	novel	translating	ENST00000655322.1	lncRNA	ENSG00000230530.2	LIMD1-AS1	lncRNA	chr3	TTG
ENST00000593581.5_8390450_8390614_165	novel	translating	ENST00000593581.5	lncRNA	ENSG00000269386.5	RAB11B-AS1	lncRNA	chr19	ATG
ENST00000557373.1_34874996_34875355_360	novel	translating	ENST00000557373.1	lncRNA	ENSG00000258738.1	AL121603.2	lncRNA	chr14	GTG
ENST00000655322.1_45688884_45689057_174	novel	translating	ENST00000655322.1	lncRNA	ENSG00000230530.2	LIMD1-AS1	lncRNA	chr3	ATG
ENST00000507044.1_1249436_1250206_363	novel	translating	ENST00000507044.1	lncRNA	ENSG00000196810.5	CTBP1-DT	lncRNA	chr4	AGG
ENST00000663187.1_38433777_38433962_186	novel	translating	ENST00000663187.1	lncRNA	ENSG00000196756.13	SNHG17	lncRNA	chr20	CTG
ENST00000329618.7_39612662_39612871_210	novel	translating	ENST00000329618.7	lncRNA	ENSG00000184809.13	B3GALT5-AS1	lncRNA	chr21	CTG
ENST00000619449.2_65500412_65500597_186	novel	translating	ENST00000619449.2	lncRNA	ENSG00000251562.8	MALAT1	lncRNA	chr11	GTG
ENST00000534336.1_65500390_65500467_78	novel	translating	ENST00000534336.1	lncRNA	ENSG00000251562.8	MALAT1	lncRNA	chr11	CTG
ENST00000456429.5_111841645_111841827_183	novel	translating	ENST00000456429.5	lncRNA	ENSG00000234608.8	MAPKAPK5-AS1	lncRNA	chr12	AAG
ENST00000668620.1_40834443_40834682_240	novel	translating	ENST00000668620.1	lncRNA	ENSG00000167920.10	TMEM99	lncRNA	chr17	CTG
ENST00000564492.1_22564803_22564979_177	novel	translating	ENST00000564492.1	lncRNA	ENSG00000259974.3	LINC00261	lncRNA	chr20	CTG
ENST00000660135.1_44404463_44404588_126	novel	translating	ENST00000660135.1	lncRNA	ENSG00000237361.3	TUSC8	lncRNA	chr13	TTG
ENST00000505973.1_27615175_27621165_270	novel	translating	ENST00000505973.1	lncRNA	ENSG00000259080.1	AC074091.2	lncRNA	chr2	ATA
ENST00000583184.1_32018896_32018985_90	novel	translating	ENST00000583184.1	lncRNA	ENSG00000263917.1	AC011825.3	lncRNA	chr18	ATC
ENST00000411824.1_62666523_62666714_192	novel	translating	ENST00000411824.1	lncRNA	ENSG00000232803.1	SLCO4A1-AS1	lncRNA	chr20	GTG
ENST00000643818.1_15829215_15834728_351	novel	translating	ENST00000643818.1	lncRNA	ENSG00000214049.8	UCA1	lncRNA	chr19	CTG
ENST00000536835.2_29675025_29675444_420	novel	translating	ENST00000536835.2	lncRNA	ENSG00000256802.2	AC022613.1	lncRNA	chr15	CTG
ENST00000587762.2_13842200_13842649_450	novel	translating	ENST00000587762.2	lncRNA	ENSG00000267519.6	AC020916.1	lncRNA	chr19	AAG
ENST00000428687.1_247210754_247210858_105	novel	translating	ENST00000428687.1	lncRNA	ENSG00000232347.1	AL390728.5	lncRNA	chr1	CTG
ENST00000534336.1_65504764_65504916_153	novel	translating	ENST00000534336.1	lncRNA	ENSG00000251562.8	MALAT1	lncRNA	chr11	ATT
ENST00000603175.1_74502960_74503211_252	novel	translating	ENST00000603175.1	lncRNA	ENSG00000257702.3	LBX2-AS1	lncRNA	chr2	CTG
ENST00000564492.1_22566795_22578553_147	novel	translating	ENST00000564492.1	lncRNA	ENSG00000259974.3	LINC00261	lncRNA	chr20	ACG
ENST00000653508.1_21551146_21551367_222	novel	translating	ENST00000653508.1	lncRNA	ENSG00000212719.13	LINC02693	lncRNA	chr17	TTG
ENST00000534336.1_65504760_65504879_120	novel	translating	ENST00000534336.1	lncRNA	ENSG00000251562.8	MALAT1	lncRNA	chr11	GTG
ENST00000623075.1_45672086_45672457_372	novel	translating	ENST00000623075.1	lncRNA	ENSG00000280383.1	Z95331.1	lncRNA	chr22	CTG
ENST00000509921.2_180831073_180834320_237	novel	translating	ENST00000509921.2	lncRNA	ENSG00000245060.8	LINC00847	lncRNA	chr5	ATC
ENST00000649353.1_73831098_73831340_243	novel	translating	ENST00000649353.1	lncRNA	ENSG00000229807.12	XIST	lncRNA	chrX	TTG
ENST00000636651.2_40560497_40611037_381	novel	translating	ENST00000636651.2	lncRNA	ENSG00000288542.1	AL133318.1	lncRNA	chr13	TTG
ENST00000579012.1_6928689_6929962_261	novel	translating	ENST00000579012.1	lncRNA	ENSG00000265933.5	LINC00668	lncRNA	chr18	AAG
ENST00000570072.5_2092957_2094727_63	novel	translating	ENST00000570072.5	lncRNA	ENSG00000259933.6	AC009065.2	lncRNA	chr16	GTG
ENST00000413053.2_64891223_64891408_186	novel	translating	ENST00000413053.2	lncRNA	ENSG00000229719.5	MIR194-2HG	lncRNA	chr11	GTG
ENST00000619449.2_65500605_65500715_111	novel	translating	ENST00000619449.2	lncRNA	ENSG00000251562.8	MALAT1	lncRNA	chr11	AGG
ENST00000531602.1_66347956_66348057_102	novel	translating	ENST00000531602.1	lncRNA	ENSG00000255468.7	AP001107.9	lncRNA	chr11	AGG
ENST00000421293.2_87345378_87345503_126	novel	translating	ENST00000421293.2	lncRNA	ENSG00000182165.18	TP53TG1	lncRNA	chr7	GTG
ENST00000663540.1_38431103_38435336_273	novel	translating	ENST00000663540.1	lncRNA	ENSG00000196756.13	SNHG17	lncRNA	chr20	GTG
ENST00000650631.1_168701095_168714313_123	novel	translating	ENST00000650631.1	lncRNA	ENSG00000285622.1	AL135926.1	lncRNA	chr1	AGG
ENST00000670094.1_85678611_85678829_219	novel	translating	ENST00000670094.1	lncRNA	ENSG00000203875.13	SNHG5	lncRNA	chr6	CTG
ENST00000581080.1_40341262_40341507_246	novel	translating	ENST00000581080.1	lncRNA	ENSG00000265666.1	RARA-AS1	lncRNA	chr17	AGG
ENST00000527986.5_28524607_28532573_198	novel	translating	ENST00000527986.5	lncRNA	ENSG00000254635.6	WAC-AS1	lncRNA	chr10	GTG
ENST00000652112.1_22322715_22322765_51	novel	translating	ENST00000652112.1	lncRNA	ENSG00000286129.1	AC245060.7	lncRNA	chr22	AGG
ENST00000624935.3_88811636_88861554_246	novel	translating	ENST00000624935.3	lncRNA	ENSG00000240040.6	AC244205.1	lncRNA	chr2	TTG
ENST00000581621.1_7580963_7581393_120	novel	translating	ENST00000581621.1	lncRNA	ENSG00000264772.6	AC016876.2	lncRNA	chr17	TTG
ENST00000581725.5_6925286_6929772_411	novel	translating	ENST00000581725.5	lncRNA	ENSG00000265933.5	LINC00668	lncRNA	chr18	CTG
ENST00000652112.1_22322796_22322822_27	novel	translating	ENST00000652112.1	lncRNA	ENSG00000286129.1	AC245060.7	lncRNA	chr22	AGG
ENST00000565336.1_93847598_93847657_60	novel	translating	ENST00000565336.1	lncRNA	ENSG00000260464.1	AL049796.1	lncRNA	chr1	ATT
ENST00000581621.1_7580243_7580518_138	novel	translating	ENST00000581621.1	lncRNA	ENSG00000264772.6	AC016876.2	lncRNA	chr17	GTG
ENST00000448869.1_156647062_156661392_171	novel	translating	ENST00000448869.1	lncRNA	ENSG00000229953.1	AL590666.2	lncRNA	chr1	CTG
ENST00000654794.1_77695950_77696210_261	novel	translating	ENST00000654794.1	lncRNA	ENSG00000214293.9	APTR	lncRNA	chr7	AGG
ENST00000666526.1_65048160_65056140_279	novel	translating	ENST00000666526.1	lncRNA	ENSG00000237638.2	LINC02245	lncRNA	chr2	AGG
ENST00000628125.2_195718180_195733315_183	novel	translating	ENST00000628125.2	lncRNA	ENSG00000242086.8	MUC20-OT1	lncRNA	chr3	CTG
ENST00000641315.1_97852262_97859324_1122	novel	translating	ENST00000641315.1	lncRNA	ENSG00000284707.2	AC079781.5	lncRNA	chr7	TTG
ENST00000668512.1_85677624_85677653_30	novel	translating	ENST00000668512.1	lncRNA	ENSG00000203875.13	SNHG5	lncRNA	chr6	ATG
ENST00000564492.1_22566795_22567857_75	novel	translating	ENST00000564492.1	lncRNA	ENSG00000259974.3	LINC00261	lncRNA	chr20	ATC
ENST00000445466.2_152268812_152269528_351	novel	translating	ENST00000445466.2	lncRNA	ENSG00000229619.4	MBNL1-AS1	lncRNA	chr3	ATG
ENST00000655834.1_85677332_85677969_177	novel	translating	ENST00000655834.1	lncRNA	ENSG00000203875.13	SNHG5	lncRNA	chr6	CTG
ENST00000572067.1_67883991_67884128_138	novel	translating	ENST00000572067.1	lncRNA	ENSG00000263126.1	AC040162.3	lncRNA	chr16	GTG
ENST00000416200.1_199470652_199471041_390	novel	translating	ENST00000416200.1	lncRNA	ENSG00000225953.3	SATB2-AS1	lncRNA	chr2	AAG
ENST00000499732.3_65423140_65423679_297	novel	translating	ENST00000499732.3	lncRNA	ENSG00000245532.9	NEAT1	lncRNA	chr11	AGG
ENST00000645449.1_69476679_69477089_411	novel	translating	ENST00000645449.1	lncRNA	ENSG00000255774.2	LINC02747	lncRNA	chr11	ACG
ENST00000525653.1_70355043_70366528_333	novel	translating	ENST00000525653.1	lncRNA	ENSG00000197568.14	HHLA3	lncRNA	chr1	GTG
ENST00000453348.1_1738896_1739123_228	novel	translating	ENST00000453348.1	lncRNA	ENSG00000236081.1	ELFN1-AS1	lncRNA	chr7	AGG
ENST00000547717.1_53467273_53467320_48	novel	translating	ENST00000547717.1	lncRNA	ENSG00000257379.1	AC023509.1	lncRNA	chr12	ATG
ENST00000590513.2_42554446_42554706_261	novel	translating	ENST00000590513.2	lncRNA	ENSG00000266962.2	AC067852.2	lncRNA	chr17	AGG
ENST00000602819.6_118278787_118279039_102	novel	translating	ENST00000602819.6	lncRNA	ENSG00000269893.8	SNHG8	lncRNA	chr4	GTG
ENST00000470714.5_100336116_100338223_267	novel	translating	ENST00000470714.5	lncRNA	ENSG00000272752.6	STAG3L5P-PVRIG2P-PILRB	lncRNA	chr7	AAG
ENST00000508163.1_87318400_87340605_153	novel	translating	ENST00000508163.1	lncRNA	ENSG00000255723.1	AC108516.2	lncRNA	chr4	TTG
ENST00000564629.1_31458954_31459733_780	novel	translating	ENST00000564629.1	lncRNA	ENSG00000260267.1	AC026471.1	lncRNA	chr16	AGG
ENST00000547717.1_53459373_53461064_81	novel	translating	ENST00000547717.1	lncRNA	ENSG00000257379.1	AC023509.1	lncRNA	chr12	AGG
ENST00000566869.1_66943327_66963197_156	novel	translating	ENST00000566869.1	lncRNA	ENSG00000265408.1	AC009084.1	lncRNA	chr16	AAG
ENST00000573341.6_47099932_47100246_315	novel	translating	ENST00000573341.6	lncRNA	ENSG00000262879.6	AC005670.3	lncRNA	chr17	CTG
ENST00000671646.1_21512506_21551656_864	novel	translating	ENST00000671646.1	lncRNA	ENSG00000212719.13	LINC02693	lncRNA	chr17	GTG
ENST00000618276.1_100965400_100966611_684	novel	translating	ENST00000618276.1	lncRNA	ENSG00000274993.1	AC254629.1	lncRNA	chr7	CTG
ENST00000655317.1_49862041_49862597_354	novel	translating	ENST00000655317.1	lncRNA	ENSG00000282885.2	AL627171.2	lncRNA	chr14	ATA
ENST00000641877.1_47971386_47981499_1488	novel	translating	ENST00000641877.1	lncRNA	ENSG00000263798.2	AC018521.1	lncRNA	chr17	ATC
ENST00000648926.1_77089213_77089392_180	novel	translating	ENST00000648926.1	lncRNA	ENSG00000234912.12	SNHG20	lncRNA	chr17	ATT
ENST00000590513.2_42554276_42554512_237	novel	translating	ENST00000590513.2	lncRNA	ENSG00000266962.2	AC067852.2	lncRNA	chr17	AAG
ENST00000610494.1_20703249_20703713_465	novel	translating	ENST00000610494.1	lncRNA	ENSG00000278291.1	AL161772.1	lncRNA	chr13	GTG
ENST00000609803.2_45727421_45727627_207	novel	translating	ENST00000609803.2	lncRNA	ENSG00000273015.2	AC008124.1	lncRNA	chr12	GTG
ENST00000668354.1_136726763_136726816_54	novel	translating	ENST00000668354.1	lncRNA	ENSG00000233016.7	SNHG7	lncRNA	chr9	ATT
ENST00000583184.1_32018910_32037144_147	novel	translating	ENST00000583184.1	lncRNA	ENSG00000263917.1	AC011825.3	lncRNA	chr18	CTG
ENST00000451809.6_79453988_79454947_339	novel	translating	ENST00000451809.6	lncRNA	ENSG00000234456.8	MAGI2-AS3	lncRNA	chr7	ACG
ENST00000518049.1_143367966_143368376_411	novel	translating	ENST00000518049.1	lncRNA	ENSG00000254389.3	RHPN1-AS1	lncRNA	chr8	AGG
ENST00000534336.1_65506004_65506096_93	novel	translating	ENST00000534336.1	lncRNA	ENSG00000251562.8	MALAT1	lncRNA	chr11	ATG
ENST00000499525.1_28589306_28589458_153	novel	translating	ENST00000499525.1	lncRNA	ENSG00000246350.1	AL049543.1	lncRNA	chr6	ATC
ENST00000608317.1_155003660_155004058_399	novel	translating	ENST00000608317.1	lncRNA	ENSG00000273344.1	PAXIP1-AS1	lncRNA	chr7	ATT
ENST00000582262.1_47945442_47970643_159	novel	translating	ENST00000582262.1	lncRNA	ENSG00000263798.2	AC018521.1	lncRNA	chr17	ACG
ENST00000610494.1_20703355_20703696_342	novel	translating	ENST00000610494.1	lncRNA	ENSG00000278291.1	AL161772.1	lncRNA	chr13	ACG
ENST00000613231.1_57710343_57710588_246	novel	translating	ENST00000613231.1	lncRNA	ENSG00000278709.2	NKILA	lncRNA	chr20	CTG
ENST00000619449.2_65502576_65502665_90	novel	translating	ENST00000619449.2	lncRNA	ENSG00000251562.8	MALAT1	lncRNA	chr11	ATG
ENST00000557373.1_34874847_34875338_492	novel	translating	ENST00000557373.1	lncRNA	ENSG00000258738.1	AL121603.2	lncRNA	chr14	CTG
ENST00000653647.1_90841180_90852990_354	novel	translating	ENST00000653647.1	lncRNA	ENSG00000259704.2	AC124248.1	lncRNA	chr15	CTG
ENST00000666493.1_73944318_73944627_141	novel	translating	ENST00000666493.1	lncRNA	ENSG00000225470.8	JPX	lncRNA	chrX	ATC
ENST00000609975.1_95526285_95526431_147	novel	translating	ENST00000609975.1	lncRNA	ENSG00000272913.1	AC009237.14	lncRNA	chr2	ATA
ENST00000563635.5_75800813_75804545_327	novel	translating	ENST00000563635.5	lncRNA	ENSG00000261553.5	AL137782.1	lncRNA	chr13	TTG
ENST00000566056.1_30953466_30953567_102	novel	translating	ENST00000566056.1	lncRNA	ENSG00000261487.1	AC135048.1	lncRNA	chr16	TTG
ENST00000537262.1_132701277_132704684_159	novel	translating	ENST00000537262.1	lncRNA	ENSG00000256632.3	AC135586.2	lncRNA	chr12	AAG
ENST00000534336.1_65501541_65501705_165	novel	translating	ENST00000534336.1	lncRNA	ENSG00000251562.8	MALAT1	lncRNA	chr11	AGG
ENST00000650631.1_168701095_168714259_69	novel	translating	ENST00000650631.1	lncRNA	ENSG00000285622.1	AL135926.1	lncRNA	chr1	CTG
ENST00000656509.1_73944368_73947025_204	novel	translating	ENST00000656509.1	lncRNA	ENSG00000225470.8	JPX	lncRNA	chrX	ACG
ENST00000673857.1_31463131_31463395_174	novel	translating	ENST00000673857.1	lncRNA	ENSG00000288587.1	AL645933.3	lncRNA	chr6	ATC
ENST00000608721.1_160991481_160992329_849	novel	translating	ENST00000608721.1	lncRNA	ENSG00000272841.1	MAP3K4-AS1	lncRNA	chr6	AAG
ENST00000479606.5_20985879_20988045_135	novel	translating	ENST00000479606.5	lncRNA	ENSG00000285314.1	AC002470.2	lncRNA	chr22	AAG
ENST00000581067.1_5237952_5238167_216	novel	translating	ENST00000581067.1	lncRNA	ENSG00000264575.1	LINC00526	lncRNA	chr18	AGG
ENST00000336600.6_44000605_44003123_741	novel	translating	ENST00000336600.6	lncRNA	ENSG00000181577.16	C6orf223	lncRNA	chr6	CTG
ENST00000662213.1_38426423_38431055_96	novel	translating	ENST00000662213.1	lncRNA	ENSG00000196756.13	SNHG17	lncRNA	chr20	ATC
ENST00000562866.1_89711916_89716888_855	novel	translating	ENST00000562866.1	lncRNA	ENSG00000261373.1	VPS9D1-AS1	lncRNA	chr16	AGG
ENST00000564834.1_152464880_152464984_105	novel	translating	ENST00000564834.1	lncRNA	ENSG00000261455.1	LINC01003	lncRNA	chr7	ATC
ENST00000527986.5_28524578_28532724_378	novel	translating	ENST00000527986.5	lncRNA	ENSG00000254635.6	WAC-AS1	lncRNA	chr10	GTG
ENST00000597230.2_58278528_58278749_222	novel	translating	ENST00000597230.2	lncRNA	ENSG00000268516.2	AC020915.2	lncRNA	chr19	AGG
ENST00000447221.1_136726998_136728052_261	novel	translating	ENST00000447221.1	lncRNA	ENSG00000233016.7	SNHG7	lncRNA	chr9	CTG
ENST00000449500.1_63627231_63628348_321	novel	translating	ENST00000449500.1	lncRNA	ENSG00000232442.1	MHENCR	lncRNA	chr20	CTG
ENST00000662660.1_21002298_21002450_153	novel	translating	ENST00000662660.1	lncRNA	ENSG00000230513.2	THAP7-AS1	lncRNA	chr22	GTG
ENST00000480284.1_157010848_157015929_501	novel	translating	ENST00000480284.1	lncRNA	ENSG00000243479.3	MNX1-AS1	lncRNA	chr7	CTG
ENST00000483578.1_30748427_30748846_108	novel	translating	ENST00000483578.1	lncRNA	ENSG00000260899.1	AC106886.2	lncRNA	chr16	CTG
ENST00000619449.2_65500397_65500597_201	novel	translating	ENST00000619449.2	lncRNA	ENSG00000251562.8	MALAT1	lncRNA	chr11	AGG
ENST00000526623.2_65180771_65181819_897	novel	translating	ENST00000526623.2	lncRNA	ENSG00000254614.2	AP003068.2	lncRNA	chr11	ATC
ENST00000576232.1_1399595_1400342_276	novel	translating	ENST00000576232.1	lncRNA	ENSG00000224870.7	MRPL20-AS1	lncRNA	chr1	CTG
ENST00000662999.1_231522612_231528586_354	novel	translating	ENST00000662999.1	lncRNA	ENSG00000233461.6	AL445524.1	lncRNA	chr1	AGG
ENST00000654728.1_74597277_74597555_279	novel	translating	ENST00000654728.1	lncRNA	ENSG00000264247.2	LINC00909	lncRNA	chr18	AGG
ENST00000504300.2_80485538_80488065_312	novel	translating	ENST00000504300.2	lncRNA	ENSG00000249042.6	AC008771.1	lncRNA	chr5	CTG
ENST00000636651.2_40559526_40560137_612	novel	translating	ENST00000636651.2	lncRNA	ENSG00000288542.1	AL133318.1	lncRNA	chr13	ATG
ENST00000485635.1_160179017_160201138_465	novel	translating	ENST00000485635.1	lncRNA	ENSG00000285155.1	AC092153.1	lncRNA	chr2	AAG
ENST00000620617.1_19864226_19864627_402	novel	translating	ENST00000620617.1	lncRNA	ENSG00000275964.1	AL355001.2	lncRNA	chr13	GTG
ENST00000566699.2_140177577_140177801_225	novel	translating	ENST00000566699.2	lncRNA	ENSG00000260231.2	KDM7A-DT	lncRNA	chr7	TTG
ENST00000575312.1_81702995_81703099_105	novel	translating	ENST00000575312.1	lncRNA	ENSG00000262049.1	AC139530.1	lncRNA	chr17	ACG
ENST00000409786.1_170713634_170714563_930	novel	translating	ENST00000409786.1	lncRNA	ENSG00000222033.1	LINC01124	lncRNA	chr2	CTG
ENST00000564302.5_40838673_40844305_141	novel	translating	ENST00000564302.5	lncRNA	ENSG00000261183.5	SPINT1-AS1	lncRNA	chr15	AGG
ENST00000501855.6_180831073_180831934_333	novel	translating	ENST00000501855.6	lncRNA	ENSG00000245060.8	LINC00847	lncRNA	chr5	ATC
ENST00000613231.1_57710359_57710526_168	novel	translating	ENST00000613231.1	lncRNA	ENSG00000278709.2	NKILA	lncRNA	chr20	AGG
ENST00000655317.1_49862046_49862590_342	novel	translating	ENST00000655317.1	lncRNA	ENSG00000282885.2	AL627171.2	lncRNA	chr14	CTG
ENST00000636161.1_161399416_161399748_333	novel	translating	ENST00000636161.1	lncRNA	ENSG00000283696.1	AL592295.4	lncRNA	chr1	GTG
ENST00000318291.4_643290_643526_237	novel	translating	ENST00000318291.4	lncRNA	ENSG00000177406.5	NINJ2-AS1	lncRNA	chr12	CTG
ENST00000564834.1_152464876_152464947_72	novel	translating	ENST00000564834.1	lncRNA	ENSG00000261455.1	LINC01003	lncRNA	chr7	CTG
ENST00000602755.1_109100221_109100379_159	novel	translating	ENST00000602755.1	lncRNA	ENSG00000270066.3	AL356488.2	lncRNA	chr1	CTG
ENST00000564808.6_19114122_19114781_144	novel	translating	ENST00000564808.6	lncRNA	ENSG00000261427.6	AC099518.3	lncRNA	chr16	AGG
ENST00000517898.1_59120035_59120490_192	novel	translating	ENST00000517898.1	lncRNA	ENSG00000167912.6	AC090152.1	lncRNA	chr8	GTG
ENST00000664186.1_120850860_120850985_126	novel	translating	ENST00000664186.1	lncRNA	ENSG00000287979.1	AC253572.1	lncRNA	chr1	ATA
ENST00000445551.1_47434356_47434640_285	novel	translating	ENST00000445551.1	lncRNA	ENSG00000237424.1	FOXD2-AS1	lncRNA	chr1	CTG
ENST00000441504.2_52713325_52713369_45	novel	translating	ENST00000441504.2	lncRNA	ENSG00000226950.8	DANCR	lncRNA	chr4	AAG
ENST00000564834.1_152464584_152465039_456	novel	translating	ENST00000564834.1	lncRNA	ENSG00000261455.1	LINC01003	lncRNA	chr7	GTG
ENST00000641390.1_97859318_97859359_42	novel	translating	ENST00000641390.1	lncRNA	ENSG00000284707.2	AC079781.5	lncRNA	chr7	AAG
ENST00000658840.1_127999166_127999294_129	novel	translating	ENST00000658840.1	lncRNA	ENSG00000249859.12	PVT1	lncRNA	chr8	AGG
ENST00000618227.1_65505109_65505219_111	novel	translating	ENST00000618227.1	lncRNA	ENSG00000251562.8	MALAT1	lncRNA	chr11	CTG
ENST00000423943.2_159961260_159976677_180	novel	translating	ENST00000423943.2	lncRNA	ENSG00000224259.7	LINC01133	lncRNA	chr1	AAG
ENST00000608721.1_160992058_160992333_276	novel	translating	ENST00000608721.1	lncRNA	ENSG00000272841.1	MAP3K4-AS1	lncRNA	chr6	AGG
ENST00000585572.1_42536562_42536633_72	novel	translating	ENST00000585572.1	lncRNA	ENSG00000266929.1	AC067852.1	lncRNA	chr17	GTG
ENST00000623726.1_37886747_37887232_486	novel	translating	ENST00000623726.1	lncRNA	ENSG00000279738.1	AL022311.1	lncRNA	chr22	CTG
ENST00000670958.1_38434544_38435401_288	novel	translating	ENST00000670958.1	lncRNA	ENSG00000196756.13	SNHG17	lncRNA	chr20	AGG
ENST00000558388.6_31223310_31230714_357	novel	translating	ENST00000558388.6	lncRNA	ENSG00000259772.6	AC012236.1	lncRNA	chr15	AAG
ENST00000472367.5_16439630_16463193_282	novel	translating	ENST00000472367.5	lncRNA	ENSG00000175061.18	SNHG29	lncRNA	chr17	CTG
ENST00000656824.1_38446721_38447984_441	novel	translating	ENST00000656824.1	lncRNA	ENSG00000174365.20	SNHG11	lncRNA	chr20	CTG
ENST00000638550.2_22567795_22567875_81	novel	translating	ENST00000638550.2	lncRNA	ENSG00000259974.3	LINC00261	lncRNA	chr20	ATA
ENST00000501122.2_65441349_65441465_117	novel	translating	ENST00000501122.2	lncRNA	ENSG00000245532.9	NEAT1	lncRNA	chr11	ATG
ENST00000619449.2_65502324_65502434_111	novel	translating	ENST00000619449.2	lncRNA	ENSG00000251562.8	MALAT1	lncRNA	chr11	CTG
ENST00000520360.6_27184719_27185084_366	novel	translating	ENST00000520360.6	lncRNA	ENSG00000240990.10	HOXA11-AS	lncRNA	chr7	CTG
ENST00000638550.2_22565093_22566808_150	novel	translating	ENST00000638550.2	lncRNA	ENSG00000259974.3	LINC00261	lncRNA	chr20	AAG
ENST00000547717.1_53455903_53467409_759	novel	translating	ENST00000547717.1	lncRNA	ENSG00000257379.1	AC023509.1	lncRNA	chr12	ATC
ENST00000433510.2_48636515_48646741_396	novel	translating	ENST00000433510.2	lncRNA	ENSG00000272763.1	AC103702.2	lncRNA	chr17	AGG
ENST00000653426.1_27798072_27806018_519	novel	translating	ENST00000653426.1	lncRNA	ENSG00000267575.7	AC006504.5	lncRNA	chr19	AAG
ENST00000434729.6_38446766_38447569_351	novel	translating	ENST00000434729.6	lncRNA	ENSG00000174365.20	SNHG11	lncRNA	chr20	ATC
ENST00000636651.2_40559526_40611098_1413	novel	translating	ENST00000636651.2	lncRNA	ENSG00000288542.1	AL133318.1	lncRNA	chr13	TTG
ENST00000653305.1_44985340_44985495_156	novel	translating	ENST00000653305.1	lncRNA	ENSG00000232956.9	SNHG15	lncRNA	chr7	GTG
ENST00000662685.1_59120366_59120536_171	novel	translating	ENST00000662685.1	lncRNA	ENSG00000167912.6	AC090152.1	lncRNA	chr8	ACG
ENST00000433510.2_48636515_48646648_303	novel	translating	ENST00000433510.2	lncRNA	ENSG00000272763.1	AC103702.2	lncRNA	chr17	CTG
ENST00000547717.1_53459294_53459326_33	novel	translating	ENST00000547717.1	lncRNA	ENSG00000257379.1	AC023509.1	lncRNA	chr12	ATA
ENST00000581080.1_40340871_40341350_480	novel	translating	ENST00000581080.1	lncRNA	ENSG00000265666.1	RARA-AS1	lncRNA	chr17	GTG
ENST00000623091.1_180831182_180831469_288	novel	translating	ENST00000623091.1	lncRNA	ENSG00000278970.2	HEIH	lncRNA	chr5	ATT
ENST00000652782.1_74597277_74597555_279	novel	translating	ENST00000652782.1	lncRNA	ENSG00000264247.2	LINC00909	lncRNA	chr18	AGG
ENST00000565336.1_93847484_93847591_108	novel	translating	ENST00000565336.1	lncRNA	ENSG00000260464.1	AL049796.1	lncRNA	chr1	GTG
ENST00000595086.5_195729724_195733484_351	novel	translating	ENST00000595086.5	lncRNA	ENSG00000242086.8	MUC20-OT1	lncRNA	chr3	AAG
ENST00000504773.1_202015157_202015543_387	novel	translating	ENST00000504773.1	lncRNA	ENSG00000249007.1	AL691482.3	lncRNA	chr1	CTG
ENST00000342584.3_471359_471670_312	novel	translating	ENST00000342584.3	lncRNA	ENSG00000188242.4	PP7080	lncRNA	chr5	CTG
ENST00000667573.1_73944318_73944452_135	novel	translating	ENST00000667573.1	lncRNA	ENSG00000225470.8	JPX	lncRNA	chrX	ATC
ENST00000608940.1_48639089_48639232_144	novel	translating	ENST00000608940.1	lncRNA	ENSG00000272763.1	AC103702.2	lncRNA	chr17	ATA
ENST00000615671.2_50354289_50354858_570	novel	translating	ENST00000615671.2	lncRNA	ENSG00000285410.1	GABPB1-IT1	lncRNA	chr15	AGG
ENST00000508179.1_9546498_9549088_132	novel	translating	ENST00000508179.1	lncRNA	ENSG00000250786.2	SNHG18	lncRNA	chr5	GTG
ENST00000666604.1_37079864_37086749_249	novel	translating	ENST00000666604.1	lncRNA	ENSG00000281649.2	EBLN3P	lncRNA	chr9	GTG
ENST00000582911.5_16439025_16440249_168	novel	translating	ENST00000582911.5	lncRNA	ENSG00000175061.18	SNHG29	lncRNA	chr17	ATA
ENST00000664327.1_28525925_28532972_615	novel	translating	ENST00000664327.1	lncRNA	ENSG00000254635.6	WAC-AS1	lncRNA	chr10	CTG
ENST00000572067.1_67883108_67883200_93	novel	translating	ENST00000572067.1	lncRNA	ENSG00000263126.1	AC040162.3	lncRNA	chr16	CTG
ENST00000618862.2_123973976_124088479_357	novel	translating	ENST00000618862.2	lncRNA	ENSG00000274874.2	AC068790.8	lncRNA	chr12	ACG
ENST00000570344.1_1399661_1400287_159	novel	translating	ENST00000570344.1	lncRNA	ENSG00000224870.7	MRPL20-AS1	lncRNA	chr1	ATC
ENST00000651540.1_148941530_148941553_24	novel	translating	ENST00000651540.1	lncRNA	ENSG00000286171.1	AC073140.1	lncRNA	chr7	ATT
ENST00000564629.1_31459127_31459402_276	novel	translating	ENST00000564629.1	lncRNA	ENSG00000260267.1	AC026471.1	lncRNA	chr16	AAG
ENST00000671336.1_73944368_73999072_471	novel	translating	ENST00000671336.1	lncRNA	ENSG00000225470.8	JPX	lncRNA	chrX	ACG
ENST00000428687.1_247210725_247211536_279	novel	translating	ENST00000428687.1	lncRNA	ENSG00000232347.1	AL390728.5	lncRNA	chr1	CTG
ENST00000531049.1_13376291_13376389_99	novel	translating	ENST00000531049.1	lncRNA	ENSG00000180861.9	LINC01559	lncRNA	chr12	ATT
ENST00000417262.5_202811120_202811815_492	novel	translating	ENST00000417262.5	lncRNA	ENSG00000228288.7	PCAT6	lncRNA	chr1	AGG
ENST00000433510.2_48636400_48636558_159	novel	translating	ENST00000433510.2	lncRNA	ENSG00000272763.1	AC103702.2	lncRNA	chr17	ATT
ENST00000433510.2_48636400_48636630_231	novel	translating	ENST00000433510.2	lncRNA	ENSG00000272763.1	AC103702.2	lncRNA	chr17	AGG
ENST00000581801.6_72592242_72592637_396	novel	translating	ENST00000581801.6	lncRNA	ENSG00000227036.8	LINC00511	lncRNA	chr17	ACG
ENST00000586942.6_76557776_76558426_135	novel	translating	ENST00000586942.6	lncRNA	ENSG00000163597.15	SNHG16	lncRNA	chr17	AGG
ENST00000591501.1_10653228_10653707_480	novel	translating	ENST00000591501.1	lncRNA	ENSG00000267100.1	ILF3-DT	lncRNA	chr19	GTG
ENST00000670109.1_31463787_31464011_225	novel	translating	ENST00000670109.1	lncRNA	ENSG00000206337.12	HCP5	lncRNA	chr6	GTG
ENST00000650131.2_72592228_72592512_285	novel	translating	ENST00000650131.2	lncRNA	ENSG00000227036.8	LINC00511	lncRNA	chr17	ACG
ENST00000411553.3_26522159_26522212_54	novel	translating	ENST00000411553.3	lncRNA	ENSG00000228223.3	HCG11	lncRNA	chr6	AGG
ENST00000591325.1_58280394_58295533_1875	novel	translating	ENST00000591325.1	lncRNA	ENSG00000267216.1	ZNF8-ERVK3-1	lncRNA	chr19	AGG
ENST00000617489.1_65505210_65505620_186	novel	translating	ENST00000617489.1	lncRNA	ENSG00000251562.8	MALAT1	lncRNA	chr11	AGG
ENST00000416970.5_136726404_136728063_237	novel	translating	ENST00000416970.5	lncRNA	ENSG00000233016.7	SNHG7	lncRNA	chr9	AGG
ENST00000500853.1_23225242_23225319_78	novel	translating	ENST00000500853.1	lncRNA	ENSG00000246582.3	AC100861.1	lncRNA	chr8	ACG
ENST00000563635.5_75549802_75560757_78	novel	translating	ENST00000563635.5	lncRNA	ENSG00000261553.5	AL137782.1	lncRNA	chr13	AGG
ENST00000503578.5_201382274_201382722_123	novel	translating	ENST00000503578.5	lncRNA	ENSG00000286600.1	AC119427.2	lncRNA	chr1	AGG
ENST00000670109.1_31463734_31463889_156	novel	translating	ENST00000670109.1	lncRNA	ENSG00000206337.12	HCP5	lncRNA	chr6	ATC
ENST00000615671.2_50354701_50354859_159	novel	translating	ENST00000615671.2	lncRNA	ENSG00000285410.1	GABPB1-IT1	lncRNA	chr15	AAG
ENST00000570072.5_2092935_2094924_282	novel	translating	ENST00000570072.5	lncRNA	ENSG00000259933.6	AC009065.2	lncRNA	chr16	GTG
ENST00000573167.2_81033243_81034870_462	novel	translating	ENST00000573167.2	lncRNA	ENSG00000226137.5	BAIAP2-DT	lncRNA	chr17	AGG
ENST00000659400.1_38429620_38429901_282	novel	translating	ENST00000659400.1	lncRNA	ENSG00000196756.13	SNHG17	lncRNA	chr20	CTG
ENST00000608317.1_155003597_155004058_462	novel	translating	ENST00000608317.1	lncRNA	ENSG00000273344.1	PAXIP1-AS1	lncRNA	chr7	CTG
ENST00000566699.2_140177321_140177545_225	novel	translating	ENST00000566699.2	lncRNA	ENSG00000260231.2	KDM7A-DT	lncRNA	chr7	AGG
ENST00000625883.2_140784019_140784624_606	novel	translating	ENST00000625883.2	lncRNA	ENSG00000203930.12	LINC00632	lncRNA	chrX	ATC
ENST00000586942.6_76557791_76558426_120	novel	translating	ENST00000586942.6	lncRNA	ENSG00000163597.15	SNHG16	lncRNA	chr17	CTG
ENST00000582106.1_81927854_81928324_471	novel	translating	ENST00000582106.1	lncRNA	ENSG00000265688.2	MAFG-DT	lncRNA	chr17	CTG
ENST00000609228.1_111841385_111841552_168	novel	translating	ENST00000609228.1	lncRNA	ENSG00000234608.8	MAPKAPK5-AS1	lncRNA	chr12	ATA
ENST00000431770.1_93592221_93594417_333	novel	translating	ENST00000431770.1	lncRNA	ENSG00000224093.5	BCAR3-AS1	lncRNA	chr1	CTG
ENST00000667729.1_79454010_79454984_354	novel	translating	ENST00000667729.1	lncRNA	ENSG00000234456.8	MAGI2-AS3	lncRNA	chr7	AAG
ENST00000655628.1_128082771_128083022_252	novel	translating	ENST00000655628.1	lncRNA	ENSG00000245937.8	LINC01184	lncRNA	chr5	ATG
ENST00000655411.1_9546317_9549012_237	novel	translating	ENST00000655411.1	lncRNA	ENSG00000250786.2	SNHG18	lncRNA	chr5	CTG
ENST00000418747.2_128114660_128115196_150	novel	translating	ENST00000418747.2	lncRNA	ENSG00000234771.3	SLC25A25-AS1	lncRNA	chr9	AGG
ENST00000581621.1_7580132_7580206_75	novel	translating	ENST00000581621.1	lncRNA	ENSG00000264772.6	AC016876.2	lncRNA	chr17	AAG
ENST00000560255.2_79922823_79923773_951	novel	translating	ENST00000560255.2	lncRNA	ENSG00000259642.2	ST20-AS1	lncRNA	chr15	CTG
ENST00000527564.1_101347805_101348535_417	novel	translating	ENST00000527564.1	lncRNA	ENSG00000254531.1	FLJ20021	lncRNA	chr4	CTG
ENST00000566699.2_140177565_140177801_237	novel	translating	ENST00000566699.2	lncRNA	ENSG00000260231.2	KDM7A-DT	lncRNA	chr7	ACG
ENST00000561122.1_56917766_56918434_669	novel	translating	ENST00000561122.1	lncRNA	ENSG00000285331.2	AC090517.5	lncRNA	chr15	AGG
ENST00000653711.1_37086686_37086832_147	novel	translating	ENST00000653711.1	lncRNA	ENSG00000281649.2	EBLN3P	lncRNA	chr9	ATC
ENST00000653508.1_21551007_21551336_330	novel	translating	ENST00000653508.1	lncRNA	ENSG00000212719.13	LINC02693	lncRNA	chr17	TTG
ENST00000462662.1_128455847_128455945_99	novel	translating	ENST00000462662.1	lncRNA	ENSG00000273184.1	AC010655.4	lncRNA	chr7	ATA
ENST00000618589.1_145281151_145281198_48	novel	translating	ENST00000618589.1	lncRNA	ENSG00000276216.1	AC245014.3	lncRNA	chr1	AGG
ENST00000537361.1_120968906_120980837_297	novel	translating	ENST00000537361.1	lncRNA	ENSG00000241388.5	HNF1A-AS1	lncRNA	chr12	CTG
ENST00000534336.1_65501644_65501781_138	novel	translating	ENST00000534336.1	lncRNA	ENSG00000251562.8	MALAT1	lncRNA	chr11	CTG
ENST00000607312.1_44404450_44405655_204	novel	translating	ENST00000607312.1	lncRNA	ENSG00000237361.3	TUSC8	lncRNA	chr13	GTG
ENST00000505973.1_27598234_27629901_1167	novel	translating	ENST00000505973.1	lncRNA	ENSG00000259080.1	AC074091.2	lncRNA	chr2	CTG
ENST00000323813.3_657879_658322_444	novel	translating	ENST00000323813.3	lncRNA	ENSG00000176912.5	TYMSOS	lncRNA	chr18	AGG
ENST00000657306.1_129488771_129488875_105	novel	translating	ENST00000657306.1	lncRNA	ENSG00000204054.14	LINC00963	lncRNA	chr9	AGG
ENST00000431770.1_93592208_93592474_267	novel	translating	ENST00000431770.1	lncRNA	ENSG00000224093.5	BCAR3-AS1	lncRNA	chr1	ATC
ENST00000397703.6_23103002_23103466_465	novel	translating	ENST00000397703.6	lncRNA	ENSG00000284948.1	AC107959.4	lncRNA	chr8	ATG
ENST00000536835.2_29675015_29677200_537	novel	translating	ENST00000536835.2	lncRNA	ENSG00000256802.2	AC022613.1	lncRNA	chr15	CTG
ENST00000659753.1_38427283_38427372_90	novel	translating	ENST00000659753.1	lncRNA	ENSG00000196756.13	SNHG17	lncRNA	chr20	AAG
ENST00000655968.1_44211132_44211260_129	novel	translating	ENST00000655968.1	lncRNA	ENSG00000223891.6	OSER1-DT	lncRNA	chr20	ATC
ENST00000671496.1_53109835_53110074_240	novel	translating	ENST00000671496.1	lncRNA	ENSG00000247796.3	AC008966.1	lncRNA	chr5	ACG
ENST00000360656.2_154428181_154428303_123	novel	translating	ENST00000360656.2	lncRNA	ENSG00000197180.2	CH17-340M24.3	lncRNA	chrX	ATG
ENST00000447221.1_136726005_136726247_243	novel	translating	ENST00000447221.1	lncRNA	ENSG00000233016.7	SNHG7	lncRNA	chr9	CTG
ENST00000527564.1_101348513_101348770_258	novel	translating	ENST00000527564.1	lncRNA	ENSG00000254531.1	FLJ20021	lncRNA	chr4	ACG
ENST00000354921.7_177929861_177968026_3228	novel	translating	ENST00000354921.7	lncRNA	ENSG00000254154.8	CRYZL2P-SEC16B	lncRNA	chr1	CTG
ENST00000656928.1_156441263_156605709_363	novel	translating	ENST00000656928.1	lncRNA	ENSG00000182648.13	LINC01006	lncRNA	chr7	ATG
ENST00000377722.2_155964556_155964717_162	novel	translating	ENST00000377722.2	lncRNA	ENSG00000204876.4	AC021218.1	lncRNA	chr7	CTG
ENST00000664186.1_120850801_120850977_177	novel	translating	ENST00000664186.1	lncRNA	ENSG00000287979.1	AC253572.1	lncRNA	chr1	CTG
ENST00000333319.6_156640007_156640654_648	novel	translating	ENST00000333319.6	lncRNA	ENSG00000182648.13	LINC01006	lncRNA	chr7	ATG
ENST00000565493.2_36050395_36050718_324	novel	translating	ENST00000565493.2	lncRNA	ENSG00000260032.2	NORAD	lncRNA	chr20	ATG
ENST00000565113.5_55359642_55359713_72	novel	translating	ENST00000565113.5	lncRNA	ENSG00000261771.5	DNAAF4-CCPG1	lncRNA	chr15	ACG
ENST00000453426.2_32844091_32845740_507	novel	translating	ENST00000453426.2	lncRNA	ENSG00000204261.9	PSMB8-AS1	lncRNA	chr6	ATC
ENST00000521399.5_66922379_66925518_96	novel	translating	ENST00000521399.5	lncRNA	ENSG00000245910.8	SNHG6	lncRNA	chr8	AGG
ENST00000658840.1_127999131_127999253_123	novel	translating	ENST00000658840.1	lncRNA	ENSG00000249859.12	PVT1	lncRNA	chr8	ATA
ENST00000665735.1_38435196_38435336_141	novel	translating	ENST00000665735.1	lncRNA	ENSG00000196756.13	SNHG17	lncRNA	chr20	GTG
ENST00000494022.1_32117076_32117383_93	novel	translating	ENST00000494022.1	lncRNA	ENSG00000284829.1	AL662884.2	lncRNA	chr6	CTG
ENST00000585572.1_42536513_42538357_162	novel	translating	ENST00000585572.1	lncRNA	ENSG00000266929.1	AC067852.1	lncRNA	chr17	ACG
ENST00000642367.1_65423555_65424015_177	novel	translating	ENST00000642367.1	lncRNA	ENSG00000245532.9	NEAT1	lncRNA	chr11	TTG
ENST00000509921.2_180831003_180834328_315	novel	translating	ENST00000509921.2	lncRNA	ENSG00000245060.8	LINC00847	lncRNA	chr5	GTG
ENST00000655411.1_9546388_9548993_147	novel	translating	ENST00000655411.1	lncRNA	ENSG00000250786.2	SNHG18	lncRNA	chr5	TTG
ENST00000641877.1_47978871_47980605_60	novel	translating	ENST00000641877.1	lncRNA	ENSG00000263798.2	AC018521.1	lncRNA	chr17	TTG
ENST00000413053.2_64891027_64891212_186	novel	translating	ENST00000413053.2	lncRNA	ENSG00000229719.5	MIR194-2HG	lncRNA	chr11	ATT
ENST00000666950.1_5238179_5238298_120	novel	translating	ENST00000666950.1	lncRNA	ENSG00000263753.8	LINC00667	lncRNA	chr18	ATG
ENST00000445003.5_50267592_50278326_345	novel	translating	ENST00000445003.5	lncRNA	ENSG00000224397.7	PELATON	lncRNA	chr20	AGG
ENST00000649329.1_140784360_140784665_306	novel	translating	ENST00000649329.1	lncRNA	ENSG00000203930.12	LINC00632	lncRNA	chrX	AAG
ENST00000527705.2_13373207_13376234_243	novel	translating	ENST00000527705.2	lncRNA	ENSG00000180861.9	LINC01559	lncRNA	chr12	AGG
ENST00000656502.1_38449441_38450445_300	novel	translating	ENST00000656502.1	lncRNA	ENSG00000174365.20	SNHG11	lncRNA	chr20	AAG
ENST00000605778.1_35695445_35695711_267	novel	translating	ENST00000605778.1	lncRNA	ENSG00000271122.1	AC018647.2	lncRNA	chr7	TTG
ENST00000425653.2_52712605_52712796_192	novel	translating	ENST00000425653.2	lncRNA	ENSG00000226950.8	DANCR	lncRNA	chr4	CTG
ENST00000519898.6_149406985_149425254_681	novel	translating	ENST00000519898.6	lncRNA	ENSG00000249669.10	CARMN	lncRNA	chr5	TTG
ENST00000607312.1_44404524_44404604_81	novel	translating	ENST00000607312.1	lncRNA	ENSG00000237361.3	TUSC8	lncRNA	chr13	CTG
ENST00000602361.1_35657854_35657916_63	novel	translating	ENST00000602361.1	lncRNA	ENSG00000269900.3	RMRP	lncRNA	chr9	GTG
ENST00000594446.5_195729681_195729728_48	novel	translating	ENST00000594446.5	lncRNA	ENSG00000242086.8	MUC20-OT1	lncRNA	chr3	GTG
ENST00000587762.2_13836341_13836499_159	novel	translating	ENST00000587762.2	lncRNA	ENSG00000267519.6	AC020916.1	lncRNA	chr19	CTG
ENST00000668620.1_40834496_40835290_795	novel	translating	ENST00000668620.1	lncRNA	ENSG00000167920.10	TMEM99	lncRNA	chr17	CTG
ENST00000565315.1_40836156_40844270_219	novel	translating	ENST00000565315.1	lncRNA	ENSG00000261183.5	SPINT1-AS1	lncRNA	chr15	ACG
ENST00000664065.1_27805629_27806029_285	novel	translating	ENST00000664065.1	lncRNA	ENSG00000267575.7	AC006504.5	lncRNA	chr19	GTG
ENST00000671039.1_5003832_5021432_180	novel	translating	ENST00000671039.1	lncRNA	ENSG00000272142.4	LYRM4-AS1	lncRNA	chr6	ACG
ENST00000586231.1_43387200_43387283_84	novel	translating	ENST00000586231.1	lncRNA	ENSG00000188825.14	LINC00910	lncRNA	chr17	CTG
ENST00000610481.1_65500298_65500366_69	novel	translating	ENST00000610481.1	lncRNA	ENSG00000251562.8	MALAT1	lncRNA	chr11	AAG
ENST00000588785.6_44181642_44186698_213	novel	translating	ENST00000588785.6	lncRNA	ENSG00000267080.6	ASB16-AS1	lncRNA	chr17	AGG
ENST00000417721.5_49278529_49289159_408	novel	translating	ENST00000417721.5	lncRNA	ENSG00000177410.13	ZFAS1	lncRNA	chr20	ATT
ENST00000508564.1_54126123_54126590_468	novel	translating	ENST00000508564.1	lncRNA	ENSG00000250742.4	LINC02381	lncRNA	chr12	AAG
ENST00000590513.2_42552825_42553685_861	novel	translating	ENST00000590513.2	lncRNA	ENSG00000266962.2	AC067852.2	lncRNA	chr17	CTG
ENST00000653711.1_37079878_37086749_243	novel	translating	ENST00000653711.1	lncRNA	ENSG00000281649.2	EBLN3P	lncRNA	chr9	AAG
ENST00000607927.1_18078121_18078759_639	novel	translating	ENST00000607927.1	lncRNA	ENSG00000225335.3	AC016027.1	lncRNA	chr22	ACG
ENST00000467458.2_151878621_151878773_153	novel	translating	ENST00000467458.2	lncRNA	ENSG00000239911.2	PRKAG2-AS1	lncRNA	chr7	CTG
ENST00000602478.1_42615273_42615407_135	novel	translating	ENST00000602478.1	lncRNA	ENSG00000270022.3	Z93241.1	lncRNA	chr22	ACG
ENST00000504869.1_82900208_82900540_333	novel	translating	ENST00000504869.1	lncRNA	ENSG00000251022.6	THAP9-AS1	lncRNA	chr4	AGG
ENST00000564808.6_19114021_19127229_567	novel	translating	ENST00000564808.6	lncRNA	ENSG00000261427.6	AC099518.3	lncRNA	chr16	CTG
ENST00000562642.1_30948554_30956202_294	novel	translating	ENST00000562642.1	lncRNA	ENSG00000261487.1	AC135048.1	lncRNA	chr16	ATC
ENST00000563635.5_75800877_75804453_171	novel	translating	ENST00000563635.5	lncRNA	ENSG00000261553.5	AL137782.1	lncRNA	chr13	GTG
ENST00000608442.2_7772842_7773150_309	novel	translating	ENST00000608442.2	lncRNA	ENSG00000272620.2	AFAP1-AS1	lncRNA	chr4	TTG
ENST00000570285.1_75566839_75623286_345	novel	translating	ENST00000570285.1	lncRNA	ENSG00000261553.5	AL137782.1	lncRNA	chr13	AAG
ENST00000648996.1_58646657_58646785_129	novel	translating	ENST00000648996.1	lncRNA	ENSG00000258583.7	LINC01500	lncRNA	chr14	GTG
ENST00000665738.1_14947157_14947351_195	novel	translating	ENST00000665738.1	lncRNA	ENSG00000225733.6	FGD5-AS1	lncRNA	chr3	AGG
ENST00000375638.7_31834976_31835134_159	novel	translating	ENST00000375638.7	lncRNA	ENSG00000204387.14	SNHG32	lncRNA	chr6	GTG
ENST00000500118.2_6405979_6406344_366	novel	translating	ENST00000500118.2	lncRNA	ENSG00000246089.3	AC016065.1	lncRNA	chr8	CTG
ENST00000669140.1_3313325_3322925_231	novel	translating	ENST00000669140.1	lncRNA	ENSG00000287828.1	AL354743.2	lncRNA	chr1	AGG
ENST00000581361.5_16439335_16461052_309	novel	translating	ENST00000581361.5	lncRNA	ENSG00000175061.18	SNHG29	lncRNA	chr17	CTG
ENST00000501122.2_65423534_65423749_216	novel	translating	ENST00000501122.2	lncRNA	ENSG00000245532.9	NEAT1	lncRNA	chr11	CTG
ENST00000647750.1_36876223_36876654_432	novel	translating	ENST00000647750.1	lncRNA	ENSG00000285967.1	NIPBL-DT	lncRNA	chr5	TTG
ENST00000665363.1_118278820_118278975_156	novel	translating	ENST00000665363.1	lncRNA	ENSG00000269893.8	SNHG8	lncRNA	chr4	ATG
ENST00000653954.1_16441228_16441293_66	novel	translating	ENST00000653954.1	lncRNA	ENSG00000175061.18	SNHG29	lncRNA	chr17	ATG
ENST00000582965.1_64146406_64146453_48	novel	translating	ENST00000582965.1	lncRNA	ENSG00000266402.3	SNHG25	lncRNA	chr17	GTG
ENST00000447221.1_136726130_136726303_174	novel	translating	ENST00000447221.1	lncRNA	ENSG00000233016.7	SNHG7	lncRNA	chr9	GTG
ENST00000547717.1_53441741_53454749_498	novel	translating	ENST00000547717.1	lncRNA	ENSG00000257379.1	AC023509.1	lncRNA	chr12	AAG
ENST00000656502.1_38449332_38450390_354	novel	translating	ENST00000656502.1	lncRNA	ENSG00000174365.20	SNHG11	lncRNA	chr20	CTG
ENST00000458653.5_49278287_49279202_210	novel	translating	ENST00000458653.5	lncRNA	ENSG00000177410.13	ZFAS1	lncRNA	chr20	AGG
ENST00000563635.5_75549821_75713185_660	novel	translating	ENST00000563635.5	lncRNA	ENSG00000261553.5	AL137782.1	lncRNA	chr13	ATG
ENST00000590513.2_42552825_42553562_738	novel	translating	ENST00000590513.2	lncRNA	ENSG00000266962.2	AC067852.2	lncRNA	chr17	ATG
ENST00000475953.5_16439217_16441077_315	novel	translating	ENST00000475953.5	lncRNA	ENSG00000175061.18	SNHG29	lncRNA	chr17	GTG
ENST00000566056.1_30953582_30953800_219	novel	translating	ENST00000566056.1	lncRNA	ENSG00000261487.1	AC135048.1	lncRNA	chr16	ATC
ENST00000667309.1_95876558_95907902_228	novel	translating	ENST00000667309.1	lncRNA	ENSG00000226688.7	ENTPD1-AS1	lncRNA	chr10	CTG
ENST00000574741.1_47082273_47100191_435	novel	translating	ENST00000574741.1	lncRNA	ENSG00000262879.6	AC005670.3	lncRNA	chr17	AGG
ENST00000448869.1_156646634_156646885_252	novel	translating	ENST00000448869.1	lncRNA	ENSG00000229953.1	AL590666.2	lncRNA	chr1	ACG
ENST00000608940.1_48639089_48639211_123	novel	translating	ENST00000608940.1	lncRNA	ENSG00000272763.1	AC103702.2	lncRNA	chr17	ATT
ENST00000315707.3_8222442_8222909_468	novel	translating	ENST00000315707.3	lncRNA	ENSG00000178977.3	LINC00324	lncRNA	chr17	ACG
ENST00000447668.2_121650217_121650518_216	novel	translating	ENST00000447668.2	lncRNA	ENSG00000236859.7	NIFK-AS1	lncRNA	chr2	ATA
ENST00000636651.2_40560398_40560487_90	novel	translating	ENST00000636651.2	lncRNA	ENSG00000288542.1	AL133318.1	lncRNA	chr13	AGG
ENST00000649802.1_31828839_31835416_921	novel	translating	ENST00000649802.1	lncRNA	ENSG00000285565.1	AL671762.1	lncRNA	chr6	ATC
ENST00000440079.1_14947213_14947428_216	novel	translating	ENST00000440079.1	lncRNA	ENSG00000225733.6	FGD5-AS1	lncRNA	chr3	CTG
ENST00000650423.1_72592228_72592374_147	novel	translating	ENST00000650423.1	lncRNA	ENSG00000227036.8	LINC00511	lncRNA	chr17	AGG
ENST00000624071.1_156640007_156640654_648	novel	translating	ENST00000624071.1	lncRNA	ENSG00000182648.13	LINC01006	lncRNA	chr7	ATG
ENST00000534336.1_65505981_65506022_42	novel	translating	ENST00000534336.1	lncRNA	ENSG00000251562.8	MALAT1	lncRNA	chr11	ATC
ENST00000395788.3_31837074_31837136_63	novel	translating	ENST00000395788.3	lncRNA	ENSG00000204387.14	SNHG32	lncRNA	chr6	TTG
ENST00000623726.1_37886521_37886838_318	novel	translating	ENST00000623726.1	lncRNA	ENSG00000279738.1	AL022311.1	lncRNA	chr22	ATC
ENST00000488257.2_51961943_51971565_252	novel	translating	ENST00000488257.2	lncRNA	ENSG00000272762.5	AC115284.1	lncRNA	chr3	CTG
ENST00000664006.1_128060569_128083065_420	novel	translating	ENST00000664006.1	lncRNA	ENSG00000245937.8	LINC01184	lncRNA	chr5	AGG
ENST00000565336.1_93847569_93847607_39	novel	translating	ENST00000565336.1	lncRNA	ENSG00000260464.1	AL049796.1	lncRNA	chr1	AGG
ENST00000658717.1_50277503_50278396_894	novel	translating	ENST00000658717.1	lncRNA	ENSG00000224397.7	PELATON	lncRNA	chr20	ATC
ENST00000565113.5_55359852_55360193_342	novel	translating	ENST00000565113.5	lncRNA	ENSG00000261771.5	DNAAF4-CCPG1	lncRNA	chr15	ATT
ENST00000671346.1_23953810_23954007_198	novel	translating	ENST00000671346.1	lncRNA	ENSG00000215256.4	DHRS4-AS1	lncRNA	chr14	CTG
ENST00000608317.1_155003460_155003672_213	novel	translating	ENST00000608317.1	lncRNA	ENSG00000273344.1	PAXIP1-AS1	lncRNA	chr7	TTG
ENST00000573167.2_81033292_81034769_312	novel	translating	ENST00000573167.2	lncRNA	ENSG00000226137.5	BAIAP2-DT	lncRNA	chr17	AGG
ENST00000577176.1_4482367_4483590_282	novel	translating	ENST00000577176.1	lncRNA	ENSG00000262823.1	AC127521.1	lncRNA	chr17	ATG
ENST00000586871.5_35138827_35142739_348	novel	translating	ENST00000586871.5	lncRNA	ENSG00000221857.7	AC020907.2	lncRNA	chr19	GTG
ENST00000419190.2_202009863_202010030_168	novel	translating	ENST00000419190.2	lncRNA	ENSG00000234678.2	ELF3-AS1	lncRNA	chr1	TTG
ENST00000619697.1_40648355_40648477_123	novel	translating	ENST00000619697.1	lncRNA	ENSG00000278834.1	AC073508.3	lncRNA	chr17	GTG
ENST00000566869.1_66942726_66943325_87	novel	translating	ENST00000566869.1	lncRNA	ENSG00000265408.1	AC009084.1	lncRNA	chr16	AGG
ENST00000619449.2_65500612_65500764_153	novel	translating	ENST00000619449.2	lncRNA	ENSG00000251562.8	MALAT1	lncRNA	chr11	AGG
ENST00000664327.1_28532447_28532776_330	novel	translating	ENST00000664327.1	lncRNA	ENSG00000254635.6	WAC-AS1	lncRNA	chr10	ATA
ENST00000667835.1_38427324_38427389_66	novel	translating	ENST00000667835.1	lncRNA	ENSG00000196756.13	SNHG17	lncRNA	chr20	AGG
ENST00000568310.1_55377063_55385605_171	novel	translating	ENST00000568310.1	lncRNA	ENSG00000261771.5	DNAAF4-CCPG1	lncRNA	chr15	AAG
ENST00000360656.2_154428194_154428445_252	novel	translating	ENST00000360656.2	lncRNA	ENSG00000197180.2	CH17-340M24.3	lncRNA	chrX	AAG
ENST00000366365.3_77088948_77089387_237	novel	translating	ENST00000366365.3	lncRNA	ENSG00000234912.12	SNHG20	lncRNA	chr17	AAG
ENST00000649802.1_31829611_31837237_186	novel	translating	ENST00000649802.1	lncRNA	ENSG00000285565.1	AL671762.1	lncRNA	chr6	AGG
ENST00000652879.1_62853311_62853376_66	novel	translating	ENST00000652879.1	lncRNA	ENSG00000255717.7	SNHG1	lncRNA	chr11	ATA
ENST00000662213.1_38435254_38435379_126	novel	translating	ENST00000662213.1	lncRNA	ENSG00000196756.13	SNHG17	lncRNA	chr20	CTG
ENST00000653778.1_65048117_65056109_291	novel	translating	ENST00000653778.1	lncRNA	ENSG00000237638.2	LINC02245	lncRNA	chr2	GTG
ENST00000649329.1_140783805_140784023_219	novel	translating	ENST00000649329.1	lncRNA	ENSG00000203930.12	LINC00632	lncRNA	chrX	ATG
ENST00000564629.1_31458954_31459238_285	novel	translating	ENST00000564629.1	lncRNA	ENSG00000260267.1	AC026471.1	lncRNA	chr16	AGG
ENST00000553829.1_92882757_92883670_516	novel	translating	ENST00000553829.1	lncRNA	ENSG00000272888.7	CHASERR	lncRNA	chr15	GTG
ENST00000587762.2_13836241_13836426_186	novel	translating	ENST00000587762.2	lncRNA	ENSG00000267519.6	AC020916.1	lncRNA	chr19	CTG
ENST00000555070.1_89412329_89412400_72	novel	translating	ENST00000555070.1	lncRNA	ENSG00000259053.1	AL137230.2	lncRNA	chr14	ACG
ENST00000591482.1_28357671_28381568_897	novel	translating	ENST00000591482.1	lncRNA	ENSG00000258924.4	AC002094.1	lncRNA	chr17	ATG
ENST00000554735.1_101560224_101560391_168	novel	translating	ENST00000554735.1	lncRNA	ENSG00000258498.8	DIO3OS	lncRNA	chr14	CTG
ENST00000564302.5_40838678_40844370_201	novel	translating	ENST00000564302.5	lncRNA	ENSG00000261183.5	SPINT1-AS1	lncRNA	chr15	AAG
ENST00000660730.1_62852911_62853820_183	novel	translating	ENST00000660730.1	lncRNA	ENSG00000255717.7	SNHG1	lncRNA	chr11	ATA
ENST00000645449.1_69477102_69477350_249	novel	translating	ENST00000645449.1	lncRNA	ENSG00000255774.2	LINC02747	lncRNA	chr11	CTG
ENST00000670109.1_31463624_31464064_441	novel	translating	ENST00000670109.1	lncRNA	ENSG00000206337.12	HCP5	lncRNA	chr6	ATC
ENST00000590513.2_42554253_42554648_396	novel	translating	ENST00000590513.2	lncRNA	ENSG00000266962.2	AC067852.2	lncRNA	chr17	CTG
ENST00000605136.6_27199273_27200864_300	novel	translating	ENST00000605136.6	lncRNA	ENSG00000243766.8	HOTTIP	lncRNA	chr7	AGG
ENST00000501122.2_65423574_65423654_81	novel	translating	ENST00000501122.2	lncRNA	ENSG00000245532.9	NEAT1	lncRNA	chr11	AGG
ENST00000610494.1_20703647_20703682_36	novel	translating	ENST00000610494.1	lncRNA	ENSG00000278291.1	AL161772.1	lncRNA	chr13	CTG
ENST00000556400.5_58273958_58298089_261	novel	translating	ENST00000556400.5	lncRNA	ENSG00000257621.8	PSMA3-AS1	lncRNA	chr14	ATC
ENST00000520348.5_66925454_66925522_69	novel	translating	ENST00000520348.5	lncRNA	ENSG00000245910.8	SNHG6	lncRNA	chr8	AGG
ENST00000564629.1_31458949_31459257_309	novel	translating	ENST00000564629.1	lncRNA	ENSG00000260267.1	AC026471.1	lncRNA	chr16	AAG
ENST00000445466.2_152268812_152269039_228	novel	translating	ENST00000445466.2	lncRNA	ENSG00000229619.4	MBNL1-AS1	lncRNA	chr3	ATT
ENST00000564492.1_22565079_22566770_126	novel	translating	ENST00000564492.1	lncRNA	ENSG00000259974.3	LINC00261	lncRNA	chr20	GTG
ENST00000534336.1_65500576_65500764_189	novel	translating	ENST00000534336.1	lncRNA	ENSG00000251562.8	MALAT1	lncRNA	chr11	AGG
ENST00000531602.1_66347978_66363589_414	novel	translating	ENST00000531602.1	lncRNA	ENSG00000255468.7	AP001107.9	lncRNA	chr11	AAG
ENST00000433510.2_48636299_48636439_141	novel	translating	ENST00000433510.2	lncRNA	ENSG00000272763.1	AC103702.2	lncRNA	chr17	AGG
ENST00000445551.1_47434356_47434628_273	novel	translating	ENST00000445551.1	lncRNA	ENSG00000237424.1	FOXD2-AS1	lncRNA	chr1	TTG
ENST00000567234.1_27953689_27954138_450	novel	translating	ENST00000567234.1	lncRNA	ENSG00000260704.1	LINC00543	lncRNA	chr13	AGG
ENST00000476910.6_102599577_102599765_189	novel	translating	ENST00000476910.6	lncRNA	ENSG00000271147.8	ARMCX5-GPRASP2	lncRNA	chrX	ATG
ENST00000573187.1_7582526_7583214_321	novel	translating	ENST00000573187.1	lncRNA	ENSG00000233223.3	AC016876.1	lncRNA	chr17	ATC
ENST00000591263.5_45255169_45267224_162	novel	translating	ENST00000591263.5	lncRNA	ENSG00000267278.6	MAP3K14-AS1	lncRNA	chr17	ATT
ENST00000572067.1_67882484_67882690_207	novel	translating	ENST00000572067.1	lncRNA	ENSG00000263126.1	AC040162.3	lncRNA	chr16	AGG
ENST00000660547.1_62853363_62853401_39	novel	translating	ENST00000660547.1	lncRNA	ENSG00000255717.7	SNHG1	lncRNA	chr11	TTG
ENST00000640437.1_73944262_73944417_156	novel	translating	ENST00000640437.1	lncRNA	ENSG00000225470.8	JPX	lncRNA	chrX	GTG
ENST00000431770.1_93592233_93594417_321	novel	translating	ENST00000431770.1	lncRNA	ENSG00000224093.5	BCAR3-AS1	lncRNA	chr1	GTG
ENST00000564014.1_1965108_1965224_117	novel	translating	ENST00000564014.1	lncRNA	ENSG00000255198.4	SNHG9	lncRNA	chr16	TTG
ENST00000670196.1_8457733_8461898_111	novel	translating	ENST00000670196.1	lncRNA	ENSG00000247516.8	MIR4458HG	lncRNA	chr5	CTG
ENST00000413987.1_28505989_28508970_270	novel	translating	ENST00000413987.1	lncRNA	ENSG00000242125.3	SNHG3	lncRNA	chr1	AGG
ENST00000548978.2_74502754_74502885_132	novel	translating	ENST00000548978.2	lncRNA	ENSG00000257702.3	LBX2-AS1	lncRNA	chr2	GTG
ENST00000370940.6_70354814_70367725_501	novel	translating	ENST00000370940.6	lncRNA	ENSG00000197568.14	HHLA3	lncRNA	chr1	ATC
ENST00000652022.1_118278820_118278975_156	novel	translating	ENST00000652022.1	lncRNA	ENSG00000269893.8	SNHG8	lncRNA	chr4	ATG
ENST00000447037.1_46251555_46251662_108	novel	translating	ENST00000447037.1	lncRNA	ENSG00000239415.1	AP001469.3	lncRNA	chr21	AAG
ENST00000664327.1_28525947_28532769_390	novel	translating	ENST00000664327.1	lncRNA	ENSG00000254635.6	WAC-AS1	lncRNA	chr10	AGG
ENST00000641315.1_97858285_97858894_162	novel	translating	ENST00000641315.1	lncRNA	ENSG00000284707.2	AC079781.5	lncRNA	chr7	ACG
ENST00000666282.1_129488685_129488903_219	novel	translating	ENST00000666282.1	lncRNA	ENSG00000204054.14	LINC00963	lncRNA	chr9	ATC
ENST00000518049.1_143368123_143368341_219	novel	translating	ENST00000518049.1	lncRNA	ENSG00000254389.3	RHPN1-AS1	lncRNA	chr8	CTG
ENST00000608395.1_152268534_152268923_390	novel	translating	ENST00000608395.1	lncRNA	ENSG00000229619.4	MBNL1-AS1	lncRNA	chr3	ATG
ENST00000423536.6_38431052_38431099_48	novel	translating	ENST00000423536.6	lncRNA	ENSG00000196756.13	SNHG17	lncRNA	chr20	CTG
ENST00000413053.2_64891270_64891440_171	novel	translating	ENST00000413053.2	lncRNA	ENSG00000229719.5	MIR194-2HG	lncRNA	chr11	TTG
ENST00000657572.1_45255165_45267193_135	novel	translating	ENST00000657572.1	lncRNA	ENSG00000267278.6	MAP3K14-AS1	lncRNA	chr17	CTG
ENST00000669140.1_3313366_3322909_174	novel	translating	ENST00000669140.1	lncRNA	ENSG00000287828.1	AL354743.2	lncRNA	chr1	CTG
ENST00000547717.1_53454832_53455978_189	novel	translating	ENST00000547717.1	lncRNA	ENSG00000257379.1	AC023509.1	lncRNA	chr12	ATG
ENST00000441504.2_52713164_52713427_264	novel	translating	ENST00000441504.2	lncRNA	ENSG00000226950.8	DANCR	lncRNA	chr4	ATC
ENST00000652916.1_49279139_49295452_120	novel	translating	ENST00000652916.1	lncRNA	ENSG00000177410.13	ZFAS1	lncRNA	chr20	AAG
ENST00000564492.1_22565086_22567837_198	novel	translating	ENST00000564492.1	lncRNA	ENSG00000259974.3	LINC00261	lncRNA	chr20	AGG
ENST00000608721.1_160991981_160992334_354	novel	translating	ENST00000608721.1	lncRNA	ENSG00000272841.1	MAP3K4-AS1	lncRNA	chr6	AAG
ENST00000657789.1_44536404_44536661_258	novel	translating	ENST00000657789.1	lncRNA	ENSG00000179523.5	EIF3J-DT	lncRNA	chr15	ATG
ENST00000563635.5_75804491_75804556_66	novel	translating	ENST00000563635.5	lncRNA	ENSG00000261553.5	AL137782.1	lncRNA	chr13	AAG
ENST00000673857.1_31400743_31463432_240	novel	translating	ENST00000673857.1	lncRNA	ENSG00000288587.1	AL645933.3	lncRNA	chr6	AGG
ENST00000469183.5_7641703_8003949_264	novel	translating	ENST00000469183.5	lncRNA	ENSG00000283549.1	AC007161.3	lncRNA	chr7	ACG
ENST00000583184.1_32018873_32111759_501	novel	translating	ENST00000583184.1	lncRNA	ENSG00000263917.1	AC011825.3	lncRNA	chr18	GTG
ENST00000564014.1_1965208_1965288_81	novel	translating	ENST00000564014.1	lncRNA	ENSG00000255198.4	SNHG9	lncRNA	chr16	TTG
ENST00000607927.1_18077924_18078310_387	novel	translating	ENST00000607927.1	lncRNA	ENSG00000225335.3	AC016027.1	lncRNA	chr22	ATA
ENST00000464464.1_151878563_151878712_150	novel	translating	ENST00000464464.1	lncRNA	ENSG00000239911.2	PRKAG2-AS1	lncRNA	chr7	ATG
ENST00000652112.1_22322680_22323865_540	novel	translating	ENST00000652112.1	lncRNA	ENSG00000286129.1	AC245060.7	lncRNA	chr22	GTG
ENST00000653938.1_38433817_38433945_129	novel	translating	ENST00000653938.1	lncRNA	ENSG00000196756.13	SNHG17	lncRNA	chr20	AGG
ENST00000566056.1_30953406_30953447_42	novel	translating	ENST00000566056.1	lncRNA	ENSG00000261487.1	AC135048.1	lncRNA	chr16	CTG
ENST00000669440.1_58326879_58327208_330	novel	translating	ENST00000669440.1	lncRNA	ENSG00000283103.3	AC010642.2	lncRNA	chr19	ATC
ENST00000618276.1_100965400_100966647_720	novel	translating	ENST00000618276.1	lncRNA	ENSG00000274993.1	AC254629.1	lncRNA	chr7	GTG
ENST00000620617.1_19864308_19864697_390	novel	translating	ENST00000620617.1	lncRNA	ENSG00000275964.1	AL355001.2	lncRNA	chr13	AGG
ENST00000572067.1_67882513_67882974_462	novel	translating	ENST00000572067.1	lncRNA	ENSG00000263126.1	AC040162.3	lncRNA	chr16	GTG
ENST00000566056.1_30953631_30954101_471	novel	translating	ENST00000566056.1	lncRNA	ENSG00000261487.1	AC135048.1	lncRNA	chr16	CTG
ENST00000594446.5_195729658_195729705_48	novel	translating	ENST00000594446.5	lncRNA	ENSG00000242086.8	MUC20-OT1	lncRNA	chr3	AGG
ENST00000527986.5_28524607_28532741_366	novel	translating	ENST00000527986.5	lncRNA	ENSG00000254635.6	WAC-AS1	lncRNA	chr10	AGG
[truncated: 228 more rows]

## Sheet: in-frame ORFs
ORF_id_tr	ORF_category_Tx_compatible	compatible_biotype	width	gene_id	gene_name	gene_biotype	transcript_id	ORF_category_Gen
[truncated: 3,882 more rows]

[truncated: 1 more sheets: Out-of-frame ORFs]
