# Supplementary material for: Unbiased profiling of translational landscape reveals TNFR2 as a translation-dependent vulnerability in colorectal cancer
Source: J Exp Clin Cancer Res. 2026 Apr 11;45:112. doi: 10.1186/s13046-026-03706-6 (PMC13154585; doi:10.1186/s13046-026-03706-6)
Supplement: Supplementary file 1 — Supplementary Material 1. [file 13046_2026_3706_MOESM1_ESM.zip › Tables/Supplementary Table4_immunopeptidome.xlsx]

## Sheet: D18_P20201201lin_S50_peptides
Peptide	-10LgP	Length	m/z	RT	Precursor Id	Area NEO_WN_69_Lin-T_HLAI	Accession	Found By
AAAAAAAAI	29.5	9	700.399	26.7024	70897	7790	Q8IV76|PASD1_HUMAN:O00358|FOXE1_HUMAN	DB Search
AAAAAAAAL	29.5	9	700.399	26.7024	70897	7790	Q9UJU5|FOXD3_HUMAN:O14654|IRS4_HUMAN:P36897|TGFR1_HUMAN:Q03828|EVX2_HUMAN:O60346|PHLP1_HUMAN:Q9NQX0|PRDM6_HUMAN:Q9BZM3|GSX2_HUMAN:Q9H4S2|GSX1_HUMAN:P47974|TISD_HUMAN:O95409|ZIC2_HUMAN:Q8IXZ3|SP8_HUMAN:Q8NFJ8|BHE22_HUMAN:ENST00000282388.4_379_1773:O95206|PCDH8_HUMAN:Q6BEB4|SP5_HUMAN:Q15139|KPCD1_HUMAN	DB Search
AAAAAAAAM	26.61	9	734.351	5.3116	9057	1250	Q5XKR4|OTP_HUMAN:Q86UP9|LHPL3_HUMAN:P41225|SOX3_HUMAN:ENST00000469183.5_7641703_8003949_264_8:O00570|SOX1_HUMAN:Q9UBE8|NLK_HUMAN	DB Search
AAAAAAAAV	28.08	9	686.384	15.2662	41434		Q13950|RUNX2_HUMAN:Q6P6C2|ALKB5_HUMAN:A0AV96|RBM47_HUMAN:Q5VYV0|FOXB2_HUMAN:Q9H1U4|MEGF9_HUMAN:Q9H2S1|KCNN2_HUMAN:Q9NQR1|KMT5A_HUMAN:P55198|AF17_HUMAN:Q9H1B7|I2BPL_HUMAN:Q9Y4H2|IRS2_HUMAN:P56270|MAZ_HUMAN:O95409|ZIC2_HUMAN:ENST00000375856.5_1344_4544:ENST00000373930.4_137_1918:P17010|ZFX_HUMAN:P20264|PO3F3_HUMAN:Q13516|OLIG2_HUMAN:Q9H6B1|Z385D_HUMAN:ENST00000621332.5_370_3639:Q8WZ71|TM158_HUMAN:E…	DB Search
AAAAAAASM	20.36	9	750.347	1.679	2745		O94842|TOX4_HUMAN	DB Search
AAAAAAGSL	27.84	9	702.377	16.8643	45891	4980	ENST00000419047.5_762_2381:Q13207|TBX2_HUMAN	DB Search
AAAAAASAL	25.24	9	716.396	21.26	57593	521	ENST00000419047.5_762_2381:Q13207|TBX2_HUMAN	DB Search
AAAAAASEL	26.02	9	774.396	20.9853	56839	456	Q96EK4|THA11_HUMAN	DB Search
AAAAAAVPS	17.76	9	728.396	21.6068	58608		Q9Y4H2|IRS2_HUMAN:ENST00000375856.5_1344_4544:P07101|TY3H_HUMAN	DB Search
AAAAAGPPL	44.87	9	738.415	32.4767	84189	11500	Q8WWM7|ATX2L_HUMAN	DB Search
AAAAANPTL	36.86	9	799.433	23.5052	63546		Q8TB72|PUM2_HUMAN	DB Search
AAAAATAAV	15.23	9	716.399	14.7822	40055	208	Q14103|HNRPD_HUMAN	DB Search
AAAAATMAL	39.85	9	806.41	21.9979	59274	2180	Q9NQS7|INCE_HUMAN	DB Search
AAAAGCGAAA	21.78	10	733.327	5.5087	9650		Q9UBI9|HDC_HUMAN	DB Search
AAAAGSAAL	18.28	9	702.377	15.3882	41682	816	O43313|ATMIN_HUMAN	DB Search
AAAANPLAL	24.69	9	811.464	70.4444	160927	560	Q3L8U1|CHD9_HUMAN:ENST00000566029.5_402_8852	DB Search
AAAANPQTL	27.41	9	856.445	19.5565	53361		Q15652|JHD2C_HUMAN	DB Search
AAAAPSPVL	35.4	9	796.461	47.8632	117388	357	Q9BWW4|SSBP3_HUMAN:P81877|SSBP2_HUMAN	DB Search
AAAAPSPVM	50.13	9	830.408	16.7747	45632	2400	Q9BWG4|SSBP4_HUMAN	DB Search
AAAAPSSAL	32.01	9	758.406	22.4253	60561	899	ENST00000615671.2_50354507_50354836_330_4:ENST00000615671.2_50354507_50354731_225_4	DB Search
AAAAVGGAL	34.92	9	700.401	29.8354	77977	55700	Q9H2X8|I27L2_HUMAN	DB Search
AAAAVGPAM	30.64	9	774.38	11.5606	30410	5710	Q9H1I8|ASCC2_HUMAN	DB Search
AAAAVIPTV	27.65	9	812.485	73.438	166267	634	A0AV96|RBM47_HUMAN	DB Search
AAAAVNSAL	27.95	9	787.433	27.833	73679		Q14671|PUM1_HUMAN	DB Search
AAADAAAAL	29.46	9	744.39	19.889	53976	2510	ENST00000314888.10_368_7777:ENST00000436022.2_34_1794:O14654|IRS4_HUMAN:ENST00000217426.7_170_1381:A2RU30|TESP1_HUMAN:Q9H972|CN093_HUMAN:Q3KQV3|ZN792_HUMAN:Q9NP92|RT30_HUMAN:ENST00000367866.7_562_2310:Q8IWZ3|ANKH1_HUMAN:ENST00000567234.1_27953530_27954138_609_8:Q9UQV4|LAMP3_HUMAN:Q86SX6|GLRX5_HUMAN:ENST00000676571.1_404_3814:Q96IV0|NGLY1_HUMAN:Q86Y26|NUTM1_HUMAN:Q9Y2P5|S27A5_HUMAN:Q5VY80|ULBP6_HU…	DeepNovo
AAADASPSL	40.53	9	802.396	22.3678	60342	2590	Q3B7T1|EDRF1_HUMAN	DB Search
AAAGAAAGAAAGAAA	27.33	15	1042.52	52.9221	127330	61100	Q5BIV9|SPRN_HUMAN	DB Search
AAAGAGPAM	26.74	9	732.334	5.0233	7544	1280	Q13425|SNTB2_HUMAN	DB Search
AAAGAGPEM	26.45	9	790.341	5.2438	8464	1200	P28482|MK01_HUMAN	DB Search
AAAGDSPAL	22.83	9	772.382	19.9641	54266	219	Q9P246|STIM2_HUMAN	DB Search
AAAGFYFTGV	44.95	10	1003.49	101.837	209208	2820	Q13075|BIRC1_HUMAN	DB Search
AAAGGSGSLS	18.84	10	777.365	6.7991	14061		D6RIA3|CD054_HUMAN	DB Search
AAAGPGAAL	28.47	9	698.383	24.2648	65045	7880	Q8WUB8|PHF10_HUMAN	DB Search
AAAGSPLSL	29.89	9	786.436	61.2388	143855	718	Q96PM9|Z385A_HUMAN	DB Search
AAAGVFALL	27.51	9	832.492	116.455	232715		Q8TCJ2|STT3B_HUMAN:ENST00000295770.4_513_2552	DB Search
AAAGVGGSL	25.98	9	702.381	23.2249	62665	783	Q9BRK4|LZTS2_HUMAN	DB Search
AAALGKAL	22.8	8	714.449	23.1743	62781	149	Q9BUD6|SPON2_HUMAN	DB Search
AAALTAAAL	26.2	9	772.456	61.8313	145039	1420	Q5RKV6|EXOS6_HUMAN	DB Search
AAAPAAAAA	21.51	9	684.364	9.6068	24160	2200	Q15283|RASA2_HUMAN:ENST00000371959.8_1267_3978:Q4VCS5|AMOT_HUMAN	DB Search
AAAPAAPTL	41.06	9	782.44	44.7884	110708	800	Q9BXH1|BBC3_HUMAN	DB Search
AAAPAGDAV	19.38	9	742.373	13.3677	36026		Q9BYK8|HELZ2_HUMAN:ENST00000467148.1_581_8017:ENST00000467148.1_269_8017	DB Search
AAAPAGTTF	41.6	9	806.403	28.477	74793	2370	Q9H0Z9|RBM38_HUMAN	DB Search
AAAPAPASV	21.39	9	754.414	22.5771	61287	145	O43747|AP1G1_HUMAN	DB Search
AAAPASGAL	26.73	9	728.394	20.9247	56477	912	P06576|ATPB_HUMAN	DB Search
AAAPASGEM	37.97	9	804.35	12.4566	33263		Q86XL3|ANKL2_HUMAN	DB Search
AAAPASVPA	16.99	9	754.41	21.3774	57624	9130	P47914|RL29_HUMAN:O00303|EIF3F_HUMAN	DB Search
AAAPKATPV	32.05	9	825.486	12.6234	33609	1760	ENST00000324096.9_2562_3200:Q66K74|MAP1S_HUMAN	DB Search
AAAPNPASL	35.29	9	811.428	37.4794	95210	1740	P55198|AF17_HUMAN:ENST00000621332.5_370_3639	DB Search
AAAPPLTL	27.66	8	753.451	77.9741	173802	1130	Q96PG8|BBC3B_HUMAN	DB Search
AAAPTVTSV	31.36	9	816.447	32.8822	85503		Q9NRI5|DISC1_HUMAN	DB Search
AAAPVLTPA	23.54	9	810.472	44.5733	110554	1300	Q8N6L1|KTAP2_HUMAN	DB Search
AAAPVVPAV	23.53	9	794.477	63.8923	148973	673	O95271|TNKS1_HUMAN	DB Search
AAAQVGTSV	37.53	9	803.422	17.4391	47330	1010	P51610|HCFC1_HUMAN	DB Search
AAARLAAA	15.97	8	714.427	26.9065	71147	2950	P30101|PDIA3_HUMAN	DB Search
AAASAFTSL	27.57	9	838.429	61.7312	145067		A0A0B4J2D5|GAL3B_HUMAN:P0DPI2|GAL3A_HUMAN	DB Search
AAASHFFNL	21.02	9	489.246	77.0022	172372	229	Q8IXQ5|KLHL7_HUMAN	DB Search
AAASPSAVF	34.97	9	820.417	46.8985	115340	489	Q9NZV5|SELN_HUMAN:ENST00000374315.1_39_1319	DB Search
AAASQSVL	24.3	8	746.403	22.7407	61701	163		DeepNovo
AAATAAPSL	35.42	9	772.42	31.4932	82055	545	P24539|AT5F1_HUMAN	DB Search
AAAVAGPEM	38.5	9	832.385	11.6612	30668	1290	Q12805|FBLN3_HUMAN	DB Search
AAAVRHVL	22.7	8	418.756	12.1573	32315	10900	Q9BTY7|HGH1_HUMAN	DB Search
AAAVSSASL	29.03	9	776.412	27.1118	71985		Q13516|OLIG2_HUMAN	DB Search
AAAYGTSSY	41.27	9	890.386	15.1251	40998	360	Q92841|DDX17_HUMAN:ENST00000396821.8_338_2293	DB Search
AAAYPHTSL	33.25	9	930.47	25.745	68837		Q9P2R6|RERE_HUMAN	DB Search
AAAYPSHTL	26.8	9	465.74	25.8969	69260		Q14773|ICAM4_HUMAN:ENST00000355303.9_954_3263:Q14157|UBP2L_HUMAN:ENST00000428595.1_308_1147:Q9UQF2|JIP1_HUMAN:Q5U5Z8|CBPC2_HUMAN:Q9NYW4|TA2R5_HUMAN:Q5XXA6|ANO1_HUMAN:Q0VDD8|DYH14_HUMAN:A8MYZ6|FOXO6_HUMAN:ENST00000355303.9_654_3263:Q96J87|CELF6_HUMAN:Q9H777|RNZ1_HUMAN:Q9UBJ2|ABCD2_HUMAN:Q92988|DLX4_HUMAN:O95487|SC24B_HUMAN:Q9P2R6|RERE_HUMAN:O00358|FOXE1_HUMAN:Q8N2E2|VWDE_HUMAN:P27540|ARNT_HUMAN	DeepNovo
AAEETGEAL	35.71	9	890.409	16.3224	44298	1260	Q9BVP2|GNL3_HUMAN:ENST00000418458.6_98_1708	DB Search
AAEKGVRTL	28.74	9	944.554	8.3705	19861	720	O60664|PLIN3_HUMAN	DB Search
AAELRHVM	32.72	8	471.747	7.1788	15674		P27482|CALL3_HUMAN:P0DP23|CALM1_HUMAN:P0DP25|CALM3_HUMAN:P0DP24|CALM2_HUMAN	DB Search
AAESHPL	30.45	7	724.359	14.9488	40415	236		DeepNovo
AAETEEPAA	22.59	9	888.392	12.5884	33720	910	ENST00000361507.5_215_2128:P78559|MAP1A_HUMAN:P15408|FOSL2_HUMAN:Q14524|SCN5A_HUMAN:Q15436|SC23A_HUMAN:Q92748|THRSP_HUMAN:Q9UKY7|CDV3_HUMAN:ENST00000400020.7_534_6479:Q8NCW0|KREM2_HUMAN:Q8N1W1|ARG28_HUMAN:P22415|USF1_HUMAN:Q96BT1|CC049_HUMAN:Q7Z3T8|ZFY16_HUMAN:P08575|PTPRC_HUMAN:Q03167|TGBR3_HUMAN:Q9UQC2|GAB2_HUMAN:Q6UB98|ANR12_HUMAN:Q9NUA8|ZBT40_HUMAN:P46020|KPB1_HUMAN:Q6VEQ5|WASH2_HUMAN:ENST000…	DeepNovo
AAFAHFPEL	29.45	9	501.754	95.7551	201570	1460	O60306|AQR_HUMAN	DB Search
AAFEFDIHQV	36.97	10	588.778	94.018	199381		Q9BW27|NUP85_HUMAN	DB Search
AAFEKQVL	40.71	8	905.511	36.6514	93659	46600	Q9P2E9|RRBP1_HUMAN	DB Search
AAFGGDPTSV	52.85	10	921.431	39.6006	100008		P22303|ACES_HUMAN	DB Search
AAFPGASLY	39.31	9	896.453	80.6052	178100	261	Q15038|DAZP2_HUMAN:ENST00000412716.8_263_586	DB Search
AAFPQSL	30.98	7	733.387	66.4815	153797	2430	ENST00000248244.6_881_2374:Q8IUC6|TCAM1_HUMAN	DB Search
AAGAGASKAGNP	22.34	12	971.474	16.1774	44124		Q05925|HME1_HUMAN	DB Search
AAGEPGTSM	33.91	9	836.352	3.6132	5837	275	Q5VTR2|BRE1A_HUMAN	DB Search
AAGPALAL	26.13	8	683.408	67.0335	154888	1130	P51178|PLCD1_HUMAN	DB Search
AAGPGAAL	23.65	8	627.349	21.4439	57888	1170	Q8WUB8|PHF10_HUMAN	DB Search
AAGPGFSL	43.39	8	719.373	66.0456	152952	12400	Q9UQ88|CD11A_HUMAN:ENST00000615951.4_882_2198:P21127|CD11B_HUMAN	DB Search
AAGPGPASV	27.66	9	726.378	17.9674	49122	178	Q8IYS2|K2013_HUMAN	DB Search
AAGPGPSL	26.81	8	669.354	25.1377	67421		P22692|IBP4_HUMAN	DB Search
AAGRPLEL	24.3	8	413.74	32.9434	85416	762	P42167|LAP2B_HUMAN	DB Search
AAGVGDMVM	35.02	9	866.377	28.3265	74791		P62829|RL23_HUMAN	DB Search
AAHLAGA	19.9	7	610.33	20.9279	56717	288	Q8IUL8|CILP2_HUMAN	DB Search
AAHLGSAL	29.79	8	739.408	20.3699	55251	203	Q7KZN9|COX15_HUMAN:ENST00000016171.6_373_1308	DB Search
AAHLKAAL	27.32	8	794.49	14.8163	39953	1060	Q6ZT12|UBR3_HUMAN	DB Search
AAHLPDLIVY	40.34	10	556.312	101.444	208816	28200	Q96PN6|ADCYA_HUMAN	DB Search
AAHQKKIL	40.29	8	454.788	0.8787	1219	4080	ENST00000555531.1_121_537:P25786|PSA1_HUMAN	DB Search
AAIAAVNAL	35.53	9	813.482	71.3126	162349	20100	Q14498|RBM39_HUMAN	DB Search
AAIDPSMVSA	24.87	10	977.461	36.1143	92409	923	Q9NZD8|SPG21_HUMAN	DB Search
AAIEASQSL	38.82	9	889.462	34.036	87752	8010	Q7Z7A4|PXK_HUMAN	DB Search
AAIGALQEA	34.65	9	843.456	40.9668	102568	2990	P0DPK5|H3Y2_HUMAN:P84243|H33_HUMAN:P0DPK2|H3Y1_HUMAN	DB Search
AAIKKLYQV	35.52	9	517.328	28.2748	74760	301	P40121|CAPG_HUMAN	DB Search
AAIPIAAVL	26.38	9	838.544	116.151	231631		O60706|ABCC9_HUMAN	DB Search
AAIPSSGSL	27.32	9	802.43	41.9514	104960	885	Q9H3Y8|PPDPF_HUMAN	DB Search
AAIQREVSL	34.03	9	493.783	39.2615	99160	616	Q9P1Y6|PHRF1_HUMAN	DB Search
AAIVPGSQL	44.53	9	855.495	61.672	144842	23000	Q13261|I15RA_HUMAN	DB Search
AAKASVPTI	43.34	9	857.511	32.3937	84298	1020	ENST00000314888.10_368_7777:Q9Y490|TLN1_HUMAN	DB Search
AAKDKYQL	35.77	8	468.76	9.2965	23201	2270	Q96KS0|EGLN2_HUMAN	DB Search
AAKEKIVRL	25.41	9	343.223	14.6967	39938		Q96CN9|GCC1_HUMAN:Q9BZF9|UACA_HUMAN:Q9H0K4|RSH6A_HUMAN:P17029|ZKSC1_HUMAN:P10243|MYBA_HUMAN:Q9UPV0|CE164_HUMAN:ENST00000296585.10_346_3660:Q8TD57|DYH3_HUMAN:Q66GS9|CP135_HUMAN:P12270|TPR_HUMAN:O95347|SMC2_HUMAN:P58550|FXYD8_HUMAN:P23786|CPT2_HUMAN:Q9Y2V7|COG6_HUMAN:P0DPD8|EFCE2_HUMAN:Q8TBZ2|MYBPP_HUMAN:Q9Y4A5|TRRAP_HUMAN:P86790|CCZ1B_HUMAN:O43290|SNUT1_HUMAN:Q2NKX9|CB068_HUMAN:O95613|PCNT_HUMAN:O…	DeepNovo
AAKEKLIRV	40.01	9	514.336	14.6829	39575	12700	Q96CN9|GCC1_HUMAN:Q9BZF9|UACA_HUMAN:Q9H0K4|RSH6A_HUMAN:P17029|ZKSC1_HUMAN:P10243|MYBA_HUMAN:Q9UPV0|CE164_HUMAN:ENST00000296585.10_346_3660:Q8TD57|DYH3_HUMAN:Q66GS9|CP135_HUMAN:P12270|TPR_HUMAN:O95347|SMC2_HUMAN:P58550|FXYD8_HUMAN:P23786|CPT2_HUMAN:Q9Y2V7|COG6_HUMAN:P0DPD8|EFCE2_HUMAN:Q8TBZ2|MYBPP_HUMAN:Q9Y4A5|TRRAP_HUMAN:P86790|CCZ1B_HUMAN:O43290|SNUT1_HUMAN:Q2NKX9|CB068_HUMAN:O95613|PCNT_HUMAN:O…	DeepNovo
AAKEKRLL	33.18	8	464.799	5.6224	9995	6130	O43290|SNUT1_HUMAN	DB Search
AAKIRVSV	31.56	8	422.273	20.3838	55183	2030	Q13888|TF2H2_HUMAN:Q6P1K8|T2H2L_HUMAN	DB Search
AAKIRVSVI	38.08	9	478.817	40.5498	102144		Q13888|TF2H2_HUMAN:Q6P1K8|T2H2L_HUMAN	DB Search
AAKKHLEI	36.44	8	455.28	6.6226	13314	2230	P07900|HS90A_HUMAN:ENST00000216281.13_93_2255:Q58FG1|HS904_HUMAN	DB Search
AAKKKLQSL	33.38	9	493.822	3.7522	6588	20200	Q14161|GIT2_HUMAN	DB Search
AAKLEPGA	17.13	8	756.425	25.1257	67173	785		DeepNovo
AAKLIHTL	33.12	8	433.775	25.2692	67679	341	Q9BXP5|SRRT_HUMAN	DB Search
AAKLRQAL	18.24	8	435.778	11.1278	29120		Q2TAC2|CCD57_HUMAN	DB Search
AAKPKAGL	23.43	8	755.476	6.0398	11161		Q8N531|FBXL6_HUMAN	DB Search
AAKPKVVKPK	40.64	10	355.91	4.785	7401	473	P16403|H12_HUMAN	DB Search
AAKPKVVKPKKAAPKK	34.2	16	423.036	4.9773	7937		P16403|H12_HUMAN	DB Search
AAKRKIEL	28.41	8	464.799	7.8165	17849	5810	O00443|P3C2A_HUMAN:ENST00000265970.11_226_5058	DB Search
AAKRKLESL	35.79	9	508.315	6.989	14787		Q5T5X7|BEND3_HUMAN	DB Search
AAKSVKL	26.52	7	716.465	10.9	28371		Q13535|ATR_HUMAN:Q9HCY8|S10AE_HUMAN	DB Search
AAKTHTTAL	32.83	9	457.259	3.2308	4880	3290	ENST00000301740.13_529_8496:Q9UQ35|SRRM2_HUMAN	DB Search
AAKTKATI	17.62	8	402.253	0.1235	208		Q9NVQ4|FAIM1_HUMAN	DB Search
AAKYGHAL	29.32	8	830.448	7.3608	16308	188	Q9BZF9|UACA_HUMAN	DB Search
AALARLAAA	15.38	9	827.511	26.9259	71145	95500	Q8IYA2|C144C_HUMAN:Q9P2F6|RHG20_HUMAN:Q8IWB1|IPRI_HUMAN:P21817|RYR1_HUMAN:P52790|HXK3_HUMAN:Q9H254|SPTN4_HUMAN:Q9UFC0|LRWD1_HUMAN:O95696|BRD1_HUMAN:P02533|K1C14_HUMAN:Q6PCT2|FXL19_HUMAN:Q15834|CC85B_HUMAN:Q8NI99|ANGL6_HUMAN:ENST00000337478.3_354_1874:Q14241|ELOA1_HUMAN:O60831|PRAF2_HUMAN:ENST00000391865.7_139_729:Q5SQ80|A20A2_HUMAN:Q96B86|RGMA_HUMAN:P08727|K1C19_HUMAN:P23025|XPA_HUMAN:Q8NFJ9|BBS1…	DeepNovo
AALARLLAA	31.98	9	869.557	71.3332	162604	10700	Q8TCT7|SPP2B_HUMAN	DB Search
AALDKATVL	15.28	9	451.273	42.5998	106760	225	Q53EL6|PDCD4_HUMAN	DB Search
AALEAQNAL	39.33	9	900.477	41.6738	104420	228	O95319|CELF2_HUMAN:Q92879|CELF1_HUMAN:ENST00000542579.5_200_1723	DB Search
AALEASESL	31.75	9	890.443	39.4928	99791	230	ENST00000526202.5_687_3905:P54284|CACB3_HUMAN:Q9NVN8|GNL3L_HUMAN:Q9NWQ4|GPT2L_HUMAN:P04075|ALDOA_HUMAN:Q8WWI1|LMO7_HUMAN:ENST00000311127.9_534_4250:P62906|RL10A_HUMAN:Q5VTH9|DNAI4_HUMAN:Q00610|CLH1_HUMAN:Q96L46|CPNS2_HUMAN:A6NFC5|TM235_HUMAN:Q8TE73|DYH5_HUMAN:ENST00000269122.8_400_5262:P29317|EPHA2_HUMAN:Q9Y5B8|NDK7_HUMAN:P24386|RAE1_HUMAN:Q15043|S39AE_HUMAN:Q99698|LYST_HUMAN:Q75QN2|INT8_HUMAN:P3…	DeepNovo
AALERQAL	22.01	8	436.252	20.6559	55957	791	P27469|G0S2_HUMAN:ENST00000367029.5_237_479	DB Search
AALGGALAL	26.71	9	756.461	92.5563	197026	12400	Q6NZ67|MZT2B_HUMAN	DB Search
AALGTMTSL	37.06	9	880.446	41.9797	104959	10800	P45844|ABCG1_HUMAN	DB Search
AALKKALAA	25.89	9	428.782	11.6109	30422	70700	P16402|H13_HUMAN:P16403|H12_HUMAN:Q02539|H11_HUMAN:P16401|H15_HUMAN:P10412|H14_HUMAN	DB Search
AALKLKQSL	52.09	9	486.316	30.2821	79361	1420	Q9Y3Y2|CHTOP_HUMAN	DB Search
AALLKARAV	22.82	9	456.803	22.2871	60236	897	Q9NRC1|ST7_HUMAN	DB Search
AALLKKTL	22.73	8	429.293	23.2015	62773		Q5VYK3|ECM29_HUMAN	DB Search
AALPVYQEL	25.72	9	1003.56	92.2737	196917		P26010|ITB7_HUMAN	DB Search
AALQRQLL	28.75	8	456.784	41.6329	104192	2710	ENST00000527096.5_364_13710:Q15149|PLEC_HUMAN	DB Search
AALRVKTSL	46.83	9	479.806	29.7436	78093	7780	P36956|SRBP1_HUMAN	DB Search
AALSRAAAL	21.28	9	422.255	24.876	66542	742	O43264|ZW10_HUMAN:P58107|EPIPL_HUMAN:Q14203|DCTN1_HUMAN:ENST00000318291.4_643027_644098_831_18:P98172|EFNB1_HUMAN:Q15063|POSTN_HUMAN:Q9ULB1|NRX1A_HUMAN:Q6IF63|O52W1_HUMAN:ENST00000216286.10_138_4190:P21917|DRD4_HUMAN:ENST00000204961.5_802_1794:Q8WTR2|DUS19_HUMAN:Q9NRF2|SH2B1_HUMAN:Q9ULG1|INO80_HUMAN:Q9BR39|JPH2_HUMAN:Q6ZTW0|TPGS1_HUMAN:Q8WZA9|IRGQ_HUMAN:A2A3L6|TTC24_HUMAN:B2RTY4|MYO9A_HUMAN:ENST0…	DeepNovo
AALSSASAL	17.21	9	790.436	38.5759	97878		Q8N201|INT1_HUMAN	DB Search
AALTKHLL	18.84	8	433.776	28.3507	74727	1550	O94874|UFL1_HUMAN	DB Search
AALVEKAL	15.45	8	407.751	43.5488	108636			DeepNovo
AAMASLGAL	35.69	9	820.423	50.6485	122796	889	P51571|SSRD_HUMAN	DB Search
AAMKALQAL	31.05	9	932.523	27.7978	73167	3540	Q9NUL3|STAU2_HUMAN	DB Search
AAMYKSLEL	45.63	9	1041.53	45.6563	112700	493	Q7L576|CYFP1_HUMAN	DB Search
AANGIGAVL	15.71	9	785.451	66.4223	153402	5280	Q6PD62|CTR9_HUMAN	DB Search
AANGSLSIMY	26.54	10	1026.49	95.0791	200779		ENST00000356956.6_418_7638:P11717|MPRI_HUMAN:ENST00000356956.6_1444_7638	DB Search
AANPLSGSL	37.86	9	829.445	57.6354	137075	264	ENST00000262426.6_119_1180:Q12946|FOXF1_HUMAN	DB Search
AANRNNDAL	31.03	9	479.738	7.774	17755	380	P08670|VIME_HUMAN	DB Search
AANSVAASL	38.38	9	803.428	32.4052	84278	20300	P09912|IFI6_HUMAN:ENST00000361157.11_235_492	DB Search
AANVRKESL	40.03	9	494.282	7.7264	17489	7430	Q9Y6J0|CABIN_HUMAN	DB Search
AAPGIGAAAAAA	24.39	12	911.483	51.1406	124073		O14654|IRS4_HUMAN	DB Search
AAPPPVTY	39.96	8	815.429	35.1638	90534	13400	Q9H0D6|XRN2_HUMAN	DB Search
AAQAHTREL	44.22	9	498.767	5.3481	9180	2810	ENST00000324685.11_249_3113:O75150|BRE1B_HUMAN	DB Search
AAQAPRLAL	33.81	9	455.775	52.0136	125762		Q8TER5|ARH40_HUMAN	DB Search
AAQGKTRTL	27.71	9	473.28	0.1994	323		O15492|RGS16_HUMAN	DB Search
AAQIPTAAL	36.1	9	855.494	65.9439	153047	1200	ENST00000571589.6_389_3472:Q9ULH7|MRTFB_HUMAN	DB Search
AAQKAVSAL	34.34	9	858.503	15.1855	41066	446	P29558|RBMS1_HUMAN	DB Search
AARALAA	16.89	7	643.389	26.907	71148	8710	ENST00000616432.4_676_2634:ENST00000557373.1_34874847_34875338_492_3:Q99501|GA2L1_HUMAN	DB Search
AAREKVAV	22.94	8	422.256	6.8234	14028	2100		DeepNovo
AARLAAA	18.17	7	643.389	26.907	71343	8710	Q9BXM0|PRAX_HUMAN:Q02846|GUC2D_HUMAN:Q8NGU9|GP150_HUMAN:ENST00000419783.3_76_219:P30101|PDIA3_HUMAN:P07203|GPX1_HUMAN:Q9P2D3|HTR5B_HUMAN	DB Search
AARPKATL	22.49	8	414.259	7.9382	18441		P32314|FOXN2_HUMAN	DB Search
AASGAAMSL	26.37	9	794.368	13.0352	34648	1340	P08195|4F2_HUMAN	DB Search
AASGASSAL	34.06	9	734.37	10.496	26658	3010	Q96TC7|RMD3_HUMAN:ENST00000260385.10_1456_2478	DB Search
AASHPLLL	35.09	8	821.487	50.6253	122597	2020	P20591|MX1_HUMAN	DB Search
AASISAVSL	24.3	9	818.464	54.8848	131469	4720	P98160|PGBM_HUMAN	DB Search
AASLPGSEL	26.13	9	844.441	51.4858	124614	534	O15027|SC16A_HUMAN	DB Search
AASLRKVSM	31.82	9	481.776	15.3801	41842		Q7L1Q6|5MP2_HUMAN	DB Search
AASPEGSPL	28.71	9	828.408	24.0329	64577	182	Q9P107|GMIP_HUMAN	DB Search
AASPGAPQM	19.49	9	845.373	7.6724	17479		Q15637|SF01_HUMAN	DB Search
AASPHAV	27.65	7	652.342	8.4881	20784	841	Q13151|ROA0_HUMAN:ENST00000314940.7_490_1212	DB Search
AASPQAPTL	37.43	9	855.455	37.3912	95293	788	Q12772|SRBP2_HUMAN:ENST00000361204.9_203_3589	DB Search
AASPSGSQL	38.3	9	817.406	12.8609	34294	1130	ENST00000314423.12_332_2101:ENST00000562237.5_331_2100:ENST00000314423.12_293_2101:Q969X6|UTP4_HUMAN	DB Search
AASPSSSSL	41.01	9	806.389	13.3461	35885	2720	Q58A45|PAN3_HUMAN	DB Search
AASPTGSAV	30.76	9	760.391	11.0793	28705	137	Q09666|AHNK_HUMAN	DB Search
AASPVVAEY	37.38	9	906.464	38.8795	98512		Q9H400|LIME1_HUMAN	DB Search
AASPVVSSM	32.25	9	864.415	12.9828	34864	129	ENST00000436227.5_36_4361:P18583|SON_HUMAN:ENST00000356577.10_752_7333	DB Search
AATAVTQAL	46.34	9	845.473	40.3375	101489	5330	ENST00000314888.10_368_7777:Q9Y490|TLN1_HUMAN	DB Search
AATEIKM	37.87	7	779.398	16.3171	44253	55000	P52272|HNRPM_HUMAN	DB Search
AATESAAEL	25.45	9	862.415	20.2553	55042	251	A8MPS7|YDJC_HUMAN	DB Search
AATGATPIA	28.26	9	772.418	19.5667	53037	1930	A0A8I5KQE6|RPSA2_HUMAN:P08865|RSSA_HUMAN	DB Search
AATGSTATL	19.33	9	792.411	15.0211	40513	375	Q9HC84|MUC5B_HUMAN	DB Search
AATGVVLDL	23.3	9	858.49	96.7093	203152		Q14692|BMS1_HUMAN	DB Search
AATITAAAI	17.74	9	802.466	63.7428	148862		P21675|TAF1_HUMAN	DB Search
AATTQNPVL	35.79	9	914.499	31.5915	82375		Q96JN0|LCOR_HUMAN:ENST00000421806.4_515_5176	DB Search
AATTSQPVL	42.67	9	887.484	30.4423	79800	2580	P11274|BCR_HUMAN	DB Search
AATTTAA	20.58	7	606.309	21.306	57754	270	Q86TM6|SYVN1_HUMAN:P35658|NU214_HUMAN:Q9HC84|MUC5B_HUMAN	DB Search
AAVAASQEM	39.51	9	893.409	6.951	14653		ENST00000393232.6_220_1620:Q16656|NRF1_HUMAN	DB Search
AAVAASSSL	25.13	9	776.417	23.3106	63170	1120	Q9Y2U8|MAN1_HUMAN:ENST00000308330.3_279_2747	DB Search
AAVDAGMAA	26.67	9	792.361	9.1732	22376	813	ENST00000356948.11_137_1717:Q7Z5A4|PRS42_HUMAN:P26599|PTBP1_HUMAN:Q8WU79|SMAP2_HUMAN:Q6V0I7|FAT4_HUMAN:Q9NSC7|SIA7A_HUMAN:Q56P42|PYDC2_HUMAN:ENST00000300456.5_754_2247:ENST00000592042.5_682_2085:Q9ULX5|RN112_HUMAN:ENST00000349038.8_164_1666:ENST00000676227.1_401_1117:O14497|ARI1A_HUMAN:O15020|SPTN2_HUMAN:ENST00000376636.7_582_9665:Q92879|CELF1_HUMAN:Q9UP52|TFR2_HUMAN:ENST00000290573.7_539_3205:EN…	DeepNovo
AAVDAGMAD	30.83	9	836.348	7.3288	16188	302	ENST00000356948.11_137_1717:P09172|DOPO_HUMAN:P26599|PTBP1_HUMAN:Q8TET4|GANC_HUMAN:ENST00000373700.9_825_3395:Q9NSC7|SIA7A_HUMAN:Q5H9F3|BCORL_HUMAN:Q5GLZ8|HERC4_HUMAN:Q15034|HERC3_HUMAN:P21399|ACOHC_HUMAN:P43403|ZAP70_HUMAN:ENST00000592042.5_682_2085:Q9NW81|DMAC2_HUMAN:Q8NEA6|GLIS3_HUMAN:ENST00000349038.8_164_1666:Q96ME1|FXL18_HUMAN:ENST00000676227.1_401_1117:Q9NTQ9|CXB4_HUMAN:ENST00000640279.1_8…	DeepNovo
AAVDAGMAM	43.13	9	852.36	19.1465	51534	16300	ENST00000356948.11_137_1717:P26599|PTBP1_HUMAN:ENST00000349038.8_164_1666:ENST00000676227.1_401_1117	DB Search
AAVDPGTEL	41.63	9	872.437	40.3875	101543	493	O95255|MRP6_HUMAN	DB Search
AAVDRTTEL	28.47	9	488.259	18.1914	49624	8940	ENST00000356884.11_312_2654:Q8TD16|BICD2_HUMAN	DB Search
AAVDTSSEI	24.41	9	892.43	23.9229	64461		P06454|PTMA_HUMAN	DB Search
AAVGAGAVL	25.18	9	728.427	48.588	118714	1250	Q9NX00|TM160_HUMAN	DB Search
AAVGSVATL	22.02	9	788.445	50.6101	123053	210	Q13686|ALKB1_HUMAN	DB Search
AAVIPGLAL	23.21	9	824.526	115.81	230559		Q13214|SEM3B_HUMAN	DB Search
AAVKMGFN	29.24	8	427.214	22.4583	60703	461	Q8N5Z0|AADAT_HUMAN:Q7RTX0|TS1R3_HUMAN:O75891|AL1L1_HUMAN:Q4G0P3|HYDIN_HUMAN:ENST00000290573.7_539_3205:Q14527|HLTF_HUMAN:Q53H96|P5CR3_HUMAN:Q96Q06|PLIN4_HUMAN:Q96Q05|TPPC9_HUMAN:O75161|NPHP4_HUMAN:ENST00000221130.11_141_1577:P52789|HXK2_HUMAN:ENST00000355540.7_333_11699:ENST00000438773.4_135_3560:Q9Y312|AAR2_HUMAN:Q9Y4A5|TRRAP_HUMAN:Q5SZQ8|CELF3_HUMAN:Q2TB90|HKDC1_HUMAN:P00390|GSHR_HUMAN	DeepNovo
AAVLLHF	37.68	7	770.455	113.679	224847	945	O00471|EXOC5_HUMAN	DB Search
AAVLRSAAL	24.17	9	436.269	38.3277	97366	2770	ENST00000381550.8_519_1553:Q6P531|GGT6_HUMAN	DB Search
AAVPDSVAL	24.93	9	842.461	66.0245	152876	5150	Q5THJ4|VP13D_HUMAN:ENST00000613099.4_707_13219	DB Search
AAVPKSLQL	38.36	9	463.785	56.2548	134409	223	O75843|AP1G2_HUMAN	DB Search
AAVPPGTVV	34.32	9	810.473	45.1234	112128	950	ENST00000328766.9_566_2350:ENST00000356824.9_623_2407:Q7L311|ARMX2_HUMAN	DB Search
AAVPRAAFL	38.46	9	458.272	65.4206	151807	4080	P30040|ERP29_HUMAN	DB Search
AAVPTSQSV	32.5	9	859.446	22.2949	60263	230	Q9UKY1|ZHX1_HUMAN	DB Search
AAVQVGGAL	35.08	9	785.451	47.5327	116950	142	ENST00000307885.4_825_4199:O43306|ADCY6_HUMAN	DB Search
AAVSGAQPI	25.91	9	813.445	25.0286	67035	297	O60664|PLIN3_HUMAN	DB Search
AAVSSSSPL	29.28	9	818.425	28.3153	74717	1360	P43358|MAGA4_HUMAN	DB Search
AAVTGVLSL	34.26	9	830.499	98.4527	205407		Q96II8|LRCH3_HUMAN	DB Search
AAVVSSPSL	41.68	9	830.463	50.3434	122424		Q8WWH5|TRUB1_HUMAN	DB Search
AAYASQPAAY	48.65	10	1012.47	23.5462	63527	315	Q96PK6|RBM14_HUMAN	DB Search
AAYDEEIEHLY	25.79	11	676.804	72.6241	164997		ENST00000440314.7_704_2674:Q9BSW2|EFC4B_HUMAN	Homolog
AAYDEEIQHLY	63.52	11	676.312	67.3922	155611	15600	ENST00000440314.7_704_2674:Q9BSW2|EFC4B_HUMAN	DB Search
AAYDEELEHYL	25.6	11	676.8	72.5861	164952		ENST00000440314.7_704_2674:Q9BSW2|EFC4B_HUMAN:Q3L8U1|CHD9_HUMAN:Q9BWP8|COL11_HUMAN:Q9NZV8|KCND2_HUMAN:ENST00000566029.5_402_8852	DeepNovo
AAYGGGGQY	40.44	9	843.365	11.1969	29291	1320	ENST00000302326.5_1679_5173:ENST00000420329.6_256_2001:Q96F45|ZN503_HUMAN:P53567|CEBPG_HUMAN:A0A2R8Y4L2|RA1L3_HUMAN:P31943|HNRH1_HUMAN:Q92529|SHC3_HUMAN:P11498|PYC_HUMAN:Q9NRF2|SH2B1_HUMAN:Q9NYZ2|MFRN1_HUMAN:Q6ZNE9|RUFY4_HUMAN:Q9ULP9|TBC24_HUMAN:ENST00000374694.2_1006_2931:O94991|SLIK5_HUMAN:B1AL88|NALF1_HUMAN:ENST00000244745.4_983_2206:P00519|ABL1_HUMAN:Q9UKP5|ATS6_HUMAN:O60844|ZG16_HUMAN:P08727…	DeepNovo
AAYGGGGQYF	38.82	10	990.439	42.8276	107222		O15266|SHOX_HUMAN:ENST00000420329.6_256_2001:Q96F45|ZN503_HUMAN:P53567|CEBPG_HUMAN:A0A2R8Y4L2|RA1L3_HUMAN:Q92529|SHC3_HUMAN:Q9NRF2|SH2B1_HUMAN:Q9NYZ2|MFRN1_HUMAN:Q13761|RUNX3_HUMAN:Q9ULP9|TBC24_HUMAN:ENST00000374694.2_1006_2931:B1AL88|NALF1_HUMAN:ENST00000244745.4_983_2206:P00519|ABL1_HUMAN:Q9UKP5|ATS6_HUMAN:O60844|ZG16_HUMAN:P09651|ROA1_HUMAN:P49790|NU153_HUMAN:Q9UPT8|ZC3H4_HUMAN:Q12948|FOXC1_HU…	DeepNovo
AAYGGLNEKSFV	44.28	12	628.316	58.6682	139352	474	ENST00000499247.3_945_1478:P50616|TOB1_HUMAN:ENST00000499247.3_861_1478	DB Search
AAYLRALSL	28.64	9	489.292	86.8361	187840	8640	O15294|OGT1_HUMAN	DB Search
AAYTPNQSL	37.07	9	964.48	32.3887	84325		Q8IZL2|MAML2_HUMAN	DB Search
AAYYPSDVSSL	37.88	11	1172.54	70.0826	160476	219	ENST00000295962.8_552_1421:ENST00000295962.8_432_1421:Q9BV23|ABHD6_HUMAN	DB Search
ADALRVVVL	22.25	9	478.306	85.5984	186275	2550	P82673|RT35_HUMAN:ENST00000081029.8_190_981:Q15102|PA1B3_HUMAN:Q14832|GRM3_HUMAN:P11509|CP2A6_HUMAN:Q9Y5F3|PCDB1_HUMAN:Q8TDX6|CGAT1_HUMAN:Q96KV7|WDR90_HUMAN:Q8NG04|S2610_HUMAN:Q9Y5F0|PCDBD_HUMAN:P43146|DCC_HUMAN:Q9NXA8|SIR5_HUMAN:Q9NWM0|SMOX_HUMAN:Q9Y5H2|PCDGB_HUMAN:P24903|CP2F1_HUMAN:ENST00000467148.1_269_8017:P83876|TXN4A_HUMAN:Q5GFL6|VWA2_HUMAN:O94966|UBP19_HUMAN:Q53GD3|CTL4_HUMAN:ENST00000453…	DeepNovo
ADDYSSSSL	18.54	9	944.389	19.4311	52959	189	Q8IYA2|C144C_HUMAN:ENST00000310343.13_121_6261:Q08289|CACB2_HUMAN:Q96PE2|ARHGH_HUMAN:ENST00000616432.4_676_2634:ENST00000665964.1_567425_568417_495_11:O95218|ZRAB2_HUMAN:Q9Y6N7|ROBO1_HUMAN:ENST00000649865.1_1614_5141:A6NF01|P121B_HUMAN:P55198|AF17_HUMAN:ENST00000332830.9_829_3570:ENST00000350878.8_592_4197:ENST00000345517.8_327_1208:Q9ULC8|ZDHC8_HUMAN:ENST00000339859.8_153_5153:Q9UNA1|RHG26_HUMAN…	DeepNovo
ADEKEAPG	20.69	8	816.372	11.1989	29209	1430	Q86YV0|RASL3_HUMAN:Q8NFP9|NBEA_HUMAN:O15439|MRP4_HUMAN:Q9UPV0|CE164_HUMAN:Q8WXH0|SYNE2_HUMAN:Q8TD57|DYH3_HUMAN:Q6ZRS2|SRCAP_HUMAN:A6NI56|CC154_HUMAN:O94851|MICA2_HUMAN:Q96L73|NSD1_HUMAN:Q01954|BNC1_HUMAN:Q9UMR2|DD19B_HUMAN:ENST00000291572.13_556_1362:O15417|TNC18_HUMAN:ENST00000295030.6_158_1249:O95714|HERC2_HUMAN:Q9UJ71|CLC4K_HUMAN:Q9NRZ7|PLCC_HUMAN:ENST00000301015.14_1058_7819:P41220|RGS2_HUMAN…	DeepNovo
ADEPGESGASL	38.01	11	1032.44	21.9864	59619		ENST00000310343.13_121_6261:Q16881|TRXR1_HUMAN:P50579|MAP2_HUMAN:ENST00000361387.6_641_1996:Q8N0Z9|VSI10_HUMAN:P57078|RIPK4_HUMAN:Q2NKQ1|SGSM1_HUMAN:ENST00000325083.12_533_6511:Q16820|MEP1B_HUMAN:ENST00000290231.11_848_1912:Q9Y6I9|TX264_HUMAN:ENST00000536549.5_191_1030:ENST00000260210.5_168_1880:Q5JPB2|ZN831_HUMAN:P49588|SYAC_HUMAN:ENST00000423517.6_579_15143:ENST00000675133.1_292_3033:Q9NQR7|CC1…	DeepNovo
ADGASVPRL	30.18	9	443.241	33.854	87633	313	ENST00000540638.6_708_2975:Q8NHY3|GA2L2_HUMAN:Q9BYG4|PAR6G_HUMAN:Q9Y2N7|HIF3A_HUMAN:Q8IW35|CEP97_HUMAN:Q9UBL9|P2RX2_HUMAN:Q9H1Z9|TSN10_HUMAN:Q53GL7|PAR10_HUMAN:Q8WXK1|ASB15_HUMAN	DeepNovo
ADGETAAQL	22.92	9	875.412	17.772	48481			DeepNovo
ADGPVPGVL	31.29	9	824.452	72.5761	164778	6840	Q9Y2D4|EXC6B_HUMAN:O75376|NCOR1_HUMAN:O14924|RGS12_HUMAN:P15502|ELN_HUMAN:O60243|H6ST1_HUMAN:Q9NTI7|INKA2_HUMAN:Q9Y4E1|WAC2C_HUMAN:P48431|SOX2_HUMAN:ENST00000252318.7_282_2189:ENST00000331457.9_123_1181:P55198|AF17_HUMAN:Q3C1V0|M4A18_HUMAN:Q96D98|EID2B_HUMAN:Q99932|SPAG8_HUMAN:ENST00000608317.1_155003660_155004058_399_6:Q9UBF1|MAGC2_HUMAN:Q5JU85|IQEC2_HUMAN:Q8WZ42|TITIN_HUMAN:ENST00000381989.4_81…	DeepNovo
ADGVEVK	24.33	7	717.38	28.8132	75857	748	Q13123|RED_HUMAN	DB Search
ADGVQKV	29.78	7	716.398	24.2533	64937	25200	O14791|APOL1_HUMAN	DB Search
ADHGPDA	16.44	7	682.281	15.3584	41684	515		DeepNovo
ADHIQKV	32.03	7	810.445	15.4049	41680	302	Q9Y678|COPG1_HUMAN	DB Search
ADHTKPLL	16.36	8	447.76	12.1907	32632	491		DeepNovo
ADHVASY	23.48	7	762.338	25.7478	68804	945	P01906|DQA2_HUMAN:P01909|DQA1_HUMAN	DB Search
ADKVVVVL	25.53	8	842.534	72.9038	165123	2360	P46779|RL28_HUMAN:Q96JQ0|PCD16_HUMAN:ENST00000263208.5_390_3308:O00748|EST2_HUMAN:Q9UMX9|S45A2_HUMAN:Q9BZA7|PC11X_HUMAN:P04062|GBA1_HUMAN:O94851|MICA2_HUMAN:ENST00000560328.1_166_3390:O95755|RAB36_HUMAN:ENST00000523390.1_28_2781:Q9NZC7|WWOX_HUMAN:P59538|T2R31_HUMAN:O75771|RA51D_HUMAN:Q9BPX1|DHB14_HUMAN:Q9HBI1|PARVB_HUMAN:Q6V1X1|DPP8_HUMAN:P16422|EPCAM_HUMAN:O94829|IPO13_HUMAN:Q9ULL1|PKHG1_HUMAN:Q…	DeepNovo
ADLSVTTSY	46.59	9	956.457	49.6065	120756	3200	Q9HAR2|AGRL3_HUMAN:ENST00000025301.4_201_5879:Q96QT6|PHF12_HUMAN:P35410|MAS1L_HUMAN:P50461|CSRP3_HUMAN:P50552|VASP_HUMAN:ENST00000332830.9_829_3570:P18146|EGR1_HUMAN:Q2M2H8|MGAL_HUMAN:Q99607|ELF4_HUMAN:Q9H9H5|MA6D1_HUMAN:Q5JU85|IQEC2_HUMAN:Q9H2G2|SLK_HUMAN:Q6EMB2|TTLL5_HUMAN:Q9UH73|COE1_HUMAN:Q9BYE2|TMPSD_HUMAN:O95274|LYPD3_HUMAN:Q9ULV0|MYO5B_HUMAN:B7ZAQ6|GPHRA_HUMAN:Q9UKA4|AKA11_HUMAN:P0CG08|GPH…	DeepNovo
ADNSSTEL	28.53	8	836.366	9.9886	25526			DeepNovo
ADPVGDAA	18.68	8	715.327	11.189	29293	787		DeepNovo
ADRFLFEM	23.82	8	1044.48	81.1931	178911	17700	ENST00000360909.8_359_3343:Q9Y4D1|DAAM1_HUMAN	DB Search
ADSGEGDFLAEGGGVR	65.94	16	768.848	48.0758	117794	918	P02671|FIBA_HUMAN	DB Search
ADSLQASLRPHADEL	34.36	15	811.916	57.4798	136873		P06727|APOA4_HUMAN	DB Search
ADSSAYGGAL	46.78	10	911.411	25.6099	68435	408		DeepNovo
ADTEEVEL	28.17	8	905.412	38.0779	96675	999		DeepNovo
AEAAAAAAV	19.26	9	744.387	15.3421	41715		Q14526|HIC1_HUMAN:ENST00000619757.5_361_2298	DB Search
AEAAAAASL	19.42	9	774.399	23.0403	62596	475	Q5TEC3|ZN697_HUMAN	DB Search
AEAAAAPAF	36.24	9	818.404	37.4595	95560	367	Q9P2E5|CHPF2_HUMAN	DB Search
AEAAADEPAL	43.2	10	957.454	32.0374	83319	2410	P47928|ID4_HUMAN	DB Search
AEAAAEEVM	31.46	9	936.391	10.6052	27428	519	Q96NT1|NP1L5_HUMAN	DB Search
AEAAALEVL	33.94	9	886.489	85.6092	186027	12700	O95229|ZWINT_HUMAN	DB Search
AEAAAQGSIFL	37.67	11	1077.57	83.4747	182976		Q8N196|SIX5_HUMAN	DB Search
AEAAASAL	26.59	8	703.363	17.3113	47033	1550	O43633|CHM2A_HUMAN	DB Search
AEAAEAGNL	39.08	9	845.4	16.2209	43935	2870	Q9C0C2|TB182_HUMAN	DB Search
AEAAEVIL	20.76	8	815.449	65.2831	151601	632	P78371|TCPB_HUMAN	DB Search
AEAAGSGETL	42.46	10	905.42	14.3825	38586	1920	P51178|PLCD1_HUMAN	DB Search
AEAAGVGEGL	45.1	10	873.43	31.8299	82837	160	Q92733|PRCC_HUMAN:ENST00000271526.9_406_1710	DB Search
AEAALESPRPAL	34.74	12	612.838	53.3494	128667	233	ENST00000262613.10_688_1293:O14745|NHRF1_HUMAN	DB Search
AEAAPMSL	22.31	8	805.376	22.1004	59856		Q504T8|MIDN_HUMAN	DB Search
AEAAQDATL	23.79	9	889.43	17.5552	47894	211	Q9BPX3|CND3_HUMAN	DB Search
AEAASPSGP	27.81	9	786.36	8.09	18947		ENST00000240100.7_461_1588:Q13115|DUS4_HUMAN	DB Search
AEAASSKL	34	8	776.42	6.5084	12992	332	ENST00000432560.6_308_3004:ENST00000432560.6_359_3004:Q10567|AP1B1_HUMAN	DB Search
AEAATPYGI	40.93	9	892.442	45.8219	112906	999	O75533|SF3B1_HUMAN	DB Search
AEAAVESAV	25.13	9	846.42	23.1571	62595	541	Q9UHJ6|SHPK_HUMAN	DB Search
AEAAVIEAM	36.04	9	920.455	25.5172	68245		Q14254|FLOT2_HUMAN	DB Search
AEAAVVAVA	28.69	9	800.453	39.6325	99376	35400	Q8IZQ5|SELH_HUMAN	DB Search
AEADAIIQM	43.33	9	977.464	34.1332	87860	4510	Q7Z6Z7|HUWE1_HUMAN	DB Search
AEADIDFDII	29.2	10	1121.54	115.582	229956		P21333|FLNA_HUMAN:Q14315|FLNC_HUMAN:ENST00000360319.9_120_7955:ENST00000325888.13_236_8407:ENST00000369850.10_327_8186:ENST00000346177.6_216_8288	DB Search
AEADLRLAL	19.13	9	486.278	85.6332	186272	1020		DeepNovo
AEADQIIEYL	28.03	10	1164.58	113.76	225174		Q12904|AIMP1_HUMAN	DB Search
AEADQQQTRL	60.09	10	580.288	10.2514	26288	4090	Q9P2E9|RRBP1_HUMAN	DB Search
AEADSTSEGL	32.45	10	979.419	13.9448	37654	501	ENST00000392634.9_261_3878:Q27J81|INF2_HUMAN	DB Search
AEADTSSEL	33.54	9	922.407	13.5197	36480		Q9BYW2|SETD2_HUMAN	DB Search
AEAEAAVGL	38.3	9	830.426	40.2071	101060	15400	ENST00000359044.5_445_2829:Q6ZN55|ZN574_HUMAN	DB Search
AEAEAENL	28.72	8	846.386	15.16	40942	303	O95229|ZWINT_HUMAN	DB Search
AEAEAGVAV	25.37	9	816.412	24.4496	65355	2000	Q53GL7|PAR10_HUMAN	DB Search
AEAEATVL	22.98	8	803.414	32.1789	83741	346	Q9P2M7|CING_HUMAN:ENST00000271636.12_609_3752	DB Search
AEAEDEPLL	55.19	9	986.467	52.4209	126391	15200	Q7Z4F1|LRP10_HUMAN	DB Search
AEAEEEIQAL	35.08	10	1102.53	55.8045	133541	145	O14578|CTRO_HUMAN	DB Search
AEAEEHLKL	31.57	9	520.276	23.0249	62368	431	P43403|ZAP70_HUMAN	DB Search
AEAEGAPEL	30.87	9	886.415	30.6577	80127	1790	Q03181|PPARD_HUMAN	DB Search
AEAEGLSGTTL	57.47	11	1048.52	47.9412	117553	2960	Q9UI14|PRAF1_HUMAN	DB Search
AEAEGLSGTTLL	51.43	12	1161.6	85.9777	186884		Q9UI14|PRAF1_HUMAN	DB Search
AEAEHKIDL	40.33	9	513.266	18.0089	49065	5720	Q86VU5|CMTD1_HUMAN	DB Search
AEAEKVLAL	36.77	9	943.546	54.802	131204	21800	ENST00000527096.5_364_13710:Q15149|PLEC_HUMAN	DB Search
AEAELEQNL	47.07	9	1016.49	41.3469	103776		P34913|HYES_HUMAN:ENST00000521400.6_226_1731	DB Search
AEAENTIDQL	45.63	10	1103.53	44.7009	110572	940	Q7Z591|AKNA_HUMAN:ENST00000374088.8_717_4553	DB Search
AEAEPEPEL	49.24	9	984.453	38.9156	98194	16400	Q92791|SC65_HUMAN:ENST00000355468.7_567_1778:O60936|NOL3_HUMAN	DB Search
AEAEQDEQL	41.07	9	1032.45	13.6715	36932		Q14CZ0|HAPR1_HUMAN	DB Search
AEAEQTLGL	25.14	9	931.474	50.5281	122484	518	P30566|PUR8_HUMAN	DB Search
AEAERAVVL	25.05	9	479.27	32.2154	83529	1420	Q86VI1|EX3L1_HUMAN	DB Search
AEAETLPSL	24.61	9	930.479	69.8777	160381	12400	O95340|PAPS2_HUMAN	DB Search
AEAFAEEL	36.67	8	879.412	60.4982	142987	516	ENST00000366577.10_767_4207:Q99707|METH_HUMAN	DB Search
AEAFAEKL	31.8	8	439.735	36.1846	92727	967	Q9NV70|EXOC1_HUMAN	DB Search
AEAFEAIPRAL	35.87	11	594.323	89.5181	192477	2840	P50990|TCPQ_HUMAN	DB Search
AEAFSPPRL	26.88	9	494.267	65.3727	151829	336	Q9NUD9|PIGV_HUMAN	DB Search
AEAFVRAFL	39.58	9	512.283	97.4132	204082	4130	O95707|RPP29_HUMAN	DB Search
AEAGADLVL	32.66	9	858.457	70.1982	160328	18600	Q15274|NADC_HUMAN	DB Search
AEAGAGSATEF	57.27	11	1010.44	23.6954	63696	13700	Q9NQ39|RS10L_HUMAN:P46783|RS10_HUMAN	DB Search
AEAGEAVLL	30.59	9	872.473	65.2478	151314	2440	Q8IYS2|K2013_HUMAN	DB Search
AEAGELREQL	34.82	10	558.292	31.9711	83371		ENST00000356884.11_312_2654:Q8TD16|BICD2_HUMAN	DB Search
AEAGEPTTL	41.99	9	888.432	24.2541	64992	1150	P48382|RFX5_HUMAN	DB Search
AEAGEQFGQL	43.9	10	1049.49	49.5083	120767		P23610|HAP40_HUMAN	DB Search
AEAGEQPGTAERALL	56.91	15	756.887	49.7542	121052	4560	P56182|RRP1_HUMAN	DB Search
AEAGGDTVTL	36.42	10	933.455	34.932	89958		Q9UGU0|TCF20_HUMAN	DB Search
AEAGGGSNSL	27.15	10	862.39	8.0004	18367	1230	Q9P2Q2|FRM4A_HUMAN:ENST00000357447.7_455_3526:ENST00000357447.7_1028_3526	DB Search
AEAGGLEEL	30.29	9	888.439	47.1929	116111	6840	Q15834|CC85B_HUMAN	DB Search
AEAGGSPEV	37.03	9	816.368	11.5454	30487			DeepNovo
AEAGGSRL	22.37	8	760.384	19.3156	52461	483	O60318|GANP_HUMAN	DB Search
AEAGPAGEL	35.41	9	814.395	27.102	71530	9770	Q6ZRV2|FA83H_HUMAN	DB Search
AEAGPDFEL	32.74	9	948.431	75.9782	170249	8970	Q9BST9|RTKN_HUMAN	DB Search
AEAGPEPEV	38.24	9	898.417	24.1218	64602	2950	Q12888|TP53B_HUMAN:Q68EM7|RHG17_HUMAN:Q8NBS9|TXND5_HUMAN:Q9Y4L1|HYOU1_HUMAN:Q13574|DGKZ_HUMAN:Q8N5A5|ZGPAT_HUMAN:ENST00000344034.5_332_1807:Q9ULL0|K1210_HUMAN:O75688|PPM1B_HUMAN:Q5T011|SZT2_HUMAN:Q6P9F5|TRI40_HUMAN:O95398|RPGF3_HUMAN:Q7Z353|HDX_HUMAN:O60240|PLIN1_HUMAN:ENST00000637508.1_217_3669:ENST00000379757.9_220_1308:A0A0U1RQG5|CT47C_HUMAN:Q9H2X0|CHRD_HUMAN:Q9Y3P8|SIT1_HUMAN:Q8NE31|FA13C_HUM…	DeepNovo
AEAGPIVI	26.57	8	769.445	72.713	164630	6150	O00399|DCTN6_HUMAN	DB Search
AEAGPLASV	33.78	9	814.43	48.2483	118424	308	Q96H79|ZCCHL_HUMAN	DB Search
AEAGPVTL	27.59	8	757.405	46.4983	114478	195	ENST00000369271.7_470_2743:Q8N4X5|AF1L2_HUMAN	DB Search
AEAGSPTGGL	43.07	10	859.404	20.6956	56234		Q9GZN2|TGIF2_HUMAN	DB Search
AEAGSRMDKL	36.67	10	547.269	5.6658	9858	5380	P35221|CTNA1_HUMAN:P26232|CTNA2_HUMAN	DB Search
AEAGVAVEV	36.93	9	844.44	46.7271	114630	7100	Q53GL7|PAR10_HUMAN	DB Search
AEAGVIENL	34.76	9	915.477	72.1955	164013	9430		DeepNovo
AEAHAKVRL	53.58	9	497.794	7.904	18236	6640	P33991|MCM4_HUMAN	DB Search
AEAHARIHL	43.79	9	509.284	12.4496	33195	3340	P49736|MCM2_HUMAN:ENST00000265056.12_84_2768	DB Search
AEAIEAFQL	33.38	9	991.518	102.619	210477		Q96PU4|UHRF2_HUMAN	DB Search
AEAILGQNAAYL	34.07	12	617.328	93.0993	198152	255	ENST00000254719.10_129_1937:P27694|RFA1_HUMAN	DB Search
AEAKAKALKAKKAVL	41.06	15	514.005	8.7577	21389	950	P62750|RL23A_HUMAN	DB Search
AEAKARAEI	40.5	9	479.772	7.366	16266	553	ENST00000375053.6_1146_2051:ENST00000218439.8_204_1943:Q9UNF1|MAGD2_HUMAN:ENST00000375053.6_585_2051	DB Search
AEAKEKIYL	41.03	9	532.804	23.6331	63635	31100	Q9P2J5|SYLC_HUMAN	DB Search
AEAKKIERL	47.59	9	529.322	7.9162	18215	4250	Q9Y3A2|UTP11_HUMAN	DB Search
AEAKVLTQL	34.83	9	972.573	47.3153	116055	1510	Q8N196|SIX5_HUMAN	DB Search
AEALARNLL	33.41	9	485.788	58.1443	138053	576	Q14494|NF2L1_HUMAN	DB Search
AEALATHIL	37.26	9	469.767	62.9181	147124	3760	ENST00000025301.4_201_5879:Q9UKA4|AKA11_HUMAN	DB Search
AEALATKL	39.2	8	816.485	31.1656	81526	176	A0MZ66|SHOT1_HUMAN	DB Search
AEALEKLFL	39.72	9	517.3	107.294	216041	11600	O60885|BRD4_HUMAN	DB Search
AEALESQEL	49.76	9	989.479	38.2084	97253	395	P01023|A2MG_HUMAN	DB Search
AEALESQTL	46.1	9	961.481	37.8077	96336	1790	P57764|GSDMD_HUMAN	DB Search
AEALIKVFV	26.76	9	495.304	106.407	215189		Q14139|UBE4A_HUMAN:ENST00000252108.8_507_3314	DB Search
AEALINPIKHVSL	43.57	13	702.916	87.7398	189513	1880	Q01970|PLCB3_HUMAN	DB Search
AEALKEVSL	38.41	9	959.541	50.3049	121977	4520	Q6PI26|SHQ1_HUMAN	DB Search
AEALKKLIL	30.6	9	499.833	58.3115	138289	3900	P33991|MCM4_HUMAN	DB Search
AEALLKKHEAL	22.28	11	408.243	20.0501	54612		ENST00000372731.8_467_7558:ENST00000372739.7_438_7544:Q13813|SPTN1_HUMAN	DB Search
AEALLTYETL	45.35	10	1123.59	101.272	208702	403	Q96TA2|YMEL1_HUMAN	DB Search
AEALRQPVL	39.06	9	498.795	46.4404	114583	519	Q14146|URB2_HUMAN:ENST00000258243.7_559_4695	DB Search
AEALSKMKL	29.52	9	503.788	12.802	34377	745	ENST00000216122.9_510_2279:ENST00000216122.9_297_2279:P33992|MCM5_HUMAN	DB Search
AEAMKAPEL	21.18	9	488.245	18.9869	51823		Q9H1H9|KI13A_HUMAN	DB Search
AEAMKSPEL	22.98	9	496.242	13.6336	36840		Q9NQT8|KI13B_HUMAN	DB Search
AEAMVDEGQL	36.78	10	1078.47	29.2001	76299	3300	Q9UMY1|NOL7_HUMAN	DB Search
AEANAFSVL	30.26	9	921.47	86.6334	187639	1090	P22695|QCR2_HUMAN	DB Search
AEANHFIDL	34.68	9	515.254	66.261	153283	6700	O15294|OGT1_HUMAN	DB Search
AEANSIEL	29.28	8	846.422	45.6969	112676	928		DeepNovo
AEANVMQQL	28.26	9	1019.49	24.7581	66455		P43405|KSYK_HUMAN:ENST00000375747.5_136_1956	DB Search
AEAPADPF	30.6	8	817.374	46.1667	113690	358	Q6RW13|ATRAP_HUMAN	DB Search
AEAPAEGGPQTNQL	24.9	14	691.826	31.5156	82253		ENST00000675478.1_992_2995:ENST00000675478.1_1244_2995:Q9HC78|ZBT20_HUMAN	DB Search
AEAPAGPAL	37.86	9	796.42	35.834	91725	12600	Q53F19|NCBP3_HUMAN	DB Search
AEAPGEAFL	33.8	9	904.439	69.5922	159647	5000	Q8TDR2|STK35_HUMAN	DB Search
AEAPGEQL	26.85	8	814.397	20.3545	55152	3350	Q9UFG5|CS025_HUMAN	DB Search
AEAPGGEL	24.25	8	743.362	20.0121	54443		P61599|NAA20_HUMAN	DB Search
AEAPGHYPAEDSTY	27.59	14	754.322	25.5865	68254	226	Q14247|SRC8_HUMAN:ENST00000301843.13_1132_1833	DB Search
AEAPGIRDHESL	48.24	12	647.824	24.8706	66612	3300	P51858|HDGF_HUMAN	DB Search
AEAPHGLGLA	34.54	10	935.493	36.3219	92661	4040	ENST00000301727.9_36_2375:A4D2B0|MBLC1_HUMAN:A6NKW6|SHL2B_HUMAN:ENST00000263388.7_133_7053:ENST00000269097.8_664_1269:Q5TEA6|SE1L2_HUMAN:Q6T4P5|PLPR3_HUMAN:O60669|MOT2_HUMAN:ENST00000075503.8_297_1547:Q9UQ13|SHOC2_HUMAN:Q5VYJ5|MALR1_HUMAN:Q8NBF1|GLIS1_HUMAN:Q9C093|SPEF2_HUMAN:ENST00000295461.10_438_1298:Q02779|M3K10_HUMAN:Q6PI78|TMM65_HUMAN:O75151|PHF2_HUMAN:Q9HCP6|HHATL_HUMAN:Q99523|SORT_HUMAN:Q…	DeepNovo
AEAPPAGSI	31.15	9	812.414	26.2766	70081		ENST00000376495.4_214_1443:Q5VV17|OTUD1_HUMAN	DB Search
AEAPPSVAP	20.23	9	838.432	29.5034	77652		Q9P219|DAPLE_HUMAN:ENST00000389857.11_281_6214	DB Search
AEAPQELAL	26.77	9	941.496	64.7311	150179	950	Q9BWH6|RPAP1_HUMAN:ENST00000304330.9_287_4294	DB Search
AEAPSMGTL	21.88	9	892.411	20.2101	54859	278	Q9UP95|S12A4_HUMAN	DB Search
AEAPVQEEKL	46.22	10	557.295	27.2127	72149	777	O76095|JTB_HUMAN	DB Search
AEAQAAARQEL	46.69	11	579.298	14.9695	40566	410	Q9NZV5|SELN_HUMAN:ENST00000374315.1_39_1319	DB Search
AEAQAGTTTL	49.76	10	962.481	18.8575	51211	5080	P51610|HCFC1_HUMAN	DB Search
AEAQAQQL	35.37	8	858.439	11.89	31433	221	Q9H7E9|CH033_HUMAN	DB Search
AEAQFTTAL	33.08	9	951.479	62.2009	146431	16400	Q9Y6X3|SCC4_HUMAN:ENST00000262815.13_1004_1870	DB Search
AEAQGSTTL	39.04	9	877.42	12.039	32033		Q8TEM1|PO210_HUMAN:ENST00000254508.7_727_5757	DB Search
AEAQLAYEL	38.66	9	1007.5	72.8695	165176	2450	Q14254|FLOT2_HUMAN	DB Search
AEAQQLITI	35.52	9	986.551	85.2238	185623	8010	ENST00000241704.8_198_3752:P53621|COPA_HUMAN	DB Search
AEARLVVKL	27.85	9	499.821	51.7111	124874	15000	Q9NPQ8|RIC8A_HUMAN:ENST00000526104.5_1675_2937	DB Search
AEARPLLIL	17.11	9	498.315	101.331	208924	17700	P05997|CO5A2_HUMAN	DB Search
AEASEDDSL	36.42	9	936.379	11.9944	31611	533	Q15269|PWP2_HUMAN	DB Search
AEASKEAAL	34.74	9	889.461	9.4883	23788	1180	Q9BT25|HAUS8_HUMAN	DB Search
AEASMISKL	27.69	9	965.498	23.1367	62252	2140	Q13616|CUL1_HUMAN	DB Search
AEASMVIAV	19.59	9	906.462	52.0957	125695	3510	ENST00000301764.12_327_3557:Q16531|DDB1_HUMAN	DB Search
AEASSEEL	35.24	8	835.366	12.2612	32536	3180	Q14151|SAFB2_HUMAN:Q15424|SAFB1_HUMAN	DB Search
AEASSGDHPTDTEM	40.72	14	732.283	6.3436	12279		Q02790|FKBP4_HUMAN	DB Search
AEASVDPSL	39.62	9	888.43	38.773	97955	10100	ENST00000254803.4_405_1583:Q9NQZ2|SAS10_HUMAN	DB Search
AEASVMTQL	42.86	9	965.46	31.8811	82835	14700	P41240|CSK_HUMAN:ENST00000220003.13_967_2079	DB Search
AEATAAPTL	43.58	9	844.451	33.7164	87286	219	Q86YR5|GPSM1_HUMAN	DB Search
AEATAEGAL	41.79	9	832.406	19.2988	52568	5770	Q9Y618|NCOR2_HUMAN	DB Search
AEATANGGL	40.47	9	803.394	12.0671	31754	1880	Q969V3|NCLN_HUMAN:Q17R98|ZN827_HUMAN:ENST00000358747.10_495_2465:Q8NGN8|OR4A4_HUMAN:Q96JX3|SRAC1_HUMAN:P36508|ZNF76_HUMAN:D6RGH6|MCIN_HUMAN:O14924|RGS12_HUMAN:ENST00000246117.9_135_1790:ENST00000646647.2_452_8050:Q9P275|UBP36_HUMAN:Q9P2S2|NRX2A_HUMAN:Q6IF82|O4A47_HUMAN:O75037|KI21B_HUMAN:Q14242|SELPL_HUMAN:Q8NH70|O4A16_HUMAN:Q9UI32|GLSL_HUMAN:Q13009|TIAM1_HUMAN:ENST00000382788.7_245_4231:ENST0000…	DeepNovo
AEATEEVSL	42.42	9	948.454	41.17	103130	48700	O60749|SNX2_HUMAN	DB Search
AEATIVVML	40.07	9	962.523	98.8848	205700	1950	P57735|RAB25_HUMAN	DB Search
AEATLGSGNL	50.26	10	932.468	37.4646	95226	7120	Q9H8S9|MOB1A_HUMAN:Q7L9L4|MOB1B_HUMAN	DB Search
AEATPVAL	35.52	8	771.426	50.4362	122487	5890	Q96F63|CCD97_HUMAN	DB Search
AEAVAALLL	22.05	9	870.524	115.886	230752		Q6ZN18|AEBP2_HUMAN	DB Search
AEAVAEAEL	33.99	9	902.452	40.6887	102291	181	Q6P1M9|ARMX5_HUMAN	DB Search
AEAVATSVL	30.35	9	860.471	54.8748	131707	4510	P15336|ATF2_HUMAN:P17544|ATF7_HUMAN	DB Search
AEAVLTSQL	39.6	9	931.509	62.1313	145833	660	P49590|SYHM_HUMAN	DB Search
AEAVQAQQL	47.11	9	957.501	26.1608	69617	4910	Q13751|LAMB3_HUMAN	DB Search
AEAVQKFFL	45.55	9	526.792	86.748	188027	8410	Q15388|TOM20_HUMAN	DB Search
AEAVSRVL	23.47	8	422.751	27.6812	73354		O00244|ATOX1_HUMAN:ENST00000524142.5_386_562	DB Search
AEAVTTTL	33.28	8	805.43	34.9966	89857	1370	ENST00000323927.3_494_2494:Q9UJX6|ANC2_HUMAN	DB Search
AEAVVNDVL	24	9	929.493	68.394	157322	12800	Q9P0R6|GSKIP_HUMAN	DB Search
AEAYEDDVL	30.8	9	1024.45	48.6761	118650	2480	Q6ZRV2|FA83H_HUMAN	DB Search
AEAYLIEEM	29.45	9	1084.49	50.9601	123488	914	ENST00000602402.6_421_1629:Q13217|DNJC3_HUMAN	DB Search
AEDAAGQAL	28.78	9	845.397	15.57	42459		O15230|LAMA5_HUMAN	DB Search
AEDAFLIKM	42	9	527.269	51.9062	125494	775	Q9NW08|RPC2_HUMAN	DB Search
AEDAIKAAL	36.82	9	901.499	38.4432	97632	298	ENST00000311893.14_244_528:Q9H1K1|ISCU_HUMAN	DB Search
AEDALTTKL	41.96	9	961.522	38.4465	97561	522	Q14894|CRYM_HUMAN	DB Search
AEDANKLK	24.73	8	444.744	0.1994	330			DeepNovo
AEDANPAGAL	34.89	10	928.433	30.9194	80871	236	Q7KZ85|SPT6H_HUMAN	DB Search
AEDASKFEL	45.05	9	505.244	42.0891	105441	6090	ENST00000373243.7_444_2579:Q9UBB6|NCDN_HUMAN	DB Search
AEDASLLSF	26.71	9	952.461	99.0959	205917	8520	P02656|APOC3_HUMAN	DB Search
AEDASSSL	28	8	779.343	9.3797	23551	313	Q01524|DEF6_HUMAN	DB Search
AEDAVYEL	46.16	8	909.418	53.5701	129015		Q92817|EVPL_HUMAN	DB Search
AEDDAELTL	32.08	9	976.447	55.5061	133110		Q9NWB7|IFT57_HUMAN	DB Search
AEDDAYTTF	34	9	1032.41	39.6371	99764	1750	ENST00000292431.5_473_1780:Q96RE7|NACC1_HUMAN	DB Search
AEDDFKEYVL	27.2	10	614.787	74.1183	167772	328	Q9NS56|TOPRS_HUMAN	DB Search
AEDDFKKVL	40.8	9	532.785	36.4005	92901	8540	ENST00000602402.6_421_1629:Q13217|DNJC3_HUMAN	DB Search
AEDDLPTVEL	28.88	10	1101.54	95.9885	202053		P00488|F13A_HUMAN	DB Search
AEDDNAIREHL	52.14	11	641.805	27.1787	71919	1740	P57740|NU107_HUMAN	DB Search
AEDDPSRTL	44.14	9	502.238	13.875	37432	4190	ENST00000319555.8_456_3377:Q8IX07|FOG1_HUMAN:ENST00000319555.8_1038_3377	DB Search
AEDDQVFLM	42.66	9	1083.47	52.6228	127108	196	Q9Y6G9|DC1L1_HUMAN	DB Search
AEDDRHYNI	41.99	9	566.753	11.8871	31591		Q96BN8|OTUL_HUMAN:ENST00000284274.5_430_1164	DB Search
AEDEDATHL	46.91	9	1000.43	12.2668	32721		Q9H5J8|TAF1D_HUMAN	DB Search
AEDEDIVL	21.19	8	903.428	57.9097	137313	1590	Q8TEW0|PARD3_HUMAN	DB Search
AEDEGGARAQL	59.74	11	558.769	12.6799	33872	2850	Q7Z406|MYH14_HUMAN	DB Search
AEDEKNTAL	40.16	9	990.48	7.7822	17699	1950	Q6PGP7|SKI3_HUMAN	DB Search
AEDELRDAVL	44.95	10	565.787	53.4891	128674	8090	P84077|ARF1_HUMAN:P61204|ARF3_HUMAN:ENST00000256682.9_323_814	DB Search
AEDELRDAVLL	45.62	11	622.33	86.1224	187000	7190	P84077|ARF1_HUMAN:P61204|ARF3_HUMAN:ENST00000256682.9_323_814	DB Search
AEDENGKIVGYVL	39.95	13	703.859	75.8726	170523	621	P41227|NAA10_HUMAN:ENST00000464845.6_173_838	DB Search
AEDENKNVL	26.25	9	516.254	12.0833	31955	1470	Q8NCP5|ZBT44_HUMAN	DB Search
AEDENTQIAL	42.97	10	1103.52	46.9651	115640	1890	P53384|NUBP1_HUMAN	DB Search
AEDEQVFLM	44.01	9	1097.48	53.4481	128640	166	O43237|DC1L2_HUMAN	DB Search
AEDESAKL	32.57	8	862.417	8.7736	21509		Q7L5Y9|MAEA_HUMAN	DB Search
AEDEVLLQKL	45.98	10	579.322	80.4464	177963	782	Q969Q6|P2R3C_HUMAN	DB Search
AEDFEKLTL	37.47	9	533.278	75.4671	169487	7910	Q13443|ADAM9_HUMAN	DB Search
AEDFSQYQL	40.67	9	1100.49	65.9507	153301	2460	Q9BVV6|TALD3_HUMAN	DB Search
AEDFTEVYL	38.1	9	1086.5	95.6153	201430	304	Q5RL73|RBM48_HUMAN	DB Search
AEDFTPVFM	39.96	9	1072.47	80.6096	178045	627	Q6ISB3|GRHL2_HUMAN:ENST00000646743.1_485_2206:ENST00000646743.1_380_2206	DB Search
AEDGADPNL	52.46	9	901.393	17.9401	48749	28600	P14635|CCNB1_HUMAN:ENST00000256442.10_174_1412	DB Search
AEDGASSQL	42.39	9	877.397	10.457	26827	375	P18827|SDC1_HUMAN	DB Search
AEDGENYDI	43.68	9	1025.41	25.7409	68453	6650	O75347|TBCA_HUMAN	DB Search
AEDGIVLDL	27.24	9	944.496	108.949	217821	1760	P30039|PBLD_HUMAN	DB Search
AEDGLLFKF	31.22	9	520.273	110.27	219464		ENST00000380752.10_424_2274:P30825|CTR1_HUMAN	DB Search
AEDGPEVL	27.85	8	829.396	35.3862	91036	131	O00458|IFRD1_HUMAN	DB Search
AEDGPGASL	40.83	9	816.373	20.5958	55830	5670	O75147|OBSL1_HUMAN	DB Search
AEDGPPELL	36.87	9	940.466	70.2711	160971		Q16576|RBBP7_HUMAN:Q09028|RBBP4_HUMAN	DB Search
AEDGSSSAETL	51.92	11	1066.46	13.8581	37509	268	ENST00000360304.8_391_6054:O75112|LDB3_HUMAN:Q8WXI7|MUC16_HUMAN:Q92834|RPGR_HUMAN:ENST00000320736.10_383_1627:Q5GH73|XKR6_HUMAN:Q96RV3|PCX1_HUMAN:Q6NSI3|FA53A_HUMAN:Q8N307|MUC20_HUMAN:Q16891|MIC60_HUMAN:Q3KR16|PKHG6_HUMAN:O75093|SLIT1_HUMAN:ENST00000244289.9_1158_3467:O75335|LIPA4_HUMAN:A6NC98|CC88B_HUMAN:ENST00000376718.8_1307_9415:ENST00000612341.4_87_2990:Q9NVE5|UBP40_HUMAN:Q9P241|AT10D_HUMAN:…	DeepNovo
AEDGSVIDYEL	51.48	11	1210.55	82.9778	181857	2270	A6NMY6|AXA2L_HUMAN:P07355|ANXA2_HUMAN	DB Search
AEDGTMTSL	41.05	9	940.393	14.6707	39550	1340	Q5ST30|SYVM_HUMAN	DB Search
AEDHATQHL	48.72	9	511.24	5.7714	10296	1200	ENST00000297440.11_629_2587:Q86Y56|DAAF5_HUMAN	DB Search
AEDHKLVFL	45.37	9	536.296	65.0555	151107	495	Q7L1V2|MON1B_HUMAN	DB Search
AEDIAYQL	40.91	8	922.454	61.1999	144107	4430	P35232|PHB1_HUMAN	DB Search
AEDIENDAL	31.58	9	989.444	35.9382	91909	9510	P49792|RBP2_HUMAN:Q99666|RGPD5_HUMAN:O14715|RGPD8_HUMAN	DB Search
AEDIPSLKL	42.04	9	493.281	82.1135	180472	1090	ENST00000418929.7_738_6581:Q9ULL5|PRR12_HUMAN	DB Search
AEDISADEDDQIL	35.38	13	717.317	67.1981	155279	1320	Q14684|RRP1B_HUMAN:ENST00000340648.6_460_2379:ENST00000340648.6_118_2379	DB Search
AEDITTGQVL	46.48	10	1046.54	58.1101	137675	5140	Q8TEM1|PO210_HUMAN	DB Search
AEDIVYTL	26.25	8	923.471	80.6622	178212	4790	Q53EP0|FND3B_HUMAN:ENST00000415807.7_430_3834	DB Search
AEDKADVL	30.42	8	860.439	15.1142	40862	691	B7ZAP0|RBG10_HUMAN	DB Search
AEDKDRLEL	40.31	9	544.785	22.556	61134		Q9BYX2|TBD2A_HUMAN	DB Search
AEDKDTPAL	40.66	9	480.238	16.3555	44401	17700	Q7Z6Z7|HUWE1_HUMAN	DB Search
AEDKPSTDL	38.45	9	975.464	13.0815	35004	2280	Q7Z4V5|HDGR2_HUMAN	DB Search
AEDLASKL	32.31	8	846.466	30.4146	79801		O94921|CDK14_HUMAN	DB Search
AEDLESEGL	34.73	9	962.428	39.5627	99915		ENST00000372731.8_467_7558:ENST00000372739.7_438_7544:Q13813|SPTN1_HUMAN	DB Search
AEDLGPDTL	41.39	9	930.448	51.9412	125359	1500	O43299|AP5Z1_HUMAN	DB Search
AEDLGSKL	40.3	8	832.442	21.7623	58859	304	ENST00000380249.5_884_5767:Q5VW36|FOCAD_HUMAN	DB Search
AEDLGVSGAL	43.51	10	931.48	62.3004	146129	1490	ENST00000652337.1_736_2880:P11586|C1TC_HUMAN	DB Search
AEDLLERSDVL	38.84	11	630.33	77.7543	173657	702	Q8TF72|SHRM3_HUMAN	DB Search
AEDLNSGPL	43.63	9	915.442	40.0207	100720	752	P07332|FES_HUMAN:P16591|FER_HUMAN	DB Search
AEDLPPNTL	45.04	9	969.488	55.0103	132241	6270	A3KN83|SBNO1_HUMAN	DB Search
AEDLSDAL	21.97	8	833.383	46.6871	114945	224	Q9H4X1|RGCC_HUMAN	DB Search
AEDNADTL	28.08	8	848.362	11.1938	29364	346	P12004|PCNA_HUMAN	DB Search
AEDNADTLAL	26.51	10	1032.49	53.684	129294	8840	P12004|PCNA_HUMAN	DB Search
AEDNFNNTYI	33.31	10	1200.51	55.2656	132461	232	P51153|RAB13_HUMAN	DB Search
AEDNIREML	52.21	9	553.762	27.3488	72094	13800	O60925|PFD1_HUMAN	DB Search
AEDNTVSFL	27.55	9	995.469	75.5567	169538	18700	P16671|CD36_HUMAN	DB Search
AEDPALKEIVL	47.21	11	599.34	89.4211	192567	4350	Q9H3R5|CENPH_HUMAN	DB Search
AEDPETQVVL	34.26	10	1100.55	60.2151	142014	3700	ENST00000314888.10_368_7777:Q9Y490|TLN1_HUMAN	DB Search
AEDPLGAIHL	52.47	10	518.277	102.928	210815	12700	P08567|PLEK_HUMAN	DB Search
AEDPLSITF	44.88	9	992.495	113.908	225381	17000	ENST00000368226.9_455_4561:Q15262|PTPRK_HUMAN	DB Search
AEDPLVQSL	44.45	9	971.507	76.5081	171299	103000	ENST00000522411.5_277_2199:P48449|LSS_HUMAN	DB Search
AEDPNSTSL	37.3	9	933.414	16.2511	44078	1350	Q6ZMN7|PZRN4_HUMAN	DB Search
AEDPTISLL	38.87	9	958.51	98.5972	205080	26600	Q00613|HSF1_HUMAN	DB Search
AEDPTVQESL	41.12	10	1088.51	38.8921	98437	413	ENST00000361311.4_1266_3164:ENST00000435891.5_505_2346:O94985|CSTN1_HUMAN	DB Search
AEDPVFTIL	33.58	9	1004.53	116.189	231789		Q9UFG5|CS025_HUMAN	DB Search
AEDPVTGSAHAVL	46.64	13	633.819	53.508	128530	2510	P30039|PBLD_HUMAN	DB Search
AEDQDPDL	26.4	8	902.379	19.3666	52810			DeepNovo
AEDQINSKL	33.66	9	509.267	20.1601	54803	309	A4D126|ISPD_HUMAN	DB Search
AEDQPINL	37.01	8	899.446	49.8151	121200	255	Q96MY1|NOL4L_HUMAN	DB Search
AEDQSVASL	30.84	9	919.439	28.2127	74586	3170	P78559|MAP1A_HUMAN	DB Search
AEDQYANAFL	28.77	10	1141.52	76.0011	170744		Q5T2E6|ARMD3_HUMAN:ENST00000370033.9_200_2167	DB Search
AEDRAQGL	21.15	8	859.429	7.256	15591	2910	P67936|TPM4_HUMAN	DB Search
AEDRGDEVVL	23.91	10	1102.54	30.0053	78770	164	Q9P227|RHG23_HUMAN	DB Search
AEDRPSEQL	46.99	9	522.751	13.361	35892	6620	Q8WUI4|HDAC7_HUMAN	DB Search
AEDRSGINL	27.88	9	487.748	24.5817	65815	11300	Q9NQX3|GEPH_HUMAN	DB Search
AEDSALTKL	48.05	9	947.508	34.5092	88952	240	ENST00000355540.7_333_11699:Q9Y4A5|TRRAP_HUMAN	DB Search
AEDSARPEL	36.25	9	494.241	16.6927	45677	623	Q96J92|WNK4_HUMAN	DB Search
AEDSARTLL	30.74	9	488.259	29.5323	77752	543	Q8N3Y1|FBXW8_HUMAN	DB Search
AEDSEDEVL	26.05	9	1006.42	26.4672	70436	526	O75528|TADA3_HUMAN	DB Search
AEDSGLHII	41.63	9	477.746	56.3546	134557	6010	Q63HN8|RN213_HUMAN	DB Search
AEDSGNDFL	30.1	9	967.401	39.3753	99183	1890	Q86VK4|ZN410_HUMAN	DB Search
AEDSLGAQAL	33.92	10	974.483	44.4243	110408	1220	Q6P6B7|ANR16_HUMAN	DB Search
AEDSSGPVI	44.08	9	874.415	25.9405	69011	1860	Q9HA64|KT3K_HUMAN	DB Search
AEDSSKVSGGTPI	56.67	13	624.308	19.6685	53540	637	Q9UEY8|ADDG_HUMAN	DB Search
AEDSSVASL	29.99	9	878.409	27.7139	73083	2380	P36508|ZNF76_HUMAN	DB Search
AEDTAHPKL	43.84	9	491.256	9.8398	25024	750	Q9C037|TRIM4_HUMAN:ENST00000349062.7_640_1551	DB Search
AEDTDSIGL	40.82	9	920.423	43.1794	107510	6280	Q8TEM1|PO210_HUMAN:ENST00000254508.7_727_5757	DB Search
AEDTGVRVEL	50.88	10	544.782	49.8999	121432	16700	Q9Y3S1|WNK2_HUMAN	DB Search
AEDTITALL	28.29	9	946.51	108.138	216925	17100	Q14643|ITPR1_HUMAN:ENST00000374316.9_1244_9073:Q14573|ITPR3_HUMAN:ENST00000357086.10_366_8483:ENST00000381340.8_426_8516:ENST00000381340.8_600_8516:Q14571|ITPR2_HUMAN:ENST00000374316.9_1070_9073	DB Search
AEDTPVVEL	41.65	9	972.489	73.0365	165723	5890	Q9Y6A5|TACC3_HUMAN	Homolog
AEDTPVVQL	48.13	9	971.506	69.5404	159254	94000	Q9Y6A5|TACC3_HUMAN	DB Search
AEDTRGQVL	30.84	9	494.757	13.5252	36381	2120	P55268|LAMB2_HUMAN	DB Search
AEDTRLIEL	26.67	9	530.287	68.348	157491	5990	Q5VZ89|DEN4C_HUMAN	DB Search
AEDTYPQKIKAEL	40.77	13	753.4	49.8879	121481		ENST00000255006.11_297_2981:Q8WYP3|RIN2_HUMAN:ENST00000255006.11_312_2981	DB Search
AEDVDGEAL	35.87	9	918.405	28.1917	74508	224	P10809|CH60_HUMAN	DB Search
AEDVGSNKGAIIGL	51.48	14	672.36	66.4819	154050	3640	ENST00000346798.8_256_2460:P05067|A4_HUMAN:ENST00000357903.7_273_2420	DB Search
AEDVPPQRL	30.41	9	512.775	27.3922	72853	2060	Q03169|TNAP2_HUMAN	DB Search
AEDVQHQIL	51.04	9	526.773	32.9693	85318	17300	O75330|HMMR_HUMAN	DB Search
AEDVRAVSL	25.15	9	480.262	30.7943	80671			DeepNovo
AEDVTAALAKQGL	55.54	13	643.852	71.3634	162782	852	P11137|MTAP2_HUMAN	DB Search
AEDYGEHHL	41.9	9	535.732	10.1305	25773	7960	Q6P1M3|L2GL2_HUMAN	DB Search
AEDYGPVEV	24.82	9	978.441	52.2702	125970	632	ENST00000337392.10_680_2023:O96005|CLPT1_HUMAN	DB Search
AEDYMIVYL	26.26	9	1132.52	101.672	209271		Q86WG3|ATCAY_HUMAN:Q8WUY3|PRUN2_HUMAN:ENST00000376718.8_1307_9415	DB Search
AEDYNSSNAL	39.4	10	1083.46	19.9362	54289		Q13153|PAK1_HUMAN	DB Search
AEDYTESLL	27.39	9	1040.48	69.9367	160156	4990	O43663|PRC1_HUMAN	DB Search
AEEAASTL	31.78	8	791.379	14.3929	38981		Q7Z460|CLAP1_HUMAN	DB Search
AEEAASVL	23.83	8	789.399	31.8236	83119	1120	O75122|CLAP2_HUMAN:ENST00000399362.8_652_4893:ENST00000461133.8_123_3935	DB Search
AEEADHEVL	33.78	9	1012.46	17.2299	46820	5000	Q14789|GOGB1_HUMAN:ENST00000340645.9_202_9903	DB Search
AEEAEQPGAL	50.87	10	1014.47	22.5939	61181		Q14318|FKBP8_HUMAN	DB Search
AEEAFPAETL	43.74	10	1077.52	74.0676	167304	873	ENST00000368223.4_177_5006:P48681|NEST_HUMAN	DB Search
AEEAGAENL	43.73	9	903.409	15.6842	42612	586	P11216|PYGB_HUMAN	DB Search
AEEAGEENL	21.78	9	961.41	14.5302	39507	207	P06737|PYGL_HUMAN	DB Search
AEEAKEALL	36.28	9	973.519	28.3831	74786	7360	ENST00000360270.7_222_1919:P26038|MOES_HUMAN	DB Search
AEEALKYLL	33.92	9	525.298	90.0651	193484	2940	O95163|ELP1_HUMAN	DB Search
AEEASALEL	35.77	9	932.46	58.1228	138174	419	Q5D1E8|ZC12A_HUMAN	DB Search
AEEASETASL	25.82	10	1007.44	20.6394	55966	244	ENST00000311403.4_917_3379:Q9P1Z0|ZBTB4_HUMAN	DB Search
AEEDASSNQSL	57.24	11	1150.49	11.1862	29042	337	Q92766|RREB1_HUMAN:ENST00000379938.7_457_5610	DB Search
AEEDEFIIL	26.3	9	1078.53	115.696	230239		O75688|PPM1B_HUMAN	DB Search
AEEDFYEKL	56.17	9	572.261	55.2593	132609	83600	P33993|MCM7_HUMAN	DB Search
AEEDGGSGMAL	45.59	11	1052.42	12.1149	32219		Q92974|ARHG2_HUMAN:ENST00000673475.1_260_3637	DB Search
AEEDGRGKL	18.61	9	487.747	4.8205	7291	2420	O94953|KDM4B_HUMAN	DB Search
AEEDHVDLSL	44.08	10	1127.52	58.7951	139497	14800	P38936|CDN1A_HUMAN	DB Search
AEEDKLPLL	23.01	9	514.285	80.5241	177894	6560	P11234|RALB_HUMAN	DB Search
AEEDLSITV	28.69	9	976.492	72.7119	165061	264	P13612|ITA4_HUMAN:ENST00000397033.7_330_3365	DB Search
AEEDMPQRVVL	24.78	11	651.824	39.7525	100382		Q14676|MDC1_HUMAN	DB Search
AEEDNLATTTL	36.22	11	1177.56	53.3802	128663	644	P21860|ERBB3_HUMAN:ENST00000267101.8_314_4162	DB Search
AEEDPAAAFL	45.07	10	1033.49	91.0985	195202	5190	P09497|CLCB_HUMAN	DB Search
AEEDSGGNL	37.3	9	891.379	7.5965	17039	379	O95294|RASL1_HUMAN	DB Search
AEEDSSGSSASL	47.32	12	1139.47	11.6972	30892		Q9H175|CSRN2_HUMAN	DB Search
AEEDSVLEKL	46.89	10	566.792	62.6461	146533	11000	P27816|MAP4_HUMAN:ENST00000360240.10_946_3975	DB Search
AEEDVLDQTL	37.77	10	1132.55	72.5861	164895		ENST00000361127.6_519_3404:O94898|LRIG2_HUMAN	DB Search
AEEEAHLL	34.6	8	911.459	29.2377	77036	49.9	Q9H2K8|TAOK3_HUMAN	DB Search
AEEEATVYL	25.56	9	1024.48	56.645	135302		Q96I76|GPTC3_HUMAN	DB Search
AEEEDGEFL	25.8	9	1038.43	45.2187	111959		Q9GZM5|YIPF3_HUMAN	DB Search
AEEEGPKREL	39.73	10	579.293	8.9141	21846	2300	Q9BQ70|TCF25_HUMAN	DB Search
AEEEGVSGASL	55.06	11	1048.48	31.0201	80956	709	ENST00000325083.12_533_6511:Q15154|PCM1_HUMAN	DB Search
AEEEIYTNL	37.36	9	1081.51	60.0715	141688	1400	Q9Y2D4|EXC6B_HUMAN	DB Search
AEEELDPVTL	45.68	10	1115.56	85.3367	185906	81.9	Q8N4P2|IT70B_HUMAN:Q86WT1|IT70A_HUMAN	DB Search
AEEEMRASL	23.68	9	526.244	10.9379	28550		Q9BX10|GTPB2_HUMAN	DB Search
AEEEPPQVL	25.22	9	1011.51	51.1381	124125	433	Q6ZRS2|SRCAP_HUMAN	DB Search
AEEEPPSSAL	46.35	10	1029.47	30.2138	79485	396	Q9P2H5|UBP35_HUMAN	DB Search
AEEESDNEL	27.93	9	1035.42	11.5857	30747	87.8	Q5R372|RBG1L_HUMAN	DB Search
AEEEVRARL	18.74	9	536.791	16.5571	45217		ENST00000240100.7_461_1588:Q13115|DUS4_HUMAN	DB Search
AEEFGHLL	23.8	8	915.472	65.6821	152472	330	Q03701|CEBPZ_HUMAN	DB Search
AEEFLRSLL	36.04	9	539.301	108.06	216946	1170	Q53GL7|PAR10_HUMAN	DB Search
AEEFLTASQEAL	25.31	12	654.824	86.9263	188380		Q14738|2A5D_HUMAN	DB Search
AEEFTTQNQKSQDVEL	48.69	16	933.939	48.2942	118045	1700	Q9UHB6|LIMA1_HUMAN	DB Search
AEEGAGGAGL	49	10	831.382	14.1294	38145	10200	P50542|PEX5_HUMAN	DB Search
AEEGDLGFTL	32.79	10	1051.5	98.6803	205699		A8MT19|RHN2P_HUMAN:Q8IUC4|RHPN2_HUMAN	DB Search
AEEGEPHVL	29.16	9	980.469	25.2211	67700	230	Q96EP1|CHFR_HUMAN	DB Search
AEEGEVHVAL	31.8	10	527.263	46.5724	114669	465	Q9BRP7|FDXA1_HUMAN	DB Search
AEEGGFAVV	26.26	9	878.425	56.8418	135223	13000	Q9UGL1|KDM5B_HUMAN	DB Search
AEEGKQIPDSLSTDL	37.08	15	801.902	69.1324	158920		Q92608|DOCK2_HUMAN	DB Search
AEEGKTLLEL	21.76	10	551.801	72.1336	163973	799	P16615|AT2A2_HUMAN	DB Search
AEEGPPSTAI	38.43	10	971.468	32.3134	84059	248	P78559|MAP1A_HUMAN	DB Search
AEEGPPVQSL	38.57	10	1026.5	47.2308	116128		Q53T59|H1BP3_HUMAN	DB Search
AEEGSVQAL	24.63	9	903.455	23.743	64050	148	Q9NRJ4|TULP4_HUMAN:ENST00000367097.8_2195_6181	DB Search
AEEGVPVEFL	40.7	10	1089.54	112.622	222895		Q9P2K2|TXD16_HUMAN	DB Search
AEEHNIVFM	46.1	9	553.252	33.8088	87707	8430	Q9UBB9|TFP11_HUMAN	DB Search
AEEHSIATL	28.94	9	970.48	28.3928	74911	1660	Q96RS6|NUDC1_HUMAN	DB Search
AEEILETYL	33.83	9	1080.56	105.991	214706			DeepNovo
AEEILQTYL	43	9	1079.56	102.007	209652	17800	ENST00000370473.5_231_1844:P32455|GBP1_HUMAN:Q9H0R5|GBP3_HUMAN:ENST00000370473.5_132_1844	DB Search
AEEITVGQL	36.29	9	959.503	69.0145	158284	1120	Q96JJ3|ELMO2_HUMAN:ENST00000290246.11_503_2353	DB Search
AEEKAAVL	22.15	8	830.462	15.5847	42195	2760	Q7Z406|MYH14_HUMAN	DB Search
AEEKDTELL	30.32	9	524.263	27.2316	72191	1170	Q8NEY1|NAV1_HUMAN	DB Search
AEEKEIQSSNL	47.57	11	624.308	18.5529	50517	1340	Q9NX55|HYPK_HUMAN	DB Search
AEEKEVKQIL	30.24	10	593.838	26.7647	71223	723	O75691|UTP20_HUMAN	DB Search
AEEKGVVL	30.16	8	844.477	22.4999	60741	1000	Q7Z3U7|MON2_HUMAN	DB Search
AEEKHLHVL	48.78	9	538.298	14.8252	40167	5510	ENST00000553384.5_106_966:ENST00000381346.9_74_1015:ENST00000381346.9_116_1015:Q8TC12|RDH11_HUMAN	DB Search
AEEKIPPSTL	49.28	10	542.799	41.5367	104227	2220	Q12772|SRBP2_HUMAN:ENST00000361204.9_203_3589	DB Search
AEEKLPMTL	45.37	9	524.271	42.1742	105652	8210	Q99633|PRP18_HUMAN	DB Search
AEEKLSVRV	23.84	9	515.798	26.922	71580		Q96N64|PWP2A_HUMAN	DB Search
AEEKMPLSL	39.2	9	517.265	37.5903	95588	5500	Q9Y4F9|RIPR2_HUMAN	DB Search
AEEKPEDAAL	26.37	10	536.761	17.0192	46386	275	O15360|FANCA_HUMAN:ENST00000389301.8_378_4397	DB Search
AEEKSLIGL	22.5	9	480.28	57.1386	136314		ENST00000588460.5_2103_3389:O43934|MFS11_HUMAN:ENST00000588460.5_2196_3389:ENST00000588460.5_2097_3389	DB Search
AEEKVEYTL	28.6	9	1081.55	36.4538	93213	298	Q04637|IF4G1_HUMAN	Homolog
AEELASGHL	41.36	9	926.457	25.3704	67737	419	Q96S52|PIGS_HUMAN	DB Search
AEELDAQL	34.2	8	888.43	47.3827	116458	6580	Q86V81|THOC4_HUMAN	DB Search
AEELGQEL	35.97	8	888.432	40.8535	102733		Q14980|NUMA1_HUMAN	DB Search
AEELGVVAV	28.21	9	886.488	77.603	173199	758	Q0VD83|APOBR_HUMAN	DB Search
AEELGYDLL	39.44	9	1022.5	103.301	211441		P29120|NEC1_HUMAN	DB Search
AEELLRIGL	42.09	9	507.303	101.975	209444	31900	P50990|TCPQ_HUMAN	DB Search
AEELNASTL	45.04	9	947.475	42.7517	107090	5270	ENST00000341657.9_78_3545:Q9P2R3|ANFY1_HUMAN	DB Search
AEELRAKAL	26.14	9	500.796	17.2599	47156	420	Q9BWW8|APOL6_HUMAN	DB Search
AEELSPAAL	45.54	9	900.468	62.8959	146826	2200	A5YM69|ARG35_HUMAN:Q12774|ARHG5_HUMAN	DB Search
AEELTNQVL	36.79	9	1016.53	58.5143	139047	277	Q8WWN8|ARAP3_HUMAN	DB Search
AEELVGQEVL	30.39	10	1086.57	78.8463	175415		ENST00000415826.2_290_625:P53816|PLAT3_HUMAN	DB Search
AEEMASDEL	33.28	9	1010.4	16.3706	44009	3000	ENST00000476978.2_34_1038:O75764|TCEA3_HUMAN:P23193|TCEA1_HUMAN	DB Search
AEEMNFVLM	27.43	9	1099.48	85.0296	185420		Q6NXG1|ESRP1_HUMAN	DB Search
AEENGLEVL	32.78	9	973.484	66.5385	153968	26700	Q9HD42|CHM1A_HUMAN	DB Search
AEENGNVQALL	34.69	11	1157.58	65.9818	153135	494	Q9UII4|HERC5_HUMAN	DB Search
AEENLLMVL	29.96	9	524.274	115.088	228685	2410	Q9H9E3|COG4_HUMAN	DB Search
AEEPAGTSL	43.52	9	874.417	22.8379	61387	23400	Q7Z412|PEX26_HUMAN	DB Search
AEEPAGVYL	41.34	9	948.467	61.3092	143749	3600	Q9BZE9|ASPC1_HUMAN	DB Search
AEEPHALEL	31.26	9	504.752	47.4689	116601	1050	A8K8P3|SFI1_HUMAN	DB Search
AEEPIEEEL	24.66	9	1058.48	58.4239	139150	15500	Q9H1K0|RBNS5_HUMAN	DB Search
AEEPKARVL	39.91	9	506.794	14.841	40154	15600	P30305|MPIP2_HUMAN:ENST00000245960.9_872_2437	DB Search
AEEPPGEEL	39.17	9	970.441	29.5325	77373	885	ENST00000616623.4_857_1864:ENST00000616623.4_488_1864:ENST00000616623.4_86_1864:Q49AN0|CRY2_HUMAN	DB Search
AEEPPTPAL	48.91	9	924.47	52.8846	127249	5370	Q53GL0|PKHO1_HUMAN:ENST00000369124.5_859_1569	DB Search
AEEPSGAGSEEL	33.61	12	1175.51	23.9609	64560		Q6NZI2|CAVN1_HUMAN	DB Search
AEEPSRAVL	33.3	9	486.261	22.6319	61330		P46821|MAP1B_HUMAN:ENST00000296755.12_436_7461	DB Search
AEEQETGSL	35.69	9	963.432	12.9354	34644	320	P49754|VPS41_HUMAN	DB Search
AEEQEVASL	33.3	9	975.464	33.0523	85735	303	Q6GYQ0|RGPA1_HUMAN	DB Search
AEEQTAVAI	23.02	9	931.471	36.2529	92633	941	Q15853|USF2_HUMAN	DB Search
AEERAEVSEL	25.73	10	566.78	24.1287	64873	6060	P67936|TPM4_HUMAN	DB Search
AEERDVGRL	26.98	9	522.776	10.9367	28549	1270	Q9BU89|DOHH_HUMAN	DB Search
AEEREKTVL	28.64	9	537.797	9.8367	25118		Q9P2M7|CING_HUMAN:ENST00000271636.12_609_3752	DB Search
AEERPTFDYL	18.16	10	620.795	68.0343	156892	552	P07948|LYN_HUMAN	DB Search
AEERRDVSL	25.61	9	537.782	11.7032	30697	6960	P52701|MSH6_HUMAN	DB Search
AEERRKYTL	25.74	9	583.322	7.7583	17707	3020	P55081|MFAP1_HUMAN	DB Search
AEERVQKSL	37.28	9	530.294	8.3527	19778	2700	ENST00000527096.5_364_13710:Q15149|PLEC_HUMAN	DB Search
AEESGAVIL	36.59	9	888.469	52.6823	126978	12300	Q6PCD5|RFWD3_HUMAN	DB Search
AEESGQDVL	30.39	9	947.431	21.4253	58215	676	Q14789|GOGB1_HUMAN:ENST00000340645.9_202_9903	DB Search
AEESQGPVL	52.37	9	929.456	28.6282	75238	3760	Q14005|IL16_HUMAN	DB Search
AEESQIRIEL	37.61	10	594.315	75.1006	168874	4760	O75116|ROCK2_HUMAN:ENST00000315872.11_528_4664	DB Search
AEESVGSEM	24.13	9	954.367	6.7405	13393	1260	Q5HYK7|SH319_HUMAN	DB Search
AEETATLVM	46.5	9	980.462	27.6337	72949	1210	Q5JRA6|TGO1_HUMAN	DB Search
AEETGEAL	31.51	8	819.374	14.0636	37902	1540	Q9BVP2|GNL3_HUMAN:ENST00000418458.6_98_1708	DB Search
AEETGTQSV	36.58	9	921.412	7.9762	18495			DeepNovo
AEETGVHII	49.75	9	968.507	42.9129	107129	10600	Q96BW5|PTER_HUMAN	DB Search
AEETMEQPL	33.91	9	1063.46	19.7075	53538	764	Q99487|PAFA2_HUMAN	DB Search
AEETPGREHL	43.51	10	569.779	10.3794	26754	901	ENST00000359548.8_251_2545:Q2M2W7|CQ058_HUMAN:Q9BXX3|AN30A_HUMAN:Q86UP6|CUZD1_HUMAN:O75127|PTCD1_HUMAN:Q13255|GRM1_HUMAN:Q66K74|MAP1S_HUMAN:P49593|PPM1F_HUMAN:P51817|PRKX_HUMAN:Q5H9T9|FSCB_HUMAN:O75185|AT2C2_HUMAN:Q9HB90|RRAGC_HUMAN:ENST00000247226.13_639_3977:Q6L9W6|B4GN3_HUMAN:Q9P0N8|MARH2_HUMAN:Q68CZ1|FTM_HUMAN:Q13009|TIAM1_HUMAN:Q5BKY1|LRC10_HUMAN:Q9P1Y5|CAMP3_HUMAN:A1L390|PKHG3_HUMAN:Q6NUI2|…	DeepNovo
AEETQGFQRTL	23.42	11	640.312	32.4997	84547	1270	ENST00000527096.5_364_13710:Q15149|PLEC_HUMAN	DB Search
AEETSSPVI	45.67	9	932.458	30.2264	78773	9160	Q86XL3|ANKL2_HUMAN	DB Search
AEEVGAAL	36.06	8	759.388	32.032	83219	1540	Q9UJK0|TSR3_HUMAN	DB Search
AEEVGKTLL	35.79	9	480.272	40.3699	101684	3130	Q6ZNL6|FGD5_HUMAN	DB Search
AEEVGTFSM	47.63	9	986.413	26.3525	70246		Q9UKX7|NUP50_HUMAN	DB Search
AEEVGVEHL	53.33	9	982.484	32.5817	84438	9980	P51665|PSMD7_HUMAN	DB Search
AEEVMKVKL	44.39	9	531.797	22.3916	60581	2760	Q96RY7|IF140_HUMAN:ENST00000426508.7_618_4712	DB Search
AEEVTRELL	25.54	9	530.286	49.0172	119671	4860	Q96JI7|SPTCS_HUMAN	DB Search
AEEVVTVAL	25.94	9	930.516	85.8804	186105	22900	O00124|UBXN8_HUMAN	DB Search
AEEYGGVMV	43.53	9	970.419	40.547	101838	1070	Q00341|VIGLN_HUMAN	DB Search
AEFAERSVAKL	53.93	11	610.836	36.9763	94468	7770	P07951|TPM2_HUMAN:P06753|TPM3_HUMAN	DB Search
AEFAERSVTKL	49.49	11	625.842	35.3814	90911	11000	P09493|TPM1_HUMAN	DB Search
AEFAERTVAKL	25.73	11	617.843	40.8454	102431	5290	P67936|TPM4_HUMAN	DB Search
AEFAESLGL	28.72	9	936.465	95.4317	201152	777	ENST00000321429.8_525_5060:Q9NRD8|DUOX2_HUMAN:Q9NRD9|DUOX1_HUMAN	DB Search
AEFDAEEL	26.62	8	923.399	56.6492	134903	1120	Q13561|DCTN2_HUMAN	DB Search
AEFDAMVEL	33	9	1040.48	84.9484	185247	1370	Q9HCH3|CPNE5_HUMAN:Q86YQ8|CPNE8_HUMAN	DB Search
AEFDGNTAI	29.99	9	937.425	40.322	101573		Q03001|DYST_HUMAN	DB Search
AEFDLNPEL	35.99	9	1047.51	100.102	207408	433	Q7LDG7|GRP2_HUMAN	DB Search
AEFDPDLPGGGLH	46.52	13	662.807	72.7379	165200		O00488|ZN593_HUMAN	DB Search
AEFDPEEDEPTL	54.17	12	1391.59	78.1256	174207	7760	Q14738|2A5D_HUMAN:Q13362|2A5G_HUMAN	DB Search
AEFEDFVL	24.72	8	969.458	114.923	228199	2540	ENST00000404125.6_555_5738:Q14997|PSME4_HUMAN	DB Search
AEFEDLD	17.46	7	838.345	36.1466	92669		P23588|IF4B_HUMAN	DB Search
AEFEDLDSL	41.01	9	1038.46	86.5168	187579	16900	P23588|IF4B_HUMAN	DB Search
AEFEEFAGL	33.57	9	1012.47	102.222	209955	148	Q9NV70|EXOC1_HUMAN	DB Search
AEFEGDFSL	20.08	9	1014.44	93.5704	198750	141	O60673|REV3L_HUMAN:ENST00000368802.8_844_9720	DB Search
AEFEKSAKENL	48.1	11	633.322	17.4083	47377	1210	ENST00000415149.6_577_3060:Q8WY36|BBX_HUMAN	DB Search
AEFEQGHQFL	36.97	10	603.282	55.4093	132822	1730	Q12899|TRI26_HUMAN	DB Search
AEFFLQEERL	36.08	10	641.326	95.5126	201412	167	Q8N4C6|NIN_HUMAN	DB Search
AEFGSGTL	28.25	8	781.373	41.3469	103797		P58107|EPIPL_HUMAN	DB Search
AEFHFTHLI	46.29	9	557.788	81.7557	180129	1100	P55268|LAMB2_HUMAN:P07942|LAMB1_HUMAN	DB Search
AEFHTELERL	52.32	10	622.815	53.1256	128049	3510	P48556|PSMD8_HUMAN:ENST00000215071.8_628_1116:ENST00000215071.8_256_1116:ENST00000215071.8_346_1116	DB Search
AEFHVSLL	23.82	8	458.249	92.8044	197714		Q9NYH9|UTP6_HUMAN	DB Search
AEFIVAKAI	22.88	9	481.287	77.367	173049		O43242|PSMD3_HUMAN	DB Search
AEFKEAFEL	36.16	9	542.271	81.1769	179052	9570	P60660|MYL6_HUMAN	Homolog
AEFKEAFQL	35.23	9	541.778	78.44	174650	99100	P60660|MYL6_HUMAN	DB Search
AEFKEAFQLF	45.72	10	615.312	113.808	225253	3370	P60660|MYL6_HUMAN	DB Search
AEFKEAFSL	36.04	9	1041.53	78.2622	174543	10700	P0DP23|CALM1_HUMAN:P0DP25|CALM3_HUMAN:P0DP24|CALM2_HUMAN	DB Search
AEFKEAFSLF	25.54	10	594.802	114.14	226123		P0DP23|CALM1_HUMAN:P0DP25|CALM3_HUMAN:P0DP24|CALM2_HUMAN	DB Search
AEFKEPTPSL	37.4	10	559.789	55.4681	133052		Q96FF7|MISP3_HUMAN	DB Search
AEFKHLTL	24.84	8	479.772	41.2214	103296	1940	P40763|STAT3_HUMAN	DB Search
AEFKIDMDSKFENS	31.41	14	838.87	43.5488	108626		Q6PCB5|RSBNL_HUMAN	DB Search
AEFKKIFGL	38.48	9	526.81	78.4334	174516	2060	Q5T3J3|LRIF1_HUMAN	DB Search
AEFKTKYKL	50.06	9	564.327	21.9105	59410		Q92598|HS105_HUMAN:ENST00000320027.10_680_2896	DB Search
AEFLERLHL	40.96	9	564.31	87.878	190077	1380	Q8ND90|PNMA1_HUMAN	DB Search
AEFLGEDLL	33.86	9	1006.51	115.696	230302		Q9Y3L3|3BP1_HUMAN	DB Search
AEFLLHML	41.66	8	989.513	88.3055	190725	3710	P18621|RL17_HUMAN	DB Search
AEFLPDPSAL	48.64	10	1059.54	110.631	219677	1530	Q9NXR7|BABA2_HUMAN	DB Search
AEFLPTDHSL	30.89	10	565.284	69.9643	160177	1440	O94851|MICA2_HUMAN	DB Search
AEFLQRKLASL	29.74	11	638.369	66.227	153428	345	Q9P253|VPS18_HUMAN:ENST00000220509.10_1181_3238	DB Search
AEFLTSKL	46.6	8	908.51	60.1462	142051	452	Q8WU10|PYRD1_HUMAN	DB Search
AEFNDSDSGISL	39.56	12	1254.55	73.3601	165987	965	ENST00000397063.8_987_2168:Q16236|NF2L2_HUMAN	DB Search
AEFNGDGAFL	35.48	10	1040.47	82.2942	180918	597	Q9BS31|ZN649_HUMAN	DB Search
AEFNLVNNAL	29.48	10	1104.57	100.875	208265	491	Q9BZZ5|API5_HUMAN	DB Search
AEFNRIMSL	14.87	9	548.775	52.1632	126090	6100	ENST00000424234.7_168_2819:ENST00000252699.7_179_2830:O43707|ACTN4_HUMAN	DB Search
AEFPEKEAQL	29.13	10	581.29	43.3094	108014	493	ENST00000557275.5_412_2925:Q6ZMZ3|SYNE3_HUMAN	DB Search
AEFPLDPQL	41.73	9	1029.53	113.203	223729	25000	ENST00000336812.5_363_2546:O43143|DHX15_HUMAN	DB Search
AEFPLEPML	32.82	9	1062.52	114.079	225799	2300	Q14562|DHX8_HUMAN	DB Search
AEFQEHEHAL	54.38	10	605.779	18.4877	50249	7110	ENST00000223073.6_275_2392:Q9NW13|RBM28_HUMAN	DB Search
AEFQGYNVL	30.05	9	1040.51	82.8211	181828	426	O60318|GANP_HUMAN	DB Search
AEFQLVRDVVL	49.37	11	644.864	114.14	226087		Q5VWP2|TET5C_HUMAN	DB Search
AEFQYAETVF	31.71	10	1204.55	98.1495	205046		Q9BRD0|BUD13_HUMAN:ENST00000260210.5_303_1880:ENST00000260210.5_168_1880	DB Search
AEFRDYPPVL	40.22	10	603.811	79.9313	177011	1650	Q7KZ85|SPT6H_HUMAN	DB Search
AEFSDAVTEETL	44.16	12	1311.59	76.4945	171547		Q8N543|OGFD1_HUMAN	DB Search
AEFSSAGHSL	32.04	10	1005.46	25.3655	67931		Q6P2H3|CEP85_HUMAN	DB Search
AEFTAKIAL	32.19	9	482.278	78.9632	175354	1590	P35241|RADI_HUMAN	DB Search
AEFTEADEAM	43.3	10	1129.43	20.6901	56018	623	Q92621|NU205_HUMAN:ENST00000285968.11_560_6064	DB Search
AEFVGGVLV	25.99	9	890.5	100.842	208165	1610	Q9P2I0|CPSF2_HUMAN:ENST00000298875.9_824_2599	DB Search
AEFVGVSHL	59.73	9	958.499	59.826	141339	21600	Q9ULX3|NOB1_HUMAN	DB Search
AEFVSTPEL	39.82	9	992.502	84.0437	183928	10000	Q9UBQ7|GRHPR_HUMAN:ENST00000318158.11_74_1039	DB Search
AEFYNITSL	37.54	9	1057.52	104.589	213018		Q9NXV2|KCTD5_HUMAN	DB Search
AEGAFVASL	32.36	9	864.448	78.0591	173685	74100	P48304|REG1B_HUMAN:P05451|REG1A_HUMAN	DB Search
AEGAPGAGL	32.69	9	742.374	21.3202	57735	719	Q9BZL4|PP12C_HUMAN:ENST00000592993.1_522_2210	DB Search
AEGASEQAL	38.37	9	875.412	13.7166	36911	9360	Q13751|LAMB3_HUMAN	DB Search
AEGAVDAML	46.72	9	892.414	34.7044	89454	3490	Q8N766|EMC1_HUMAN	DB Search
AEGDDFEL	30.9	8	895.367	55.6405	132986	1240	Q86VR2|RETR3_HUMAN:ENST00000309428.10_342_1448	DB Search
AEGDDFELL	30.98	9	1008.45	94.7483	200017	1230	Q86VR2|RETR3_HUMAN:ENST00000309428.10_342_1448	DB Search
AEGDEGTVVAL	27.96	11	1060.51	57.6179	136832	1960	Q6P1A2|MBOA5_HUMAN	DB Search
AEGDLPTTM	40.19	9	950.414	19.6172	53228	2030	Q08211|DHX9_HUMAN	DB Search
AEGEIYTKL	44.86	9	1023.54	41.3255	103532	882	Q8TAG9|EXOC6_HUMAN	DB Search
AEGEPQEESPL	37.22	11	1185.52	31.4397	82047	204	Q9NYF8|BCLF1_HUMAN	DB Search
AEGGFSTVFL	29.21	10	1027.51	114.405	226747		Q9NSY1|BMP2K_HUMAN	DB Search
AEGGGPDGPL	41.35	10	869.4	22.4454	60560	728	P47736|RPGP1_HUMAN	DB Search
AEGGKAELERL	28.34	11	586.816	21.5602	58569	693	Q16543|CDC37_HUMAN	DB Search
AEGGPAGGAL	43.02	10	799.399	19.9299	54167	380	P51787|KCNQ1_HUMAN	DB Search
AEGGSLYNVL	26.72	10	1022.51	84.4608	184560		O43318|M3K7_HUMAN	DB Search
AEGHTDAVL	36.5	9	912.445	15.3653	41450	3890	Q13610|PWP1_HUMAN	DB Search
AEGISSML	33.79	8	823.382	35.418	91003	491	ENST00000374316.9_1244_9073:Q14573|ITPR3_HUMAN:ENST00000374316.9_1070_9073	DB Search
AEGIVNGHTL	31.93	10	505.765	33.1794	86159	402	Q96EB1|ELP4_HUMAN	DB Search
AEGKEVLLL	31.28	9	971.577	69.4622	158837	78000	P06731|CEAM5_HUMAN:P13688|CEAM1_HUMAN:P31997|CEAM8_HUMAN:P40199|CEAM6_HUMAN:P40198|CEAM3_HUMAN	DB Search
AEGKFSVSL	37.94	9	469.253	56.1403	134123	6850	P05156|CFAI_HUMAN	DB Search
AEGKGQGTL	22.71	9	860.455	2.3244	3859	1090	P01024|CO3_HUMAN	DB Search
AEGLGGHVEQL	43.99	11	555.281	39.6766	100207		O14787|TNPO2_HUMAN:ENST00000356861.9_602_2896	DB Search
AEGLGGNIEQL	32.88	11	1100.55	71.4037	162802	592	Q92973|TNPO1_HUMAN	DB Search
AEGLGSELL	20.67	9	888.469	82.2676	181036	140	ENST00000394773.7_406_3006:Q32P44|EMAL3_HUMAN	DB Search
AEGLKAKL	20	8	415.259	13.102	35320			DeepNovo
AEGLLQEAL	38.58	9	943.511	92.2278	196751	70100	O14579|COPE_HUMAN	DB Search
AEGLSGTTL	34	9	848.435	41.6116	104015	2050	Q9UI14|PRAF1_HUMAN	DB Search
AEGMAKKVTK	24.08	10	539.805	4.8892	7692	155	Q92522|H1X_HUMAN	DB Search
AEGMVDPSL	41.27	9	934.426	34.6666	89296	249	Q9UM21|MGT4A_HUMAN	DB Search
AEGNPTGGL	36.48	9	815.385	18.1235	49255	274	Q8IUR6|CRERF_HUMAN	DB Search
AEGPAVSL	41.2	8	743.395	46.1147	113305	6730	A4D1U4|DEN11_HUMAN	DB Search
AEGPAVSLP	22.91	9	840.45	65.0836	151129	566	A4D1U4|DEN11_HUMAN	DB Search
AEGPDHHSL	30.38	9	481.722	7.2127	15613	6280	Q9UGQ3|GTR6_HUMAN:Q8WUA4|TF3C2_HUMAN:Q5VUY2|ADCL4_HUMAN:Q09666|AHNK_HUMAN:Q96T66|NMNA3_HUMAN:Q6ZV73|FGD6_HUMAN:Q8N7U6|EFHB_HUMAN:P13667|PDIA4_HUMAN:ENST00000382199.7_86_1879:Q9Y6M1|IF2B2_HUMAN:Q96K62|ZBT45_HUMAN:Q9BQI3|E2AK1_HUMAN:Q6UXB8|PI16_HUMAN:Q9GZU2|PEG3_HUMAN:Q96HZ4|HES6_HUMAN:Q9NX00|TM160_HUMAN:Q9BRP0|OVOL2_HUMAN	DeepNovo
AEGPEAERL	21.86	9	486.243	17.0352	46579	1070	Q9Y446|PKP3_HUMAN	DB Search
AEGPELVSL	36.73	9	914.484	85.0588	185398	14700	Q29980|MICB_HUMAN:Q29983|MICA_HUMAN	DB Search
AEGPEVDVNL	18.93	10	1042.51	71.9791	163873		Q09666|AHNK_HUMAN	DB Search
AEGPGETVL	34.36	9	872.436	37.9228	96021	5930	Q9H9J2|RM44_HUMAN	DB Search
AEGPGSYIM	27.1	9	940.418	30.4146	79848		P51790|CLCN3_HUMAN	DB Search
AEGPLVEAL	31.61	9	898.488	78.6593	174567	5070		DeepNovo
AEGPPAASL	36.49	9	812.412	33.6732	87137	628	Q6UB99|ANR11_HUMAN	DB Search
AEGPPIVTL	34.42	9	896.508	91.2545	195069	2240	P43155|CACP_HUMAN:ENST00000458362.5_436_2250	DB Search
AEGPPVTNI	37.12	9	897.472	46.4385	114159	783	Q9H3Q3|G3ST2_HUMAN	DB Search
AEGPVAVVV	27.43	9	840.485	71.3248	162823	2960	ENST00000562103.2_114_2786:Q86UK7|ZN598_HUMAN	DB Search
AEGPVGSTL	46.78	9	830.424	34.8748	89384	9320	Q8WXE0|CSKI2_HUMAN	DB Search
AEGPYKIIL	28.48	9	502.294	78.5418	174616	2600	Q14697|GANAB_HUMAN:ENST00000356638.8_306_2846:ENST00000346178.8_308_2914	DB Search
AEGQEICVI	22.83	9	961.476	71.22	162640		P05165|PCCA_HUMAN	DB Search
AEGQTPAIGP	26.21	10	940.463	38.5379	97826		ENST00000642726.1_350_5209:P51532|SMCA4_HUMAN	DB Search
AEGREEAVL	34.93	9	487.251	17.8618	48512	1670	Q13615|MTMR3_HUMAN	DB Search
AEGRLESAL	26.4	9	473.254	26.846	71370		ENST00000431666.6_809_1837:ENST00000431666.6_1148_1837:ENST00000245615.6_946_1662:Q96N66|MBOA7_HUMAN	DB Search
AEGSDSGLAL	32.66	10	919.436	41.8802	104734	8960	ENST00000666315.1_134_7342:Q9UGM3|DMBT1_HUMAN	DB Search
AEGSDVANAVL	21.63	11	1045.51	54.0701	129772	986	P14618|KPYM_HUMAN	DB Search
AEGSEAAEL	35.52	9	876.394	17.9222	48567	9230	Q9NUQ8|ABCF3_HUMAN	DB Search
AEGSFVSSL	37.47	9	896.436	66.1619	153096	24100	Q6UW15|REG3G_HUMAN:Q06141|REG3A_HUMAN	DB Search
AEGSGSGGGGRA	22.64	12	481.722	7.2127	15340	5980	ENST00000565624.3_659_12346:Q96JG9|ZN469_HUMAN	DB Search
AEGSPISL	25.15	8	773.403	56.9836	135553	6580	ENST00000666315.1_134_7342:Q9UGM3|DMBT1_HUMAN	DB Search
AEGSPTAIL	28.03	9	858.454	56.711	135307	258	Q08345|DDR1_HUMAN:ENST00000324771.12_936_3287	DB Search
AEGSSTASSGSQL	39.06	13	1181.54	10.6722	27718		ENST00000277165.11_451_3585:Q9NZB2|F120A_HUMAN	DB Search
AEGSTADVL	26.61	9	862.418	27.8249	73607	3190	Q709C8|VP13C_HUMAN	DB Search
AEGTADTSL	30.3	9	864.396	15.0764	40826		Q6PJ61|FBX46_HUMAN	DB Search
AEGTVVSNL	43.29	9	889.46	42.4106	106538	5180	Q9Y547|IFT25_HUMAN	DB Search
AEGVESAL	26.92	8	775.383	33.1095	85923	365	O14976|GAK_HUMAN	DB Search
AEGVLRALL	26.9	9	471.289	92.5769	197412		Q9BRZ2|TRI56_HUMAN	DB Search
AEGVNSLL	24.41	8	802.428	63.6668	148691		P35250|RFC2_HUMAN	DB Search
AEGYWEELL	21.38	9	1109.52	115.316	229284		Q9UK22|FBX2_HUMAN:Q9NRD1|FBX6_HUMAN:ENST00000376753.9_210_938	DB Search
AEHADTVEL	31.49	9	984.464	23.7197	63887	235	Q6ZPD9|D19L3_HUMAN:Q5JVL4|EFHC1_HUMAN:Q9BWH6|RPAP1_HUMAN:Q13472|TOP3A_HUMAN:Q9UBI4|STML1_HUMAN:P24821|TENA_HUMAN:P01730|CD4_HUMAN:Q6ZMW3|EMAL6_HUMAN:Q8N2Q7|NLGN1_HUMAN:Q9NX04|AIRIM_HUMAN:ENST00000368563.6_764_3079:Q5VT06|CE350_HUMAN:Q96A35|RM24_HUMAN:ENST00000423947.7_718_3030:Q969F1|TF3C6_HUMAN:Q8N335|GPD1L_HUMAN:P23468|PTPRD_HUMAN:ENST00000350763.9_1714_6915:Q9BSJ2|GCP2_HUMAN:Q96A54|PAQR1_HUMAN…	DeepNovo
AEHADTVQL	50.64	9	983.48	22.4699	60770	23600	Q9BSJ2|GCP2_HUMAN:ENST00000368563.6_851_3079:ENST00000368563.6_764_3079	DB Search
AEHASSLL	33.46	8	827.431	21.2271	57611		Q5T4S7|UBR4_HUMAN	DB Search
AEHDAVRNAL	53.97	10	548.28	12.519	33342	1680	Q99929|ASCL2_HUMAN	DB Search
AEHDYGLFHL	43.54	10	601.287	79.3057	175940	868	Q69YN4|VIR_HUMAN	DB Search
AEHEDFLL	24.65	8	973.464	64.6272	150075	4870	Q9NWF9|RN216_HUMAN	DB Search
AEHEKLMQL	31.94	9	557.782	13.6923	37232	662	Q9P0K7|RAI14_HUMAN	DB Search
AEHERELAL	41.45	9	534.279	20.6523	55867	12200	Q01082|SPTB2_HUMAN:O15020|SPTN2_HUMAN	DB Search
AEHEVKKVTL	58.24	10	577.331	11.8582	31387	1750	Q9UKV3|ACINU_HUMAN	DB Search
AEHFLEQQM	48.86	9	574.756	20.3008	55199	6250	P49368|TCPG_HUMAN:ENST00000295688.8_112_1743	DB Search
AEHGETLAM	27.64	9	974.428	7.6405	17319	262	Q6N069|NAA16_HUMAN:Q9BXJ9|NAA15_HUMAN	DB Search
AEHIESRTL	43.78	9	528.277	12.2572	32658	17100	Q99541|PLIN2_HUMAN	DB Search
AEHKDQFLQL	35.53	10	614.818	52.0032	125543	1140	O95479|G6PE_HUMAN:ENST00000377403.7_571_2676	DB Search
AEHKIFPAAL	44.22	10	548.809	57.147	136333	304	P22102|PUR2_HUMAN	DB Search
AEHKPHIDKL	44.58	10	594.329	9.1913	22989		Q9UPN3|MACF1_HUMAN:O94854|K0754_HUMAN	DB Search
AEHLDHVMF	47.19	9	557.752	34.1917	88259	2960	O95394|AGM1_HUMAN	DB Search
AEHLEKSSL	47.8	9	507.266	10.4823	26954	4970	Q5UIP0|RIF1_HUMAN	DB Search
AEHLIKLPSL	44.66	10	560.839	86.7769	188063	648	Q8IY22|CMIP_HUMAN:ENST00000537098.7_175_2391	DB Search
AEHLSPLML	36.78	9	513.767	74.2628	167626	5150	ENST00000302262.8_778_3198:ENST00000302262.8_706_3198:P10253|LYAG_HUMAN	DB Search
AEHLTSHKYVT	34.9	11	643.331	8.7736	21530		ENST00000282488.11_2158_3042:Q9NR56|MBNL1_HUMAN:ENST00000324210.9_1235_2065	DB Search
AEHLTSHKYVTQM	58.11	13	780.877	9.8345	24948	430	ENST00000282488.11_2158_3042:Q9NR56|MBNL1_HUMAN:ENST00000324210.9_1235_2065	DB Search
AEHPAGHLVL	38.64	10	522.286	28.9713	76357	815	Q15397|PUM3_HUMAN	DB Search
AEHQVPVEKL	41.01	10	575.32	25.0157	67030	542	Q9UPN3|MACF1_HUMAN	DB Search
AEHRTPDVL	45.37	9	519.273	16.6162	45394	2660	ENST00000305218.9_464_1720:P31948|STIP1_HUMAN	DB Search
AEHSLPHYL	49.27	9	533.77	34.187	88126	3580	Q5T4B2|GT253_HUMAN	DB Search
AEHSTVITF	41.61	9	1004.5	50.2192	122100	117	Q709C8|VP13C_HUMAN:ENST00000376636.7_582_9665:Q96RL7|VP13A_HUMAN	DB Search
AEHTLRELDAL	17.6	11	634.336	52.5826	126924	219	ENST00000367549.4_775_3942:Q08211|DHX9_HUMAN	DB Search
AEHVQYM	43.24	7	893.383	15.1903	41282	13000	O75496|GEMI_HUMAN	DB Search
AEHYTETAL	38.06	9	1034.47	21.3104	57733	13600	Q96SB4|SRPK1_HUMAN	DB Search
AEIAAKDKL	35.18	9	479.78	14.3392	38772	3980	Q9BVK6|TMED9_HUMAN	DB Search
AEIADEVYM	52.51	9	1056.45	39.762	100208	452	P08048|ZFY_HUMAN:P17010|ZFX_HUMAN	DB Search
AEIADGMAYL	55.07	10	1069.49	60.9099	143226	891	ENST00000341500.9_152_4150:ENST00000302850.10_635_4669:P06213|INSR_HUMAN	DB Search
AEIAEIARL	29.59	9	493.287	75.6702	170064	2590	Q9Y4F5|C170B_HUMAN	DB Search
AEIAEKETL	36.59	9	1003.53	24.0303	64617	124	Q0VDD8|DYH14_HUMAN	DB Search
AEIAQLMSL	44.19	9	991.516	79.4914	176459	3030	P07900|HS90A_HUMAN:Q14568|HS902_HUMAN:ENST00000216281.13_93_2255:P08238|HS90B_HUMAN:Q58FF8|H90B2_HUMAN	DB Search
AEIARLMEDL	38.3	10	588.798	62.7441	146820	791	P06703|S10A6_HUMAN	DB Search
AEIASQHL	24.91	8	868.451	18.949	51677		Q9Y4D8|HECD4_HUMAN	DB Search
AEIATSDL	33.73	8	819.406	39.3349	99491		Q9BZI1|IRX2_HUMAN	DB Search
AEIAVNAVL	22.47	9	899.52	91.8223	196258	4760	P48643|TCPE_HUMAN	DB Search
AEIDAHLVAL	42.75	10	526.292	87.5945	189420	19400	P60900|PSA6_HUMAN	DB Search
AEIDARNDSF	41.69	10	569.261	26.4331	70349	1430	Q01082|SPTB2_HUMAN	DB Search
AEIDGQNNVL	42.43	10	1072.53	43.2941	108029	446	Q68DQ2|CRBG3_HUMAN	DB Search
AEIDSIHQL	39.9	9	513.266	46.8425	114986	12700	ENST00000306200.7_394_1089:Q9P2W9|STX18_HUMAN	DB Search
AEIDTFVSL	25.58	9	994.508	111.268	220689	521	Q14643|ITPR1_HUMAN:ENST00000357086.10_366_8483	DB Search
AEIEAIQESL	45.39	10	1102.57	79.5192	176177	1580	P22692|IBP4_HUMAN	DB Search
AEIEALEKM	42.54	9	525.263	27.6052	73208		O14730|RIOK3_HUMAN	DB Search
AEIEDIRVL	43.18	9	529.298	80.2938	177533	4120	Q96Q89|KI20B_HUMAN	DB Search
AEIEEREAL	33.86	9	530.269	26.2512	70031	847	Q06547|GABP1_HUMAN	DB Search
AEIEIVKDL	37.98	9	515.294	83.1683	182436	902	P13674|P4HA1_HUMAN	DB Search
AEIEKFDKSKL	38.8	11	654.364	27.7191	73483	2550	O14604|TYB4Y_HUMAN:P62328|TYB4_HUMAN	DB Search
AEIEKQLAL	27.91	9	1014.58	54.7469	131563		P56559|ARL4C_HUMAN:ENST00000339728.6_547_1098:ENST00000390645.2_519_1043	DB Search
AEIENLQSL	27.38	9	1016.53	69.5728	159606	410	Q96CX6|LRC58_HUMAN	DB Search
AEIEQTITL	25.08	9	1017.54	80.8363	178536	331	Q01484|ANK2_HUMAN	DB Search
AEIESTMPL	35.18	9	1006.48	41.8784	104976		Q6KC79|NIPBL_HUMAN	DB Search
AEIFETSML	44.96	9	1056.49	81.5892	179243	7410	P23458|JAK1_HUMAN:ENST00000342505.5_331_3756	DB Search
AEIFGTEL	35.58	8	879.445	94.6435	199846	2680	Q92989|CLP1_HUMAN	DB Search
AEIGAAAQQSL	44.31	11	1058.55	40.8155	102667		ENST00000641877.1_47971386_47981499_1488_43:Q96JB5|CK5P3_HUMAN:ENST00000580391.5_673_1722	DB Search
AEIGADGIAVI	27.26	11	1028.57	99.1724	206250		Q9BXD5|NPL_HUMAN	DB Search
AEIGAVTL	32.26	8	773.442	72.5995	164494	30200	Q9BSV6|SEN34_HUMAN:ENST00000302937.8_344_1117	DB Search
AEIGAVTLV	33.12	9	872.508	90.8152	194392	4450	Q9BSV6|SEN34_HUMAN:ENST00000302937.8_344_1117	DB Search
AEIGQKD	23.14	7	760.386	14.4679	38961	917	O60716|CTND1_HUMAN	DB Search
AEIGRNYSM	15.54	9	528.74	10.3304	26698		O75925|PIAS1_HUMAN	DB Search
AEIHGGSLI	36.75	9	896.483	37.9587	96304	3230	A8K7I4|CLCA1_HUMAN	DB Search
AEIHLPHFI	37.23	9	538.799	95.117	200846		Q9Y2G2|CARD8_HUMAN	DB Search
AEIIETGL	29.04	8	845.461	70.0187	159890	5440	P42695|CNDD3_HUMAN	DB Search
AEIIQHDQL	41.31	9	533.779	35.1694	90310	2870	Q93050|VPP1_HUMAN	DB Search
AEIISRIVDDL	30.44	11	622.343	113.39	224390	201	O75533|SF3B1_HUMAN	DB Search
AEIITDLL	37.23	8	887.508	115.673	230145	4700	Q96AE4|FUBP1_HUMAN	DB Search
AEIKDGERL	44.62	9	515.781	12.2897	32568	19400	P35606|COPB2_HUMAN	DB Search
AEIKDIGHL	44.63	9	498.279	36.464	93330	412	A6NIN4|RN227_HUMAN	DB Search
AEIKNGSIL	26.12	9	472.773	33.9632	87693	2450	Q96BJ8|ELMO3_HUMAN	DB Search
AEIKQGIREVIL	34.51	12	684.911	64.5202	150198	385	O00560|SDCB1_HUMAN	DB Search
AEIKVKELEVL	35.52	11	635.884	78.2243	174393	144	ENST00000302528.11_115_4389:P30622|CLIP1_HUMAN	DB Search
AEILARDGPNAL	38.27	12	620.34	56.0392	134100	178	P05023|AT1A1_HUMAN	DB Search
AEILDSDVL	31.33	9	974.505	91.7792	195899	6830	Q92973|TNPO1_HUMAN	DB Search
AEILHSDAVL	25.02	10	534.29	63.1348	147621	1060	ENST00000666315.1_134_7342:Q9UGM3|DMBT1_HUMAN	DB Search
AEILMKTLL	20.85	9	524.309	77.5244	173106	1060	ENST00000443617.7_158_14731:Q15751|HERC1_HUMAN:ENST00000443617.7_1064_14731	DB Search
AEILQANDLL	42.77	10	1099.6	108.302	217110	1280	Q9UJY4|GGA2_HUMAN:ENST00000309859.8_195_1922:ENST00000309859.8_351_1922	DB Search
AEILQESRM	39.3	9	546.773	16.7824	45624	1650	O75347|TBCA_HUMAN	DB Search
AEINATMSV	39.32	9	951.444	26.2929	69987	772	Q9NVA2|SEP11_HUMAN	DB Search
AEINDLENL	27.21	9	1030.51	73.6877	166733	3740	ENST00000397979.4_288_1325:O14733|MP2K7_HUMAN	DB Search
AEINNIIKI	40.2	9	514.311	88.806	191428	17600	Q02880|TOP2B_HUMAN:P11388|TOP2A_HUMAN	DB Search
AEINSRTGSKL	23.11	11	588.325	10.9556	28555	405	O75179|ANR17_HUMAN:Q8IWZ3|ANKH1_HUMAN	DB Search
AEIPADPKL	26.56	9	477.266	49.7361	121194		Q8NF50|DOCK8_HUMAN:ENST00000432829.7_317_6409	DB Search
AEIQDMKQEL	35.69	10	610.788	19.9362	54300		O00258|GET1_HUMAN	DB Search
AEIQNVEGQNL	42.79	11	607.803	44.3837	110259		Q13342|SP140_HUMAN	DB Search
AEIQQRQEEL	25.31	10	622.317	19.1628	52293	331	ENST00000268058.8_164_2743:P29590|PML_HUMAN:ENST00000268059.10_163_2583	DB Search
AEIRDQMQQQL	33.72	11	688.336	17.6127	47836	2030	P20700|LMNB1_HUMAN	DB Search
AEIRGNVL	26.18	8	436.253	28.5555	75352	188	Q14671|PUM1_HUMAN	DB Search
AEIRGNVLVL	21.39	10	542.33	80.7177	178436	1350	Q14671|PUM1_HUMAN	DB Search
AEIRHVLVTL	49.02	10	575.851	65.2317	151218	174000	P60660|MYL6_HUMAN	DB Search
AEISAHEL	32.92	8	869.436	25.3746	67808	229	P46939|UTRN_HUMAN	DB Search
AEISEQPTM	40.48	9	1021.45	13.9753	37841		Q70E73|RAPH1_HUMAN	DB Search
AEISESVDKIEVL	33.83	13	716.386	90.7195	194661	494	Q99460|PSMD1_HUMAN	DB Search
AEISKYLTL	34.27	9	1037.59	86.1899	187179	1560	Q96KC2|ARL5B_HUMAN	DB Search
AEISMALGHL	31.73	10	529.265	65.4125	151994		P23443|KS6B1_HUMAN	DB Search
AEISMGTEV	30.84	9	952.435	22.471	60610	973	Q9Y2X3|NOP58_HUMAN	DB Search
AEISQPPAL	44.77	9	925.5	57.4814	136867	6090	ENST00000640279.1_804_2126:Q9BQ70|TCF25_HUMAN	DB Search
AEISRAHTDSL	27.26	11	600.305	13.9373	37774		O15031|PLXB2_HUMAN	DB Search
AEISSDIDQL	39.54	10	1090.53	68.0829	157342	2380	P37231|PPARG_HUMAN	DB Search
AEISSHM	31.02	7	790.342	12.0891	31865	718	O95613|PCNT_HUMAN	DB Search
AEISSNSL	38.57	8	820.406	26.4417	70248	558	Q5T4S7|UBR4_HUMAN	DB Search
AEITDAEGLGL	47.21	11	1088.55	84.541	184552	636	Q14203|DCTN1_HUMAN	DB Search
AEITDKLG	38.16	8	846.455	22.3282	60448		P84077|ARF1_HUMAN:P61204|ARF3_HUMAN:ENST00000537495.2_25_186:ENST00000256682.9_323_814	DB Search
AEITDKLGL	39.96	9	959.542	65.6126	151953	211000	P84077|ARF1_HUMAN:P61204|ARF3_HUMAN:ENST00000537495.2_25_186:ENST00000256682.9_323_814	DB Search
AEITDKLGLHSL	55.8	12	648.861	76.688	171741	4030	P84077|ARF1_HUMAN:P61204|ARF3_HUMAN:ENST00000537495.2_25_186:ENST00000256682.9_323_814	DB Search
AEITSGESL	43.7	9	906.44	32.8669	85305	3830	Q9Y6U7|RN215_HUMAN	DB Search
AEITSQTEGL	54.1	10	1048.52	38.0164	96606	1370	P07332|FES_HUMAN	DB Search
AEIVQLVGKASL	47.95	12	614.368	95.7555	201727	203	P38606|VATA_HUMAN	DB Search
AEIVTPFNIDRL	48.72	12	694.38	114.827	227858	858	P24928|RPB1_HUMAN	DB Search
AEIYEQEYIKL	31.22	11	699.862	88.5583	191364		ENST00000244230.7_474_2075:O00566|MPP10_HUMAN	DB Search
AEIYETEL	34.31	8	967.465	59.9206	141553	8790	P54920|SNAA_HUMAN:ENST00000263354.8_154_1008:Q9H115|SNAB_HUMAN	DB Search
AEIYQTVML	43.84	9	1083.54	85.1055	185542		Q8NER5|ACV1C_HUMAN:ENST00000374994.9_301_1602:P36897|TGFR1_HUMAN:P36896|ACV1B_HUMAN	DB Search
AEKAANA	15.64	7	674.351	6.8751	14380		Q5QJE6|TDIF2_HUMAN	DB Search
AEKAGKV	22.29	7	702.414	5.158	8381	1080	Q9NTJ3|SMC4_HUMAN	DB Search
AEKAGTF	24.57	7	723.368	16.2558	44165	712	ENST00000533632.6_235_687:Q9Y296|TPPC4_HUMAN	DB Search
AEKALFRAL	39.16	9	509.804	46.4336	114269	4510	Q9Y2X3|NOP58_HUMAN:O00567|NOP56_HUMAN	DB Search
AEKAQDTEL	28.46	9	1004.49	8.9255	22093		Q13574|DGKZ_HUMAN	DB Search
AEKAQEGAL	26.7	9	916.471	7.7863	17839		ENST00000349780.9_193_5868:Q96SN8|CK5P2_HUMAN	DB Search
AEKASVETL	29.55	9	947.507	18.3795	50139		Q7Z7C8|TAF8_HUMAN	DB Search
AEKAYHEEL	45.94	9	545.264	10.2247	26219	1190	Q6PEY2|TBA3E_HUMAN:P68363|TBA1B_HUMAN:Q71U36|TBA1A_HUMAN:P0DPH8|TBA3D_HUMAN:Q9BQE3|TBA1C_HUMAN:P68366|TBA4A_HUMAN:P0DPH7|TBA3C_HUMAN:ENST00000301072.11_206_1447:ENST00000301072.11_560_1447:Q9NY65|TBA8_HUMAN	Homolog
AEKAYHEQL	53.81	9	544.774	9.3021	22686	47800	Q6PEY2|TBA3E_HUMAN:Q71U36|TBA1A_HUMAN:P68363|TBA1B_HUMAN:P0DPH8|TBA3D_HUMAN:Q9BQE3|TBA1C_HUMAN:P68366|TBA4A_HUMAN:P0DPH7|TBA3C_HUMAN:ENST00000301072.11_206_1447:ENST00000301072.11_560_1447:Q9NY65|TBA8_HUMAN	DB Search
AEKDAEDSL	40.64	9	977.441	8.9677	21883	685	P28715|ERCC5_HUMAN	DB Search
AEKDLITSM	35.3	9	1023.5	46.4889	114474	784		DeepNovo
AEKDYLYDVL	24.59	10	614.809	90.1037	193739	1930	Q9Y6N9|USH1C_HUMAN	DB Search
AEKELVQSL	42.36	9	508.785	39.9407	100514	17300	O15460|P4HA2_HUMAN	DB Search
AEKENTSVL	25.93	9	990.505	13.8994	37661		Q7Z7C8|TAF8_HUMAN	DB Search
AEKETELSL	25.17	9	1019.53	34.9105	89769	115	Q14134|TRI29_HUMAN	DB Search
AEKFIDDMEDVL	31.64	12	720.831	70.7926	161779	1960	ENST00000300527.9_264_3146:ENST00000397763.5_202_2781:P12110|CO6A2_HUMAN	DB Search
AEKKNQLELL	28.46	10	593.345	41.2884	103541	1210	Q15050|RRS1_HUMAN	DB Search
AEKKQTEQL	24.5	9	537.793	1.6118	2200	8070	P49454|CENPF_HUMAN	DB Search
AEKLGETEKL	26.46	10	559.31	17.3362	47136	1510	P52292|IMA1_HUMAN	DB Search
AEKLGGSAV	43.12	9	831.457	11.8112	31261		P23528|COF1_HUMAN	DB Search
AEKLGGSAVI	33.52	10	944.541	34.095	88092	2150	P23528|COF1_HUMAN	DB Search
AEKLGGSAVISL	38.99	12	572.832	74.5526	168377	5720	P23528|COF1_HUMAN	DB Search
AEKLRVAAL	35.27	9	485.806	33.9791	87887	598	Q96G91|P2Y11_HUMAN	DB Search
AEKLSVKL	28.11	8	444.279	33.5753	86957	707	Q9HBM1|SPC25_HUMAN	DB Search
AEKMLQY	30.22	7	898.435	22.4739	60771	1730	Q9NSY2|STAR5_HUMAN	DB Search
AEKPVGALL	29.09	9	897.539	47.5608	116670	3630	Q9Y232|CDYL_HUMAN	DB Search
AEKQALQSL	33.52	9	494.28	22.9038	62003	457	ENST00000265909.9_628_3516:Q92543|SNX19_HUMAN	DB Search
AEKQLENSL	19.95	9	516.276	19.5539	53240	1150	P26639|SYTC_HUMAN	DB Search
AEKQTKEAL	35.73	9	509.284	3.2424	5105	1670	Q8NE71|ABCF1_HUMAN	DB Search
AEKREHEKEVL	45.53	11	684.371	4.9997	7815	35500	P16949|STMN1_HUMAN	DB Search
AEKRLKEVVL	23.72	10	395.581	22.8597	61986		Q7Z406|MYH14_HUMAN	DB Search
AEKSDFEAVEAL	37.7	12	654.819	67.4378	155830	164	Q13118|KLF10_HUMAN	DB Search
AEKSEQPTL	43.83	9	1002.51	13.1779	35504	647	Q8IWA0|WDR75_HUMAN	DB Search
AEKSKLSL	19.8	8	438.26	13.9051	37620	436		DeepNovo
AEKTSGGLS	26.69	9	849.431	12.7966	34106	11800	Q9P2M7|CING_HUMAN:ENST00000271636.12_609_3752	DB Search
AEKVAEKL	31.5	8	444.264	9.3902	23614	487	P43487|RANG_HUMAN	DB Search
AEKVEIATL	42.76	9	973.558	52.6825	126892	59000	P25789|PSA4_HUMAN	DB Search
AEKYAKESL	43.17	9	519.776	9.5031	23951	1920	P25788|PSA3_HUMAN	DB Search
AELAATLGL	20.3	9	858.492	101.159	208536	1740	Q99626|CDX2_HUMAN	DB Search
AELAEAPGL	41.83	9	870.456	65.4899	151954	17800	ENST00000328766.9_566_2350:P22413|ENPP1_HUMAN:Q9UMQ3|BARX2_HUMAN:Q9UPR5|NAC2_HUMAN:Q7LBE3|S26A9_HUMAN:ENST00000301727.9_36_2375:P46597|ASMT_HUMAN:Q9H9S5|FKRP_HUMAN:Q9BRQ3|NUD22_HUMAN:Q02833|RASF7_HUMAN:Q8NB15|ZN511_HUMAN:Q9UFG5|CS025_HUMAN:Q8IV04|TB10C_HUMAN:ENST00000356824.9_623_2407:Q9UEG4|ZN629_HUMAN:Q5TGJ6|HDGL1_HUMAN:Q8N5H3|LRA25_HUMAN:ENST00000554735.1_101560224_101560391_168_4:P53992|SC24C…	DeepNovo
AELAEEVNL	46.66	9	987.501	73.3288	166149	24600	P50991|TCPD_HUMAN	DB Search
AELAGITTL	46.7	9	888.502	90.5173	193978	5120	Q99836|MYD88_HUMAN	DB Search
AELAGSPEL	45.32	9	886.451	51.3475	124407	562	Q53T59|H1BP3_HUMAN	DB Search
AELAKLRQEL	43.03	10	585.847	46.8602	115223	1980	Q9P2E9|RRBP1_HUMAN	DB Search
AELALGLDHL	44.36	10	526.293	100.461	207929		Q15418|KS6A1_HUMAN:ENST00000374168.7_632_2365	DB Search
AELALKATL	28.14	9	465.287	70.0151	160474	351	P49321|NASP_HUMAN	DB Search
AELASMEL	35.26	8	879.416	38.7385	98040	795	Q9Y618|NCOR2_HUMAN	DB Search
AELATRAIPEL	38.87	11	592.337	81.4632	179678	188	P35222|CTNB1_HUMAN	DB Search
AELATRALPEL	38.87	11	592.337	81.4632	179678	188	P14923|PLAK_HUMAN	DB Search
AELAVPIEL	44.03	9	954.55	116	231167		Q14999|CUL7_HUMAN	DB Search
AELDALGDEL	41.51	10	1045.51	89.4848	192493	1210	Q9NZZ3|CHMP5_HUMAN	DB Search
AELDIPQSV	37.4	9	971.504	75.9033	170328	2720	O96005|CLPT1_HUMAN	DB Search
AELDKRIEAL	30.2	10	579.33	45.3957	112394	390	Q9Y3X0|CCDC9_HUMAN	DB Search
AELDPVEYTL	41.08	10	1149.56	99.286	206386		O75817|POP7_HUMAN	DB Search
AELDPVTTEEQVL	34.84	13	722.369	94.662	200208		O95140|MFN2_HUMAN	DB Search
AELDTTNSL	39.72	9	963.465	36.5273	93301	2640	Q9NZ52|GGA3_HUMAN	DB Search
AELDVNEEL	24.74	9	1031.49	64.5395	150215	151	P43034|LIS1_HUMAN	DB Search
AELEALRTL	26.67	9	508.293	71.4914	163364	1140	Q92805|GOGA1_HUMAN	DB Search
AELEEDPIL	43.22	9	1028.51	80.5276	177840	3180	Q9UN30|SCML1_HUMAN	DB Search
AELEEGATL	28.62	9	932.455	42.8276	107290		Q2TAC6|KIF19_HUMAN	DB Search
AELEENKEL	26.24	9	537.769	20.9614	56942	310	Q5VTR2|BRE1A_HUMAN	DB Search
AELEENQEL	43.88	9	1074.49	32.8595	85136	3260	ENST00000324685.11_249_3113:O75150|BRE1B_HUMAN	DB Search
AELEESDAL	31.62	9	976.452	39.1072	98982		Q13907|IDI1_HUMAN	DB Search
AELEGRQEEL	27.64	10	587.295	24.1698	64797	1830	Q15834|CC85B_HUMAN	DB Search
AELEGRQEELL	26.11	11	643.841	50.7231	123226		Q15834|CC85B_HUMAN	DB Search
AELEIQKDAL	49.3	10	565.309	56.7697	135563	17700	P07741|APT_HUMAN	DB Search
AELEMGLLHL	31.89	10	571.299	99.071	206094	230	Q14204|DYHC1_HUMAN:ENST00000360184.10_651_14057	DB Search
AELENIATL	26.33	9	973.519	85.5117	185970	1120	Q9P2D3|HTR5B_HUMAN	DB Search
AELERELEAL	29.55	10	586.811	80.0713	177397	523	ENST00000368223.4_177_5006:P48681|NEST_HUMAN	DB Search
AELEREVAEL	29.38	10	579.805	58.6674	139368	481	Q96ED9|HOOK2_HUMAN	DB Search
AELESVLSHL	40.1	10	549.294	108.54	217535	223	Q15013|MD2BP_HUMAN	DB Search
AELFDLSRL	37.01	9	532.292	113.821	225207	1730	Q53GT1|KLH22_HUMAN	DB Search
AELFHLESL	28.97	9	1058.55	104.504	212838	2940	Q6UXG2|ELAP1_HUMAN:ENST00000369939.8_490_3108	DB Search
AELGGHLDQQVEEF	21.95	14	786.364	70.6127	161555		P06727|APOA4_HUMAN	DB Search
AELGGISEL	27.7	9	888.47	78.6404	174757	1180	ENST00000360370.9_279_1520:ENST00000360370.9_312_1520	DB Search
AELGGQPSL	38.27	9	871.449	44.0853	109621	1090	Q58EX7|PKHG4_HUMAN	DB Search
AELGHLVVSL	34.01	10	519.304	100.992	208415	1160	Q9Y223|GLCNE_HUMAN	DB Search
AELGLTRAADVL	32.94	12	614.846	89.0274	192010	223	Q9NWX5|ASB6_HUMAN:ENST00000277458.5_378_1415	DB Search
AELGNMVSL	24.3	9	949.464	58.3923	138947	1930	Q96LI5|CNO6L_HUMAN:Q9ULM6|CNOT6_HUMAN	DB Search
AELGSDIYL	40.01	9	980.493	89.1862	192083	1500	Q5JTY5|ZNG1C_HUMAN:Q5RIA9|ZNG1E_HUMAN:Q9BRT8|ZNG1A_HUMAN:Q8IUF1|ZNG1B_HUMAN:Q4V339|ZNG1F_HUMAN	DB Search
AELGSSTSL	40.85	9	864.43	33.8869	87504	10300	O60232|ZNRD2_HUMAN	DB Search
AELHDLKEVVL	32.64	11	633.361	72.2762	164274	295	ENST00000263563.7_401_2890:Q9ULE6|PALD_HUMAN	DB Search
AELHLAAL	20.47	8	419.244	65.868	152889			DeepNovo
AELHQEHDL	49.13	9	546.262	10.862	28302		A5YKK6|CNOT1_HUMAN	DB Search
AELIANSL	31.57	8	830.462	68.1161	156544	5670	P35232|PHB1_HUMAN	DB Search
AELIDEEAL	35.54	9	1002.51	76.9875	172356		ENST00000372638.4_252_788:Q96RK1|CITE4_HUMAN	DB Search
AELINIHHL	43.02	9	530.305	59.0363	140149		Q8N1B4|VPS52_HUMAN	DB Search
AELIVEPEL	37.16	9	1012.55	107.972	216924	81.2	P15924|DESP_HUMAN	Homolog
AELIVQPEL	45.67	9	1011.57	102.686	210356	5910	P15924|DESP_HUMAN	DB Search
AELIYEVTL	37.51	9	1050.57	114.989	228351	1970	Q13451|FKBP5_HUMAN	DB Search
AELKEKIVL	36.55	9	521.828	46.6381	114797	5930	O43482|MS18B_HUMAN	DB Search
AELKEKYISL	48.2	10	597.339	52.5159	126769	784	Q96CN9|GCC1_HUMAN:ENST00000321407.3_430_2739	DB Search
AELKGFEV	28.77	8	446.748	53.9118	129832		Q07864|DPOE1_HUMAN	DB Search
AELKGLDVDSL	45.66	11	1159.63	80.0221	177279	4480	P18621|RL17_HUMAN	DB Search
AELKIDNQRQQL	53.59	12	728.4	32.5429	84628	916	Q9NYL9|TMOD3_HUMAN:ENST00000308580.12_676_1314:ENST00000308580.12_715_1314	DB Search
AELKIVADQL	35.71	10	550.321	76.2287	171127		P53990|IST1_HUMAN	DB Search
AELKNLEVL	24.31	9	514.802	74.0044	167171	2840	Q15404|RSU1_HUMAN:ENST00000377921.7_366_1133	DB Search
AELKQAQTL	36.34	9	501.288	20.164	54884		Q9H0A8|COMD4_HUMAN	DB Search
AELKQELATL	29.56	10	558.316	63.4629	148107	615	O60763|USO1_HUMAN	DB Search
AELKQIVDQSL	29.39	11	622.348	72.3204	164484		Q5T5X7|BEND3_HUMAN	DB Search
AELKQKIEDTL	40.13	11	644.361	42.7594	107029	593	Q9Y4U1|MMAC_HUMAN	DB Search
AELKSSTVGL	42.94	10	1004.57	35.3495	90882	2040	Q9Y247|FA50B_HUMAN:ENST00000648326.1_219_1112:Q14320|FA50A_HUMAN	DB Search
AELLEEEKL	40.29	9	1073.57	57.0054	135856	3730	P36405|ARL3_HUMAN	DB Search
AELLEVGI	23.97	8	843.482	106.521	215321		P58107|EPIPL_HUMAN	DB Search
AELLGALQAL	26.63	10	998.588	114.519	227043		Q9NQE7|TSSP_HUMAN	DB Search
AELLLGVAM	52.8	9	932.51	92.6803	197267	1350	Q96HU1|SGSM3_HUMAN:ENST00000248929.14_408_2453	DB Search
AELLLVGNKL	38.41	10	535.333	96.2062	202398	132	ENST00000649141.1_292_1023:Q6IQ22|RAB12_HUMAN	DB Search
AELLMTSGVVL	37.74	11	1148.62	111.231	220417	488	Q9UFF9|CNOT8_HUMAN:Q9UIV1|CNOT7_HUMAN	DB Search
AELLTFPNSSPGL	30	13	673.349	114.747	227739		P12830|CADH1_HUMAN	DB Search
AELLTGRTL	26.38	9	487.281	52.6849	127684	37400	Q16539|MK14_HUMAN	DB Search
AELLVDVGQRL	42.28	11	606.849	95.3378	201118	410	P19971|TYPH_HUMAN	DB Search
AELLVHSGDFL	39.94	11	600.819	98.3318	205226	227	P07332|FES_HUMAN	DB Search
AELNAIIGQQQL	35.32	12	649.361	97.5812	204321		ENST00000376499.8_1653_3617:Q04724|TLE1_HUMAN	DB Search
AELNASLL	21.69	8	830.461	74.2409	167125	7050	O60524|NEMF_HUMAN	DB Search
AELNKIFAL	28.63	9	509.797	104.785	213254	310	ENST00000349780.9_193_5868:Q96SN8|CK5P2_HUMAN	DB Search
AELNLRSNEL	38.88	10	579.809	52.4122	126582	2210	P13489|RINI_HUMAN	DB Search
AELNSTTEEL	46.14	10	1106.52	40.3237	101460	397	ENST00000394894.8_179_2782:O95235|KI20A_HUMAN	DB Search
AELPASVHAL	28.3	10	504.278	60.7042	143198	604	Q14254|FLOT2_HUMAN	DB Search
AELPEEIDI	36.46	9	1028.52	96.2528	202269	1150	ENST00000242776.9_350_1357:ENST00000242776.9_320_1357:O00148|DX39A_HUMAN	DB Search
AELPEGTSL	40.94	9	916.461	54.6434	131018	2700	Q00577|PURA_HUMAN:ENST00000651386.1_1015_1512	DB Search
AELPGQVI	19.38	8	826.469	67.1587	155388		Q9H330|TM245_HUMAN:ENST00000374586.8_785_2671	DB Search
AELPGSLSL	26.51	9	886.489	94.6423	199916	2080	Q9UPG8|PLAL2_HUMAN	DB Search
AELPGSSAV	35.21	9	830.425	36.5866	93433	620	Q14699|RFTN1_HUMAN	DB Search
AELPIIVVL	32.71	9	966.626	116.759	233582		ENST00000355540.7_333_11699:Q9Y4A5|TRRAP_HUMAN	DB Search
AELPRNEADEL	37.14	11	628.808	38.3518	97242	1300	O14791|APOL1_HUMAN	DB Search
AELPVDPML	40.21	9	1000.5	94.8426	200448	161	O60231|DHX16_HUMAN	DB Search
AELQAALERQAL	40.67	12	656.865	70.4354	161079	755	P27469|G0S2_HUMAN:ENST00000367029.5_237_479	DB Search
AELQAQIAEL	27.44	10	1085.59	87.5956	189343	538	P35579|MYH9_HUMAN	DB Search
AELQEGARQKL	43.59	11	621.842	15.4556	41939	1800	P02647|APOA1_HUMAN	DB Search
AELQEKFLSL	30.18	10	589.324	96.254	202445		P49454|CENPF_HUMAN	DB Search
AELQEKVSM	31.27	9	1050.52	13.0408	34886	415	P21860|ERBB3_HUMAN:ENST00000267101.8_314_4162	DB Search
AELQTESL	27.92	8	890.45	37.3613	95291		ENST00000330843.9_66_3905:Q6WKZ4|RFIP1_HUMAN:ENST00000330843.9_513_3905	DB Search
AELRAKSTPSGFTL	31.06	14	739.404	54.434	130801	544	ENST00000348956.7_165_1220:P12277|KCRB_HUMAN	DB Search
AELRELEQL	25.75	9	550.799	64.5608	150010	1600	Q9BYX2|TBD2A_HUMAN	DB Search
AELRHVMTNL	47.8	10	600.313	23.7033	63891	6820	P0DP23|CALM1_HUMAN:P0DP25|CALM3_HUMAN:P0DP24|CALM2_HUMAN	DB Search
AELRIQPGNPNYTL	40.34	14	793.418	79.102	175822	185	P63010|AP2B1_HUMAN	DB Search
AELRLQEDL	30.36	9	543.793	61.6081	144650	1040	ENST00000396105.6_302_5839:Q9P2E3|ZNFX1_HUMAN	DB Search
AELRSTASL	25.93	9	474.262	23.6571	63917		Q9Y2D5|AKAP2_HUMAN	DB Search
AELRSTASLL	31.75	10	530.803	55.4463	132845	2330	Q9Y2D5|AKAP2_HUMAN	DB Search
AELSEFTTV	22.04	9	996.485	76.2907	171191	346	Q16831|UPP1_HUMAN	DB Search
AELSGTLSL	31.11	9	890.484	82.165	180537	1290	Q9H871|RMD5A_HUMAN	DB Search
AELSSLPAF	35.3	9	934.491	100.604	207861	1980	ENST00000348159.9_513_1991:Q14814|MEF2D_HUMAN	DB Search
AELSTSAL	22.09	8	791.416	35.5051	91072	746	Q6UX27|VSTM1_HUMAN	DB Search
AELSVLEQL	33.57	9	1001.55	113.179	223732	1240	Q32P41|TRM5_HUMAN	DB Search
AELTANVL	28.29	8	830.462	68.1161	156914	5670	Q9ULZ3|ASC_HUMAN	DB Search
AELTGDHQL	43.05	9	983.478	22.4828	60849	21000	O75643|U520_HUMAN:ENST00000323853.10_263_6517	DB Search
AELTKVFEI	25.18	9	525.295	96.9396	203348	1600	O60234|GMFG_HUMAN:P60983|GMFB_HUMAN	DB Search
AELTSNVL	36.53	8	846.457	56.8398	135403	1100	ENST00000379999.6_258_3386:Q8NFZ0|FBH1_HUMAN:ENST00000362091.9_380_3232	DB Search
AELTVDEFL	35.64	9	1036.53	114.888	228124	544	Q9Y3T9|NOC2L_HUMAN	DB Search
AELVDAVL	17.67	8	829.468	95.0043	200526	642	Q9BUF5|TBB6_HUMAN:P04350|TBB4A_HUMAN	DB Search
AELVDELDL	21.55	9	1016.51	109.513	218662		Q86T65|DAAM2_HUMAN	DB Search
AELVDSVL	30.34	8	845.461	85.9636	186368	9210	P68371|TBB4B_HUMAN:Q13509|TBB3_HUMAN:ENST00000556922.1_689_2485:Q9BVA1|TBB2B_HUMAN:Q13885|TBB2A_HUMAN:P07437|TBB5_HUMAN	DB Search
AELVHAVVL	30.54	9	475.78	79.6809	176757		Q9Y6P5|SESN1_HUMAN	DB Search
AELVPSEVL	24.32	9	956.533	98.1656	204924	4110	ENST00000265686.8_1120_2589:ENST00000265686.8_748_2589:Q13488|VPP3_HUMAN	DB Search
AELVTPIL	35.22	8	855.519	111.053	219990	27100	Q04637|IF4G1_HUMAN	DB Search
AELYDQALL	29.23	9	1035.54	92.7515	197448	930	Q8IVD9|NUDC3_HUMAN	DB Search
AEMALFEQEVL	26.14	11	648.311	103.65	211748	333	Q9BTD8|RBM42_HUMAN	DB Search
AEMAQNAVRL	54.19	10	559.784	25.6637	68483	2750	P35222|CTNB1_HUMAN	DB Search
AEMAYKDFL	46.17	9	1103.51	55.3154	132453	13500	P01833|PIGR_HUMAN	DB Search
AEMAYKDFLL	28.64	10	608.799	85.7209	186656	438	P01833|PIGR_HUMAN	DB Search
AEMDARTILL	22.17	10	574.796	60.4408	142766		P46940|IQGA1_HUMAN	DB Search
AEMDPTTAAL	33.32	10	1035.47	32.1989	83871	2430	Q9H7Z6|KAT8_HUMAN	DB Search
AEMEEKTSHIL	23.87	11	652.317	15.57	42484		Q14789|GOGB1_HUMAN:ENST00000340645.9_202_9903	DB Search
AEMEEPPLL	46.72	9	1044.49	68.3781	157575	432	Q13614|MTMR2_HUMAN	DB Search
AEMEGAVQSI	54.42	10	1050.47	25.6311	68590		Q6NZI2|CAVN1_HUMAN	DB Search
AEMELQAKL	53.84	9	524.772	34.3745	88461	12300	Q15583|TGIF1_HUMAN	DB Search
AEMGAYVSL	39.25	9	956.439	52.6495	127403	11800	P05198|IF2A_HUMAN	DB Search
AEMGLAVDPNRAVPL	35.3	15	784.905	87.0692	188378	685	Q9Y3C1|NOP16_HUMAN	DB Search
AEMILKVVM	28.85	9	525.29	82.9816	182224		Q5VIR6|VPS53_HUMAN:ENST00000437048.7_134_2626	DB Search
AEMKIAIYL	32.78	9	534.292	81.0168	179066	257	Q9H583|HEAT1_HUMAN	DB Search
AEMLHNVTL	35.52	9	1043.54	39.9803	100821		Q9HBI0|PARVG_HUMAN	DB Search
AEMPDSAAAL	31.92	10	991.439	27.1167	71971	134	O60443|GSDME_HUMAN	DB Search
AEMPDSAAALL	30.98	11	1104.53	69.4741	159541		O60443|GSDME_HUMAN	DB Search
AEMPEKGAL	36.4	9	961.467	11.6593	30804	632	Q9HBT8|Z286A_HUMAN	DB Search
AEMQFGELL	35.3	9	1053.49	88.6342	191520	4110	O95361|TRI16_HUMAN	DB Search
AEMSSTGSL	28.64	9	898.382	9.7168	24796	178	P11172|UMPS_HUMAN	DB Search
AEMVVPRSSNVL	39.33	12	659.345	47.0863	116197	901	P21283|VATC1_HUMAN	DB Search
AEMYGSSFDLD	44.41	11	1250.49	57.7454	137343		O60812|HNRC1_HUMAN:B2RXH8|HNRC2_HUMAN:B7ZW38|HNRC3_HUMAN:P0DMR1|HNRC4_HUMAN	DB Search
AEMYGSVTEHPSPSPL	52.7	16	859.394	52.8487	127626		P07910|HNRPC_HUMAN	DB Search
AENAGSYSL	51.4	9	911.414	26.7281	70674	3690	Q13569|TDG_HUMAN	DB Search
AENAPSKEVL	36.48	10	529.28	19.6704	53617		ENST00000542575.6_933_2252:Q15758|AAAT_HUMAN	DB Search
AENATSGETL	48.74	10	992.455	15.1201	41007	311	Q9UQ80|PA2G4_HUMAN:ENST00000303305.11_246_1361	DB Search
AENEAETKL	51	9	502.746	11.6039	30571	1180	P07814|SYEP_HUMAN	DB Search
AENEDVVVV	26.59	9	973.485	47.4612	116687	586	Q8IZ73|RUSD2_HUMAN:ENST00000315616.12_142_1674	DB Search
AENEENKGFL	41.67	10	575.773	25.0997	67344		Q4ZIN3|MBRL_HUMAN	DB Search
AENEGEDSAVL	30.29	11	1133.51	26.3525	70242		Q99613|EIF3C_HUMAN:B5ME19|EIFCL_HUMAN	DB Search
AENEKIQNEQL	23.77	11	658.327	19.8222	54046		P12270|TPR_HUMAN	DB Search
AENELGVVV	27.82	9	929.493	70.1573	160706		Q9Y3B2|EXOS1_HUMAN	DB Search
AENEPSAGL	36.39	9	887.406	20.338	55214	344	P04062|GBA1_HUMAN	DB Search
AENEYQTAI	36.88	9	1038.48	29.6864	77631	3070	P47755|CAZA2_HUMAN:P52907|CAZA1_HUMAN	DB Search
AENFAEHVL	40.46	9	515.251	54.5518	130846	2080	Q9Y276|BCS1_HUMAN	DB Search
AENFFVETL	22.97	9	1069.52	113.912	225556		ENST00000289921.8_414_2333:Q86V87|FHI2B_HUMAN	DB Search
AENGHFHNL	43.67	9	519.744	10.9094	28457	436	ENST00000338121.10_138_2210:Q9H116|GZF1_HUMAN	DB Search
AENGKSNFL	39.79	9	979.489	19.5185	53191	3140	P61769|B2MG_HUMAN	DB Search
AENGLGSAL	36.83	9	831.424	38.8022	98322	466	Q8N8U2|CDYL2_HUMAN	DB Search
AENGLTVRL	32.21	9	486.778	55.3963	132904	3120	Q12789|TF3C1_HUMAN	DB Search
AENIPAVVI	27.72	9	925.535	96.9799	203421	594	Q9Y6M5|ZNT1_HUMAN:ENST00000367001.5_589_2070	DB Search
AENIPENPL	43.41	9	996.5	60.0219	141576	3420	Q14765|STAT4_HUMAN:P42224|STAT1_HUMAN	DB Search
AENISHGL	30.55	8	840.419	16.5951	45310		Q01433|AMPD2_HUMAN	DB Search
AENKDEIAL	27.49	9	1002.51	29.0858	76728	304000	P13010|XRCC5_HUMAN	DB Search
AENKEIEKL	38.87	9	537.295	13.5576	36619		ENST00000419304.7_289_597:O95994|AGR2_HUMAN	Homolog
AENKEIQKL	49.4	9	536.803	11.3039	29431	65800	ENST00000419304.7_289_597:O95994|AGR2_HUMAN	DB Search
AENKEIQKLAEQFVL	20.01	15	880.486	110.65	219884	164	ENST00000419304.7_289_597:O95994|AGR2_HUMAN	DB Search
AENKESEAL	20.31	9	990.48	7.7822	17317	1950	Q92889|XPF_HUMAN:ENST00000311895.8_46_2760	DB Search
AENKLSDLL	29.25	9	1002.53	66.1309	154329	35400	Q01518|CAP1_HUMAN	DB Search
AENKTTL	21.33	7	776.415	14.1431	38209	627	Q2WGJ9|FR1L6_HUMAN:Q9NVN8|GNL3L_HUMAN:Q9NZP8|C1RL_HUMAN:Q9Y6N1|COX11_HUMAN:ENST00000443617.7_158_14731:Q86UQ4|ABCAD_HUMAN:Q96S16|JMJD8_HUMAN:P35968|VGFR2_HUMAN:Q14246|AGRE1_HUMAN:Q5H9R4|ARMX4_HUMAN:ENST00000443617.7_1064_14731:O60522|TDRD6_HUMAN:P14410|SUIS_HUMAN:Q9NX62|IMPA3_HUMAN:ENST00000257829.8_396_3254:O14525|ASTN1_HUMAN:Q9UQV4|LAMP3_HUMAN:Q13185|CBX3_HUMAN:ENST00000262644.9_478_1359:P0C091…	DeepNovo
AENLEGKVISL	48.72	11	586.827	72.6747	165076	560	Q15643|TRIPB_HUMAN	DB Search
AENLFIFGL	39.68	9	1023.55	116.683	233386		P11216|PYGB_HUMAN	DB Search
AENLGEVL	37.43	8	844.44	64.6054	150144	1050	Q92544|TM9S4_HUMAN	DB Search
AENNGLLFL	33.79	9	990.528	115.848	230732		P57735|RAB25_HUMAN	DB Search
AENNIDLVL	22.54	9	1000.53	96.845	203171	3850	Q96KA5|CLP1L_HUMAN:ENST00000320895.10_337_1872	DB Search
AENPAPGL	34.68	8	768.385	27.9551	73859	834	P43243|MATR3_HUMAN:B2RXF5|ZBT42_HUMAN:Q9UH62|ARMX3_HUMAN:Q9BRB3|PIGQ_HUMAN:Q9Y4E1|WAC2C_HUMAN:Q07617|SPAG1_HUMAN:Q14CZ8|HECAM_HUMAN:Q14781|CBX2_HUMAN:Q9Y2S7|PDIP2_HUMAN:ENST00000166139.9_111_821:Q9UQ13|SHOC2_HUMAN:O00507|USP9Y_HUMAN:P0CW24|PNM6A_HUMAN:P0C671|BNIP5_HUMAN:P07205|PGK2_HUMAN:Q96GY0|ZC21A_HUMAN:Q7Z3K3|POGZ_HUMAN:B4DZS4|T11X1_HUMAN:O95633|FSTL3_HUMAN:Q9P2D7|DYH1_HUMAN:P16989|YBOX3_HUMA…	DeepNovo
AENPDTPAL	47.83	9	927.443	33.0648	85737	10700	Q9P219|DAPLE_HUMAN:ENST00000389857.11_281_6214	DB Search
AENPFLTHL	32.73	9	1041.54	83.5941	183240	105	ENST00000394729.6_422_2356:Q05655|KPCD_HUMAN	DB Search
AENPSGGTL	26.19	9	845.403	14.2411	38566		Q15723|ELF2_HUMAN:Q96PY6|NEK1_HUMAN:Q6P3S1|DEN1B_HUMAN:Q2M3G4|SHRM1_HUMAN:Q9HBB8|CDHR5_HUMAN:Q9UIW2|PLXA1_HUMAN:Q6ZMZ0|RN19B_HUMAN:Q14004|CDK13_HUMAN:ENST00000378679.8_1407_3110:Q96L91|EP400_HUMAN:O14990|IPP2C_HUMAN:Q6ZTU2|E400N_HUMAN:P55196|AFAD_HUMAN:Q7Z6J2|GRASP_HUMAN:Q765P7|MTSS2_HUMAN:O95727|CRTAM_HUMAN:O15357|SHIP2_HUMAN:Q9UMN6|KMT2B_HUMAN:P36956|SRBP1_HUMAN:ENST00000568526.1_19114091_19172…	DeepNovo
AENPSIQL	31.7	8	871.451	53.6302	129246	2420	ENST00000428216.4_1044_1757:Q7Z434|MAVS_HUMAN	DB Search
AENPSIQLL	28.94	9	984.533	88.8916	191866	695	ENST00000428216.4_1044_1757:Q7Z434|MAVS_HUMAN	DB Search
AENQAQPML	25.68	9	1017.48	21.9485	59532		Q14160|SCRIB_HUMAN:ENST00000356994.7_645_5366:ENST00000320476.7_251_4897	DB Search
AENQDELTL	28.99	9	1032.48	47.3527	116166	1200	Q6ZS81|WDFY4_HUMAN	DB Search
AENQGTPLL	35.28	9	942.489	45.5005	112255	5960	P56559|ARL4C_HUMAN:ENST00000339728.6_547_1098:ENST00000390645.2_519_1043	DB Search
AENQVLMERL	41.74	10	609.812	44.0506	109667	800	Q86VS8|HOOK3_HUMAN	DB Search
AENRLTEMETL	30.19	11	661.815	32.2556	83342	10300	P35579|MYH9_HUMAN	DB Search
AENSSKSDL	21.07	9	475.723	0.2373	378		ENST00000244230.7_474_2075:O00566|MPP10_HUMAN	DB Search
AENSVLTSL	34.32	9	933.489	63.7428	148839	1330	Q9H8V3|ECT2_HUMAN	Homolog
AENSYVETL	34.84	9	1025.48	46.8776	115336	2090	O43818|U3IP2_HUMAN	DB Search
AENTDAVL	23.07	8	832.404	25.6835	68195	11200	Q6ZVL6|K154L_HUMAN	DB Search
AENTITYSL	28.39	9	1011.5	61.353	144403	287	P31994|FCG2B_HUMAN	DB Search
AENVSEAL	27.65	8	832.406	28.5085	75159	589	Q5SYE7|NHSL1_HUMAN:ENST00000343505.9_682_5022	DB Search
AENYMIVYL	28.21	9	1131.54	97.96	204806		Q12982|BNIP2_HUMAN	DB Search
AENYPEVSI	47.43	9	1021.49	65.5831	152305	8620	Q9HC84|MUC5B_HUMAN	DB Search
AEPADFESL	35.82	9	978.443	63.6765	148412	1110	Q9UHI6|DDX20_HUMAN	DB Search
AEPAEALVL	31.69	9	912.504	86.2552	186990	14500	Q96CW6|S7A6O_HUMAN	DB Search
AEPASPEQEL	40.77	10	1070.5	33.5656	87057		P46013|KI67_HUMAN	DB Search
AEPAVQRTLLEK	39.75	12	677.886	34.0425	87807	1090	P14209|CD99_HUMAN	DB Search
AEPAVTEPGL	45.75	10	983.512	52.738	126807	4610	Q9NPF5|DMAP1_HUMAN	DB Search
AEPDIIEQL	43.66	9	1027.53	94.217	199451	30900	Q8IXQ5|KLHL7_HUMAN	DB Search
AEPDIYQEKL	38.81	10	603.307	50.4816	122372	5360	ENST00000339859.8_153_5153:ENST00000339859.8_309_5153:Q70EL1|UBP54_HUMAN	DB Search
AEPDLLAVL	27.93	9	940.533	116.341	232362		ENST00000373243.7_444_2579:Q9UBB6|NCDN_HUMAN	DB Search
AEPDYVQPQL	35.87	10	1159.57	63.8692	149086	160	ENST00000332830.9_829_3570:Q96QT6|PHF12_HUMAN	DB Search
AEPEADKGTVL	58.08	11	1129.57	24.1636	64829	71300	ENST00000379757.9_220_1308:Q8NBS9|TXND5_HUMAN	DB Search
AEPEDHYFL	38.08	9	1120.49	56.8936	135628	80200	ENST00000263238.7_345_1445:P61158|ARP3_HUMAN:Q9P1U1|ARP3B_HUMAN	DB Search
AEPEDHYFLL	26.32	10	617.291	94.5368	199779	2250	ENST00000263238.7_345_1445:P61158|ARP3_HUMAN	DB Search
AEPEEVE	22.22	7	802.342	9.4191	23659		Q9Y605|MOFA1_HUMAN	DB Search
AEPEEVEVL	36.41	9	1014.5	63.5764	149033	1300000	Q9Y605|MOFA1_HUMAN	DB Search
AEPEKAPAL	35.01	9	925.5	22.301	60273	3970	Q9Y2I1|NISCH_HUMAN	DB Search
AEPELQYVAL	35.74	10	1132.59	100.845	208188	1680	ENST00000432560.6_308_3004:ENST00000432560.6_359_3004:Q10567|AP1B1_HUMAN	DB Search
AEPESAPTL	47.11	9	914.446	34.6729	89069	2370	Q6NV74|CRCDL_HUMAN:ENST00000397899.7_755_3184:ENST00000397899.7_317_3184	DB Search
AEPGLKAAY	51.12	9	460.248	25.1569	67117	23400		DeepNovo
AEPILPYAL	41.89	9	986.556	115.187	228894	3480	Q8N1S5|S39AB_HUMAN:ENST00000255559.7_290_1099:ENST00000255559.7_155_1099	DB Search
AEPKGTITL	23.23	9	929.536	34.8561	89818		Q9BXW6|OSBL1_HUMAN	DB Search
AEPKSIPAL	29.58	9	463.27	44.7252	110916		Q96JM3|CHAP1_HUMAN	DB Search
AEPLEIILHL	49.97	10	574.34	116.379	232485		P55769|NH2L1_HUMAN	DB Search
AEPLLSSSL	31.05	9	916.498	80.743	178472		Q9Y4F9|RIPR2_HUMAN	DB Search
AEPPLTAVL	21.93	9	910.523	104.405	212486	4530	Q9UPN9|TRI33_HUMAN	DB Search
AEPRLPLQL	27.82	9	518.809	98.0702	204498	6780	P14868|SYDC_HUMAN	DB Search
AEPRNLSFFL	30.67	10	597.32	109.557	218773	2660	P42224|STAT1_HUMAN	DB Search
AEPSANTTL	30.95	9	903.438	22.6004	61088	405	Q13428|TCOF_HUMAN	DB Search
AEPSIYATL	34.34	9	964.5	79.8553	176523	7850	Q8N423|LIRB2_HUMAN:O75022|LIRB3_HUMAN	DB Search
AEPSSDLASKL	46.55	11	559.291	43.396	108333	15800	Q9P2E9|RRBP1_HUMAN	DB Search
AEPSVYATL	37.19	9	950.485	65.0433	150836	3830	Q8NHJ6|LIRB4_HUMAN	DB Search
AEPTGPEAEL	36.12	10	1013.49	40.0183	100882		P29728|OAS2_HUMAN:Q6JBY9|CPZIP_HUMAN:B2RNN3|C1T9B_HUMAN:P15311|EZRI_HUMAN:ENST00000378278.7_108_2162:Q6P2D8|XRRA1_HUMAN:Q92628|K0232_HUMAN:Q6ZRS2|SRCAP_HUMAN:ENST00000404049.7_783_4964:Q96D98|EID2B_HUMAN:ENST00000381340.8_600_8516:Q5T011|SZT2_HUMAN:Q15050|RRS1_HUMAN:O43759|SNG1_HUMAN:A0A096LP49|CC187_HUMAN:Q96DC8|ECHD3_HUMAN:O14508|SOCS2_HUMAN:Q8NDD1|CA131_HUMAN:Q9ULD4|BRPF3_HUMAN:Q9Y446|PKP3_HUM…	DeepNovo
AEPTGYSAEL	43.67	10	1037.48	42.599	106642	423	ENST00000337147.11_168_1892:P15311|EZRI_HUMAN	DB Search
AEPTIVAQL	40.63	9	941.531	84.6127	184708	2850	Q9BU02|THTPA_HUMAN:ENST00000404535.3_494_1042	DB Search
AEPTVTNIL	27.27	9	957.519	85.4847	186123		O75448|MED24_HUMAN	DB Search
AEPVGALLL	30.85	9	882.53	114.594	227180	757	Q9NW61|PKHJ1_HUMAN	DB Search
AEPYEFVSL	21.35	9	1054.51	107.619	216604		Q86UV5|UBP48_HUMAN	DB Search
AEPYETIAF	25.33	9	1040.5	88.5583	191400		Q15428|SF3A2_HUMAN	DB Search
AEQAGAAAL	27.65	9	801.41	17.8588	48379	3100	ENST00000244745.4_983_2206:ENST00000244745.4_971_2206:Q06945|SOX4_HUMAN	DB Search
AEQAGAAALL	35.35	10	914.496	56.2915	134264	1920	ENST00000244745.4_983_2206:ENST00000244745.4_971_2206:Q06945|SOX4_HUMAN	DB Search
AEQAKEIQL	41.09	9	1029.56	29.7312	78151		Q6P1M3|L2GL2_HUMAN	DB Search
AEQALTALEML	27.22	11	603.306	109.588	218735		Q14669|TRIPC_HUMAN	DB Search
AEQASILSL	27.1	9	931.512	91.6824	195986	3260	Q12905|ILF2_HUMAN	DB Search
AEQATALL	31.46	8	816.447	50.7769	122827	4040	P42285|MTREX_HUMAN	DB Search
AEQDGIGEEVL	49.22	11	1159.55	61.9589	145498		P17980|PRS6A_HUMAN	DB Search
AEQDLVQTL	39.14	9	1016.52	63.8946	149117		ENST00000394334.7_253_1464:Q9P289|STK26_HUMAN	DB Search
AEQDMSALISL	28.18	11	1193.57	86.5851	187822	3450	O43865|SAHH2_HUMAN	DB Search
AEQDPVQLKTQL	40.58	12	685.379	60.9342	143600		Q9P2E9|RRBP1_HUMAN	DB Search
AEQDTTSTSL	53.28	10	1052.47	14.7575	39888	587	Q9BQS8|FYCO1_HUMAN	DB Search
AEQEASVTSL	37.41	10	1034.5	35.2379	90559	128	Q6P2D8|XRRA1_HUMAN	DB Search
AEQEEAAAL	25.79	9	931.439	22.6319	61351	1070	Q53GL7|PAR10_HUMAN	DB Search
AEQEGGQVL	32.22	9	930.456	19.0932	51859	795	O96024|B3GT4_HUMAN	DB Search
AEQEIARLVL	39.07	10	571.332	87.6074	189490	2150	O43889|CREB3_HUMAN	DB Search
AEQEKTLAL	38.18	9	1002.55	30.3535	79637	7420	P32456|GBP2_HUMAN:ENST00000370466.4_300_2042	DB Search
AEQGGAE	20.33	7	661.282	7.2928	16044		P67809|YBOX1_HUMAN	DB Search
AEQKIKADIL	24.87	10	564.837	36.0471	92477	583	Q8IUR7|ARMC8_HUMAN	DB Search
AEQKLQQTL	29.73	9	1058.59	20.2399	55061		Q13136|LIPA1_HUMAN	DB Search
AEQKNIKDKL	37.04	10	593.84	8.0204	18658	376	O94880|PHF14_HUMAN	DB Search
AEQKVEYTL	41.27	9	1080.56	32.4447	84180	16900	Q04637|IF4G1_HUMAN	DB Search
AEQLGTFTTL	37.74	10	1080.56	90.6732	194334	2260	P30153|2AAA_HUMAN	DB Search
AEQLIFNSL	41.76	9	1034.55	110.559	219791	117	Q9NZM3|ITSN2_HUMAN:ENST00000355123.9_309_5357	DB Search
AEQLSNEL	25.7	8	903.444	34.8007	89536	372	ENST00000300036.6_373_6021:P35749|MYH11_HUMAN:ENST00000300036.6_340_6021	DB Search
AEQLSNTL	30.83	8	875.438	32.3294	84154	398	P28039|AOAH_HUMAN	DB Search
AEQMPQHTL	25.18	9	535.748	10.7481	27976		Q3L8U1|CHD9_HUMAN:ENST00000566029.5_402_8852	DB Search
AEQPLGGRL	33.25	9	470.763	31.1349	81511	1770	Q68CZ2|TENS3_HUMAN	DB Search
AEQPSVKL	31.73	8	436.245	29.0176	76352	1300	ENST00000326181.11_344_2125:ENST00000326181.11_203_2125:Q6Q0C0|TRAF7_HUMAN	DB Search
AEQQAALLL	30.98	9	956.547	81.8055	180303		Q96BN2|TADA1_HUMAN	DB Search
AEQQDSGRLYL	43.97	11	640.318	37.1623	94903	570	ENST00000308511.8_1225_3018:Q8N163|CCAR2_HUMAN:ENST00000308511.8_1546_3018	DB Search
AEQQGKGVAL	35.85	10	500.775	14.6462	39479	3830	Q04637|IF4G1_HUMAN	DB Search
AEQQIKDNL	44.15	9	529.779	18.5309	50294	5650	Q13772|NCOA4_HUMAN	DB Search
AEQRVPLSVQL	24.34	11	620.351	82.0229	180721	107	Q9BYM8|HOIL1_HUMAN	DB Search
AEQSETL	24.51	7	777.367	12.3896	33083	192		DeepNovo
AEQSYEGYEG	27.86	10	1132.45	14.6967	39940		Q07666|KHDR1_HUMAN	DB Search
AEQSYEGYEGY	43.65	11	1295.51	31.3041	81613	569	Q07666|KHDR1_HUMAN	DB Search
AEQSYEGYEGYYS	32.04	13	773.306	41.9457	104942	2060	Q07666|KHDR1_HUMAN	DB Search
AEQSYEGYEGYYSQ	56.7	14	837.334	41.4243	103762	3190	Q07666|KHDR1_HUMAN	DB Search
AEQSYEGYEGYYSQSQ	57.01	16	944.878	41.7645	104705		Q07666|KHDR1_HUMAN	DB Search
AEQTSDTAGL	39.87	10	992.455	15.5192	42194	409	Q12986|NFX1_HUMAN	DB Search
AEQVDAVTL	33.13	9	945.488	55.6345	132963	4910	ENST00000296350.10_176_2329:P08582|TRFM_HUMAN	DB Search
AEQVDVVL	18.43	8	872.476	68.7592	157872	1180	Q99973|TEP1_HUMAN	DB Search
AEQVLKQAL	37.22	9	500.295	37.769	96097	568	Q9BW92|SYTM_HUMAN	DB Search
AEQVYISSL	36.29	9	1009.52	72.6809	164945	940	O00487|PSDE_HUMAN	DB Search
AERAKDIL	23.76	8	458.273	41.8405	104881		P24928|RPB1_HUMAN	DB Search
AERIKFRL	26.07	8	344.88	34.2488	88534			DeepNovo
AERIKPVL	23.29	8	463.294	25.7771	68783	853	P13639|EF2_HUMAN	DB Search
AERNSNLVGAAHEEL	29.26	15	805.404	36.4199	93169	174	P02545|LMNA_HUMAN	DB Search
AERSIHDAL	21.02	9	506.272	13.7855	37341		P50991|TCPD_HUMAN	DB Search
AERSLHDAL	21.02	9	506.272	13.7855	37341		P78371|TCPB_HUMAN	DB Search
AESADAAIM	28.7	9	894.386	12.987	34646	1380	Q9UHC6|CNTP2_HUMAN	DB Search
AESADSIGAVL	30.28	11	1032.52	74.3806	167977	348	Q9HCE5|MET14_HUMAN	DB Search
AESAEAQTI	34.37	9	919.437	14.9099	40265	578	O15405|TOX3_HUMAN	DB Search
AESDDFNVF	39.74	9	1043.43	79.6806	176621	1040	P51523|ZNF84_HUMAN	DB Search
AESDEEEDDVDFAM	51.77	14	809.282	39.259	99343	849	Q02880|TOP2B_HUMAN	DB Search
AESDEGKLHVL	58.69	11	599.308	31.1406	81403	2080	Q09161|NCBP1_HUMAN:ENST00000375147.8_503_2431	DB Search
AESDFASTF	46.22	9	974.412	56.0929	134008	753	Q9UBW8|CSN7A_HUMAN	DB Search
AESDGEGAL	35.99	9	848.367	11.3799	29686	1320	Q9H7N4|SFR19_HUMAN	DB Search
AESDGSFLL	25.31	9	938.461	82.0119	180618	3700	ENST00000269143.8_578_2536:ENST00000269143.8_422_2536:Q9Y4W6|AFG32_HUMAN	DB Search
AESDGSLLL	21.94	9	904.461	70.266	160768	1510	Q6IN85|P4R3A_HUMAN:Q5MIZ7|P4R3B_HUMAN:ENST00000555462.5_943_2613	DB Search
AESDKPVVI	28.3	9	957.536	27.7912	74047	2770	Q9Y4K1|CRBG1_HUMAN	DB Search
AESDTDVKL	38.88	9	489.241	22.0005	59413	3250	ENST00000531066.6_548_3826:ENST00000531066.6_164_3826:Q6IQ23|PKHA7_HUMAN	DB Search
AESDVSTAI	32.04	9	892.429	26.9599	71655	157	ENST00000442011.7_462_2117:Q15582|BGH3_HUMAN	DB Search
AESEDGKLTL	38.31	10	531.77	30.0201	78812	1490	Q8IZX4|TAF1L_HUMAN:P21675|TAF1_HUMAN	DB Search
AESEEGPDVL	43.76	10	1045.47	38.5379	97859		Q15437|SC23B_HUMAN	DB Search
AESEEYDQVL	34.29	10	1182.52	48.6356	118981		Q9Y294|ASF1A_HUMAN	DB Search
AESELTVTQL	38.94	10	1090.56	73.1864	165989	296	Q9BWU0|NADAP_HUMAN	DB Search
AESEQEAYL	34.9	9	1039.46	28.43	74858	1230	Q9NR28|DBLOH_HUMAN	DB Search
AESESFVL	24.97	8	881.425	68.5012	157138	4430	Q86XI6|PPR3B_HUMAN	DB Search
AESETLDQL	39.5	9	1005.47	42.9798	107457	2600	P29374|ARI4A_HUMAN:Q4LE39|ARI4B_HUMAN	DB Search
AESFLEEEL	36.17	9	1066.49	93.9715	199217	143	Q53HV7|SMUG1_HUMAN	DB Search
AESFMHVQL	27.17	9	539.254	52.8996	127880	928	Q8NBJ5|GT251_HUMAN	DB Search
AESFPDISL	35.17	9	978.477	110.733	219482	28100	P18146|EGR1_HUMAN:ENST00000239938.5_314_1912	DB Search
AESGAAAGL	31.91	9	746.366	14.9049	39956	3870	O60331|PI51C_HUMAN	DB Search
AESGAAAVDL	33.97	10	903.44	38.1586	97052		Q6PGP7|SKI3_HUMAN	DB Search
AESGAKEEL	43.77	9	933.454	7.9831	18344	19400	P29966|MARCS_HUMAN	DB Search
AESGAMEGETL	44.42	11	1110.46	16.273	44239	570	ENST00000339570.9_414_1715:ENST00000339570.9_279_1715:ENST00000261693.11_226_1671:Q8WTV0|SCRB1_HUMAN:ENST00000261693.11_361_1671:ENST00000261693.11_307_1671	DB Search
AESGGSPDVL	43.61	10	931.441	28.8733	76109	1020	Q15628|TRADD_HUMAN	DB Search
AESGLLTEL	36.91	9	932.494	93.7072	199505	20400		DeepNovo
AESGPASL	32.43	8	731.357	18.8571	51338	328	P36956|SRBP1_HUMAN	DB Search
AESGVERQVL	44.95	10	544.291	25.1146	67107	7350	ENST00000270586.8_143_748:P28072|PSB6_HUMAN	DB Search
AESGVERQVLL	41.19	11	600.832	51.2716	124356	923	ENST00000270586.8_143_748:P28072|PSB6_HUMAN	DB Search
AESHIILVL	25.06	9	994.588	100.877	208359	7150	Q13454|TUSC3_HUMAN	DB Search
AESHPSSNL	49.74	9	941.435	7.4401	16415	1300	ENST00000432560.6_308_3004:ENST00000432560.6_359_3004:Q10567|AP1B1_HUMAN	DB Search
AESHPSSNLL	33.71	10	527.761	24.2556	65214	987	ENST00000432560.6_308_3004:ENST00000432560.6_359_3004:Q10567|AP1B1_HUMAN	DB Search
AESIGAIVV	22.37	9	858.493	86.3193	187420		Q13636|RAB31_HUMAN	DB Search
AESIHQYLL	22.12	9	537.282	62.6799	146821		P55786|PSA_HUMAN	DB Search
AESIISPSL	33.16	9	916.498	81.7675	180241	3700	Q8TCN5|ZN507_HUMAN	DB Search
AESISLLEL	32.14	9	974.543	115.968	230977	21600	O60216|RAD21_HUMAN	DB Search
AESITDVL	20.74	8	847.439	80.5089	177686	5660	Q07820|MCL1_HUMAN:ENST00000369026.3_411_1130	DB Search
AESKTDEL	18.54	8	892.425	6.5241	12707	442	Q7Z5K2|WAPL_HUMAN:ENST00000298767.10_1237_4020:ENST00000298767.10_571_4020	DB Search
AESKTIRL	27.55	8	459.272	14.6219	39791	682	Q7Z406|MYH14_HUMAN	DB Search
AESKTKNAAL	30.14	10	516.787	2.2571	3828	538	O15417|TNC18_HUMAN:ENST00000430969.5_506_9253	DB Search
AESKVSVAV	34.94	9	889.501	22.8218	61832		ENST00000369367.8_298_4632:Q99590|SCAFB_HUMAN	DB Search
AESLATETM	24.15	9	968.419	14.0892	38208		ENST00000025301.4_201_5879:Q9UKA4|AKA11_HUMAN	DB Search
AESLDDQML	25.19	9	1037.45	35.008	90151		Q6ZV73|FGD6_HUMAN	DB Search
AESLPETL	29.01	8	859.446	57.7454	137352		O43237|DC1L2_HUMAN	DB Search
AESLPPPTL	39.73	9	924.503	68.4602	157393	16200	Q5I0X4|CF226_HUMAN	DB Search
AESLVAEGL	31.71	9	888.467	65.5644	152320	4730	Q7KZF4|SND1_HUMAN	DB Search
AESLVDQSAAL	50.67	11	1103.56	62.1866	145861		Q9BRV8|SIKE1_HUMAN	DB Search
AESMLQQADKL	46.56	11	625.306	29.5034	77704		P13797|PLST_HUMAN	DB Search
AESPDEAAL	21.9	9	902.412	24.7201	66339		O60312|AT10A_HUMAN:O94823|AT10B_HUMAN:Q9P241|AT10D_HUMAN	DB Search
AESPDFQL	31.46	8	906.42	66.8937	154816	629	Q9P2D1|CHD7_HUMAN	DB Search
AESPEGASL	37.84	9	860.401	21.2628	57537	1780	P35716|SOX11_HUMAN	DB Search
AESPERVLL	35.97	9	507.285	50.4715	122336	29000	Q5TEJ8|THMS2_HUMAN	DB Search
AESPESSAI	23.87	9	890.407	17.7112	48178	520	Q9NTI5|PDS5B_HUMAN	DB Search
AESPLPAVVL	38.11	10	995.577	114.951	228253	2190	Q5T4B2|GT253_HUMAN	DB Search
AESPSFLSL	20.96	9	950.486	106.824	215677		O43639|NCK2_HUMAN	DB Search
AESPTPQAL	47.06	9	913.464	32.2784	83827	1700	P10746|HEM4_HUMAN	DB Search
AESQILKHLL	50.05	10	576.342	73.8881	167149	5670	P40261|NNMT_HUMAN	DB Search
AESQPEAL	33.21	8	844.406	17.8861	48576	590	P82094|TMF1_HUMAN	DB Search
AESRAKEDRL	23.68	10	392.207	2.2864	3821			DeepNovo
AESRALAQL	30.05	9	479.768	30.107	78963	7320	Q6XQN6|PNCB_HUMAN:ENST00000449291.7_85_1626	DB Search
AESRYLLVL	20.71	9	532.311	97.0882	203670	1340	Q63HN8|RN213_HUMAN	DB Search
AESSESFTM	24.09	9	1004.38	12.7603	34211		P49736|MCM2_HUMAN	DB Search
AESSGSLSL	23.55	9	850.412	36.0897	92431	206	Q5VIR6|VPS53_HUMAN:ENST00000437048.7_134_2626	DB Search
AESSPGPSL	34	9	844.404	24.4924	65790		Q9Y4K1|CRBG1_HUMAN	DB Search
AESSSTFSF	34.72	9	962.408	55.5235	132825	1050	ENST00000375398.6_880_7299:ENST00000355867.8_880_7395:O95425|SVIL_HUMAN	DB Search
AESSTAEDAL	29.39	10	993.448	18.4175	50277		Q9P206|K1522_HUMAN	DB Search
AESSVDLNL	27.35	9	947.46	65.3726	151865	1440	O95352|ATG7_HUMAN	DB Search
AESTEEVSSL	27.32	10	1051.48	29.959	78771		Q709C8|VP13C_HUMAN	DB Search
AESTEISEL	40.35	9	978.462	43.6309	108540	23800	O95881|TXD12_HUMAN	DB Search
AESTNFATL	24.2	9	953.458	54.3619	130373	3340	O94953|KDM4B_HUMAN	DB Search
AESTNILKL	37.16	9	494.787	64.9912	150781	3760	P51878|CASP5_HUMAN	DB Search
AESVEEYVL	45.47	9	1038.5	75.5759	169848	20900	ENST00000404767.8_601_6678:Q8N201|INT1_HUMAN	DB Search
AESVFEESL	41.17	9	1010.46	75.0287	168976	514	ENST00000339859.8_153_5153:ENST00000339859.8_309_5153:Q70EL1|UBP54_HUMAN	DB Search
AESVSTFL	33.43	8	853.433	75.3966	169630	628	Q8IY21|DDX60_HUMAN	DB Search
AESVTEVEI	18.85	9	976.482	59.9894	141724	1230	Q14204|DYHC1_HUMAN:ENST00000360184.10_651_14057	DB Search
AESYPALSL	20.07	9	950.476	106.71	215527			DeepNovo
AETAEAVEL	42.36	9	932.459	44.7091	110242	19100	Q86Y56|DAAF5_HUMAN	DB Search
AETAIALLL	23.11	9	914.556	116.417	232591		Q92616|GCN1_HUMAN	DB Search
AETASEEL	34.1	8	849.387	15.6839	42798	274	Q9NTJ3|SMC4_HUMAN	DB Search
AETASLEEQL	47.54	10	1090.53	51.7604	125136	3110	Q15041|AR6P1_HUMAN	DB Search
AETASPVAV	37.03	9	844.438	33.0733	85772	210	ENST00000325083.12_533_6511:Q15154|PCM1_HUMAN	DB Search
AETAVQLFI	39.41	9	991.549	115.583	229848	2030	P62495|ERF1_HUMAN	DB Search
AETDGEFSL	45.97	9	968.422	57.4108	136161	17800	O60306|AQR_HUMAN	DB Search
AETDHLFDL	34.54	9	530.751	84.6832	184796	547	Q9NPF5|DMAP1_HUMAN	DB Search
AETDLQAQL	32.28	9	988.494	49.0752	119749	323	Q9UK97|FBX9_HUMAN	DB Search
AETDPGDVL	29.89	9	916.422	41.5742	103844	1580	Q9NZN5|ARHGC_HUMAN	DB Search
AETDPGMVHL	32.95	10	543.248	34.8218	89592	3180	Q9NZN8|CNOT2_HUMAN	DB Search
AETDQEAL	24.29	8	876.396	15.884	43092	762	ENST00000565624.3_659_12346:Q96JG9|ZN469_HUMAN	DB Search
AETDSTDLL	43.53	9	964.446	43.8501	109138	9360	B7Z8K6|TRDC_HUMAN:Q8WXS8|ATS14_HUMAN:P10523|ARRS_HUMAN:ENST00000263398.11_320_1216:O14924|RGS12_HUMAN:Q96QT6|PHF12_HUMAN:Q96II8|LRCH3_HUMAN:ENST00000344733.9_1046_5245:ENST00000332830.9_829_3570:ENST00000415148.6_321_2231:Q68CZ1|FTM_HUMAN:ENST00000382788.7_245_4231:P16070|CD44_HUMAN	DeepNovo
AETEAAYL	33.65	8	867.409	34.083	87967	863	O43805|SSNA1_HUMAN	DB Search
AETEAEAAAL	29.83	10	975.467	28.6459	75477	397	O95229|ZWINT_HUMAN	DB Search
AETEGISEL	43.73	9	948.451	44.6113	110660		Q8N1F7|NUP93_HUMAN	DB Search
AETEHENTVL	27.62	10	571.772	16.4914	45095	1040	ENST00000351030.7_514_2859:Q5BJF6|ODFP2_HUMAN	DB Search
AETEKQVAL	31.41	9	494.77	18.7435	51054	6020	Q9Y613|FHOD1_HUMAN	DB Search
AETESQNSEL	51.34	10	1107.49	11.0139	28697		ENST00000613122.5_623_3028:Q9Y5B0|CTDP1_HUMAN	DB Search
AETGGYASL	37.95	9	868.41	29.3516	77324		Q96B54|ZN428_HUMAN	DB Search
AETGQVQKI	27.76	9	487.265	12.5686	33674	587	Q00610|CLH1_HUMAN:ENST00000269122.8_400_5262	DB Search
AETGQVQKIVL	49.88	11	593.345	54.4687	130793	1510	Q00610|CLH1_HUMAN:ENST00000269122.8_400_5262	DB Search
AETHDATAL	29.29	9	928.44	10.5202	27264		Q9P243|ZFAT_HUMAN	DB Search
AETHIVLLF	39.74	9	521.799	114.624	227309	1250	Q9H0U3|MAGT1_HUMAN	DB Search
AETHYQLGL	28.39	9	516.264	48.5217	118820		P49321|NASP_HUMAN	DB Search
AETIAHIL	35.64	8	867.492	60.9611	143715	264	Q2TAA5|ALG11_HUMAN	DB Search
AETIETVL	20.41	8	875.47	72.9837	165561	451	Q96BY7|ATG2B_HUMAN	DB Search
AETIIDTKGVTAL	50.13	13	666.375	83.4497	182796	781	Q9GZS1|RPA49_HUMAN	DB Search
AETITTHYL	38.96	9	1048.54	45.2953	111992	127	ENST00000258739.9_504_731:O43731|ERD23_HUMAN:P33947|ERD22_HUMAN	DB Search
AETKAESEQL	37.03	10	1105.54	9.8747	25181	309	Q13464|ROCK1_HUMAN:ENST00000399799.3_943_4965	DB Search
AETKLQAIL	30.83	9	986.589	64.8547	150600	664	P07814|SYEP_HUMAN	DB Search
AETLAVEI	19.33	8	845.467	82.5645	181356	421	Q96LB3|IFT74_HUMAN	DB Search
AETLHFLL	19.54	8	472.265	106.748	215603		Q14669|TRIPC_HUMAN	DB Search
AETLLSSLL	36.44	9	946.546	116.379	232493		Q13438|OS9_HUMAN	DB Search
AETLPSLSI	32.58	9	930.515	102.995	210832	990	O95340|PAPS2_HUMAN	DB Search
AETLSKQSI	42.78	9	488.772	18.6073	50761		P04839|CY24B_HUMAN	DB Search
AETMQHIFL	26.25	9	553.271	53.0655	128029	921	ENST00000374316.9_1244_9073:Q14573|ITPR3_HUMAN:ENST00000374316.9_1070_9073	DB Search
AETNSTDLL	30.5	9	963.462	40.0562	101032		Q16581|C3AR_HUMAN	DB Search
AETPAGSLDTL	40.01	11	1074.53	63.6288	148609		Q8IZJ1|UNC5B_HUMAN	DB Search
AETPDIKL	28.05	8	443.751	52.2033	126188		P46782|RS5_HUMAN	DB Search
AETQAIVDEAL	40.93	11	1159.59	73.9526	167372		Q9Y6J0|CABIN_HUMAN	DB Search
AETQATSAF	37.87	9	925.427	21.4808	58086	4830	P06400|RB_HUMAN:ENST00000267163.6_604_2946	DB Search
AETQGKLEEKL	36.31	11	623.339	18.7645	51163	200	O60341|KDM1A_HUMAN:ENST00000400181.9_418_2757:ENST00000356634.7_438_2705	DB Search
AETQSPSL	37.99	8	832.405	18.8813	51428	426	Q9UKX7|NUP50_HUMAN	DB Search
AETRAGLTL	32.73	9	466.263	33.423	86689	8670	P69849|NOMO3_HUMAN:Q15155|NOMO1_HUMAN:Q5JPE7|NOMO2_HUMAN	DB Search
AETRNSSEQEL	27.15	11	632.297	8.2801	19673		ENST00000370558.8_334_1419:Q9Y371|SHLB1_HUMAN:ENST00000370558.8_502_1419	DB Search
AETRVGSAL	18.95	9	452.251	16.7764	45152	10700	Q8N3D4|EH1L1_HUMAN:ENST00000309295.9_773_4819	DB Search
AETSHPVLL	29.32	9	483.765	40.4775	101596	2470	O15360|FANCA_HUMAN:ENST00000389301.8_378_4397	DB Search
AETSLLKEEL	25.08	10	566.814	63.515	148417		P42898|MTHR_HUMAN	DB Search
AETTAATTDGSL	60.55	12	1137.53	23.1463	62472	227	Q9NZU5|LMCD1_HUMAN	Homolog
AETTDNVFTL	27.57	10	1110.53	87.2867	188767	708	Q7LG56|RIR2B_HUMAN	DB Search
AETTSGTFL	27.01	9	926.447	46.4924	114179	6730	Q9Y2P8|RCL1_HUMAN:ENST00000381750.9_473_1267	DB Search
AETTSMVSM	31.24	9	972.395	15.0004	40671		Q9BUL8|PDC10_HUMAN	DB Search
AETTVYVIV	22.19	9	994.551	90.8473	194884	369	Q6ZUJ8|BCAP_HUMAN	DB Search
AETVDPASL	35.18	9	902.455	46.9651	115586		Q16658|FSCN1_HUMAN:ENST00000382361.8_533_1600	DB Search
AETVDTSEM	35.26	9	998.402	7.9731	18201	840	Q01082|SPTB2_HUMAN	DB Search
AETVLMNFL	49.38	9	1053.53	114.949	228187	1670	Q7Z7A3|CTU1_HUMAN	DB Search
AETVVDPEM	54.42	9	1006.44	22.7918	61384	12100	Q9Y5A7|NUB1_HUMAN	DB Search
AETVVDVEL	34.28	9	974.505	87.9508	190300		Q9ULM3|YETS2_HUMAN	DB Search
AETVVELL	30.2	8	873.494	104.609	212609	16000	ENST00000262461.7_841_3825:P55011|S12A2_HUMAN	DB Search
AEVAAAVVAL	26.66	10	913.532	91.2862	195526	843	O60635|TSN1_HUMAN:ENST00000372003.6_492_1187	DB Search
AEVAAMENV	38.12	9	949.429	18.5693	50676		ENST00000415149.6_577_3060:Q8WY36|BBX_HUMAN	DB Search
AEVAATEI	37.32	8	803.412	33.7174	87287	2550	P52272|HNRPM_HUMAN	DB Search
AEVADEKMLSGL	47.01	12	639.814	45.8173	113253	482	Q15003|CND2_HUMAN	DB Search
AEVADTQL	28.96	8	846.422	29.5794	77819		Q8TCE6|DEN10_HUMAN	DB Search
AEVADTQLM	41.36	9	993.457	24.0023	64347	1380	Q8TCE6|DEN10_HUMAN	DB Search
AEVAEHVQYM	45.84	10	596.772	18.9098	51595	605	O75496|GEMI_HUMAN	DB Search
AEVAGQFVI	24.51	9	933.505	87.6064	189161	2140	P02786|TFR1_HUMAN	DB Search
AEVAKNLVL	36.86	9	956.576	53.9486	129468	5050	P41226|UBA7_HUMAN	DB Search
AEVALATGQFL	38.54	11	1119.59	109.778	218901		Q14188|TFDP2_HUMAN	DB Search
AEVANEIENL	46.35	10	1101.54	69.0565	158791	538	Q15438|CYH1_HUMAN	DB Search
AEVAPVDYL	41.58	9	976.499	88.0328	190257	1630	ENST00000322569.9_146_1630:Q99542|MMP19_HUMAN	DB Search
AEVAQQEFL	30.65	9	1034.52	61.0101	143682		Q9UPN3|MACF1_HUMAN	DB Search
AEVAQREAETL	45.4	11	608.813	22.3232	60407	1320	Q13948|CASP_HUMAN:P39880|CUX1_HUMAN:ENST00000437600.9_149_2155:ENST00000360264.7_42_4568	DB Search
AEVASEKL	33.86	8	846.457	15.456	42074		Q02952|AKA12_HUMAN	DB Search
AEVASLPRL	28.58	9	478.282	69.8537	160165		ENST00000294353.7_442_2433:ENST00000294353.7_229_2433:Q9C0D3|ZY11B_HUMAN	DB Search
AEVDAEEVL	22.63	9	974.473	70.1413	160667	1000	Q96T49|PP16B_HUMAN:O14522|PTPRT_HUMAN:Q5JZY3|EPHAA_HUMAN:P08183|MDR1_HUMAN:P52824|DGKQ_HUMAN:Q9ULL0|K1210_HUMAN:ENST00000467148.1_269_8017:Q8WZ42|TITIN_HUMAN:P41250|GARS_HUMAN:P12259|FA5_HUMAN:Q6NVY1|HIBCH_HUMAN:ENST00000467148.1_581_8017:Q9C0B7|TNG6_HUMAN:Q8N8Q8|COX18_HUMAN:P19419|ELK1_HUMAN:Q9UGC6|RGS17_HUMAN:Q8WUX9|CHMP7_HUMAN:Q01538|MYT1_HUMAN:Q2M3G0|ABCB5_HUMAN:ENST00000622132.5_341_3976:P53…	DeepNovo
AEVDDQLTI	46.01	9	1003.49	64.312	149488	16700	Q8WUM0|NU133_HUMAN	DB Search
AEVDEDGGTF	51.98	10	1039.42	26.7934	70890	27800	Q03701|CEBPZ_HUMAN	DB Search
AEVDEDGGTFMDVL	34.82	14	757.318	87.041	188565	176	Q03701|CEBPZ_HUMAN	DB Search
AEVDEDGVVM	34.97	10	1079.46	23.9229	64472		Q99466|NOTC4_HUMAN	DB Search
AEVDGASFL	36.1	9	908.431	73.3073	166265	212	Q9NUX5|POTE1_HUMAN	DB Search
AEVDIIEQM	43.32	9	1047.51	85.9963	186801	143	Q96JC9|EAF1_HUMAN	DB Search
AEVDKTFQEL	48.07	10	590.3	53.1329	128044	1080	ENST00000374736.8_494_7096:O95477|ABCA1_HUMAN	Homolog
AEVDKVARL	45.79	9	500.793	24.5558	65768	3110	Q9UNK9|ANGE1_HUMAN	DB Search
AEVDPDTIL	35.98	9	972.489	78.7851	175194	14200	ENST00000445215.5_845_1264:Q9BY77|PDIP3_HUMAN	DB Search
AEVDPVTVF	43.06	9	976.499	93.7527	199045		Q9UJY1|HSPB8_HUMAN	DB Search
AEVDTRVET	19.98	9	510.253	18.8064	51172	1560	Q8IUX7|AEBP1_HUMAN:ENST00000223357.8_1261_3795:ENST00000328381.10_708_1331:O95057|DIRA1_HUMAN:Q9NYQ3|HAOX2_HUMAN:P31751|AKT2_HUMAN:P08581|MET_HUMAN:ENST00000397752.8_511_4566:O60306|AQR_HUMAN:Q3T906|GNPTA_HUMAN:Q8IUD6|RN135_HUMAN	DeepNovo
AEVDTVDAF	38.92	9	966.443	55.9997	134062	706	Q7Z333|SETX_HUMAN	DB Search
AEVEAQKAQQL	58.41	11	607.822	18.1149	49226	2990	Q9ULW0|TPX2_HUMAN	DB Search
AEVEEGVGV	42.51	9	888.43	30.6681	80361	9670	Q99549|MPP8_HUMAN	DB Search
AEVEEKIDQL	43.88	10	1173.6	45.1048	111689		O60749|SNX2_HUMAN	DB Search
AEVEEKIEQL	42.21	10	594.312	48.7902	119455	2290	Q13596|SNX1_HUMAN	DB Search
AEVEGKDLPEHAVL	67.57	14	753.896	52.538	126644	52300	Q00839|HNRPU_HUMAN	DB Search
AEVEIPGEFL	33.29	10	1103.56	114.709	227619		ENST00000355540.7_333_11699:Q9Y4A5|TRRAP_HUMAN	DB Search
AEVEKQTSL	32.22	9	1004.53	13.064	35165		O76031|CLPX_HUMAN	DB Search
AEVEPGVHL	27.15	9	950.496	44.9224	111044	6880	A2A3N6|PIPSL_HUMAN:Q99755|PI51A_HUMAN	DB Search
AEVEQNGGL	42.15	9	916.436	17.3041	46969	808	Q9H814|PHAX_HUMAN	DB Search
AEVETGDKL	36.42	9	961.48	15.8819	43208	2490	Q96J01|THOC3_HUMAN	DB Search
AEVETRKVVL	44.94	10	572.342	28.5509	75218	2450	ENST00000233557.7_1346_2437:Q9UHY1|NRBP_HUMAN	DB Search
AEVEVSIPAKL	43.37	11	578.334	89.1824	192177	1220	Q00341|VIGLN_HUMAN	DB Search
AEVGAAAAL	35.29	9	772.419	38.2081	96977	4060	Q8IYS1|P20D2_HUMAN	DB Search
AEVGAAETTL	53.75	10	961.484	37.241	94793	77500	P05783|K1C18_HUMAN	DB Search
AEVGAAETTLTEL	24.56	13	652.831	86.2483	187135	854	P05783|K1C18_HUMAN	DB Search
AEVGASGAF	36.28	9	808.383	29.4049	77376	319	Q32MH5|ATOSA_HUMAN	DB Search
AEVGDGTTSV	32.71	10	935.428	17.4795	47758	132	Q99832|TCPH_HUMAN	DB Search
AEVGDGTTSVTL	42.21	12	1149.56	56.7069	135112	1090	Q99832|TCPH_HUMAN	DB Search
AEVGDSASM	40.08	9	882.348	5.2051	8758		Q14207|NPAT_HUMAN	DB Search
AEVGDVILI	24.75	9	928.536	114.488	226807	6970	Q9BQS7|HEPH_HUMAN	DB Search
AEVGGSPEV	40.7	9	844.399	21.1623	57328	342	Q9P2K9|DISP3_HUMAN:Q16831|UPP1_HUMAN:P0C0L4|CO4A_HUMAN:P0C0L5|CO4B_HUMAN:P16298|PP2BB_HUMAN:Q96J92|WNK4_HUMAN:Q08495|DEMA_HUMAN:Q08209|PP2BA_HUMAN:Q9ULB1|NRX1A_HUMAN:Q96I34|PP16A_HUMAN:Q8N158|GPC2_HUMAN:Q8TEJ3|SH3R3_HUMAN:Q6ZRS2|SRCAP_HUMAN:P48454|PP2BC_HUMAN:ENST00000292539.8_966_2501:P48378|RFX2_HUMAN:Q9H3T3|SEM6B_HUMAN:ENST00000340381.11_153_2018:Q5VST9|OBSCN_HUMAN:ENST00000394947.8_752_4120:Q…	DeepNovo
AEVGIIESI	30.76	9	930.515	94.8903	200223	1740	Q96SB8|SMC6_HUMAN	DB Search
AEVGISDYGDKL	36.23	12	633.811	58.2678	138523	636	P30040|ERP29_HUMAN	DB Search
AEVGQYEQV	31.63	9	1022.47	28.2127	74595		A5YKK6|CNOT1_HUMAN	DB Search
AEVGTIFAL	40.94	9	920.512	115.698	230227	798	Q96BZ9|TBC20_HUMAN	DB Search
AEVGVPVSV	37.14	9	856.478	72.5046	164428	1270	Q504Q3|PAN2_HUMAN	DB Search
AEVHELMKL	27.49	9	543.285	25.3482	67878	528	P52333|JAK3_HUMAN	DB Search
AEVHSEEAL	26.24	9	984.465	14.279	38744		P30260|CDC27_HUMAN	DB Search
AEVHVQQANQQL	30.82	12	682.85	26.2084	69935	413	O15400|STX7_HUMAN	DB Search
AEVIDTPVF	34.65	9	990.515	98.3552	205206	4030	P12081|HARS1_HUMAN	DB Search
AEVIVVATM	44.5	9	948.507	54.4791	130702	1210	P16050|LOX15_HUMAN	DB Search
AEVIYSELM	39.55	9	1070.52	62.8317	147081		Q92974|ARHG2_HUMAN:ENST00000673475.1_260_3637	DB Search
AEVKDMEQL	23.41	9	539.756	13.9753	37858		Q92771|DDX12_HUMAN:Q96FC9|DDX11_HUMAN:A8MPP1|D11L8_HUMAN	DB Search
AEVKEKVVL	33.74	9	507.814	24.8896	66540	3350	O60437|PEPL_HUMAN	DB Search
AEVKERVTL	42.16	9	522.806	21.7808	58830	12900	ENST00000648915.2_575_2191:Q13144|EI2BE_HUMAN	DB Search
AEVKGTQL	29.94	8	845.473	13.1025	35226	147	P49069|CAMLG_HUMAN	DB Search
AEVKPLVEKGETI	42.76	13	706.902	42.1086	105422	1030	Q92597|NDRG1_HUMAN	DB Search
AEVKPLVEKGETITGL	44.21	16	842.481	75.5078	169948		Q92597|NDRG1_HUMAN	DB Search
AEVKSEIHI	38.62	9	513.286	29.368	77308	829	Q96KE9|BTBD6_HUMAN	DB Search
AEVLEAHTI	45.33	9	982.522	40.7396	102488	7980	ENST00000396105.6_302_5839:Q9P2E3|ZNFX1_HUMAN	DB Search
AEVLEAHTIATL	43.37	12	634.349	81.1923	179060	1060	ENST00000396105.6_302_5839:Q9P2E3|ZNFX1_HUMAN	DB Search
AEVLEQSAQTL	48.67	11	1188.61	55.696	133487		O43374|RASL2_HUMAN:C9J798|RAS4B_HUMAN	DB Search
AEVLNKHSL	47.15	9	505.788	16.8906	46009	6390	ENST00000325495.9_76_2214:P52272|HNRPM_HUMAN	DB Search
AEVLRTMEL	25.95	9	539.283	40.4354	101957	3280	Q9BY43|CHM4A_HUMAN	DB Search
AEVLVTGEQL	48.37	10	1058.57	73.5866	166902	5330	Q8TB45|DPTOR_HUMAN	DB Search
AEVNLKKKSYL	32.16	11	431.591	20.6956	56263		Q96B26|EXOS8_HUMAN	DB Search
AEVNQDYGL	35.95	9	1008.46	38.8797	98565	135	P07954|FUMH_HUMAN	DB Search
AEVNQVKEQL	51	10	579.317	27.3015	72476		ENST00000339514.8_370_3594:O43795|MYO1B_HUMAN:ENST00000392318.8_242_3640	DB Search
AEVPDVDL	26	8	857.414	72.3963	164564		Q09666|AHNK_HUMAN	DB Search
AEVPESVFL	28.57	9	990.516	102.607	210114	6350	Q03169|TNAP2_HUMAN	DB Search
AEVPVPSSL	37.62	9	898.488	76.8498	171996	8220	Q9BYK8|HELZ2_HUMAN:ENST00000467148.1_581_8017:ENST00000467148.1_269_8017	DB Search
AEVQGLGDGK	25.59	10	487.251	10.2298	26474	202	Q53GL0|PKHO1_HUMAN:ENST00000369124.5_859_1569	DB Search
AEVQGSLAL	24.37	9	887.492	58.8844	139860		Q02833|RASF7_HUMAN:ENST00000397583.8_537_1634:ENST00000431809.5_140_1129	DB Search
AEVQITAEQL	41.28	10	1101.58	68.487	157731		Q9BZJ0|CRNL1_HUMAN	DB Search
AEVQPSDSF	38.74	9	979.442	32.2369	83970		ENST00000396105.6_302_5839:Q9P2E3|ZNFX1_HUMAN	DB Search
AEVSELETRL	28.45	10	573.802	57.6386	137111	657	Q15027|ACAP1_HUMAN	DB Search
AEVSELRAEL	37.94	10	558.798	58.3909	138795		Q7Z406|MYH14_HUMAN	DB Search
AEVSKVAEQVL	42.4	11	586.83	58.239	138439		Q9HB40|RISC_HUMAN:ENST00000262288.8_180_1385	DB Search
AEVSMDVSL	38.52	9	966.444	47.1396	115453	3530	Q5T9L3|WLS_HUMAN:ENST00000354777.6_271_1875:ENST00000262348.9_531_1847:ENST00000354777.6_376_1875:ENST00000262348.9_249_1847:ENST00000262348.9_360_1847:ENST00000354777.6_547_1875	DB Search
AEVSNTFVRL	41.02	10	568.308	71.296	162771		Q9BUI4|RPC3_HUMAN	DB Search
AEVSPDAKTSL	40.57	11	559.289	26.2761	69930	1840	Q68DQ2|CRBG3_HUMAN	DB Search
AEVSQAGTVL	28.45	10	974.515	41.5747	104314		P35475|IDUA_HUMAN	DB Search
AEVSQATEL	31.69	9	947.47	30.1868	79352	461	Q9BTT6|LRRC1_HUMAN:ENST00000370888.6_496_1824	DB Search
AEVSQNIEKL	32.86	10	565.801	38.0545	96935	221	Q96RU3|FNBP1_HUMAN:ENST00000420781.5_691_2055	DB Search
AEVTPALEYL	46.75	10	1105.58	106.948	215840	157	Q9H2I8|LRMDA_HUMAN	DB Search
AEVTPLLNL	37.28	9	969.564	115.278	229194		O75940|SPF30_HUMAN	DB Search
AEVTSTLEAL	21.72	10	1033.54	81.236	179294		Q9H583|HEAT1_HUMAN	DB Search
AEVVEGQAVTL	34.64	11	1115.6	66.2912	153665	409	ENST00000344754.5_268_5127:Q9BZZ2|SN_HUMAN	DB Search
AEVVPTEGL	32.18	9	914.485	62.5133	146597	255	Q6PJW8|CNST_HUMAN	DB Search
AEVVQVIRNPAKL	53.46	13	718.933	66.6594	154275	7910	Q9H6F5|CCD86_HUMAN	DB Search
AEVVTEIQL	37.76	9	1001.56	94.0055	199193	1580	Q14676|MDC1_HUMAN	DB Search
AEVVVKEGL	36.19	9	943.547	37.7175	95995	10300	ENST00000314888.10_368_7777:Q96QU8|XPO6_HUMAN:ENST00000263208.5_390_3308:P15311|EZRI_HUMAN:ENST00000404049.7_783_4964:Q13029|PRDM2_HUMAN:Q9NUB1|ACS2L_HUMAN:ENST00000433922.6_407_1435:Q6PKG0|LARP1_HUMAN:Q09666|AHNK_HUMAN:Q7Z6P3|RAB44_HUMAN:Q7KZF4|SND1_HUMAN:Q15751|HERC1_HUMAN:ENST00000219473.12_689_2485:O00592|PODXL_HUMAN:Q6N022|TEN4_HUMAN:Q96PQ1|SIG12_HUMAN:Q14694|UBP10_HUMAN:O00160|MYO1F_HUMAN:Q…	DeepNovo
AEWSDSAQGSESHSL	44.43	15	795.837	30.9127	80655	1120	P13747|HLAE_HUMAN	DB Search
AEYAIALAL	24.22	9	934.524	115.46	229610	531	P42285|MTREX_HUMAN	DB Search
AEYDNFFQHL	33.58	10	642.289	99.5186	206624	208	Q7Z460|CLAP1_HUMAN	DB Search
AEYDSEESL	34.17	9	1042.42	25.7196	68649	660	Q9Y485|DMXL1_HUMAN	DB Search
AEYEDGFSI	24.16	9	1030.44	71.9032	163764		ENST00000322507.13_964_9501:Q99715|COCA1_HUMAN	DB Search
AEYEDGFSL	24.16	9	1030.44	71.9032	163764		P05164|PERM_HUMAN	DB Search
AEYESLRDLL	37.66	10	604.81	95.5008	201211	742	P49454|CENPF_HUMAN	DB Search
AEYGEIKNIHL	58.52	11	643.839	61.3103	144134	10500	ENST00000369307.4_83_553:ENST00000583313.7_107_580:Q9Y5S9|RBM8A_HUMAN	DB Search
AEYGGHDQIDL	32.01	11	609.275	41.4511	103873	755	Q16630|CPSF6_HUMAN	DB Search
AEYGYIRTVL	45.74	10	592.821	80.0186	177214	463	Q99959|PKP2_HUMAN	DB Search
AEYHAKATEHL	40	11	635.319	9.2971	23244	597	P02647|APOA1_HUMAN	DB Search
AEYHAKATEHLSTL	45.89	14	785.896	23.8269	64038	7700	P02647|APOA1_HUMAN	DB Search
AEYIQKNVQL	31.63	10	603.33	47.7609	117509	241	P49721|PSB2_HUMAN	DB Search
AEYKDEELL	29.72	9	555.272	39.2407	99159	7020	Q9UPW6|SATB2_HUMAN	DB Search
AEYKIHNADVTL	39.39	12	687.357	46.7687	115043	1000	ENST00000331457.9_123_1181:Q9Y295|DRG1_HUMAN	DB Search
AEYLEKLKL	38.41	9	553.826	65.5566	151876	6340	Q9NZJ9|NUDT4_HUMAN:A0A024RBG1|NUD4B_HUMAN:Q96G61|NUD11_HUMAN:Q8NFP7|NUD10_HUMAN	DB Search
AEYLFDKHTL	34.9	10	618.815	55.8623	133738	586	P02794|FRIH_HUMAN	DB Search
AEYLTELL	37.26	8	951.503	114.907	228147	846	Q8TDD1|DDX54_HUMAN	DB Search
AEYLTPVL	38.18	8	905.496	97.4968	204061	1590	Q9NT62|ATG3_HUMAN	DB Search
AEYNDSAQGSESHSL	60.55	15	797.834	25.3579	67818	5270	O75694|NU155_HUMAN:O95461|LARG1_HUMAN:A6NJW9|CD8B2_HUMAN:Q8TEJ3|SH3R3_HUMAN:Q9H792|PEAK1_HUMAN:Q9HCJ3|RAVR2_HUMAN:Q8IZ83|A16A1_HUMAN:Q6PKG0|LARP1_HUMAN:P04439|HLAA_HUMAN:O75128|COBL_HUMAN:Q8NB59|SYT14_HUMAN:ENST00000467148.1_581_8017:O14503|BHE40_HUMAN:ENST00000397786.7_467_6595:P30260|CDC27_HUMAN:F8WCM5|INSR2_HUMAN:Q13183|S13A2_HUMAN:Q8N895|ZN366_HUMAN:P10966|CD8B_HUMAN:Q9P0L1|ZKSC7_HUMAN:ENST00…	DeepNovo
AEYPEGFEI	31.08	9	1054.48	88.0648	190508	4240	O60488|ACSL4_HUMAN	DB Search
AEYPGSSAQL	22.73	10	1022.48	36.2093	92696	58.3	Q9H583|HEAT1_HUMAN	DB Search
AEYPMQGEL	45.24	9	1053.46	34.67	89031	2920	Q7LFL8|CXXC5_HUMAN	DB Search
AEYQDLTFL	40.33	9	1099.54	109.096	218185	31900	Q99828|CIB1_HUMAN	DB Search
AEYQELLDVKL	45.07	11	660.862	112.886	223267	569	ENST00000325327.4_87_1886:Q03252|LMNB2_HUMAN	DB Search
AEYRKLFDL	31.94	9	577.813	70.6581	161565	724	Q7L576|CYFP1_HUMAN	DB Search
AEYRLGPLL	19.17	9	516.297	90.4679	194138	2280	Q9P1W9|PIM2_HUMAN	DB Search
AEYSEMVSL	27.29	9	1044.46	50.692	123003	1290	Q5THJ4|VP13D_HUMAN:ENST00000613099.4_707_13219	DB Search
AEYSTKNNAL	56.91	10	555.776	13.673	36871	2730	P61009|SPCS3_HUMAN:ENST00000503362.2_250_651	DB Search
AEYSVKIEL	19.22	9	526.289	79.7566	176899		Q96KE9|BTBD6_HUMAN	DB Search
AEYTAKIAL	45.16	9	490.276	55.9738	133773	21700	ENST00000337147.11_168_1892:P15311|EZRI_HUMAN	DB Search
AEYTEGDAL	42.13	9	968.422	28.9006	76218	4470	P62875|RPAB5_HUMAN	DB Search
AFADEATNY	40.04	9	1001.42	32.9708	85605	496	Q8N5R6|CCD33_HUMAN:P36888|FLT3_HUMAN:P26640|SYVC_HUMAN:Q9BYH8|IKBZ_HUMAN:ENST00000375663.8_1348_4032:Q8IZF6|AGRG4_HUMAN:Q155Q3|DIXC1_HUMAN:ENST00000395633.5_217_609:P30049|ATPD_HUMAN:Q8IWY8|ZSC29_HUMAN:ENST00000326172.9_191_2269:P19827|ITIH1_HUMAN:Q01523|DEF5_HUMAN:Q7Z417|NUFP2_HUMAN:P14136|GFAP_HUMAN:Q9Y3C8|UFC1_HUMAN:Q9Y463|DYR1B_HUMAN	DeepNovo
AFGDKATKL	33.06	9	475.767	17.966	48737	1610		DeepNovo
AFKDKVLAI	34.21	9	502.811	54.7746	131494	1480	ENST00000399410.8_1151_4729:P33527|MRP1_HUMAN:ENST00000399410.8_335_4729	DB Search
AFKKKFAC	40	8	471.763	8.0101	18505	3100	O60739|EIF1B_HUMAN:P41567|EIF1_HUMAN	DB Search
AFKLKRKEL	19.53	9	566.865	11.6747	30871	456	O95573|ACSL3_HUMAN:O60488|ACSL4_HUMAN	DB Search
AFKYKHHL	40.32	8	522.295	7.1788	15595		P37275|ZEB1_HUMAN:ENST00000539609.7_266_3820:O60315|ZEB2_HUMAN	DB Search
AFLESSNEV	22.4	9	995.47	51.7607	125167	163	Q96M83|CCDC7_HUMAN	DB Search
AFRFKSSL	20.88	8	478.269	38.1748	96946	1430	Q8N782|ZN525_HUMAN	DB Search
AGAAGTAGGAH	14.55	11	840.39	9.5329	24106		Q9H254|SPTN4_HUMAN	DB Search
AGAANAANAAGA	19.49	12	929.437	42.5925	106314	20200	Q14003|KCNC3_HUMAN	DB Search
AGAASGGAG	18.43	9	618.286	8.366	19870	653	P0C2W1|FBSP1_HUMAN	DB Search
AGAEGGPEAAG	26.2	11	886.392	7.246	15552	2000	Q9UMF0|ICAM5_HUMAN	DB Search
AGAGLGTPP	27.06	9	740.394	29.2929	77118	1390	Q99687|MEIS3_HUMAN	DB Search
AGAPAGQAL	35.48	9	755.407	18.7631	51014	7620	P17861|XBP1_HUMAN	DB Search
AGAPGGPAL	27.87	9	710.383	28.4101	74794	2650	P09496|CLCA_HUMAN	DB Search
AGARAVGF	28.78	8	374.707	37.8169	96321	1050	P16444|DPEP1_HUMAN	DB Search
AGASASPKEKYSL	66.41	13	654.843	17.5531	47768	16800	P15924|DESP_HUMAN	DB Search
AGDEGNP	18.57	7	659.262	15.6286	42427	14100	ENST00000361866.8_397_3165:P12109|CO6A1_HUMAN	DB Search
AGFLRYISM	34.76	9	537.272	72.3204	164469		Q5TH69|BIG3_HUMAN:ENST00000251691.5_644_6679	DB Search
AGFQRVQAL	45.85	9	495.277	40.6039	102104	4880	Q659C4|LAR1B_HUMAN	DB Search
AGGHKLGLGLEFQA	33.43	14	699.374	75.9253	170600		P21796|VDAC1_HUMAN	DB Search
AGGHKVGLALELEA	35.84	14	682.88	68.1103	156342	4120	P45880|VDAC2_HUMAN	DB Search
AGHTATL	23.08	7	670.354	14.048	38025	311	P98160|PGBM_HUMAN	DB Search
AGHTKAV	30.27	7	683.385	7.0629	14969	635	P61964|WDR5_HUMAN	DB Search
AGHTRPSSL	42.92	9	463.244	5.9512	10725	3950	O60307|MAST3_HUMAN	DB Search
AGKAPKKKSL	22.21	10	514.331	21.7587	59078	4010	Q96PE2|ARHGH_HUMAN	DB Search
AGKEVLLEV	26.88	9	479.283	61.4043	144347	2790	Q13425|SNTB2_HUMAN:Q13884|SNTB1_HUMAN	DB Search
AGKKKGFSL	32.22	9	468.288	8.3151	19638	4780	ENST00000370473.5_231_1844:P32455|GBP1_HUMAN:ENST00000370473.5_132_1844	DB Search
AGKKRFEV	28.58	8	467.778	5.9624	10802	1220	P62877|RBX1_HUMAN	DB Search
AGKLRETL	37.04	8	444.269	11.577	30335	8080	P28838|AMPL_HUMAN	DB Search
AGKPHLVL	28.14	8	417.763	27.0358	71882		P13797|PLST_HUMAN	DB Search
AGKRSYVL	24.69	8	447.263	11.963	31826		ENST00000255108.8_176_1633:Q9BQC3|DPH2_HUMAN	DB Search
AGKSKDIAL	30.68	9	451.769	11.5185	30373	707	O00214|LEG8_HUMAN	DB Search
AGKTKYTL	42.16	8	441.258	8.9086	21921	7270	Q96E35|ZMY19_HUMAN	DB Search
AGKTRVTL	36.7	8	423.264	9.2469	22930	8680	O43660|PLRG1_HUMAN	DB Search
AGLLHNIL	25.89	8	425.76	84.4229	184482		P78527|PRKDC_HUMAN	DB Search
AGLLKKLNEL	24.97	10	549.846	45.2894	112042	1240	Q6P996|PDXD1_HUMAN	DB Search
AGLQFPVGRVHRLL	38.05	14	521.647	88.0268	190458		P0C0S8|H2A1_HUMAN:Q99878|H2A1J_HUMAN:Q8IUE6|H2A2B_HUMAN:P04908|H2A1B_HUMAN:P16104|H2AX_HUMAN:Q93077|H2A1C_HUMAN:Q96KK5|H2A1H_HUMAN:Q9BTM1|H2AJ_HUMAN:Q7L7L0|H2A3_HUMAN:Q16777|H2A2C_HUMAN:Q6FI13|H2A2A_HUMAN:P20671|H2A1D_HUMAN	DB Search
AGLREKLTL	21.31	9	500.809	33.173	85990	3360	Q9Y2I6|NINL_HUMAN	DB Search
AGMTGYGMPRQIL	51.29	13	705.845	70.3518	160989	660	P37802|TAGL2_HUMAN	DB Search
AGNGGSSL	21.77	8	662.312	0.0855	126		ENST00000611571.4_3709_3858:P15941|MUC1_HUMAN	DB Search
AGNPKAA	20.86	7	628.343	8.0792	18736	1500	P16455|MGMT_HUMAN	DB Search
AGNVKHIL	30.51	8	426.256	13.0261	35095		A1YPR0|ZBT7C_HUMAN	DB Search
AGSRTAAALAPASLT	33.25	15	679.374	16.637	45251	2520	ENST00000301740.13_529_8496:Q9UQ35|SRRM2_HUMAN	DB Search
AGTAEGPGGGG	17.74	11	830.38	10.1025	25884		Q92831|KAT2B_HUMAN	DB Search
AGTEAHAETQ	25.63	10	507.726	10.1036	25805	6490	C9JTQ0|ANR63_HUMAN:Q92797|SYMPK_HUMAN:P29622|KAIN_HUMAN:P11216|PYGB_HUMAN:Q6ZSY5|PPR3F_HUMAN:Q6P6B1|ERIC5_HUMAN:P55884|EIF3B_HUMAN:Q5T8A7|PPR26_HUMAN:Q8WTU2|SRB4D_HUMAN:Q8NH09|OR8S1_HUMAN:P04217|A1BG_HUMAN:Q6ZTN6|AN13D_HUMAN:A8TX70|CO6A5_HUMAN:Q15697|ZN174_HUMAN:P06737|PYGL_HUMAN:Q9Y2Z2|MTO1_HUMAN:P11217|PYGM_HUMAN:A6NEQ2|F181B_HUMAN:P13521|SCG2_HUMAN:Q4G163|FBX43_HUMAN:O95996|APCL_HUMAN:P0CB48|U…	DeepNovo
AGYGAGVGGGY	34.33	11	928.427	26.3525	70292		ENST00000367549.4_775_3942:Q08211|DHX9_HUMAN	DB Search
AGYGNAEVTPL	33.35	11	1091.54	57.0545	136031	499	O75940|SPF30_HUMAN	DB Search
AGYQGEITSV	38.68	10	1024.5	42.4141	106124	456	ENST00000602795.6_103_1845:ENST00000602795.6_76_1845:Q8IXH7|NELFD_HUMAN	DB Search
AGYSGQNSM	27.13	9	930.362	0.5406	804		P52597|HNRPF_HUMAN	DB Search
AHAKVRL	19.11	7	397.753	7.1029	15223		P33991|MCM4_HUMAN	DB Search
AHHDYYDSA	26.86	9	539.718	6.2655	11825	575		DeepNovo
AHHKKYEL	27.81	8	513.276	12.7281	34095	2900	O00501|CLD5_HUMAN:P68402|PA1B2_HUMAN:ENST00000299977.9_377_2785:ENST00000406028.1_1317_1970:Q96RS6|NUDC1_HUMAN:P30086|PEBP1_HUMAN:Q9BZW7|TSG10_HUMAN:Q86TZ1|TTC6_HUMAN:Q7Z7A1|CNTRL_HUMAN:P42684|ABL2_HUMAN:Q8TDY8|IGDC4_HUMAN:Q68D06|SLN13_HUMAN:Q53GL7|PAR10_HUMAN:Q5JV73|FRPD3_HUMAN:ENST00000299977.9_707_2785:Q8WZ42|TITIN_HUMAN:Q8TEA8|DTD1_HUMAN:Q5TDP6|LGSN_HUMAN:P42898|MTHR_HUMAN:Q08AF3|SLFN5_HUMAN:…	DeepNovo
AHIIRLMLK	26.74	9	555.844	116.873	233894		Q9P2N2|RHG28_HUMAN	DB Search
AHKAKAKEL	40.58	9	498.297	8.8742	21787	10700	ENST00000526202.5_687_3905:Q92743|HTRA1_HUMAN:P58107|EPIPL_HUMAN:Q08289|CACB2_HUMAN:Q6ZVC0|NYAP1_HUMAN:Q8TF68|ZN384_HUMAN:ENST00000592993.1_522_2210:Q5H9B9|BM2KL_HUMAN:Q6PI77|GASP3_HUMAN:ENST00000285873.8_1147_4602:ENST00000389561.7_1331_9499:Q8ND07|BBOF1_HUMAN:ENST00000371079.6_591_3212:ENST00000340645.9_202_9903:ENST00000644613.1_262_3186:Q9Y234|LIPT_HUMAN:ENST00000449291.7_85_1626:Q9BSJ2|GCP2_…	DeepNovo
AHKGKGLL	17.76	8	412.256	24.7201	66333	1850	Q92664|TF3A_HUMAN:Q02153|GCYB1_HUMAN:ENST00000649865.1_1614_5141:Q9Y468|LMBL1_HUMAN:Q9UJU6|DBNL_HUMAN:Q9NRF8|PYRG2_HUMAN:Q9H7D0|DOCK5_HUMAN:Q9BYG7|MSTRO_HUMAN:Q7RTT9|S29A4_HUMAN:Q7RTY7|OVCH1_HUMAN:Q5SYE7|NHSL1_HUMAN:Q14183|DOC2A_HUMAN:Q68DE3|USF3_HUMAN:Q86Y26|NUTM1_HUMAN:Q8WVX9|FACR1_HUMAN:ENST00000356063.9_130_4035:O14802|RPC1_HUMAN:Q14185|DOCK1_HUMAN:Q96QP1|ALPK1_HUMAN:ENST00000617231.5_563_223…	DeepNovo
AHKKRFAF	32.99	8	502.787	26.3027	70091	5030	O15068|MCF2L_HUMAN:P21817|RYR1_HUMAN:Q9BRD0|BUD13_HUMAN:P21359|NF1_HUMAN:ENST00000535094.7_254_3541:Q9BQI5|SGIP1_HUMAN:P18510|IL1RA_HUMAN:Q0JRZ9|FCHO2_HUMAN:Q8NBN3|TM87A_HUMAN:Q9H239|MMP28_HUMAN:ENST00000430046.7_63_2486:Q15814|TBCC_HUMAN:ENST00000260210.5_168_1880:Q96LW1|Z354B_HUMAN:ENST00000423517.6_579_15143:Q13133|NR1H3_HUMAN:ENST00000260210.5_303_1880:P48736|PK3CG_HUMAN:Q86SP6|GP149_HUMAN:Q4…	DeepNovo
AHKKSNEL	25.38	8	926.491	8.6977	21164	1540	Q587J7|TDR12_HUMAN:Q16878|CDO1_HUMAN:P04792|HSPB1_HUMAN:ENST00000262093.11_104_1351:Q9NS87|KIF15_HUMAN:ENST00000252699.7_179_2830:Q9NUQ3|TXLNG_HUMAN:Q7Z3E2|CC186_HUMAN:Q96SN8|CK5P2_HUMAN:P55060|XPO2_HUMAN:P12270|TPR_HUMAN:Q3ZCX4|ZN568_HUMAN:O43166|SI1L1_HUMAN:Q8N543|OGFD1_HUMAN:ENST00000349780.9_193_5868:Q14974|IMB1_HUMAN:ENST00000185150.9_372_1616:Q6R327|RICTR_HUMAN:Q9P126|CLC1B_HUMAN:ENST000004…	DeepNovo
AHKTRASL	28.45	8	442.252	7.3687	16285		Q75N03|HAKAI_HUMAN:A5D8V7|ODAD3_HUMAN:Q8NEC7|GSTCD_HUMAN:Q9NYF5|FA13B_HUMAN:O43149|ZZEF1_HUMAN:Q9UBT6|POLK_HUMAN:A0AVI4|TM129_HUMAN:Q6NUQ1|RINT1_HUMAN:P35367|HRH1_HUMAN:ENST00000319555.8_456_3377:Q96RT6|CTGE2_HUMAN:Q8IX07|FOG1_HUMAN:ENST00000241436.8_626_2782:Q5T5P2|SKT_HUMAN:Q8TF76|HASP_HUMAN:Q9NQZ7|ENTP7_HUMAN:ENST00000300134.8_610_2796:Q8IW35|CEP97_HUMAN:Q4ZG55|GREB1_HUMAN:ENST00000438284.2_42…	DeepNovo
AHLDKKAAV	39.51	9	476.774	23.6951	64004		Q9Y5V0|ZN706_HUMAN:Q8IYA2|C144C_HUMAN:Q9H9L3|I20L2_HUMAN:P11717|MPRI_HUMAN:P09493|TPM1_HUMAN:Q9P1P5|TAAR2_HUMAN:Q7Z4V5|HDGR2_HUMAN:P49916|DNLI3_HUMAN:ENST00000572067.1_67882866_67883183_318_9:Q92628|K0232_HUMAN:Q6P2P2|ANM9_HUMAN:ENST00000339514.8_370_3594:O75170|PP6R2_HUMAN:Q8NFQ8|TOIP2_HUMAN:Q5VTE0|EF1A3_HUMAN:Q7Z410|TMPS9_HUMAN:Q9NUB1|ACS2L_HUMAN:Q8IWZ3|ANKH1_HUMAN:A0A1B0GVR7|F240C_HUMAN:Q8WZ42…	DeepNovo
AHLGTAL	25.54	7	682.39	12.4338	33058	797	P62266|RS23_HUMAN	DB Search
AHLQKHAKL	34.47	9	349.211	18.6073	50741		Q96D46|NMD3_HUMAN:Q8N7H5|PAF1_HUMAN:ENST00000372991.9_325_1035:Q00613|HSF1_HUMAN:ENST00000436227.5_36_4361:Q8IWA0|WDR75_HUMAN:A0A0U1RQI7|KLF18_HUMAN:Q60I27|AL2CL_HUMAN:Q9BRU9|UTP23_HUMAN:O95453|PARN_HUMAN:Q96I34|PP16A_HUMAN:P30281|CCND3_HUMAN:P35749|MYH11_HUMAN:Q9UIF7|MUTYH_HUMAN:ENST00000292539.8_966_2501:P53582|MAP11_HUMAN:Q15147|PLCB4_HUMAN:B1AJZ9|FHAD1_HUMAN:ENST00000300036.6_373_6021:Q92527|…	DeepNovo
AHPKAKLVL	43.16	9	488.82	16.0186	43772	5590	ENST00000234111.9_752_1717:P11926|DCOR_HUMAN	DB Search
AHPKPKTKHKL	38.02	11	428.928	4.9752	7822	2400		DeepNovo
AHPPLLVL	37.5	8	859.541	96.1315	201862	117000	Q9NQ55|SSF1_HUMAN	DB Search
AHPRKVAV	22.64	8	439.264	8.6873	21076	4820		DeepNovo
AHQMKVAAL	31.23	9	492.763	22.48	60942		Q8NGQ1|OR9G4_HUMAN:ENST00000647358.2_112_1464:P58107|EPIPL_HUMAN:Q8N371|KDM8_HUMAN:Q86UQ4|ABCAD_HUMAN:Q6QNY1|BL1S2_HUMAN:O00748|EST2_HUMAN:Q9Y275|TN13B_HUMAN:Q8N3S3|PHTF2_HUMAN:Q5T5Y3|CAMP1_HUMAN:Q9BTU6|P4K2A_HUMAN:Q9NWM0|SMOX_HUMAN:Q8TEU8|WFKN2_HUMAN:P01266|THYG_HUMAN:Q13410|BT1A1_HUMAN:Q9ULV8|CBLC_HUMAN:O00478|BT3A3_HUMAN:Q504Y3|ZCPW2_HUMAN:P50502|F10A1_HUMAN:Q6NT32|EST5A_HUMAN:P07954|FUMH_HUMA…	DeepNovo
AHVSRKKL	22.6	8	469.794	10.3304	26675		P84098|RL19_HUMAN:Q9HBG6|IF122_HUMAN:Q96M91|CFA53_HUMAN:Q9NS62|THSD1_HUMAN:Q9ULG1|INO80_HUMAN:Q13410|BT1A1_HUMAN:ENST00000223073.6_275_2392:Q9NW13|RBM28_HUMAN:Q9UKR5|ERG28_HUMAN:P11055|MYH3_HUMAN:ENST00000380249.5_884_5767:Q6ZNB6|NFXL1_HUMAN:Q5SQ80|A20A2_HUMAN:Q5VW36|FOCAD_HUMAN:Q86TP1|PRUN1_HUMAN:Q14839|CHD4_HUMAN:Q9BW71|HIRP3_HUMAN:Q9NX36|DJC28_HUMAN:P61244|MAX_HUMAN:Q8N475|FSTL5_HUMAN:Q4G0W2|D…	DeepNovo
AHYEKKAA	34.15	8	459.239	7.9451	18270	2870	P49888|ST1E1_HUMAN:P62424|RL7A_HUMAN:ENST00000397238.7_952_3000:Q16678|CP1B1_HUMAN:P43361|MAGA8_HUMAN:ENST00000393346.8_458_2260:ENST00000572067.1_67882866_67883183_318_9:Q6PI77|GASP3_HUMAN:P32455|GBP1_HUMAN:Q13492|PICAL_HUMAN:P17568|NDUB7_HUMAN:ENST00000370473.5_132_1844:Q6EMB2|TTLL5_HUMAN:P35348|ADA1A_HUMAN:Q96P47|AGAP3_HUMAN:ENST00000532317.5_433_2109:Q6NSJ2|PHLB3_HUMAN:Q8NDD1|CA131_HUMAN:Q8N8…	DeepNovo
AHYTKQQL	34.76	8	494.759	15.5724	42340	3610	Q96QU8|XPO6_HUMAN:P48556|PSMD8_HUMAN:Q8IYA2|C144C_HUMAN:Q9P2E2|KIF17_HUMAN:Q8WVV4|POF1B_HUMAN:Q15195|PLGA_HUMAN:ENST00000310343.13_121_6261:ENST00000458587.8_604_1341:ENST00000617380.1_121_2769:Q6ZP68|ATPUN_HUMAN:Q8N264|RHG24_HUMAN:Q8NAT2|TDRD5_HUMAN:Q6PIF6|MYO7B_HUMAN:O75955|FLOT1_HUMAN:P46013|KI67_HUMAN:Q13434|MKRN4_HUMAN:P11055|MYH3_HUMAN:A6NFQ7|DPRX_HUMAN:Q9UHI6|DDX20_HUMAN:Q5VV63|ATRN1_HUMAN…	DeepNovo
AIAGNPLGV	33.61	9	811.468	68.1011	156711	1520	P04424|ARLY_HUMAN	DB Search
AIAKTIREV	21.13	9	500.81	18.7423	50979	820	Q9Y586|MB212_HUMAN:Q13394|MB211_HUMAN	DB Search
AIANAISVV	32.29	9	857.509	79.6715	176624	9120	O95071|UBR5_HUMAN	DB Search
AIAPIIAAV	23.41	9	838.539	113.982	225560	5000	Q9BQ52|RNZ2_HUMAN:ENST00000338034.9_126_2558	DB Search
AIAPRSSTL	19.68	9	458.267	25.0212	66799	1400		DeepNovo
AIAQAESL	28.04	8	802.429	32.7247	85170	174	P23396|RS3_HUMAN	DB Search
AIARLKEVL	39.1	9	506.829	46.597	114816	6000	P14324|FPPS_HUMAN:ENST00000447866.5_291_1253	DB Search
AIATELAQA	34.01	9	887.484	45.7808	112380	4380	ENST00000297440.11_629_2587:Q86Y56|DAAF5_HUMAN	DB Search
AIATTTAAV	22.21	9	818.464	30.9941	80853	3280	P41226|UBA7_HUMAN:ENST00000377351.8_289_3264:P22314|UBA1_HUMAN:ENST00000333486.4_1253_3202	DB Search
AIATTTATV	33.43	9	848.475	30.2004	79336	2290	A0AVT1|UBA6_HUMAN	DB Search
AIDAEAFTL	21.82	9	950.496	72.7758	165259		Q9NTN9|SEM4G_HUMAN	DB Search
AIFDDSYLGY	46.86	10	1163.52	103.301	211438	3010	P06756|ITAV_HUMAN	DB Search
AIFDRVLTEL	33.36	10	588.835	115.057	228573	2810	ENST00000481739.2_358_1563:P19793|RXRA_HUMAN:P28702|RXRB_HUMAN	DB Search
AIGIVPSSV	27.47	9	842.496	81.9056	180283	733	Q6Y1H2|HACD2_HUMAN	DB Search
AIGPTLLL	17.55	8	797.513	116.114	231496		ENST00000277531.8_377_4138:Q6ZV29|PLPL7_HUMAN:Q8IY17|PLPL6_HUMAN	DB Search
AIHKKILQL	30.55	9	532.354	25.2895	67765	3850	O15534|PER1_HUMAN	DB Search
AIHKKIVL	23.03	8	461.315	13.4614	36176	1410	ENST00000355540.7_333_11699:Q9Y4A5|TRRAP_HUMAN	DB Search
AIHNKVNIV	29.67	9	504.306	19.5185	53244		Q15019|SEPT2_HUMAN	DB Search
AIHRIIEV	29.03	8	475.793	35.7397	91659	7090	O95522|PRA12_HUMAN	DB Search
AIIAASASV	34.77	9	802.468	52.868	127198	4100	Q8IVF7|FMNL3_HUMAN	DB Search
AIIARVTTL	30.2	9	479.307	67.8101	156601	2140	Q96EB1|ELP4_HUMAN	DB Search
AIIDGTGSI	34.77	9	846.459	58.8844	139837		Q8TED4|G6PT3_HUMAN:ENST00000403796.7_367_1566	DB Search
AIIDGVESV	19.06	9	902.483	68.8253	158346	566	P23471|PTPRZ_HUMAN	DB Search
AIIERVQRY	36.38	9	574.332	25.8318	68847	7700	Q99613|EIF3C_HUMAN:B5ME19|EIFCL_HUMAN	DB Search
AIIEYMPLL	44.63	9	1078.59	115.018	228350	3060	P30153|2AAA_HUMAN:P30154|2AAB_HUMAN	DB Search
AIIGGMFTV	35.09	9	924.487	96.5388	202737	7280	Q9Y282|ERGI3_HUMAN:ENST00000348547.7_132_1169	DB Search
AIIGGTFTV	22.32	9	878.501	100.091	207232	716	ENST00000393784.8_476_1033:Q969X5|ERGI1_HUMAN	DB Search
AIIKFPL	26.98	7	401.266	107.089	215991	1270	P62750|RL23A_HUMAN	DB Search
AIIQSGTAL	28.89	9	873.506	57.2942	136179	2970	Q8N0W4|NLGNX_HUMAN:Q8NFZ3|NLGNY_HUMAN	DB Search
AIIRKFQL	32.63	8	494.818	54.1016	130198	220	Q8WXH0|SYNE2_HUMAN	DB Search
AIISKLVAL	20.88	9	464.316	101.9	209604		ENST00000263635.8_452_5851:ENST00000263635.8_587_5851:Q9C0D5|TANC1_HUMAN	DB Search
AIKARNIRL	16.38	9	352.233	18.2656	49805		O95801|TTC4_HUMAN	DB Search
AIKATPMAV	40.18	9	917.514	20.4298	55565		Q96K12|FACR2_HUMAN	DB Search
AIKDKIEKA	43.28	9	508.312	8.8116	21640		Q58FF3|ENPLL_HUMAN	DB Search
AIKEDVSTL	30.9	9	975.539	32.5026	84647		Q9BV44|THUM3_HUMAN	DB Search
AIKEILTQV	41.37	9	507.813	66.9214	154688	22300	Q96AJ1|CLUA1_HUMAN	DB Search
AIKELLDTV	39.83	9	1001.59	77.0255	172454	1460	Q9BUL8|PDC10_HUMAN	DB Search
AIKKELTQI	31.92	9	522.33	23.8469	64292	222000	P07910|HNRPC_HUMAN	DB Search
AIKKKFQGI	32.58	9	516.834	11.2291	29332	1930	P60981|DEST_HUMAN	DB Search
AIKKKLTGI	35.36	9	486.335	10.4459	26746	83100	P23528|COF1_HUMAN	DB Search
AIKLEKTEI	27.02	9	522.821	26.8081	71307	17800	O94986|CE152_HUMAN	DB Search
AIKLRPIAV	31.5	9	490.832	59.0299	139970	1490	Q9Y3I0|RTCB_HUMAN	DB Search
AIKNAIANA	25.77	9	885.515	16.2829	44423	212	P09661|RU2A_HUMAN	DB Search
AIKRKHAVL	29.97	9	518.344	3.9633	5772	25500	Q96AE7|TTC17_HUMAN	DB Search
AIKSRVVL	20.95	8	443.298	21.8894	59360	310	Q92616|GCN1_HUMAN	DB Search
AIKTELTQI	43.3	9	508.803	52.9749	127713	15300	Q9UKM9|RALY_HUMAN	DB Search
AILERNVAI	20.87	9	499.803	58.2344	137935	13400	P45983|MK08_HUMAN	DB Search
AILETAPKEV	42.75	10	1070.61	46.2818	114152		Q9P2E9|RRBP1_HUMAN	DB Search
AILKHKKSL	33.72	9	519.348	5.5177	9679	474	Q9Y3L3|3BP1_HUMAN:Q6ZT62|BGIN_HUMAN	DB Search
AINERIQEV	34.6	9	536.292	30.6914	80295	16200	Q9HD89|RETN_HUMAN	DB Search
AINEVVTREY	53.01	10	597.313	38.5876	97802	7200	P62899|RL31_HUMAN	DB Search
AINPKLLQL	29.75	9	1009.64	91.2438	195346	2960	P17844|DDX5_HUMAN:ENST00000225792.10_486_2012	DB Search
AINQGGLTSV	36.97	10	959.514	42.1443	105638		P60900|PSA6_HUMAN	DB Search
AIPDFAPGAM	40.69	10	1005.47	66.2845	153349	1120	Q6P179|ERAP2_HUMAN:ENST00000437043.8_193_3030	DB Search
AIPDFQSGAM	32.04	10	1052.47	46.9651	115650		Q9NZ08|ERAP1_HUMAN	DB Search
AIPGFTINRV	36.51	10	544.318	83.3609	182791		Q9UDX5|MTFP1_HUMAN	DB Search
AIPGLAGAGN	23.99	10	840.458	21.8452	59093	269	ENST00000356948.11_137_1717:P26599|PTBP1_HUMAN:ENST00000349038.8_164_1666	DB Search
AIPKEHHRF	48.12	9	567.812	6.5334	12998		Q00341|VIGLN_HUMAN	DB Search
AIPQPDLTKLHQLA	37.76	14	772.946	88.7867	191690	394	ENST00000439930.7_137_1117:Q15366|PCBP2_HUMAN:ENST00000547859.2_138_551:ENST00000547717.1_53455903_53467409_759_24:ENST00000553064.6_121_930:ENST00000359462.9_438_1421:ENST00000547717.1_53461075_53467409_468_13	DB Search
AIQDHLLEV	23.85	9	519.285	73.5801	166650	155	P12270|TPR_HUMAN	DB Search
AIRDFIAKV	36.95	9	516.812	64.1645	149420	55700	P12111|CO6A3_HUMAN	DB Search
AIRHHVL	24.05	7	423.256	8.2801	19666		P69849|NOMO3_HUMAN:Q15155|NOMO1_HUMAN:Q5JPE7|NOMO2_HUMAN	DB Search
AITEKLERV	33.17	9	529.813	27.3502	72432	1220	P46939|UTRN_HUMAN	DB Search
AITGASL	20.71	7	632.363	32.7731	85309	405	P83731|RL24_HUMAN	DB Search
AIVDKIGFY	51.99	9	1025.57	81.1223	179140	79200	O95373|IPO7_HUMAN	DB Search
AIVDKVPSV	41.87	9	464.277	53.96	129614	99800	Q9Y678|COPG1_HUMAN	DB Search
AIVDKVSSV	26.21	9	459.266	34.2109	88448		Q9UBF2|COPG2_HUMAN	DB Search
AIVDTGTSL	45.67	9	876.467	54.0311	129935	17900	P20142|PEPC_HUMAN:P0DJD9|PEPA5_HUMAN:P0DJD7|PEPA4_HUMAN:P0DJD8|PEPA3_HUMAN:P07339|CATD_HUMAN:P14091|CATE_HUMAN	DB Search
AIVEGPNFEF	33.06	10	1122.54	110.005	219139	249	O00217|NDUS8_HUMAN	DB Search
AIVEIFSKY	47.99	9	1069.6	91.7022	195959	7540	Q9UHB6|LIMA1_HUMAN	DB Search
AIVNFVSKV	47.59	9	976.583	78.0319	173937	6440	Q68CZ2|TENS3_HUMAN:Q9HBL0|TENS1_HUMAN	DB Search
AIYGALRTL	29.71	9	489.295	71.5237	163207		Q68DK2|ZFY26_HUMAN	DB Search
AIYGLVVAV	21	9	904.556	115.662	230144	256	P27449|VATL_HUMAN	DB Search
AKADVPYIL	35.35	9	989.564	75.9166	170466	2130	O14578|CTRO_HUMAN	DB Search
AKAPFAA	14.51	7	675.386	42.1063	105576		P49721|PSB2_HUMAN	DB Search
AKAPHYVL	26.01	8	449.761	21.2994	57764	594	O94916|NFAT5_HUMAN:ENST00000349945.7_532_4983	DB Search
AKDIGFIKLD	37.71	10	560.323	70.2446	160889	691	P62273|RS29_HUMAN	DB Search
AKEAAEQDVEKK	40.71	12	673.354	2.9308	4807		P26373|RL13_HUMAN	DB Search
AKGHVKL	24.36	7	376.741	6.6179	13199	934	Q9Y2H1|ST38L_HUMAN:ENST00000389032.8_95_1450	DB Search
AKGKPVL	25.29	7	356.737	6.989	14777	385	Q9NRN7|ADPPT_HUMAN	DB Search
AKIYTEA	17.66	7	795.427	36.3364	93129		Q92522|H1X_HUMAN	DB Search
AKKRLNL	16.78	7	421.782	9.2112	22787	8500	ENST00000620254.5_340_3855:Q7L576|CYFP1_HUMAN:Q96F07|CYFP2_HUMAN	DB Search
AKNNIPII	16.47	8	441.773	60.1371	142194		P46977|STT3A_HUMAN	DB Search
AKPNGLILQY	44.81	10	558.819	114.414	226709	176000	O95394|AGM1_HUMAN	DB Search
AKTDQAQKAEGAGDAK	25.5	16	794.902	4.925	7728	319	P05204|HMGN2_HUMAN	DB Search
ALAAALAHI	33.23	9	850.516	75.4993	169619	4550	Q9BQ39|DDX50_HUMAN:ENST00000373585.8_101_2281:Q9NR30|DDX21_HUMAN	DB Search
ALAAHVSHL	42.81	9	918.513	21.7645	59032	154	Q92831|KAT2B_HUMAN	DB Search
ALAAIYSGL	42.32	9	878.499	94.86	200255	9750	Q96GA7|SDSL_HUMAN:ENST00000403593.9_213_1106	DB Search
ALAAKVAVL	34.47	9	855.566	63.515	148364	1830	Q63ZY3|KANK2_HUMAN:ENST00000586659.6_913_2892	DB Search
ALAALGAAL	16.16	9	770.475	95.3192	200891	1260	Q99715|COCA1_HUMAN	DB Search
ALAALGLGL	32.74	9	798.51	115.886	230776		ENST00000431666.6_809_1837:ENST00000431666.6_1148_1837:ENST00000245615.6_946_1662:Q96N66|MBOA7_HUMAN	DB Search
ALAALRDVKSYL	53.21	12	660.386	86.2488	187014	6460	Q16875|F263_HUMAN	DB Search
ALAARAIAV	19.61	9	428.274	45.2567	112056		Q8NFD5|ARI1B_HUMAN	DB Search
ALAASAAAV	16.99	9	744.423	32.6985	84971	440	ENST00000356948.11_137_1717:P26599|PTBP1_HUMAN:ENST00000349038.8_164_1666:ENST00000676227.1_401_1117	DB Search
ALAAVVTVL	31.53	9	856.549	114.763	227712	1100	Q12770|SCAP_HUMAN	DB Search
ALADDDFLTV	24.87	10	1079.53	107.089	216000		P33991|MCM4_HUMAN	DB Search
ALADFSFSAI	39.02	10	1041.53	115.962	231013		ENST00000339223.5_348_1244:P25089|FPR3_HUMAN	DB Search
ALADGVEKV	41.07	9	901.499	28.8433	75938	26800	O14791|APOL1_HUMAN	Homolog
ALADGVPVA	22.41	9	812.453	54.3461	130605	3600	Q2VPB7|AP5B1_HUMAN	DB Search
ALADGVQKV	50.24	9	900.517	24.2489	64834	292000	O14791|APOL1_HUMAN	DB Search
ALADGVVSQA	48.05	10	930.488	38.7908	98059	3250	Q92917|GPKOW_HUMAN	DB Search
ALADIAQSQL	31.74	10	1029.56	73.7628	166987	3180	Q13503|MED21_HUMAN	DB Search
ALADVATVL	26.14	9	872.509	99.5437	206303	16500	ENST00000294785.10_336_2141:Q92542|NICA_HUMAN	DB Search
ALADVMSQL	40.14	9	963.488	57.9434	137632	677	Q96GQ7|DDX27_HUMAN	DB Search
ALAEAGVAV	25.61	9	800.459	50.3042	122403	534	O43865|SAHH2_HUMAN	DB Search
ALAEAGVGL	32.9	9	800.451	62.1487	145797		Q3LXA3|TKFC_HUMAN	DB Search
ALAEALRLL	24.15	9	485.309	113.001	223588		ENST00000394773.7_406_3006:Q32P44|EMAL3_HUMAN	DB Search
ALAEDPQEL	39.57	9	985.485	45.6926	112691	1330	Q8IX12|CCAR1_HUMAN	DB Search
ALAEEVEQV	49.5	9	987.499	50.5041	122559	60000	Q9BQE5|APOL2_HUMAN	DB Search
ALAEGGSIL	27.74	9	830.464	65.2987	151720	11200	P55268|LAMB2_HUMAN	DB Search
ALAEGLGVI	30.15	9	842.503	97.4675	204158		P60174|TPIS_HUMAN	DB Search
ALAEITEMV	43.52	9	992.499	68.7037	157779	4950	Q9Y4F1|FARP1_HUMAN	DB Search
ALAEKFKEL	39.3	9	524.809	41.6609	104384	1060	Q96EU6|RRP36_HUMAN	DB Search
ALAELTKRL	30.02	9	507.817	47.3281	116225	307	Q15477|SKI2_HUMAN:ENST00000375394.7_22_3756	DB Search
ALAGGITMV	33.93	9	848.453	56.1906	133894	3010	ENST00000264705.9_280_6858:P27708|PYR1_HUMAN	DB Search
ALAGGPLAV	24.99	9	768.462	73.2274	165781	1570	P57737|CORO7_HUMAN	DB Search
ALAGGPTQA	24.81	9	785.412	14.6225	39650	158	Q9BXH1|BBC3_HUMAN	DB Search
ALAGGTTMI	45	9	850.429	34.7648	89225	769	ENST00000521913.7_404_2326:Q16555|DPYL2_HUMAN:ENST00000343218.10_319_2262:Q14195|DPYL3_HUMAN:O14531|DPYL4_HUMAN	DB Search
ALAGIDTLL	20.23	9	886.523	115.468	229671		P98160|PGBM_HUMAN	DB Search
ALAGNPKAA	36.16	9	812.463	8.0821	18770	1510	P16455|MGMT_HUMAN	DB Search
ALAGPAAAL	20.03	9	754.444	54.5267	131004	792	Q13461|FOXE3_HUMAN	DB Search
ALAKAPFAA	41.93	9	859.504	42.0927	105433	496	P49721|PSB2_HUMAN	DB Search
ALAKHLIKI	28.99	9	503.844	31.9778	83142	13500	Q9H223|EHD4_HUMAN:ENST00000220325.9_328_1686:ENST00000220325.9_250_1686	DB Search
ALALGGIAVV	25.06	10	883.563	115.696	230266		Q14865|ARI5B_HUMAN:ENST00000279873.12_579_3575	DB Search
ALALKQSSV	36.39	9	458.776	28.0608	74238	124	Q9UH99|SUN2_HUMAN:ENST00000405510.5_861_2510	DB Search
ALANAVLQA	28.92	9	870.502	62.1312	145548	1090	Q8NG48|LINES_HUMAN	DB Search
ALANFIQS	25.27	8	863.463	85.0797	185280	305	P16118|F261_HUMAN	DB Search
ALANGIEEV	36.02	9	915.479	52.9141	127345	19600	O95236|APOL3_HUMAN	DB Search
ALANGVSRI	21.44	9	450.766	29.6451	77901	670	O00442|RTCA_HUMAN	DB Search
ALANHLIKV	42.68	9	489.808	44.941	111035	18000	ENST00000320631.8_335_1759:Q9H4M9|EHD1_HUMAN:Q9NZN3|EHD3_HUMAN	DB Search
ALANIAANI	15.59	9	870.506	84.1195	184034		P42356|PI4KA_HUMAN	DB Search
ALAPAPPQV	49.84	9	863.497	60.387	142347	2230	Q04206|TF65_HUMAN:ENST00000308639.13_352_1902	DB Search
ALAPAPVEV	38.72	9	866.499	73.5048	166361	1720	ENST00000590261.5_43_2682:Q5PRF9|SMAG2_HUMAN:Q9NYQ7|CELR3_HUMAN:Q9UL36|ZN236_HUMAN:Q9UK76|JUPI1_HUMAN:ENST00000359044.5_445_2829:P16401|H15_HUMAN:Q12906|ILF3_HUMAN:Q4VCS5|AMOT_HUMAN:Q12974|TP4A2_HUMAN:Q6ZN55|ZN574_HUMAN:Q7Z6E9|RBBP6_HUMAN:ENST00000407004.7_293_2368:ENST00000376236.9_894_2315:ENST00000376236.9_519_2315:Q2TV78|MST1L_HUMAN:Q8TEB1|DCA11_HUMAN:Q7RTV5|PXL2C_HUMAN:O15047|SET1A_HUMAN:ENS…	DeepNovo
ALAPGLPTA	38.36	9	810.472	69.201	158819	16100	Q9UMX5|NENF_HUMAN	DB Search
ALAPGVRAV	24.26	9	427.265	35.143	90288	10200	Q9Y508|RN114_HUMAN	DB Search
ALAPLAIPSAA	42.39	11	994.59	105.108	213596	744	ENST00000356948.11_137_1717:P26599|PTBP1_HUMAN:ENST00000349038.8_164_1666	DB Search
ALAPLLRHL	36.11	9	502.326	73.3833	166354		Q9BTA0|F167B_HUMAN	DB Search
ALAPSPAAA	28.7	9	768.427	27.5772	72818	53300	ENST00000336032.4_244_1125:Q12796|PNRC1_HUMAN	DB Search
ALAPSTMKI	39.56	9	947.525	28.3636	74787	37600	P60709|ACTB_HUMAN:P63267|ACTH_HUMAN:P68133|ACTS_HUMAN:P62736|ACTA_HUMAN:ENST00000345517.8_327_1208:P63261|ACTG_HUMAN:P68032|ACTC_HUMAN	DB Search
ALAPTPSAV	36.6	9	826.469	48.5597	118849		Q9UPR0|PLCL2_HUMAN	DB Search
ALAPVGSPA	19.76	9	782.439	36.6625	93642	1040	Q5VW38|GP107_HUMAN	DB Search
ALAPVTIEV	23.63	9	912.54	105.364	213936	193	ENST00000299441.5_596_10261:Q96JQ0|PCD16_HUMAN	DB Search
ALAQAIKEA	24.93	9	457.767	25.5252	67838	2410	ENST00000540638.6_708_2975:Q9Y2J2|E41L3_HUMAN	DB Search
ALAQAIREA	26.69	9	471.771	27.2168	72286	314	O43491|E41L2_HUMAN	DB Search
ALAQKAAAL	28.59	9	856.524	22.8988	62032	2480	Q9BWH6|RPAP1_HUMAN:ENST00000304330.9_287_4294	DB Search
ALASEPLKV	41.11	9	927.551	50.8681	123471	3850	Q8N573|OXR1_HUMAN	DB Search
ALASGVQNA	37.59	9	830.435	16.1774	44080			DeepNovo
ALASHILTA	35.51	9	448.761	46.6417	114664	2270	O00273|DFFA_HUMAN	DB Search
ALASHLIEA	43.39	9	924.518	47.2229	115904	76700	ENST00000263277.8_473_1801:ENST00000263277.8_350_1801:Q9NZN4|EHD2_HUMAN	DB Search
ALASIDSKL	36.22	9	917.531	50.479	122400	8080	P18206|VINC_HUMAN	DB Search
ALASLIRSV	39.74	9	465.291	80.3418	177698	18500	Q9Y646|CBPQ_HUMAN	DB Search
ALASLNSSL	44.97	9	875.48	66.2518	153401	522	P49643|PRI2_HUMAN	DB Search
ALASSLMGL	41.56	9	878.466	76.0622	170632	680	ENST00000380191.9_243_1511:P50395|GDIB_HUMAN	DB Search
ALASVIMGL	34.24	9	890.502	106.177	214625	5360	P30153|2AAA_HUMAN:P30154|2AAB_HUMAN	DB Search
ALATHILSL	34.16	9	469.786	92.0329	196174	9180	ENST00000025301.4_201_5879:Q9UKA4|AKA11_HUMAN	DB Search
ALATKLLSL	30.76	9	929.603	99.4315	206435	8030	Q8WWH5|TRUB1_HUMAN	DB Search
ALATLIHQV	47.81	9	965.577	72.434	164488	16000	Q9UBW8|CSN7A_HUMAN	DB Search
ALATSPITV	32.2	9	872.514	75.1344	169100	5650	P13994|YJU2B_HUMAN	DB Search
ALAVGVTAV	36.8	9	800.487	73.8352	166923	1000	Q6ZT21|TMPPE_HUMAN	DB Search
ALAVNISAA	40.68	9	829.477	64.7265	150463	5040	P40227|TCPZ_HUMAN	DB Search
ALDDFSISV	21.49	9	966.48	106.9	215770		Q8NI36|WDR36_HUMAN:ENST00000506538.6_961_3426	DB Search
ALDELLQHV	43.11	9	519.285	92.3611	196885	1290	ENST00000314888.10_368_7777:Q9Y490|TLN1_HUMAN	Homolog
ALDEPPYLTV	28.17	10	1117.58	100.725	208208		Q4LE39|ARI4B_HUMAN	DB Search
ALEARLVSL	34.02	9	486.297	80.9045	178497	1190	O00231|PSD11_HUMAN	DB Search
ALEEAAGPL	25.94	9	870.455	57.5833	136868	1360	Q8N8A6|DDX51_HUMAN	DB Search
ALEIQLKAL	28.64	9	499.819	74.4924	168011	1370	Q96Q89|KI20B_HUMAN	DB Search
ALESTVSSV	25.66	9	892.453	35.8429	91995		Q9UPN7|PP6R1_HUMAN	DB Search
ALFDKVSSL	26.71	9	979.548	80.098	177418		Q13402|MYO7A_HUMAN:ENST00000458637.6_699_6791	DB Search
ALFEEELARL	43.59	10	595.822	112.252	222074	52000	Q9NY15|STAB1_HUMAN	DB Search
ALFEEQGIGV	46.53	10	1062.55	95.4994	201149	2440	ENST00000374736.8_494_7096:O95477|ABCA1_HUMAN	DB Search
ALFEGVVRQI	36.68	10	566.324	95.496	201372		P55042|RAD_HUMAN	DB Search
ALFELPGPSQA	36.35	11	565.301	108.869	217945		ENST00000247226.13_639_3977:A1L390|PKHG3_HUMAN	DB Search
ALFGAGPASI	47.37	10	903.495	97.8801	204293	7140	Q12882|DPYD_HUMAN	DB Search
ALFGALFLA	37.2	9	922.538	116.797	233689		P55058|PLTP_HUMAN	DB Search
ALFGDHVKKPQSL	41.47	13	720.403	41.7565	104520	3600	ENST00000352732.10_521_1489:ENST00000565973.5_997_2016:P08910|ABHD2_HUMAN	DB Search
ALFGDVKFV	33.12	9	498.281	108.453	217478		Q16831|UPP1_HUMAN	DB Search
ALFGEHVGAL	24.45	10	507.273	80.4014	177952		Q9BWH6|RPAP1_HUMAN:ENST00000304330.9_287_4294	DB Search
ALFGIPMAL	43.02	9	948.526	116.265	232083		Q03135|CAV1_HUMAN	DB Search
ALFPALRPGGFQA	36.44	13	672.877	112.356	222526		Q13501|SQSTM_HUMAN	DB Search
ALFPELPKSA	46.32	10	1072.6	87.1901	188712	355	Q96JM3|CHAP1_HUMAN	DB Search
ALFPGPG	33.03	7	658.356	56.9403	135488	2370	P05362|ICAM1_HUMAN	DB Search
ALFPGPGDA	41.85	9	844.419	65.3088	151291	17000	P05362|ICAM1_HUMAN	Homolog
ALFPGPGN	39.29	8	772.4	52.2491	126314	931	P05362|ICAM1_HUMAN	DB Search
ALFPGPGNA	45.69	9	843.436	61.318	144977	595000	P05362|ICAM1_HUMAN	DB Search
ALFPSTAQA	26.33	9	905.46	58.201	138348		O43670|ZN207_HUMAN	DB Search
ALFQHITAL	39.36	9	507.293	92.2978	196781	9070	Q9P055|JKAMP_HUMAN	DB Search
ALFQKKTL	36.47	8	474.798	24.7118	66147	11800	ENST00000262776.8_193_1878:Q08380|LG3BP_HUMAN	DB Search
ALFQRPPLI	32.51	9	527.82	101.119	208726	222	O60832|DKC1_HUMAN	DB Search
ALFQRPPLIA	44.9	10	563.345	97.9791	204846	363	O60832|DKC1_HUMAN	DB Search
ALFRTLQA	24.72	8	460.271	55.981	133838	675	Q96HP8|T176A_HUMAN	DB Search
ALFSDTPANA	42.79	10	1006.48	54.2323	130029	3730	Q2QGD7|ZXDC_HUMAN	DB Search
ALFSGPLVQA	46.68	10	1002.56	107.203	216139		Q9H1K6|TLRN1_HUMAN	DB Search
ALFSKIASA	35.61	9	454.262	57.7075	137325			DeepNovo
ALFVKTKEV	36.46	9	517.816	31.0013	80981	1580	Q5T7W7|TSTD2_HUMAN	DB Search
ALFVLLGFA	29.99	9	950.572	116.949	234047		P35613|BASI_HUMAN	DB Search
ALFVNLKNV	24.34	9	509.308	89.9615	193493		Q14185|DOCK1_HUMAN	DB Search
ALFVRLLAL	34.5	9	508.336	116.265	232056		Q15582|BGH3_HUMAN	DB Search
ALFVRLLALA	29.83	10	543.852	116.266	232055	3290	Q15582|BGH3_HUMAN	DB Search
ALGFYPAEITLTWQRD	59.95	16	940.988	115.962	230985		ENST00000376228.9_25_1113:P10321|HLAC_HUMAN:P04439|HLAA_HUMAN:ENST00000383329.7_25_1131:P30511|HLAF_HUMAN:P01889|HLAB_HUMAN:ENST00000396634.5_351_1436:P01893|HLAH_HUMAN	DB Search
ALGGFGTAV	35.39	9	792.424	66.2515	153552	3500	Q14671|PUM1_HUMAN	DB Search
ALGGIPAEA	35.16	9	798.437	49.3861	120328	1160	ENST00000279394.7_716_3550	DB Search
ALGHVRYV	37.93	8	457.763	19.6306	53358	1650	Q9NUQ2|PLCE_HUMAN	DB Search
ALGKAPSKV	38.48	9	435.772	9.5254	24073	12200	Q9Y3E7|CHMP3_HUMAN	DB Search
ALGKILSV	31.77	8	800.523	66.5196	154041	8050	O60427|FADS1_HUMAN:ENST00000350997.12_246_1577	DB Search
ALGNVRTV	23.76	8	829.488	21.0775	56891	9880	Q9NUT2|MITOS_HUMAN	DB Search
ALGPAATLA	33.92	9	784.455	54.3483	130375	10700	Q15582|BGH3_HUMAN	DB Search
ALGPHPPAA	25.06	9	415.726	21.1892	57559		Q13207|TBX2_HUMAN	DB Search
ALGPKPQGL	26.96	9	440.762	31.1174	81317	415	O14686|KMT2D_HUMAN	DB Search
ALGPSVAAA	28.82	9	756.426	35.8424	91647	10900	P98095|FBLN2_HUMAN	DB Search
ALGPTGRGV	23.29	9	827.473	17.4407	47591	510	O15270|SPTC2_HUMAN	DB Search
ALGPTLLL	17.55	8	797.513	116.114	231496		O14686|KMT2D_HUMAN	DB Search
ALGPTNRV	24.88	8	414.238	17.4779	47414	943		DeepNovo
ALGSPVAAA	28.9	9	756.425	35.767	91804	10900	Q5JVS0|HABP4_HUMAN	DB Search
ALGSVVAV	19.8	8	715.436	64.919	150249	20600	Q01780|EXOSX_HUMAN:Q9Y2E5|MA2B2_HUMAN	DB Search
ALGTVTNV	31.01	8	774.436	38.5802	97634	9300	Q8N3C0|ASCC3_HUMAN:ENST00000369162.7_605_6916	DB Search
ALGVLLGAV	24.31	9	812.525	114.481	226936		Q86V59|PNM8A_HUMAN:O14786|NRP1_HUMAN	DB Search
ALHAAVIAI	29.23	9	878.548	76.6485	171488	3730	Q13576|IQGA2_HUMAN:P46940|IQGA1_HUMAN	DB Search
ALHDHLATI	26.94	9	495.771	29.3521	77154	1330	Q02153|GCYB1_HUMAN	DB Search
ALHDLLQHV	51.68	9	523.293	62.2625	146055		Q9Y4G6|TLN2_HUMAN	DB Search
ALHDRAPQL	32.37	9	510.783	19.1966	52422	602	Q9UBL3|ASH2L_HUMAN:ENST00000343823.11_116_1906	DB Search
ALHEAILSI	27.76	9	483.782	83.3766	182618	1660	ENST00000263650.12_261_2753:Q9H0X9|OSBL5_HUMAN	DB Search
ALHERIQAL	35.22	9	525.806	28.5503	75148	6470	Q08378|GOGA3_HUMAN	DB Search
ALHFKINKV	47.43	9	535.331	33.8426	87442	8470	Q8N5H7|SH2D3_HUMAN	DB Search
ALHHRILAL	32.41	9	522.327	30.7696	79812	29000	Q9H6Z4|RANB3_HUMAN	DB Search
ALHKVIMV	49.34	8	926.549	24.2692	64378	12400	P11234|RALB_HUMAN:P11233|RALA_HUMAN	DB Search
ALHKVTYL	38.68	8	472.782	23.4109	63194	2550	O75015|FCG3B_HUMAN:ENST00000443193.6_134_844:P08637|FCG3A_HUMAN:ENST00000426740.7_214_921	DB Search
ALHLKALL	30.82	8	439.793	67.3313	155493	4190	Q14764|MVP_HUMAN	DB Search
ALHMRLYSI	27.42	9	560.305	36.2225	92844		Q6ZT12|UBR3_HUMAN	DB Search
ALHRIIEV	29.03	8	475.793	35.7397	91659	7090	Q01813|PFKAP_HUMAN	DB Search
ALHSAIHTI	45.65	9	481.775	22.5891	61212	4080	P04839|CY24B_HUMAN	DB Search
ALHSKLQAL	31.6	9	490.799	23.3578	63590	3520	Q92552|RT27_HUMAN	DB Search
ALHSLLKRV	50.13	9	518.835	24.7278	66169	1900	Q69YN4|VIR_HUMAN	DB Search
ALIARVTNV	37.5	9	478.797	52.3913	126733	6280	Q9ULZ3|ASC_HUMAN	DB Search
ALIDRLALF	34.1	9	516.313	115.772	230494		Q96QK1|VPS35_HUMAN	DB Search
ALIDSMSLA	32.33	9	936.471	61.0206	143524	7560	P13010|XRCC5_HUMAN	DB Search
ALIEAITEY	31.77	9	1022.54	98.5951	205450	387	Q9NR28|DBLOH_HUMAN	DB Search
ALIEVGEGV	38.38	9	886.487	79.8255	176732	1160	Q86V59|PNM8A_HUMAN	DB Search
ALIFKIASA	28.18	9	467.294	86.9263	188385		Q13233|M3K1_HUMAN	DB Search
ALIGEISLY	36.75	9	978.553	115.093	228699	1700	Q8TD57|DYH3_HUMAN	DB Search
ALIGTAVGV	29.56	9	800.486	80.9167	178663	7860	Q5T292|TM273_HUMAN	DB Search
ALIHAILRA	30.94	9	489.316	57.1207	135992	2660	P14923|PLAK_HUMAN	DB Search
ALIHPVSTV	48.36	9	936.552	50.8954	123451	10600	Q96RP7|G3ST4_HUMAN	DB Search
ALILKNKL	21.48	8	456.815	37.7409	96184		Q92187|SIA8D_HUMAN	DB Search
ALIPETTTL	32.22	9	958.547	93.1738	197920	35100	ENST00000351137.8_214_444:Q9UBR5|CKLF_HUMAN:ENST00000264001.9_207_596:ENST00000264001.9_237_596	DB Search
ALIPRIKNA	30.89	9	498.323	36.7423	94077	4750	Q6P3W7|SCYL2_HUMAN:ENST00000360820.7_1410_3431	DB Search
ALIPVINKL	15.03	9	490.827	111.066	220244	488	O00429|DNM1L_HUMAN	DB Search
ALIQQATTV	49.99	9	944.542	52.9606	127617	37000	P32969|RL9_HUMAN	DB Search
ALIRVISKL	35.22	9	506.847	70.1898	160565	11200	O60237|MYPT2_HUMAN:O14974|MYPT1_HUMAN:Q9BZL4|PP12C_HUMAN:ENST00000592993.1_522_2210:ENST00000450142.7_173_3256:ENST00000608999.6_202_3099	DB Search
ALISRKEAL	31.57	9	500.811	24.1094	64866	9980	Q14789|GOGB1_HUMAN:ENST00000340645.9_202_9903	DB Search
ALITRIFGV	35.66	9	495.309	113.799	225297	262	Q6YHU6|THADA_HUMAN	DB Search
ALIYGTPRAA	40.64	10	516.795	39.1502	98896	16700	P10644|KAP0_HUMAN:P31321|KAP1_HUMAN	DB Search
ALKAIVNVI	31.4	9	940.622	87.9463	190063	39100	O75533|SF3B1_HUMAN	DB Search
ALKAKKAV	25.94	8	414.785	8.5312	20676	1670	P62750|RL23A_HUMAN	DB Search
ALKAKKAVL	35.78	9	941.651	8.5218	20346	87000	P62750|RL23A_HUMAN	DB Search
ALKALLRSL	26.29	9	492.832	67.5087	155970	1940	Q9NY61|AATF_HUMAN	DB Search
ALKALVDVL	22.88	9	471.303	95.9506	202001			DeepNovo
ALKARFGL	29.21	8	438.276	39.8117	100191	3850	Q9BUH6|PAXX_HUMAN	DB Search
ALKARTVTF	43.89	9	503.806	27.5689	72919	10100	P41597|CCR2_HUMAN:P51681|CCR5_HUMAN	DB Search
ALKATLVES	41.37	9	931.547	31.4175	82050	4920	P49321|NASP_HUMAN	DB Search
ALKAVLVDL	31.13	9	471.305	97.2399	203869		Q9H0R4|HDHD2_HUMAN	DB Search
ALKDEVREL	35.22	9	536.803	35.2357	90634		Q15052|ARHG6_HUMAN	DB Search
ALKDFVASI	30.35	9	482.28	87.799	190021	13900	P25205|MCM3_HUMAN:ENST00000616552.4_208_2631	DB Search
ALKDIVDAL	28.41	9	479.285	97.1641	203786		ENST00000315757.9_170_3661:Q9UKX5|ITA11_HUMAN	DB Search
ALKDIVINA	34.85	9	478.792	60.7444	143245	12100	Q13155|AIMP2_HUMAN	DB Search
ALKDKIEKA	43.28	9	508.312	8.8116	21640		P14625|ENPL_HUMAN	DB Search
ALKDKIEKAVV	35.19	11	607.379	35.7214	91604	1350	P14625|ENPL_HUMAN	DB Search
ALKDLINEA	41.77	9	986.552	59.5935	140808	34500	P12004|PCNA_HUMAN	DB Search
ALKDPVHTV	46.55	9	490.279	21.714	58740	3680	Q9UI26|IPO11_HUMAN:ENST00000325324.11_1233_3098	DB Search
ALKDQLLAA	25.44	9	942.564	49.8429	121102	2760	ENST00000372731.8_467_7558:ENST00000372739.7_438_7544:Q13813|SPTN1_HUMAN	DB Search
ALKDSILKI	32.16	9	500.823	66.2621	153484	11800	P20936|RASA1_HUMAN	DB Search
ALKDSVQRA	44.02	9	494.283	8.0774	18782	4050	Q9UGL1|KDM5B_HUMAN	DB Search
ALKDTIGKL	40.31	9	479.799	40.8372	102503	9760	ENST00000351030.7_514_2859:Q5BJF6|ODFP2_HUMAN	DB Search
ALKEASTTV	41.1	9	919.511	13.3075	35704	692	P69849|NOMO3_HUMAN:Q15155|NOMO1_HUMAN:Q5JPE7|NOMO2_HUMAN	DB Search
ALKEATKEV	44.91	9	494.786	9.0189	22267	13300	P09601|HMOX1_HUMAN	DB Search
ALKEEIGNV	34.47	9	486.77	33.1859	86254		Q86UP2|KTN1_HUMAN	DB Search
ALKEEPQTV	43.9	9	1014.54	16.3293	44525		P05412|JUN_HUMAN	DB Search
ALKEGRIRGA	32.71	10	535.822	6.951	14614		Q13363|CTBP1_HUMAN:P56545|CTBP2_HUMAN	DB Search
ALKEIKAEV	38.01	9	500.806	25.9043	68820	6020	Q9BY42|RTF2_HUMAN:ENST00000357348.10_453_989	DB Search
ALKEIQAEV	21.73	9	1000.57	40.1032	101144	83.5	O60308|CE104_HUMAN	DB Search
ALKEITRQL	28.15	9	536.33	32.1417	83344	59100	O43929|ORC4_HUMAN	DB Search
ALKEKIHEL	38.4	9	540.826	17.3696	47366	1400	Q7Z7B0|FLIP1_HUMAN	DB Search
ALKEKVIKA	37.81	9	500.334	9.9361	25420	65700	P31153|METK2_HUMAN	DB Search
ALKEKVTSL	31.48	9	988.602	21.6853	58857	108	Q8WWC4|MAIP1_HUMAN	DB Search
ALKERADSL	34.74	9	501.782	11.4315	30031		P18848|ATF4_HUMAN	DB Search
ALKETSTEA	26.15	9	949.489	6.6473	13503		Q86YP4|P66A_HUMAN	DB Search
ALKEYIHFL	39.47	9	567.321	87.6157	189539	998	O15050|TRNK1_HUMAN:ENST00000645898.2_270_9152	DB Search
ALKFKKVSL	34.78	9	517.342	35.7987	91630	5400	Q86WA6|BPHL_HUMAN	DB Search
ALKGKHFL	35.31	8	457.285	12.0888	32091	3220	Q96P11|NSUN5_HUMAN	DB Search
ALKGKVTV	28.25	8	408.269	11.2086	29218	1460	O60678|ANM3_HUMAN	DB Search
ALKHRALSL	31.4	9	504.821	15.4852	42081	4090	A8K8P3|SFI1_HUMAN	DB Search
ALKIKISQI	28.34	9	507.335	59.4918	141060		P11274|BCR_HUMAN	DB Search
ALKKALAA	21.39	8	393.265	11.5158	30219	2320	P16402|H13_HUMAN:P22492|H1T_HUMAN:P16403|H12_HUMAN:Q02539|H11_HUMAN:P16401|H15_HUMAN:P10412|H14_HUMAN	DB Search
ALKKALAAA	23.71	9	428.786	10.0186	25463	5620	P16402|H13_HUMAN:P22492|H1T_HUMAN:P16403|H12_HUMAN:Q02539|H11_HUMAN:P10412|H14_HUMAN	DB Search
ALKKCKPSL	28.32	9	494.305	4.2355	6819	4520	Q9BXJ8|TACAN_HUMAN	DB Search
ALKKDVVLI	33.13	9	499.833	47.5004	116438	3080	ENST00000394729.6_422_2356:Q05655|KPCD_HUMAN	DB Search
ALKKEVGDI	37.61	9	972.575	15.4696	42031	10700	Q9NXG2|THUM1_HUMAN	DB Search
ALKKFVAVL	35.75	9	494.831	62.2511	145951	20300	ENST00000367602.8_796_2280:O00391|QSOX1_HUMAN:ENST00000367600.5_768_1823	DB Search
ALKKGLLSA	18.67	9	450.798	20.5816	55985		ENST00000527096.5_364_13710:Q15149|PLEC_HUMAN	DB Search
ALKKHLTSV	46.31	9	498.815	7.7199	17564	1540	Q15916|ZBTB6_HUMAN	DB Search
ALKKKDEL	28.42	8	944.581	0.0155	30		P46782|RS5_HUMAN:ENST00000601521.5_761_1144	DB Search
ALKKKDVEL	32.92	9	522.33	10.4501	27013	876	Q9H8H0|NOL11_HUMAN	Homolog
ALKKKDVQL	31.31	9	521.836	9.5087	23819	20000	Q9H8H0|NOL11_HUMAN	DB Search
ALKKKFAY	41.24	8	484.802	9.3431	23472		Q15390|MTFR1_HUMAN	DB Search
ALKKQIEEL	30.28	9	536.325	23.4	63193	949	Q08378|GOGA3_HUMAN	DB Search
ALKKQLPGV	23.95	9	477.312	22.5939	61261		P09874|PARP1_HUMAN	DB Search
ALKKRNVRL	21.6	9	366.58	6.2297	11884		P46087|NOP2_HUMAN	DB Search
ALKKRPLDV	30.72	9	520.334	12.6085	33749		ENST00000543185.6_779_3529:ENST00000345617.7_937_4044:P56524|HDAC4_HUMAN	DB Search
ALKKSINGL	20.38	9	472.299	17.5366	47930	826	Q9HCG8|CWC22_HUMAN	DB Search
ALKKVIIMI	29.81	9	522.845	62.9652	146997	15100	P53618|COPB_HUMAN	DB Search
ALKLFLREL	35.67	9	551.855	95.9219	201835	1230	ENST00000430041.6_649_2073:Q9BRR9|RHG09_HUMAN	DB Search
ALKLKALWL	30.95	9	528.349	103.301	211478		Q9BTT6|LRRC1_HUMAN:ENST00000370888.6_496_1824	DB Search
ALKLKQSL	36.03	8	450.799	25.5014	68168	12600	Q9Y3Y2|CHTOP_HUMAN	DB Search
ALKLKQSLK	26.73	9	514.846	12.5843	33440	12100	Q9Y3Y2|CHTOP_HUMAN	DB Search
ALKLKQVGV	38.53	9	478.318	33.9627	87792	1060	ENST00000331320.12_222_2354:ENST00000358747.10_495_2465:ENST00000373963.5_263_1558:ENST00000326181.11_344_2125:ENST00000307729.12_647_3493:Q2NL67|PARP6_HUMAN:ENST00000523022.6_537_875:ENST00000355303.9_654_3263:ENST00000389561.7_1331_9499:ENST00000375344.8_630_1769:ENST00000336812.5_363_2546:ENST00000340645.9_202_9903:ENST00000252590.9_67_1380:ENST00000370473.5_132_1844:ENST00000614499.4_698_2065…	DeepNovo
ALKLRVAVL	29.93	9	491.842	77.2173	172324	8900	Q7L2K0|TEDC2_HUMAN	DB Search
ALKLVITAL	30.19	9	941.64	113.874	225453		ENST00000291900.7_1135_2739:ENST00000291900.7_994_2739:Q7Z7L7|ZER1_HUMAN	DB Search
ALKNDLVEA	29.61	9	972.533	30.833	80808	475	ENST00000264202.8_138_917:P47756|CAPZB_HUMAN	DB Search
ALKNDLVEAL	40.05	10	543.313	76.0403	170683	6060	ENST00000264202.8_138_917:P47756|CAPZB_HUMAN	DB Search
ALKNRFQAV	28.77	9	523.809	19.0471	51804	3350	Q15545|TAF7_HUMAN	DB Search
ALKNRLEAL	29.36	9	514.317	30.4344	79826	6190	P83436|COG7_HUMAN	DB Search
ALKPDLVNV	32.7	9	484.791	63.6811	148402	6730	P09884|DPOLA_HUMAN	DB Search
ALKPEVDKL	38.51	9	506.805	32.9286	85424	14800	P35221|CTNA1_HUMAN	DB Search
ALKPIPPLNL	39.49	10	538.346	107.06	215608	10600	O14503|BHE40_HUMAN:ENST00000256495.4_1093_1518	DB Search
ALKPLAAAL	23.39	9	867.566	69.3219	159194	20900	ENST00000354258.4_343_2586:Q03518|TAP1_HUMAN	DB Search
ALKQKFAF	34.34	8	476.785	35.1941	90218	3980	Q6P444|MTFR2_HUMAN	DB Search
ALKQREAIL	30.36	9	521.326	21.8836	59304	2940	Q8NBU5|ATAD1_HUMAN	DB Search
ALKQRQQQL	38.8	9	556.832	7.0356	14891	5130	Q6PK04|CC137_HUMAN	DB Search
ALKRFVNLV	29.74	9	530.337	58.6867	139258	5830	Q9Y5X2|SNX8_HUMAN	DB Search
ALKRKIAA	22.35	8	435.797	4.9011	7564	2550	ENST00000440314.7_704_2674:Q9BSW2|EFC4B_HUMAN	DB Search
ALKRLILNL	22.81	9	527.356	80.9285	178895	550	Q6ZRQ5|MMS22_HUMAN	DB Search
ALKRLITGL	30.26	9	492.834	52.9943	127855	2060	Q9BQG0|MBB1A_HUMAN:ENST00000254718.9_88_4044	DB Search
ALKRSFEV	26.41	8	475.278	21.7207	58960		Q9UHD8|SEPT9_HUMAN	DB Search
ALKSEVQKL	39.97	9	508.313	18.801	51053	4810	Q86UP2|KTN1_HUMAN	DB Search
ALKSGKLVTA	43.54	10	494.314	14.2017	38515	579	O75717|WDHD1_HUMAN	DB Search
ALKSGTATA	27.78	9	819.455	3.5752	5742		Q14669|TRIPC_HUMAN:Q96JQ0|PCD16_HUMAN:Q03112|MECOM_HUMAN:P33151|CADH5_HUMAN:Q9HBB8|CDHR5_HUMAN:Q9NWB1|RFOX1_HUMAN:P55290|CAD13_HUMAN:Q9Y467|SALL2_HUMAN:Q99946|PRRT1_HUMAN:Q9UDT6|CLIP2_HUMAN:P08047|SP1_HUMAN:Q5JRA6|TGO1_HUMAN:ENST00000361545.9_385_3360:ENST00000438707.5_367_5022:Q86YC3|LRC33_HUMAN:O00268|TAF4_HUMAN:ENST00000417934.6_774_2177:Q96H72|S39AD_HUMAN:ENST00000327443.9_147_2471:ENST000004…	DeepNovo
ALKSHIMAA	44.96	9	957.518	8.4264	20216	927	P48643|TCPE_HUMAN	DB Search
ALKSLIPTL	31.51	9	955.619	107.906	216960	612	Q15397|PUM3_HUMAN	DB Search
ALKSNIVEL	31.91	9	986.587	61.3324	144123	6860	Q9BZF9|UACA_HUMAN	DB Search
ALKSRLISL	36.34	9	500.828	53.4679	128690	4460	Q9NUL7|DDX28_HUMAN	DB Search
ALKSRQEAL	23.92	9	508.301	8.4319	20295		Q9P2Q2|FRM4A_HUMAN:ENST00000357447.7_455_3526:ENST00000357447.7_1028_3526	DB Search
ALKSVLVSA	34.33	9	887.559	44.7907	110942	2270	Q14204|DYHC1_HUMAN:ENST00000360184.10_651_14057	DB Search
ALKTHLGQV	43.36	9	966.578	19.2907	52563	6260	Q96GA7|SDSL_HUMAN:ENST00000403593.9_213_1106	DB Search
ALKTKEKL	36.43	8	465.805	6.0177	11112	2290	Q9Y6I3|EPN1_HUMAN	DB Search
ALKTRVQL	27.24	8	464.8	24.9497	66664	5310	Q9BY89|K1671_HUMAN:ENST00000637069.1_925_1509	DB Search
ALKVIHEL	25.14	8	461.787	40.2115	101390	356	Q02880|TOP2B_HUMAN	DB Search
ALKVKLEM	34.63	8	474.283	24.6336	66235	4670	Q9Y448|SKAP_HUMAN:ENST00000249776.12_350_1063	DB Search
ALKVKYEEL	30.44	9	546.819	39.1476	98895	2980	Q01850|CDR2_HUMAN	DB Search
ALKVNHSL	25.66	8	441.265	15.3477	42022	1320	O75864|PPR37_HUMAN	DB Search
ALKVRQADI	30.97	9	507.306	21.4509	58163	437	Q8NBF6|AVL9_HUMAN	DB Search
ALKVSVQSL	25.66	9	472.79	61.1892	143858	771	Q32MH5|ATOSA_HUMAN	DB Search
ALKYSKTL	39.23	8	462.282	15.8141	43081	5170	Q9UHB7|AFF4_HUMAN	DB Search
ALLAAPGAA	28.37	9	754.445	52.0581	125589	1860	P08887|IL6RA_HUMAN	DB Search
ALLAYTLGV	27.99	9	920.549	115.097	228582	6340	Q5VTE0|EF1A3_HUMAN:Q05639|EF1A2_HUMAN:P68104|EF1A1_HUMAN	DB Search
ALLDKLYAL	32.27	9	510.31	113.139	223684	1930	Q9NV31|IMP3_HUMAN	DB Search
ALLDRIVSV	32.18	9	493.304	97.092	203897	5840	Q92621|NU205_HUMAN:ENST00000285968.11_560_6064	DB Search
ALLDVTPNAV	37.6	10	1012.57	94.4937	199937	244	Q07157|ZO1_HUMAN	DB Search
ALLEGLTVV	30.18	9	914.557	115.62	230029		P61923|COPZ1_HUMAN	DB Search
ALLEKAQAL	29.49	9	478.791	48.4819	118673	1610	ENST00000319380.12_477_3887:Q9C0C9|UBE2O_HUMAN	DB Search
ALLEQATTV	34.35	9	945.527	55.3922	132912	2090		DeepNovo
ALLERAKSL	30.29	9	500.81	31.189	81314	4450	Q96T58|MINT_HUMAN	DB Search
ALLERGYSL	36.51	9	511.288	61.4721	144567	5620	P34897|GLYM_HUMAN:ENST00000328923.8_234_1580	DB Search
ALLESPLSA	40.14	9	900.504	87.5712	189495		Q96TC7|RMD3_HUMAN:ENST00000260385.10_1456_2478	DB Search
ALLGGLVNV	30.82	9	855.536	115.577	229837	963	Q8N4S7|PAQR4_HUMAN	DB Search
ALLGILQHV	25.04	9	482.302	113.429	224308	299	Q8IVD9|NUDC3_HUMAN	DB Search
ALLGRALEL	19	9	478.298	96.9407	203441	363	Q9BTW9|TBCD_HUMAN:Q96JG8|MAGD4_HUMAN:Q8IXI2|MIRO1_HUMAN:Q9BRB3|PIGQ_HUMAN:O60422|ONEC3_HUMAN:Q9BUB4|ADAT1_HUMAN:Q9BVC6|TM109_HUMAN:Q96F46|I17RA_HUMAN:ENST00000404049.7_783_4964:P46092|CCR10_HUMAN:A4D0S4|LAMB4_HUMAN:ENST00000227525.8_339_848:P49448|DHE4_HUMAN:Q32NB8|PGPS1_HUMAN:Q8IZF6|AGRG4_HUMAN:P27037|AVR2A_HUMAN:Q5XKE5|K2C79_HUMAN:O94880|PHF14_HUMAN:Q8TDX9|PK1L1_HUMAN:H7BZ55|CRCC2_HUMAN:Q96PX8|…	DeepNovo
ALLKKHEA	35.14	8	455.28	0.4818	542	740	ENST00000372731.8_467_7558:P02549|SPTA1_HUMAN:ENST00000372739.7_438_7544:Q13813|SPTN1_HUMAN:P12814|ACTN1_HUMAN	DB Search
ALLKKHEAL	43.16	9	511.824	11.9251	31622		ENST00000372731.8_467_7558:ENST00000372739.7_438_7544:Q13813|SPTN1_HUMAN	DB Search
ALLLKGAAL	28.48	9	435.293	79.2458	175937	254	Q9UJX3|APC7_HUMAN	DB Search
ALLPRLAGA	25.72	9	441.28	71.0682	162379			DeepNovo
ALLQRLEAL	31.86	9	513.819	95.9065	201777	41600	Q9P0R6|GSKIP_HUMAN	DB Search
ALLQRQHAL	43.22	9	525.312	21.8725	59313		Q92974|ARHG2_HUMAN:ENST00000673475.1_260_3637	DB Search
ALLRKKTL	20.5	8	314.885	14.1272	38299			DeepNovo
ALLRRLVAL	15.51	9	512.852	71.6538	163243	28700	Q9HB09|B2L12_HUMAN	DB Search
ALLSKFLSL	30.35	9	496.31	115.81	230551		P51788|CLCN2_HUMAN:ENST00000265593.9_190_2820	DB Search
ALLSRLEQI	29.75	9	521.816	86.401	187459	545	Q9UKM9|RALY_HUMAN	DB Search
ALLTVVSQV	31.84	9	929.561	102.392	210210		Q9Y5S1|TRPV2_HUMAN	DB Search
ALLVKTTL	38.27	8	858.566	65.3728	151717	9640	ENST00000376636.7_582_9665:Q96RL7|VP13A_HUMAN	DB Search
ALMAVVSGL	32.21	9	876.488	82.4125	181272	467	Q86X27|RGPS2_HUMAN	DB Search
ALMEAVSHA	41.72	9	944.45	13.7855	37331		ENST00000371917.5_768_5534:Q9Y6D5|BIG2_HUMAN	DB Search
ALMEAVSHV	32.6	9	972.491	26.6942	71004		ENST00000262215.8_522_6041:Q9Y6D6|BIG1_HUMAN	DB Search
ALMGSPQLV	34.82	9	931.492	54.4475	130527	3940	P14923|PLAK_HUMAN	DB Search
ALMPTLEAL	23.91	9	974.522	96.1789	202295	7680	Q92793|CBP_HUMAN:Q09472|EP300_HUMAN	DB Search
ALMPVLNQV	45.45	9	1000.55	74.469	168300	15700	Q5RKV6|EXOS6_HUMAN	DB Search
ALNDITSAL	35.56	9	917.496	91.0392	194693	3330		DeepNovo
ALNEHMTSL	34.82	9	1031.48	19.3722	52697	2410	O95376|ARI2_HUMAN	DB Search
ALNEIDAGV	38.25	9	901.463	52.4334	126393	12200	P16118|F261_HUMAN:Q16875|F263_HUMAN	DB Search
ALNEITESGRI	47.56	11	601.822	49.707	121009	653	ENST00000397850.6_661_2760:P05107|ITB2_HUMAN	DB Search
ALNEITESGRIGF	56.24	13	703.869	83.6322	183081	720	ENST00000397850.6_661_2760:P05107|ITB2_HUMAN	DB Search
ALNEKLVNL	39.35	9	1013.6	68.213	156798	52900	O00303|EIF3F_HUMAN:ENST00000678993.1_411_1016	DB Search
ALNELLEHV	42.99	9	519.283	89.5054	192624	5850	ENST00000314888.10_368_7777:Q9Y490|TLN1_HUMAN	Homolog
ALNELLKHI	43.31	9	525.818	79.0285	175578	620	Q6PGP7|SKI3_HUMAN	DB Search
ALNELLQHV	54.44	9	1036.58	84.6875	184465	128000	ENST00000314888.10_368_7777:Q9Y490|TLN1_HUMAN	DB Search
ALNENINQV	30.04	9	1014.52	38.5379	97835		Q9BZ23|PANK2_HUMAN	DB Search
ALNEQIARL	44.46	9	514.297	55.1753	132268	8940	O14777|NDC80_HUMAN	DB Search
ALNFQPSLI	31.09	9	1002.57	114.329	226574		O95907|MOT3_HUMAN:O15427|MOT4_HUMAN	DB Search
ALNGAIMKI	39.2	9	946.541	42.4114	105982	11000	P15428|PGDH_HUMAN	DB Search
ALNGDLVVV	23.86	9	899.521	91.2858	195256	1110	Q8IYB7|DI3L2_HUMAN	DB Search
ALNGKLYIV	41.57	9	990.598	74.2793	167592	5530	Q9Y6Y0|NS1BP_HUMAN:ENST00000367498.8_922_2463	DB Search
ALNGNITLL	24.74	9	928.548	102.135	209717	1220	P08047|SP1_HUMAN:ENST00000327443.9_147_2471	DB Search
ALNISRLTV	38.93	9	493.802	83.0511	182143	1110		DeepNovo
ALNKVGLGEA	20.66	10	971.552	44.0136	109384	615	Q8WZ42|TITIN_HUMAN	DB Search
ALNNLLHSL	25.35	9	497.779	94.738	200349		Q96Q15|SMG1_HUMAN	DB Search
ALNPAALTAL	32.15	10	954.564	110.133	219127	1040	ENST00000346528.9_599_1405:Q86U06|RBM23_HUMAN	DB Search
ALNPKLTVI	35.65	9	484.808	76.326	171145	505	Q9NWD8|TM248_HUMAN	DB Search
ALNQATSQV	53.24	9	931.486	19.1176	51918	933	Q9P2E9|RRBP1_HUMAN	DB Search
ALNQETTYV	45.44	9	1038.51	36.5609	93158	1110	Q9HCN4|GPN1_HUMAN:ENST00000264718.7_142_1185	DB Search
ALNQSIIRA	28.76	9	493.291	41.8888	104987	454	P01583|IL1A_HUMAN	DB Search
ALNQSISAL	16.27	9	916.525	62.7559	146926		Q9NYV4|CDK12_HUMAN	DB Search
ALNSGILTI	41.65	9	901.536	105.921	214299	8360	Q2QGD7|ZXDC_HUMAN	DB Search
ALNSKILSV	40.23	9	944.58	62.6375	146456	2520	Q96NW4|ANR27_HUMAN	DB Search
ALNVHHKL	31.93	8	466.278	8.9099	21898	384	Q9NZL3|ZN224_HUMAN	DB Search
ALPAFTTEI	24.46	9	962.525	107.316	216249		Q96FE7|P3IP1_HUMAN:ENST00000215912.10_184_933	DB Search
ALPARLTQV	32.37	9	484.796	52.758	127101	4550	Q76N32|CEP68_HUMAN:ENST00000377990.7_268_2430	DB Search
ALPDSMVSV	28.27	9	934.454	51.292	124235	2050	ENST00000590996.6_687_2996:ENST00000341165.10_348_3038:Q14596|NBR1_HUMAN	DB Search
ALPEDLVEV	32.01	9	984.525	101.521	209097		ENST00000398576.6_561_2270:P13797|PLST_HUMAN:ENST00000398576.6_423_2270:P13796|PLSL_HUMAN	DB Search
ALPEHSPAKT	45.5	10	1050.56	8.8495	21749		Q8NDC0|MISSL_HUMAN	DB Search
ALPESGSSL	42.39	9	860.437	35.1418	90191	547	Q9NWH2|TM242_HUMAN	DB Search
ALPHHRVIEV	27.25	10	390.896	22.556	61154	869	P69849|NOMO3_HUMAN:Q15155|NOMO1_HUMAN:Q5JPE7|NOMO2_HUMAN	DB Search
ALPNQSLTV	23.6	9	942.531	59.4821	140990	208	ENST00000040738.10_514_9291:Q8NFC6|BD1L1_HUMAN	DB Search
ALPPVLTTV	29.93	9	910.563	110.039	218891	3190	Q6PKG0|LARP1_HUMAN	DB Search
ALPRLIIRKV	14.52	10	393.601	54.9746	132051		Q06330|SUH_HUMAN	DB Search
ALPTVLVGV	28.03	9	868.548	114.823	227968		Q02809|PLOD1_HUMAN	DB Search
ALQDRVPLA	33.56	9	491.787	47.9766	117890	881	P05161|ISG15_HUMAN	DB Search
ALQEKVQAV	39.36	9	493.288	24.0967	64775	2100	ENST00000298492.6_324_1256:Q15018|ABRX2_HUMAN	DB Search
ALQEMVHQV	33.58	9	535.766	21.3447	57929	1340	ENST00000379446.10_352_2655:Q14511|CASL_HUMAN:ENST00000379446.10_172_2655	DB Search
ALQETPTSV	44.45	9	945.498	31.6344	82453	2070	P09914|IFIT1_HUMAN	DB Search
ALQQKQVSL	36.4	9	1014.59	27.7609	73527	2850	P42229|STA5A_HUMAN:P51692|STA5B_HUMAN	DB Search
ALQRTHSLL	29.09	9	519.806	22.3835	60593	2280	P34096|RNAS4_HUMAN	DB Search
ALQTDPAAV	37.68	9	885.468	34.6664	89414		Q13459|MYO9B_HUMAN	DB Search
ALRAGLTLA	18.69	9	443.277	52.8086	127298	1620	Q14249|NUCG_HUMAN	DB Search
ALRAKEEL	28.76	8	465.272	11.8491	31410		ENST00000337147.11_168_1892:P15311|EZRI_HUMAN	DB Search
ALRAKVCGA	45.24	9	444.757	10.4197	26737	8120	P78504|JAG1_HUMAN	DB Search
ALRAKVCGCSG	54.37	11	532.768	6.989	14772		P78504|JAG1_HUMAN	Homolog
ALRAKVCGSC	47.2	10	504.259	7.4939	16554	43100		DeepNovo
ALRAQLHQL	29.4	9	350.546	28.7442	75872		Q13488|VPP3_HUMAN	DB Search
ALRDALDQA	38.73	9	486.761	27.4534	72844		ENST00000361545.9_385_3360:Q9UDT6|CLIP2_HUMAN	DB Search
ALRDAVAKA	21.07	9	457.771	11.8491	31374		Q63HN8|RN213_HUMAN	DB Search
ALRDEMRAL	32.63	9	364.195	14.355	38878		Q9H299|SH3L3_HUMAN	DB Search
ALRDGVLEA	15.61	9	472.262	28.7231	75391	15200	O43242|PSMD3_HUMAN	DB Search
ALRDKVRGL	29.69	9	343.217	16.9368	46250		Q5TZA2|CROCC_HUMAN	DB Search
ALRDQIPEL	34.95	9	527.797	70.1952	160824	6830	ENST00000377970.6_856_1872:P01106|MYC_HUMAN	DB Search
ALREEVQSL	35.38	9	522.788	37.396	95281	19900	Q14980|NUMA1_HUMAN	DB Search
ALREFLQEL	16.44	9	559.813	101.999	209694	606	Q5TZA2|CROCC_HUMAN	DB Search
ALREKKFST	42.83	9	540.315	7.1029	15257		P41240|CSK_HUMAN:ENST00000220003.13_967_2079	DB Search
ALREKLHQA	52.97	9	533.313	6.7589	13827	4620	Q9UPN3|MACF1_HUMAN	DB Search
ALREKTLAL	23.49	9	507.819	32.7304	85183		Q8IVF6|AN18A_HUMAN:A2A2Z9|AN18B_HUMAN	DB Search
ALREKTSL	29.67	8	459.272	10.153	25897	45100	O75330|HMMR_HUMAN	DB Search
ALRELVAEA	20.04	9	486.277	44.0154	109263	8910	ENST00000176763.10_603_3086:O94804|STK10_HUMAN	DB Search
ALRETVRKL	41.69	9	362.564	13.3525	35881	8480	Q9UGL1|KDM5B_HUMAN	DB Search
ALRIKKTI	21.71	8	314.885	14.0892	38174	3620	Q8NER5|ACV1C_HUMAN	DB Search
ALRIKKTL	21.71	8	314.885	14.0892	38174	3620	ENST00000374994.9_301_1602:Q04771|ACVR1_HUMAN:P36897|TGFR1_HUMAN:P37023|ACVL1_HUMAN:P36896|ACV1B_HUMAN:ENST00000388922.9_240_1706:P36894|BMR1A_HUMAN	DB Search
ALRKALTHL	29.08	9	511.828	15.6914	42791	661	O94776|MTA2_HUMAN	DB Search
ALRKQVREL	35.71	9	371.566	9.0424	22331	593	Q9H257|CARD9_HUMAN	DB Search
ALRKTLADL	30.47	9	500.811	32.4495	84352	683	P14550|AK1A1_HUMAN	DB Search
ALRLHQRL	33.75	8	336.211	14.279	38672		P57088|TMM33_HUMAN	DB Search
ALRLKQRL	19.02	8	333.225	15.608	42626		O95714|HERC2_HUMAN:ENST00000261609.13_251_14638	DB Search
ALRPSVVSI	29.17	9	471.291	61.9757	145444	2980	Q92616|GCN1_HUMAN	DB Search
ALRQNLHEI	29.42	9	547.31	21.385	57907	1320	Q8NEY8|PPHLN_HUMAN	DB Search
ALRSKLVRL	24.77	9	352.573	25.3275	67880		Q9HB09|B2L12_HUMAN	DB Search
ALRSKYEAL	31.89	9	525.802	18.6073	50735		ENST00000343242.9_539_709:O60675|MAFK_HUMAN:O15525|MAFG_HUMAN	DB Search
ALRSNLRTV	25.84	9	515.312	15.6931	42700	2400	Q86U38|NOP9_HUMAN	DB Search
ALRSQLPTL	26.41	9	499.804	64.9867	150769	13400	P46937|YAP1_HUMAN	DB Search
[truncated: 33,437 more rows]

## Sheet: D18_P20201201lin_S50_immunopep
	Peptide	Length	Type	Found By
1	FLYPFLSHL	9	Canonical	DB Search
2	YRNSYEIEY	9	Canonical	DB Search
3	NLKLKLHSF	9	Canonical	DB Search
4	ALSDHHIYL	9	Canonical	DB Search
5	TLKIRAEVL	9	Canonical	DB Search
6	YVLLKALAL	9	Canonical	DB Search
7	VLMIKALEL	9	Canonical	DB Search
8	KEESVESSL	9	Canonical	DB Search
9	VLKGKKLSL	9	Canonical	DB Search
10	YLIELIDRV	9	Canonical	DB Search
11	FLSELQYYL	9	Canonical	DB Search
12	SVASTITGV	9	Canonical	DB Search
13	GEISEKAKL	9	Canonical	DB Search
14	EEDHVDLSL	9	Canonical	DB Search
15	AEHIESRTL	9	Canonical	DB Search
16	SIIGRLLEV	9	Canonical	DB Search
17	YIGEVLVSV	9	Canonical	DB Search
18	YLLPAIVHI	9	Canonical	DB Search
19	ALNEQIARL	9	Canonical	DB Search
20	LSSPVTKSF	9	Canonical	DB Search
21	AIIDGVESV	9	Canonical	DB Search
22	YTMKEVLFY	9	Canonical	DB Search
23	TMLARLASA	9	Canonical	DB Search
24	SLAQYNPKL	9	Canonical	DB Search
25	YLNKEIEEA	9	Canonical	DB Search
26	KLGLKPLEV	9	Canonical	DB Search
27	SQFGGGSQY	9	Canonical	DB Search
28	FAYEGPMYL	9	Canonical	DB Search
29	EVFEHTVLY	9	Canonical	DB Search
30	EVVDFSSHY	9	Canonical	DB Search
31	FAVGSFHTL	9	Canonical	DB Search
32	YLNDLIHSV	9	Canonical	DB Search
33	DVIERVIQY	9	Canonical	DB Search
34	EIAQVIASY	9	Canonical	DB Search
35	ETATIISQY	9	Canonical	DB Search
36	ETFQTITSY	9	Canonical	DB Search
37	ETVGKFIQY	9	Canonical	DB Search
38	EVFDFSTYY	9	Canonical	DB Search
39	EVFGYLAKY	9	Canonical	DB Search
40	EVVDILLNY	9	Canonical	DB Search
41	YAAGVHSVL	9	Canonical	DB Search
42	EVVELLIKY	9	Canonical	DB Search
43	EVVENLLNY	9	Canonical	DB Search
44	EVYEHINSM	9	Canonical	DB Search
45	FADGHVLEL	9	Canonical	DB Search
46	FAYPAIRYL	9	Canonical	DB Search
47	FSSPSFQTL	9	Canonical	DB Search
48	YAAEIASAL	9	Canonical	DB Search
49	ALSDSIHTV	9	Canonical	DB Search
50	EIIKIIGKY	9	Canonical	DB Search
51	ETIAKLIKY	9	Canonical	DB Search
52	ETIDLGALY	9	Canonical	DB Search
53	EVIKNFIQY	9	Canonical	DB Search
54	FAALHGPAL	9	Canonical	DB Search
55	FLMDFIHQV	9	Canonical	DB Search
56	MAFDPTSTL	9	Canonical	DB Search
57	YAAPHFFHL	9	Canonical	DB Search
58	ETVNVITLY	9	Canonical	DB Search
59	EVNEWFTKY	9	Canonical	DB Search
60	EVTELLARY	9	Canonical	DB Search
61	EVVDFLYQY	9	Canonical	DB Search
62	EVVDVTWRY	9	Canonical	DB Search
63	ILKDGIHNV	9	Canonical	DB Search
64	QVAEIVSKY	9	Canonical	DB Search
65	ALKDPVHTV	9	Canonical	DB Search
66	DVPDHIIAY	9	Canonical	DB Search
67	EIAGHIMEF	9	Canonical	DB Search
68	ETASVLVNY	9	Canonical	DB Search
69	EVFNNIIQY	9	Canonical	DB Search
70	EVVDYSEQY	9	Canonical	DB Search
71	EVYDDFLHY	9	Canonical	DB Search
72	HLKDILTSV	9	Canonical	DB Search
73	LAYEPFSTL	9	Canonical	DB Search
74	NIKQKFVAL	9	Canonical	DB Search
75	SVADIIANY	9	Canonical	DB Search
76	YTADPYHAL	9	Canonical	DB Search
77	ELKEKYISL	9	Canonical	DB Search
78	ETISTLNLY	9	Canonical	DB Search
79	EVAKFLSFY	9	Canonical	DB Search
80	EVFAILNKY	9	Canonical	DB Search
81	EVTEIISQF	9	Canonical	DB Search
82	LAIAPSHTL	9	Canonical	DB Search
83	SLADFMQEV	9	Canonical	DB Search
84	YLKDLIEEV	9	Canonical	DB Search
85	DTITILAQY	9	Canonical	DB Search
86	EIFQHLMAY	9	Canonical	DB Search
87	EIKDILIQY	9	Canonical	DB Search
88	EVISTLHYF	9	Canonical	DB Search
89	FAQEAISVL	9	Canonical	DB Search
90	KLKDVLLQV	9	Canonical	DB Search
91	KLKEILLQV	9	Canonical	DB Search
92	YVAEILPKY	9	Canonical	DB Search
93	ALANHLIKV	9	Canonical	DB Search
94	ALKPDLVNV	9	Canonical	DB Search
95	EIADIKSKY	9	Canonical	DB Search
96	ETIAHILSM	9	Canonical	DB Search
97	ETISLIIHY	9	Canonical	DB Search
98	ETVRVLMSY	9	Canonical	DB Search
99	EVASNITSF	9	Canonical	DB Search
100	EVIQNMTEF	9	Canonical	DB Search
101	EVSEIKSSY	9	Canonical	DB Search
102	FASHTGSSL	9	Canonical	DB Search
103	RLHEVLTEV	9	Canonical	DB Search
104	SLAELVHAV	9	Canonical	DB Search
105	TLADLVHHV	9	Canonical	DB Search
106	TLKDTITSV	9	Canonical	DB Search
107	TLKMKFLSL	9	Canonical	DB Search
108	YLSDNVHLV	9	Canonical	DB Search
109	DTVSTFTSY	9	Canonical	DB Search
110	EAVDLVSEY	9	Canonical	DB Search
111	EVQEIVSVY	9	Canonical	DB Search
112	FANNVQLSL	9	Canonical	DB Search
113	IAVDVTSAL	9	Canonical	DB Search
114	SLKVRPVAL	9	Canonical	DB Search
115	TLKVRVSSL	9	Canonical	DB Search
116	VLAETLTQV	9	Canonical	DB Search
117	ALAPVTIEV	9	Canonical	DB Search
118	EIYSYVSKY	9	Canonical	DB Search
119	ETKEEVLQY	9	Canonical	DB Search
120	ETVEHHTEF	9	Canonical	DB Search
121	EVFDKTYQF	9	Canonical	DB Search
122	FALGAGTAL	9	Canonical	DB Search
123	FASEVSNVL	9	Canonical	DB Search
124	FLKDLVASV	9	Canonical	DB Search
125	TAYDNFVEL	9	Canonical	DB Search
126	TLKDIVQTV	9	Canonical	DB Search
127	ALKEKIHEL	9	Canonical	DB Search
128	EVMPLLLAY	9	Canonical	DB Search
129	EVSPIFTQF	9	Canonical	DB Search
130	EVSTLVSKY	9	Canonical	DB Search
131	FAQEALTVL	9	Canonical	DB Search
132	HTVGLIVQY	9	Canonical	DB Search
133	ILNPEVVTV	9	Canonical	DB Search
134	KLMDHIYAV	9	Canonical	DB Search
135	LMVDHVTEV	9	Canonical	DB Search
136	SLKEIVINV	9	Canonical	DB Search
137	ALATLIHQV	9	Canonical	DB Search
138	DVAGIIADY	9	Canonical	DB Search
139	DVKDYIQEY	9	Canonical	DB Search
140	DVSDLLHQY	9	Canonical	DB Search
141	EAVDSIFSY	9	Canonical	DB Search
142	EIKQIVSEY	9	Canonical	DB Search
143	EVIEKLFAM	9	Canonical	DB Search
144	EVPQTVGKY	9	Canonical	DB Search
145	EVSPVFTQF	9	Canonical	DB Search
146	FAFITSSSL	9	Canonical	DB Search
147	FVKTKVWSL	9	Canonical	DB Search
148	ILKEHITQL	9	Canonical	DB Search
149	LADPVFRTL	9	Canonical	DB Search
150	VASEVSTSL	9	Canonical	DB Search
151	AAVDPGTEL	9	Canonical	DB Search
152	ALKKHLTSV	9	Canonical	DB Search
153	DIKSKTYSL	9	Canonical	DB Search
154	DVAKGILQY	9	Canonical	DB Search
155	DVAQGILSY	9	Canonical	DB Search
156	EVAPDFFEY	9	Canonical	DB Search
157	EVFETIIHSY	10	Canonical	DB Search
158	FLKERVINL	9	Canonical	DB Search
159	FLKGFLTEV	9	Canonical	DB Search
160	TAIESTPTL	9	Canonical	DB Search
161	TMADQIVTV	9	Canonical	DB Search
162	AEIEQTITL	9	Canonical	DB Search
163	ALHDHLATI	9	Canonical	DB Search
164	ALSGHVSTV	9	Canonical	DB Search
165	ETPDYLLKY	9	Canonical	DB Search
166	EVTDFAGQY	9	Canonical	DB Search
167	FALPILNAL	9	Canonical	DB Search
168	LANPTTSAL	9	Canonical	DB Search
169	SEAEIFTTL	9	Canonical	DB Search
170	SEIEGIQSL	9	Canonical	DB Search
171	YRHSLFHSY	9	Canonical	DB Search
172	AEIDSIHQL	9	Canonical	DB Search
173	EIISFGSGY	9	Canonical	DB Search
174	EVAAFSNGY	9	Canonical	DB Search
175	FAIDIGGSL	9	Canonical	DB Search
176	FTAPATVSL	9	Canonical	DB Search
177	TTIDIGVKY	9	Canonical	DB Search
178	VAISSSTTL	9	Canonical	DB Search
179	ALKEKVTSL	9	Canonical	DB Search
180	DTIEITGTF	9	Canonical	DB Search
181	DTKEGILQY	9	Canonical	DB Search
182	EIIAGILAY	9	Canonical	DB Search
183	EVAKLAVKY	9	Canonical	DB Search
184	FRPDEPYYY	9	Canonical	DB Search
185	SESPIVVVL	9	Canonical	DB Search
186	ELKTRINVL	9	Canonical	DB Search
187	ETRDFIDAY	9	Canonical	DB Search
188	EVFPLAMNY	9	Canonical	DB Search
189	FAVISRHSL	9	Canonical	DB Search
190	GEFSEPVTL	9	Canonical	DB Search
191	SAIGYIHSL	9	Canonical	DB Search
192	TLMERTVSL	9	Canonical	DB Search
193	YLKEAVTTL	9	Canonical	DB Search
194	YYTDFVMEL	9	Canonical	DB Search
195	DVAYIIHLY	9	Canonical	DB Search
196	EIISTVTSF	9	Canonical	DB Search
197	EVIPYTPAM	9	Canonical	DB Search
198	FIAPTGHSL	9	Canonical	DB Search
199	HTAEYLTYY	9	Canonical	DB Search
200	LLKTKSLSL	9	Canonical	DB Search
201	SVVDLINHY	9	Canonical	DB Search
202	YVTEIITYY	9	Canonical	DB Search
203	AAVDRTTEL	9	Canonical	DB Search
204	DLKTKVLVL	9	Canonical	DB Search
205	EIKEFAAGY	9	Canonical	DB Search
206	EIKQKFSEL	9	Canonical	DB Search
207	EVIRAFYSY	9	Canonical	DB Search
208	EVQDIVEKY	9	Canonical	DB Search
209	FSITPLSEL	9	Canonical	DB Search
210	QVVDYLTQY	9	Canonical	DB Search
211	SLAEFVQSL	9	Canonical	DB Search
212	SVVELINHY	9	Canonical	DB Search
213	VRTPYTMSY	9	Canonical	DB Search
214	AIKEILTQV	9	Canonical	DB Search
215	EVATFYTMY	9	Canonical	DB Search
216	EVFTEILNY	9	Canonical	DB Search
217	EVTDLLASF	9	Canonical	DB Search
218	FAEGFVRAL	9	Canonical	DB Search
219	FLVEHVLTL	9	Canonical	DB Search
220	FYADHPFIF	9	Canonical	DB Search
221	NLKEKIKEL	9	Canonical	DB Search
222	SLIGHLQTL	9	Canonical	DB Search
223	TAIPISMVL	9	Canonical	DB Search
224	AEIDTFVSL	9	Canonical	DB Search
225	DVFTHVLYY	9	Canonical	DB Search
226	QLHIKVTSL	9	Canonical	DB Search
227	SEVDINTTL	9	Canonical	DB Search
228	SLFSHLTKL	9	Canonical	DB Search
229	SLSDHIVLL	9	Canonical	DB Search
230	VLMDHILNL	9	Canonical	DB Search
231	DVIRLIMQY	9	Canonical	DB Search
232	EITQYIQSY	9	Canonical	DB Search
233	GEVDPKVAL	9	Canonical	DB Search
234	KEIEFGTSL	9	Canonical	DB Search
235	NLKERILIL	9	Canonical	DB Search
236	SPYLRPLTL	9	Canonical	DB Search
237	YLKDFFSNV	9	Canonical	DB Search
238	EVVAFIQHF	9	Canonical	DB Search
239	EVVLKIFSY	9	Canonical	DB Search
240	LLKHKSLSL	9	Canonical	DB Search
241	SAIDRIFTL	9	Canonical	DB Search
242	YSSPLFRSL	9	Canonical	DB Search
243	YYLDWIHHY	9	Canonical	DB Search
244	YYTEFPTVL	9	Canonical	DB Search
245	ALVESLITV	9	Canonical	DB Search
246	EAITAIMKY	9	Canonical	DB Search
247	ELKQKIHSI	9	Canonical	DB Search
248	EVIEYSAVF	9	Canonical	DB Search
249	GEIDHVHIL	9	Canonical	DB Search
250	NPNLRIISL	9	Canonical	DB Search
251	SLTGHISTV	9	Canonical	DB Search
252	ALSGHLETV	9	Canonical	DB Search
253	EIKEVILEF	9	Canonical	DB Search
254	FAAGMASAL	9	Canonical	DB Search
255	HVASIISSF	9	Canonical	DB Search
256	YLKDYLTRL	9	Canonical	DB Search
257	YLPELLQTV	9	Canonical	DB Search
258	EAISYYSKY	9	Canonical	DB Search
259	ELIEALLKY	9	Canonical	DB Search
260	ELLKRLIAL	9	Canonical	DB Search
261	ETAFDILQY	9	Canonical	DB Search
262	FLYPFPLAL	9	Canonical	DB Search
263	FTAEFSSRY	9	Canonical	DB Search
264	HLNLRKIAL	9	Canonical	DB Search
265	SAHTHTLSL	9	Canonical	DB Search
266	VYPEYVIQY	9	Canonical	DB Search
267	WVKEKVVAL	9	Canonical	DB Search
268	DIKPYIAEY	9	Canonical	DB Search
269	DVYNHFLLY	9	Canonical	DB Search
270	ELKEKFTAF	9	Canonical	DB Search
271	EVVQEILQF	9	Canonical	DB Search
272	SIIDVYHKY	9	Canonical	DB Search
273	EAADFATNY	9	Canonical	DB Search
274	ELIPLVTTY	9	Canonical	DB Search
275	ELQEKFLSL	9	Canonical	DB Search
276	EVAYTVFQY	9	Canonical	DB Search
277	EVNKFQMAY	9	Canonical	DB Search
278	EVRAIFTGY	9	Canonical	DB Search
279	EVTAIIASF	9	Canonical	DB Search
280	FLQVRKYSL	9	Canonical	DB Search
281	HIHLRIHEL	9	Canonical	DB Search
282	SAHSHFISL	9	Canonical	DB Search
283	SEAPATVEL	9	Canonical	DB Search
284	TLAEHIIEA	9	Canonical	DB Search
285	DAHLRPTSL	9	Canonical	DB Search
286	DLKPKVYNL	9	Canonical	DB Search
287	EIIRFLTNY	9	Canonical	DB Search
288	ELKVKNLEL	9	Canonical	DB Search
289	EVMDVFLRF	9	Canonical	DB Search
290	MLSPFISSV	9	Canonical	DB Search
291	SEIEDVNTL	9	Canonical	DB Search
292	ALKEYIHFL	9	Canonical	DB Search
293	EGKPRILSL	9	Canonical	DB Search
294	EVGDFIQRY	9	Canonical	DB Search
295	EVIRILSTM	9	Canonical	DB Search
296	FAVGVGEAL	9	Canonical	DB Search
297	KEIEQLIEL	9	Canonical	DB Search
298	SAIGYLHSL	9	Canonical	DB Search
299	SLANNVTSV	9	Canonical	DB Search
300	TMKSRYMEL	9	Canonical	DB Search
301	ALSEQILMV	9	Canonical	DB Search
302	DVISLVDKY	9	Canonical	DB Search
303	EIIEAIYKM	9	Canonical	DB Search
304	EVKEIIETM	9	Canonical	DB Search
305	EVKFRIVTL	9	Canonical	DB Search
306	EVLPINTQY	9	Canonical	DB Search
307	EVYFLATQY	9	Canonical	DB Search
308	FLSESVLAV	9	Canonical	DB Search
309	LPHNRLVSL	9	Canonical	DB Search
310	SLKKKELTL	9	Canonical	DB Search
311	YLKDIVENL	9	Canonical	DB Search
312	AEDPLVQSL	9	Canonical	DB Search
313	AELPIIVVL	9	Canonical	DB Search
314	EIKEKLLQL	9	Canonical	DB Search
315	ETVSLTTYF	9	Canonical	DB Search
316	EVAGFSYFY	9	Canonical	DB Search
317	FAVEYFTRL	9	Canonical	DB Search
318	FAVNMFRTL	9	Canonical	DB Search
319	ILKEKWSAL	9	Canonical	DB Search
320	NLHLKFLAL	9	Canonical	DB Search
321	NSKLRTLSL	9	Canonical	DB Search
322	SLNLRHLAL	9	Canonical	DB Search
323	YVIDTSLLY	9	Canonical	DB Search
324	ALFQHITAL	9	Canonical	DB Search
325	DAKGRTVSL	9	Canonical	DB Search
326	EIKSKMLAL	9	Canonical	DB Search
327	ELKTKISAM	9	Canonical	DB Search
328	ELNPKILAL	9	Canonical	DB Search
329	GEAEYVVAL	9	Canonical	DB Search
330	SLASFIPAV	9	Canonical	DB Search
331	SLNTGIITV	9	Canonical	DB Search
332	TFKEKVTSL	9	Canonical	DB Search
333	ETSDILHRM	9	Canonical	DB Search
334	EVADTHLFF	9	Canonical	DB Search
335	FSSEVTAAL	9	Canonical	DB Search
336	FSVSTFREL	9	Canonical	DB Search
337	HVIQVVIGY	9	Canonical	DB Search
338	NAKIKNVAL	9	Canonical	DB Search
339	SAYEFYHAL	9	Canonical	DB Search
340	SEIETNTEL	9	Canonical	DB Search
341	TLADVLYHV	9	Canonical	DB Search
342	TYPPAIVVY	9	Canonical	DB Search
343	DIHHKVLSL	9	Canonical	DB Search
344	EVIGTAIAF	9	Canonical	DB Search
345	YLITHPLAV	9	Canonical	DB Search
346	EVNAVVLLY	9	Canonical	DB Search
347	FLATVVTQL	9	Canonical	DB Search
348	KEASVHIQL	9	Canonical	DB Search
349	SEFEKEIEL	9	Canonical	DB Search
350	SLNELQTTV	9	Canonical	DB Search
351	VMKEYLTKV	9	Canonical	DB Search
352	EAADLSLGY	9	Canonical	DB Search
353	EAIGIISKM	9	Canonical	DB Search
354	EIKETLLSF	9	Canonical	DB Search
355	EVARTSLLY	9	Canonical	DB Search
356	SLKEKIYRL	9	Canonical	DB Search
357	TGKIRVQSL	9	Canonical	DB Search
358	TLKLKYAEL	9	Canonical	DB Search
359	YRNDYATML	9	Canonical	DB Search
360	DVVQIVSGF	9	Canonical	DB Search
361	ESKEKVVSL	9	Canonical	DB Search
362	EVSSISSKF	9	Canonical	DB Search
363	FSVASPLTL	9	Canonical	DB Search
364	KEEETSVTL	9	Canonical	DB Search
365	SEAKGLVTL	9	Canonical	DB Search
366	DTTGTYTQY	9	Canonical	DB Search
367	EIKTKIKEL	9	Canonical	DB Search
368	ELKAKGLSL	9	Canonical	DB Search
369	ELKKKFSAV	9	Canonical	DB Search
370	TETEPPVAL	9	Canonical	DB Search
371	AEDTPVVQL	9	Canonical	DB Search
372	ALATHILSL	9	Canonical	DB Search
373	ALKSRLISL	9	Canonical	DB Search
374	DVTSILLTY	9	Canonical	DB Search
375	ELKDKLTEL	9	Canonical	DB Search
376	FAMIVSSAL	9	Canonical	DB Search
377	FATYPAPYL	9	Canonical	DB Search
378	SEAEEHHQL	9	Canonical	DB Search
379	SEQEVATSL	9	Canonical	DB Search
380	ALKDFVASI	9	Canonical	DB Search
381	DVQKKLMSL	9	Canonical	DB Search
382	EVAAVLLHF	9	Canonical	DB Search
383	KEIKEVIEL	9	Canonical	DB Search
384	QLKNKLITL	9	Canonical	DB Search
385	SAVGHVFSL	9	Canonical	DB Search
386	SLAQYLINV	9	Canonical	DB Search
387	YMKDLISYL	9	Canonical	DB Search
388	DIKLKLTHL	9	Canonical	DB Search
389	DVKAKLHEL	9	Canonical	DB Search
390	ETTSTTLRY	9	Canonical	DB Search
391	SEEQPVVTL	9	Canonical	DB Search
392	SLASLLVSV	9	Canonical	DB Search
393	TETEIVTSL	9	Canonical	DB Search
394	VYVDLIHSY	9	Canonical	DB Search
395	AEGPPIVTL	9	Canonical	DB Search
396	EVKTKLFSL	9	Canonical	DB Search
397	EVPNTVHQF	9	Canonical	DB Search
398	ELKVKLQEM	9	Canonical	DB Search
399	EVTAVVLLY	9	Canonical	DB Search
400	KLKEKTYSL	9	Canonical	DB Search
401	NLKLKLHTF	9	Canonical	DB Search
402	SAYAGFLAL	9	Canonical	DB Search
403	SEIEEQYVL	9	Canonical	DB Search
404	SVIPHILKM	9	Canonical	DB Search
405	TLNIKPVSL	9	Canonical	DB Search
406	YKFDFPVSY	9	Canonical	DB Search
407	AEEPPTPAL	9	Canonical	DB Search
408	ALAEITEMV	9	Canonical	DB Search
409	DTPPIVSQF	9	Canonical	DB Search
410	ETAGYFFLY	9	Canonical	DB Search
411	KESEVFYEL	9	Canonical	DB Search
412	SLIDTIDTV	9	Canonical	DB Search
413	SLKKKLTML	9	Canonical	DB Search
414	TAVGHALVL	9	Canonical	DB Search
415	TESQVVITL	9	Canonical	DB Search
416	AEHADTVQL	9	Canonical	DB Search
417	AESHIILVL	9	Canonical	DB Search
418	DLIQVVHEY	9	Canonical	DB Search
419	EITEVALEY	9	Canonical	DB Search
420	EVIQDLTNM	9	Canonical	DB Search
421	EVLGLILRY	9	Canonical	DB Search
422	SEEPGHFSL	9	Canonical	DB Search
423	SLKKYLESV	9	Canonical	DB Search
424	TEIEDSHTL	9	Canonical	DB Search
425	AEMLHNVTL	9	Canonical	DB Search
426	GEVDSEVEL	9	Canonical	DB Search
427	KLKERILQL	9	Canonical	DB Search
428	YLKEFIHIL	9	Canonical	DB Search
429	DIPDYLLQY	9	Canonical	DB Search
430	DVARLVLGY	9	Canonical	DB Search
431	EIKFKVETL	9	Canonical	DB Search
432	GEEETVTTL	9	Canonical	DB Search
433	HLKDVLTTI	9	Canonical	DB Search
434	ILKAKVVTV	9	Canonical	DB Search
435	SEVIGPVSL	9	Canonical	DB Search
436	HETPVEVEL	9	Canonical	DB Search
437	VYPQYVIEY	9	Canonical	DB Search
438	YASVVIVSL	9	Canonical	DB Search
439	AEDPVFTIL	9	Canonical	DB Search
440	AYFPYFITY	9	Canonical	DB Search
441	DMKIKVTDL	9	Canonical	DB Search
442	ETARFQPGY	9	Canonical	DB Search
443	SEIEPNVFL	9	Canonical	DB Search
444	TETESVVSL	9	Canonical	DB Search
445	TLMIKTITL	9	Canonical	DB Search
446	VLKEKLIYL	9	Canonical	DB Search
447	WIKEKIYVL	9	Canonical	DB Search
448	AEVKERVTL	9	Canonical	DB Search
449	ALYTVIETV	9	Canonical	DB Search
450	DLKKQLVTL	9	Canonical	DB Search
451	ELKSHILEL	9	Canonical	DB Search
452	QLKIKEVTL	9	Canonical	DB Search
453	SAAFPGASL	9	Canonical	DB Search
454	ETIETINQL	9	Canonical	DB Search
455	EVNKTGTQY	9	Canonical	DB Search
456	LLKSKLLVL	9	Canonical	DB Search
457	QLKTKVVHL	9	Canonical	DB Search
458	SEDEVKLAL	9	Canonical	DB Search
459	SLSKITTTV	9	Canonical	DB Search
460	YETEVEVSL	9	Canonical	DB Search
461	ELQAKILSL	9	Canonical	DB Search
462	VSMPVFQSL	9	Canonical	DB Search
463	AEIAEKETL	9	Canonical	DB Search
464	DTIGYLLTRY	10	Canonical	DB Search
465	NLKEKIALL	9	Canonical	DB Search
466	RELEEKIKL	9	Canonical	DB Search
467	SETPFHFTL	9	Canonical	DB Search
468	DVVIFTTGY	9	Canonical	DB Search
469	SEDPVMTAL	9	Canonical	DB Search
470	SEFEENTNL	9	Canonical	DB Search
471	ALASHILTA	9	Canonical	DB Search
472	DGKIKLTTL	9	Canonical	DB Search
473	ELLQKVITL	9	Canonical	DB Search
474	FQKLKLLSL	9	Canonical	DB Search
475	HETEEAITL	9	Canonical	DB Search
476	SEAEVEQLL	9	Canonical	DB Search
477	EIKERIDTL	9	Canonical	DB Search
478	FAEEVGAAL	9	Canonical	DB Search
479	GEIGTKTTL	9	Canonical	DB Search
480	YVYEYLLHV	9	Canonical	DB Search
481	DLKEKVSLL	9	Canonical	DB Search
482	ETIVIINKF	9	Canonical	DB Search
483	EVKSHLLDY	9	Canonical	DB Search
484	KEDQILVSL	9	Canonical	DB Search
485	SEHELDVAL	9	Canonical	DB Search
486	SLKETIEEL	9	Canonical	DB Search
487	TLSDIVVTL	9	Canonical	DB Search
488	TPHARIIEL	9	Canonical	DB Search
489	YEDFHIVKL	9	Canonical	DB Search
490	YYSGLIYTY	9	Canonical	DB Search
491	AESPERVLL	9	Canonical	DB Search
492	NPQLRSVAL	9	Canonical	DB Search
493	VATGVISTL	9	Canonical	DB Search
494	YLSGIIVTL	9	Canonical	DB Search
495	SEEEAIVVL	9	Canonical	DB Search
496	SEIVGTIKL	9	Canonical	DB Search
497	TEFSVKVSL	9	Canonical	DB Search
498	AAIPIAAVL	9	Canonical	DB Search
499	FRHEVGYVL	9	Canonical	DB Search
500	GEAEVRTLL	9	Canonical	DB Search
501	GEALGFVSL	9	Canonical	DB Search
502	KESTGVTTL	9	Canonical	DB Search
503	QYKDVPITY	9	Canonical	DB Search
504	SEEGGHVVL	9	Canonical	DB Search
505	SELPENTSL	9	Canonical	DB Search
506	AEATIVVML	9	Canonical	DB Search
507	EISSIISKM	9	Canonical	DB Search
508	GEFVEVISL	9	Canonical	DB Search
509	HESETTTSL	9	Canonical	DB Search
510	KEEDSHTTL	9	Canonical	DB Search
511	RLKELVPTL	9	Canonical	DB Search
512	EALVRTVAL	9	Canonical	DB Search
513	LPLLRSLSL	9	Canonical	DB Search
514	YTIATILHY	9	Canonical	DB Search
515	EIQKKLYTL	9	Canonical	DB Search
516	GEEAVPVAL	9	Canonical	DB Search
517	KELEEEITL	9	Canonical	DB Search
518	SLKKLILEV	9	Canonical	DB Search
519	TEVETFVSL	9	Canonical	DB Search
520	ALKDIVINA	9	Canonical	DB Search
521	EQKERFEAL	9	Canonical	DB Search
522	HAIQKLYSL	9	Canonical	DB Search
523	HEHTEPVSL	9	Canonical	DB Search
524	NVAEFVCKY	9	Canonical	DB Search
525	AAFAHFPEL	9	Canonical	DB Search
526	DLPDHLLSY	9	Canonical	DB Search
527	SEAEIRVFL	9	Canonical	DB Search
528	SEEEPSPVL	9	Canonical	DB Search
529	TTLDIITRY	9	Canonical	DB Search
530	EVAEFVQSL	9	Canonical	DB Search
531	EVKNLLYLY	9	Canonical	DB Search
532	AEAGEPTTL	9	Canonical	DB Search
533	KETEDINTL	9	Canonical	DB Search
534	LAMEVGLVL	9	Canonical	DB Search
535	NVYDFKTTY	9	Canonical	DB Search
536	SESQEGHVL	9	Canonical	DB Search
537	KEVEEISLL	9	Canonical	DB Search
538	NRFNYPFEL	9	Canonical	DB Search
539	VASSVFITL	9	Canonical	DB Search
540	KETEVFYEL	9	Canonical	DB Search
541	SEEEIMTQL	9	Canonical	DB Search
542	SEEPFVVKL	9	Canonical	DB Search
543	KIKEKVVTL	9	Canonical	DB Search
544	RETELKVHL	9	Canonical	DB Search
545	SELEDFPVL	9	Canonical	DB Search
546	SYPTTTISY	9	Canonical	DB Search
547	SELKETVEL	9	Canonical	DB Search
548	SEQEEPIEL	9	Canonical	DB Search
549	AEATEEVSL	9	Canonical	DB Search
550	DLQTRVESL	9	Canonical	DB Search
551	HEDLGHVAL	9	Canonical	DB Search
552	HLAPYLATL	9	Canonical	DB Search
553	KEDELRTVL	9	Canonical	DB Search
554	KEVEENEAL	9	Canonical	DB Search
555	TFKIKVMAL	9	Canonical	DB Search
556	ENKIKVVAL	9	Canonical	DB Search
557	KEEDGSVEL	9	Canonical	DB Search
558	KEVEELEQL	9	Canonical	DB Search
559	SEEEVKLAL	9	Canonical	DB Search
560	ALREFLQEL	9	Canonical	DB Search
561	GMKGIITAV	9	Canonical	DB Search
562	AELKEKIVL	9	Canonical	DB Search
563	EVVVVVLGY	9	Canonical	DB Search
564	FVNDYILYY	9	Canonical	DB Search
565	VLKEKLDSL	9	Canonical	DB Search
566	EVIRLIANF	9	Canonical	DB Search
567	AYPEYLITF	9	Canonical	DB Search
568	DNMPRILSL	9	Canonical	DB Search
569	QLSLRTVSL	9	Canonical	DB Search
570	SEVQGKVHL	9	Canonical	DB Search
571	AEDPNSTSL	9	Canonical	DB Search
572	EMKLRLLDL	9	Canonical	DB Search
573	EMQNKISSL	9	Canonical	DB Search
574	EVNRTGTQY	9	Canonical	DB Search
575	GESILPTTL	9	Canonical	DB Search
576	AESDTDVKL	9	Canonical	DB Search
577	QLKEKIFAI	9	Canonical	DB Search
578	EVIDFSHGL	9	Canonical	DB Search
579	SEEPFTTVL	9	Canonical	DB Search
580	GESTFFVEL	9	Canonical	DB Search
581	ELHKKLLSV	9	Canonical	DB Search
582	FLNKYILSL	9	Canonical	DB Search
583	GEDELVFTL	9	Canonical	DB Search
584	KYQDVYVEL	9	Canonical	DB Search
585	SAIFNFQSL	9	Canonical	DB Search
586	ELRIKENEL	9	Canonical	DB Search
587	EVVDLYNGM	9	Canonical	DB Search
588	SEALQTIQL	9	Canonical	DB Search
589	SEEQVQLVL	9	Canonical	DB Search
590	SLAEMIATL	9	Canonical	DB Search
591	VLIDDLTTL	9	Canonical	DB Search
592	AEQVDAVTL	9	Canonical	DB Search
593	DILKRLYEL	9	Canonical	DB Search
594	DVIEDIIGM	9	Canonical	DB Search
595	GEIINTHTL	9	Canonical	DB Search
596	QLKDFITKL	9	Canonical	DB Search
597	ALKSNIVEL	9	Canonical	DB Search
598	DVIDTLTSL	9	Canonical	DB Search
599	SYPNVFLVF	9	Canonical	DB Search
600	VAIGVALAL	9	Canonical	DB Search
601	AAVIPGLAL	9	Canonical	DB Search
602	EVSAYLTRF	9	Canonical	DB Search
603	FGKLRNIEL	9	Canonical	DB Search
604	FIKKKIEEV	9	Canonical	DB Search
605	GETIVIEEL	9	Canonical	DB Search
606	SEVEVFEYL	9	Canonical	DB Search
607	YYFFTPYVY	9	Canonical	DB Search
608	DLQTRIMEL	9	Canonical	DB Search
609	FMSEYLIEL	9	Canonical	DB Search
610	GMHETVLTV	9	Canonical	DB Search
611	VYPGYYLTF	9	Canonical	DB Search
612	ALHHRILAL	9	Canonical	DB Search
613	FAVDTGLYF	9	Canonical	DB Search
614	KEIGELTQL	9	Canonical	DB Search
615	TMYPFIVTL	9	Canonical	DB Search
616	DAFVRLIAL	9	Canonical	DB Search
617	ESKQFVARY	9	Canonical	DB Search
618	HEAVHQHTL	9	Canonical	DB Search
619	KLKDLIRLV	9	Canonical	DB Search
620	NRSQFFITF	9	Canonical	DB Search
621	EVATFFAKM	9	Canonical	DB Search
622	REALTETTL	9	Canonical	DB Search
623	SESLVYTTL	9	Canonical	DB Search
624	DVKPFVPRF	9	Canonical	DB Search
625	SEEELIHHL	9	Canonical	DB Search
626	HTYGIIYTGY	10	Canonical	DB Search
627	RESNEVVHL	9	Canonical	DB Search
628	VEEDIITEL	9	Canonical	DB Search
629	DLKKEYLAL	9	Canonical	DB Search
630	ELQTRVLEL	9	Canonical	DB Search
631	NLKLRIYFL	9	Canonical	DB Search
632	ELKHKAVML	9	Canonical	DB Search
633	ELKLSVVSL	9	Canonical	DB Search
634	NPLLRVINL	9	Canonical	DB Search
635	QLKERLEAF	9	Canonical	DB Search
636	TALPRIFSL	9	Canonical	DB Search
637	EIIRYIFAY	9	Canonical	DB Search
638	DLLEKSFSL	9	Canonical	DB Search
639	MLATRVFSL	9	Canonical	DB Search
640	AEVGTIFAL	9	Canonical	DB Search
641	ELIHRYVEL	9	Canonical	DB Search
642	FRHLIEFTY	9	Canonical	DB Search
643	TEATEVVQL	9	Canonical	DB Search
644	AEDGTMTSL	9	Canonical	DB Search
645	ELKKLYLAL	9	Canonical	DB Search
646	ELKSKVLIM	9	Canonical	DB Search
647	GESATIILL	9	Canonical	DB Search
648	KEVVHTVSL	9	Canonical	DB Search
649	ELKRQLTEL	9	Canonical	DB Search
650	AEEEATVYL	9	Canonical	DB Search
651	EALPRIVEL	9	Canonical	DB Search
652	SESVYVVSL	9	Canonical	DB Search
653	AETVVDVEL	9	Canonical	DB Search
654	QLQEKLVAL	9	Canonical	DB Search
655	GEDLEKVTL	9	Canonical	DB Search
656	DFKIKTVEL	9	Canonical	DB Search
657	AAYLRALSL	9	Canonical	DB Search
658	ELKKRLETV	9	Canonical	DB Search
659	HETPLIIYL	9	Canonical	DB Search
660	SEENITIKL	9	Canonical	DB Search
661	FISGHTSEL	9	Canonical	DB Search
662	SEFYKHIVL	9	Canonical	DB Search
663	AEEVVTVAL	9	Canonical	DB Search
664	DAAIRVWSL	9	Canonical	DB Search
665	EIKTHILLF	9	Canonical	DB Search
666	EVLSFISTM	9	Canonical	DB Search
667	KLKEYVKSL	9	Canonical	DB Search
668	AEVVTEIQL	9	Canonical	DB Search
669	EIREKLIRL	9	Canonical	DB Search
670	EVLNFLLRY	9	Canonical	DB Search
671	QLKHKLEQL	9	Canonical	DB Search
672	TLLERAFSL	9	Canonical	DB Search
673	DFKIRTIEL	9	Canonical	DB Search
674	QEEDTFHSL	9	Canonical	DB Search
675	SYPYFVIQY	9	Canonical	DB Search
676	FLKNYLTNL	9	Canonical	DB Search
677	EVTSIQLEF	9	Canonical	DB Search
678	SEDQHPTIL	9	Canonical	DB Search
679	SEVFEHTVL	9	Canonical	DB Search
680	KETPDKVEL	9	Canonical	DB Search
681	KEEDYHTAL	9	Canonical	DB Search
682	ELKAKVFLL	9	Canonical	DB Search
683	ENKLREISL	9	Canonical	DB Search
684	ETKLRLLEL	9	Canonical	DB Search
685	TLQEVLLTV	9	Canonical	DB Search
686	ELKKAFTEL	9	Canonical	DB Search
687	HLKDFVSAL	9	Canonical	DB Search
688	SEEAVQVLL	9	Canonical	DB Search
689	SEDIIVVAL	9	Canonical	DB Search
690	DVVKIYTKM	9	Canonical	DB Search
691	TEVGEKIAL	9	Canonical	DB Search
692	TLKEYLESL	9	Canonical	DB Search
693	KEIIQDVTL	9	Canonical	DB Search
694	SMKAFISKV	9	Canonical	DB Search
695	LLKEYLVTL	9	Canonical	DB Search
696	SEDTVISIL	9	Canonical	DB Search
697	KEQDIYTHL	9	Canonical	DB Search
698	STVQYISSF	9	Canonical	DB Search
699	FLVTVIHTL	9	Canonical	DB Search
700	LLKLRYLIL	9	Canonical	DB Search
701	KRPPSAFFL	9	Canonical	DB Search
702	TNMLKVVAL	9	Canonical	DB Search
703	SEVKEDVVL	9	Canonical	DB Search
704	AEDEKNTAL	9	Canonical	DB Search
705	DPYLKPYAV	9	Canonical	DB Search
706	ELREHIEKL	9	Canonical	DB Search
707	SVIDYQTHF	9	Canonical	DB Search
708	AEEDEFIIL	9	Canonical	DB Search
709	ETVTTILGM	9	Canonical	DB Search
710	MLAGFITTL	9	Canonical	DB Search
711	NEIPVEVVL	9	Canonical	DB Search
712	KEDESTEKL	9	Canonical	DB Search
713	NVIGICTHY	9	Canonical	DB Search
714	SLKKFIYAL	9	Canonical	DB Search
715	IIAEYLSYV	9	Canonical	DB Search
716	SELLTTVSL	9	Canonical	DB Search
717	AVISTILKY	9	Canonical	DB Search
718	RETVNVITL	9	Canonical	DB Search
719	YEEEQFTVL	9	Canonical	DB Search
720	AEEEIYTNL	9	Canonical	DB Search
721	ELKNKVETF	9	Canonical	DB Search
722	EVSEYSVEM	9	Canonical	DB Search
723	EVTEFISKL	9	Canonical	DB Search
724	TEDEIATIL	9	Canonical	DB Search
725	EIIDFYNFM	9	Canonical	DB Search
726	YEEDSKETL	9	Canonical	DB Search
727	TYMDIVIVL	9	Canonical	DB Search
728	EVKIKVFRL	9	Canonical	DB Search
729	ALKVKYEEL	9	Canonical	DB Search
730	ELKEKFLRV	9	Canonical	DB Search
731	KEETNIVKL	9	Canonical	DB Search
732	SYQDAAFTY	9	Canonical	DB Search
733	NLKAHVVAV	9	Canonical	DB Search
734	EAANFKLKY	9	Canonical	DB Search
735	KEDTVTEKL	9	Canonical	DB Search
736	HEDIVAVEL	9	Canonical	DB Search
737	FLTEFINYI	9	Canonical	DB Search
738	FNAQRIISL	9	Canonical	DB Search
739	GEEEAEVEL	9	Canonical	DB Search
740	DQKERVYEM	9	Canonical	DB Search
741	FYKNFAFTL	9	Canonical	DB Search
742	KEAVIKHSL	9	Canonical	DB Search
743	TGLIRPVAL	9	Canonical	DB Search
744	KEEIGNVQL	9	Canonical	DB Search
745	EVMKYITSL	9	Canonical	DB Search
746	HEDLLNITL	9	Canonical	DB Search
747	VYGPVFTVY	9	Canonical	DB Search
748	DAKIRIFDL	9	Canonical	DB Search
749	EVTSFSNRF	9	Canonical	DB Search
750	TEEELTTTL	9	Canonical	DB Search
751	ETATIITQL	9	Canonical	DB Search
752	EAIRLYLGY	9	Canonical	DB Search
753	FSFVRVISL	9	Canonical	DB Search
754	SLKQVLTAL	9	Canonical	DB Search
755	TPHLRNLAV	9	Canonical	DB Search
756	KEELNIVKL	9	Canonical	DB Search
757	AEELTNQVL	9	Canonical	DB Search
758	GEEVDVHSL	9	Canonical	DB Search
759	GEELHVEVL	9	Canonical	DB Search
760	QETEEKILL	9	Canonical	DB Search
761	QLLLKALTL	9	Canonical	DB Search
762	SPNLRLLDL	9	Canonical	DB Search
763	ELYPYIVEF	9	Canonical	DB Search
764	SEDLVSIHL	9	Canonical	DB Search
765	SEDLVAEQL	9	Canonical	DB Search
766	YLRDTLLAL	9	Canonical	DB Search
767	KELTFTTVL	9	Canonical	DB Search
768	MVKEYMIQF	9	Canonical	DB Search
769	TLKDLLFGV	9	Canonical	DB Search
770	LYHGYIYTY	9	Canonical	DB Search
771	KEDDLDVVL	9	Canonical	DB Search
772	ILKEIVEML	9	Canonical	DB Search
773	EIKKVFASL	9	Canonical	DB Search
774	GESLYAIVL	9	Canonical	DB Search
775	TLKDMLLEL	9	Canonical	DB Search
776	EVTELETQF	9	Canonical	DB Search
777	TESPESTEL	9	Canonical	DB Search
778	KLRELVETL	9	Canonical	DB Search
779	KEPEINTTL	9	Canonical	DB Search
780	SEDGDAHVL	9	Canonical	DB Search
781	EPTIRALAL	9	Canonical	DB Search
782	ETKDYMNQL	9	Canonical	DB Search
783	QEDEKATVL	9	Canonical	DB Search
784	RLKDYLTVL	9	Canonical	DB Search
785	EQKDFVSLY	9	Canonical	DB Search
786	KEETHTIKL	9	Canonical	DB Search
787	GEDYEKVKL	9	Canonical	DB Search
788	REEDEETQL	9	Canonical	DB Search
789	TLKDFVTVL	9	Canonical	DB Search
790	ILKDYLREL	9	Canonical	DB Search
791	QEEELSTSL	9	Canonical	DB Search
792	FNFLRNVSL	9	Canonical	DB Search
793	SLKQTVVTL	9	Canonical	DB Search
794	TLAKYLMEL	9	Canonical	DB Search
795	FLKADVVFL	9	Canonical	DB Search
796	GEDIMKVSL	9	Canonical	DB Search
797	ILYETVLTI	9	Canonical	DB Search
798	SEDPEKYYL	9	Canonical	DB Search
799	TEEAILISL	9	Canonical	DB Search
800	KEETEPQVL	9	Canonical	DB Search
801	SEEITNIEL	9	Canonical	DB Search
802	GEEILITVL	9	Canonical	DB Search
803	DGSIRIFSL	9	Canonical	DB Search
804	HEEEGIDTL	9	Canonical	DB Search
805	SEDFDIYTL	9	Canonical	DB Search
806	ELLLKIHEV	9	Canonical	DB Search
807	TLIDIMTRF	9	Canonical	DB Search
808	SETDKETSL	9	Canonical	DB Search
809	EMKEYITKF	9	Canonical	DB Search
810	TEEEILVYL	9	Canonical	DB Search
811	FIAEHYMFL	9	Canonical	DB Search
812	VMKKIIETV	9	Canonical	DB Search
813	SEDPEKYFL	9	Canonical	DB Search
814	QEELVKISL	9	Canonical	DB Search
815	SEEINQVEL	9	Canonical	DB Search
816	AEEVGKTLL	9	Canonical	DB Search
817	ELPQFVSYF	9	Canonical	DB Search
818	QRPTIYYVM	9	Canonical	DB Search
819	ELSDIHTRF	9	Canonical	DB Search
820	GLKPHLLVL	9	Canonical	DB Search
821	AETITTHYL	9	Canonical	DB Search
822	AEEADHEVL	9	Canonical	DB Search
823	KLKNLILLV	9	Canonical	DB Search
824	TEVVTEVEL	9	Canonical	DB Search
825	KLKEVLLVL	9	Canonical	DB Search
826	GEENDIILL	9	Canonical	DB Search
827	SEEVTSTEL	9	Canonical	DB Search
828	SETTERTVL	9	Canonical	DB Search
829	SEEVTGLVL	9	Canonical	DB Search
830	KELIIKTVL	9	Canonical	DB Search
831	QEEEENIVL	9	Canonical	DB Search
832	HEEIDLVSL	9	Canonical	DB Search
833	TEDFIVESL	9	Canonical	DB Search
834	EEDGTIITL	9	Canonical	DB Search
835	TEEPDFTAL	9	Canonical	DB Search
836	TEEGQKIVL	9	Canonical	DB Search
837	AEDEDATHL	9	Canonical	DB Search
838	ELKRNLETL	9	Canonical	DB Search
839	AEDYMIVYL	9	Canonical	DB Search
840	LEEELTVHL	9	Canonical	DB Search
841	AEDFTEVYL	9	Canonical	DB Search
842	ELEEKVMEL	9	Canonical	DB Search
843	SLKVYIKTV	9	Canonical	DB Search
844	EVAEYLLQH	9	Canonical	DB Search
845	TEGEDKITL	9	Canonical	DB Search
846	ARVIFITEY	9	Canonical	DB Search
847	ELTEILVRF	9	Canonical	DB Search
848	EEKLKLVAL	9	Canonical	DB Search
849	LEEDETVSL	9	Canonical	DB Search
850	SEDTTEETL	9	Canonical	DB Search
851	ETTEFLSKL	9	Canonical	DB Search
852	SEEESKIDL	9	Canonical	DB Search
853	EVAEYLLEH	9	Canonical	DB Search
854	AEPEEVEVL	9	Canonical	DB Search
855	EIITIIHQV	9	Canonical	DB Search
856	KLKRFLTTL	9	Canonical	DB Search
857	VYPLYTIVF	9	Canonical	DB Search
858	YKVEYPIMY	9	Canonical	DB Search
859	SESEDEEML	9	Canonical	DB Search
860	AVKAIIYQY	9	Canonical	DB Search
861	YEEGEVEAL	9	Canonical	DB Search
862	KEVFFVIHL	9	Canonical	DB Search
863	TEDFIIDTL	9	Canonical	DB Search
864	TEDFTLFTL	9	Canonical	DB Search
865	KEDSDEVHL	9	Canonical	DB Search
866	DLITKIEEM	9	Canonical	DB Search
867	EPIYIITEY	9	Canonical	DB Search
868	DLKDYFTKF	9	Canonical	DB Search
869	IEEVEITAL	9	Canonical	DB Search
870	KLRAIVVTL	9	Canonical	DB Search
871	IEIEDTFETL	10	Canonical	DB Search
872	EPIYIVTEY	9	Canonical	DB Search
873	DLKDLITRM	9	Canonical	DB Search
874	SLKALVITI	9	Canonical	DB Search
875	TNTLRILAL	9	Canonical	DB Search
876	GEEVEETEL	9	Canonical	DB Search
877	TEEITFEAL	9	Canonical	DB Search
878	KETIEIIDL	9	Canonical	DB Search
879	ETIQIITKA	9	Canonical	DB Search
880	IYSGYIFDY	9	Canonical	DB Search
881	LMKQYIEFV	9	Canonical	DB Search
882	EIKEYLIDM	9	Canonical	DB Search
883	EVTELLLKH	9	Canonical	DB Search
884	NEEYDVIVL	9	Canonical	DB Search
885	HVIDYILDL	9	Canonical	DB Search
886	FVKAFILGF	9	Canonical	DB Search
887	EVIKIITKQ	9	Canonical	DB Search
888	GEEVDDESL	9	Canonical	DB Search
889	ETIDVHSGY	9	Canonical	DB Search
890	YAHPSGTAL	9	Canonical	DB Search
891	FSYPAGTEL	9	Canonical	DB Search
892	IAIPVTQEL	9	Canonical	DB Search
893	EVAEAITQF	9	Canonical	DB Search
894	TAIPVTQEL	9	Canonical	DB Search
895	ETAGRYITY	9	Canonical	DB Search
896	EVAERVLEF	9	Canonical	DB Search
897	EVVERVLTF	9	Canonical	DB Search
898	FANDASKVL	9	Canonical	DB Search
899	EIADTVPKY	9	Canonical	DB Search
900	EVSEAVTLY	9	Canonical	DB Search
901	EVSELLGTY	9	Canonical	DB Search
902	DLKKRIESL	9	Canonical	DB Search
903	EVSDLTRQY	9	Canonical	DB Search
904	FRPPNPWTM	9	Canonical	DB Search
905	SAIPVSTQL	9	Canonical	DB Search
906	TLYDHVDEV	9	Canonical	DB Search
907	VAAPASLSL	9	Canonical	DB Search
908	VANPVPASL	9	Canonical	DB Search
909	YALDAAVTL	9	Canonical	DB Search
910	FAEDPPTSL	9	Canonical	DB Search
911	SMAPGLTSV	9	Canonical	DB Search
912	ALNELLQHV	9	Canonical	DB Search
913	DVAGRVMQY	9	Canonical	DB Search
914	EIVDVVSDY	9	Canonical	DB Search
915	FATPLAASL	9	Canonical	DB Search
916	ETAQKLLEY	9	Canonical	DB Search
917	FSVPGGHNL	9	Canonical	DB Search
918	SAIPHPLIM	9	Canonical	DB Search
919	DMKKKTLQL	9	Canonical	DB Search
920	DTAGAMLQY	9	Canonical	DB Search
921	DVVATVAQY	9	Canonical	DB Search
922	SYNDYVREF	9	Canonical	DB Search
923	FLKDKFVEI	9	Canonical	DB Search
924	IPKSKFLAL	9	Canonical	DB Search
925	ALNEHMTSL	9	Canonical	DB Search
926	DVIGKALQY	9	Canonical	DB Search
927	EIAEAYLGY	9	Canonical	DB Search
928	LLAESVTEV	9	Canonical	DB Search
929	YLADIFTKL	9	Canonical	DB Search
930	EIVNISSGY	9	Canonical	DB Search
931	ELKEKLSAL	9	Canonical	DB Search
932	GLYSGVTTV	9	Canonical	DB Search
933	DVVETQVGY	9	Canonical	DB Search
934	ETIVHQHEY	9	Canonical	DB Search
935	ETVKLVEEY	9	Canonical	DB Search
936	FLAGAVTSV	9	Canonical	DB Search
937	YMADRLLGV	9	Canonical	DB Search
938	DMKAKVASL	9	Canonical	DB Search
939	DVRDVIEQY	9	Canonical	DB Search
940	ELKSRLQVL	9	Canonical	DB Search
941	EVTQEFTQY	9	Canonical	DB Search
942	HYPDFHQEL	9	Canonical	DB Search
943	ALVDHVAEL	9	Canonical	DB Search
944	ESVEYTSLY	9	Canonical	DB Search
945	NPKPKFFVL	9	Canonical	DB Search
946	YALTSSLVL	9	Canonical	DB Search
947	AAAPAAPTL	9	Canonical	DB Search
948	EIIQYIQIY	9	Canonical	DB Search
949	EVVELASAF	9	Canonical	DB Search
950	VRFDLPTEY	9	Canonical	DB Search
951	LPKAKLITL	9	Canonical	DB Search
952	ELKSKNLSL	9	Canonical	DB Search
953	FAKKKAFAL	9	Canonical	DB Search
954	HIKHRVQEL	9	Canonical	DB Search
955	DIKSKIRAL	9	Canonical	DB Search
956	FMKPGTLYV	9	Canonical	DB Search
957	EAKEKLASL	9	Canonical	DB Search
958	ETYQFSGVY	9	Canonical	DB Search
959	EVVGVYGSF	9	Canonical	DB Search
960	VAAAHSVVL	9	Canonical	DB Search
961	AEAETLPSL	9	Canonical	DB Search
962	EVAEKYLDY	9	Canonical	DB Search
963	SVIEVINKF	9	Canonical	DB Search
964	VAADAVASL	9	Canonical	DB Search
965	AEAQGSTTL	9	Canonical	DB Search
966	EIKSKLASL	9	Canonical	DB Search
967	EVVSVLHVF	9	Canonical	DB Search
968	LAAEVGSAL	9	Canonical	DB Search
969	FTIDNVMKF	9	Canonical	DB Search
970	ETLGFLNHY	9	Canonical	DB Search
971	NPYSRLMAL	9	Canonical	DB Search
972	AEAEEHLKL	9	Canonical	DB Search
973	EAVQEITEY	9	Canonical	DB Search
974	SLKVRIKEL	9	Canonical	DB Search
975	EIKDKLLNY	9	Canonical	DB Search
976	ELNVRKVTL	9	Canonical	DB Search
977	NIKTKVAVL	9	Canonical	DB Search
978	VIKEKALTL	9	Canonical	DB Search
979	NPHDRVVAL	9	Canonical	DB Search
980	TLAKRYISL	9	Canonical	DB Search
981	FTVGGSTSL	9	Canonical	DB Search
982	SESDQPVSL	9	Canonical	DB Search
983	ILNTHITEL	9	Canonical	DB Search
984	LAKERVVVL	9	Canonical	DB Search
985	EVAQNVVSM	9	Canonical	DB Search
986	FVISNTTGY	9	Canonical	DB Search
987	SEVKPEVSL	9	Canonical	DB Search
988	EIHEYLSAF	9	Canonical	DB Search
989	EVASYLVAQY	10	Canonical	DB Search
990	KLKERLHQL	9	Canonical	DB Search
991	SYPDFLHKM	9	Canonical	DB Search
992	SEAETVMQL	9	Canonical	DB Search
993	TAQKRVYSL	9	Canonical	DB Search
994	TAIGFTPEL	9	Canonical	DB Search
995	GLAQVITAV	9	Canonical	DB Search
996	SEHTAVISL	9	Canonical	DB Search
997	AALPVYQEL	9	Canonical	DB Search
998	EVRTHVGSY	9	Canonical	DB Search
999	FLNELIKVV	9	Canonical	DB Search
1000	EVFSFKMVSY	10	Canonical	DB Search
1001	DVIDWNTFEY	10	Canonical	DB Search
1002	KEEEPSVKL	9	Canonical	DB Search
1003	ELNERVAAL	9	Canonical	DB Search
1004	SIKIRLTVL	9	Canonical	DB Search
1005	YYPDSSIIF	9	Canonical	DB Search
1006	DVKSKTEAL	9	Canonical	DB Search
1007	EGKEKTLTL	9	Canonical	DB Search
1008	ELLKRELAL	9	Canonical	DB Search
1009	KEVQDGIEL	9	Canonical	DB Search
1010	NLKLKLTAV	9	Canonical	DB Search
1011	ETADITHAL	9	Canonical	DB Search
1012	SLKLKKDSL	9	Canonical	DB Search
1013	TAHSRPVTL	9	Canonical	DB Search
1014	ELKEKEATL	9	Canonical	DB Search
1015	KELQEVIAL	9	Canonical	DB Search
1016	ETTQEMLNY	9	Canonical	DB Search
1017	FLKKKAEML	9	Canonical	DB Search
1018	AYSSYVHQY	9	Canonical	DB Search
1019	NLKEKALSF	9	Canonical	DB Search
1020	SVYETQTKY	9	Canonical	DB Search
1021	VAAGVGAVL	9	Canonical	DB Search
1022	KEVAGLVTL	9	Canonical	DB Search
1023	QRNEVVVEL	9	Canonical	DB Search
1024	EIITNTLSF	9	Canonical	DB Search
1025	VEDDPKVTL	9	Canonical	DB Search
1026	DITQIVANY	9	Canonical	DB Search
1027	YAQKKIESL	9	Canonical	DB Search
1028	KEIEDFDSL	9	Canonical	DB Search
1029	SEIDSEEEL	9	Canonical	DB Search
1030	AEDPTISLL	9	Canonical	DB Search
1031	HTAWLVMEY	9	Canonical	DB Search
1032	LAVASGLSL	9	Canonical	DB Search
1033	NVKEKIYAV	9	Canonical	DB Search
1034	HRPGIVVDY	9	Canonical	DB Search
1035	SENEEIVGL	9	Canonical	DB Search
1036	SYINYVITM	9	Canonical	DB Search
1037	HIKNIISEY	9	Canonical	DB Search
1038	ISAETFTAL	9	Canonical	DB Search
1039	SEDDVKMAL	9	Canonical	DB Search
1040	EVISHIGKL	9	Canonical	DB Search
1041	ETGELITFY	9	Canonical	DB Search
1042	EIVGTLLGF	9	Canonical	DB Search
1043	ELQGRVLSL	9	Canonical	DB Search
1044	DIAALLIKY	9	Canonical	DB Search
1045	DIAQVNLKY	9	Canonical	DB Search
1046	EVHRFGITGY	10	Canonical	DB Search
1047	SLKERFAFL	9	Canonical	DB Search
1048	ETTKIVSEM	9	Canonical	DB Search
1049	LLKEKLNIL	9	Canonical	DB Search
1050	FVKPAVVTV	9	Canonical	DB Search
1051	EVVEDISTGF	10	Canonical	DB Search
1052	IRPGTAFEL	9	Canonical	DB Search
1053	EVFPLKVFGY	10	Canonical	DB Search
1054	HEQEEIFKL	9	Canonical	DB Search
1055	RELEDKIHL	9	Canonical	DB Search
1056	SEYIVAHVL	9	Canonical	DB Search
1057	EVSEFFDSF	9	Canonical	DB Search
1058	DLIGHIVEF	9	Canonical	DB Search
1059	GEDGFQVEL	9	Canonical	DB Search
1060	IENEEPVVL	9	Canonical	DB Search
1061	SLKPSIETL	9	Canonical	DB Search
1062	DIKQKDMEL	9	Canonical	DB Search
1063	DIATTLLEY	9	Canonical	DB Search
1064	KEIEEKLRL	9	Canonical	DB Search
1065	ESKSKLIAL	9	Canonical	DB Search
1066	GETQKTISL	9	Canonical	DB Search
1067	ELFDLKTKY	9	Canonical	DB Search
1068	SETTQIVKL	9	Canonical	DB Search
1069	AEALKEVSL	9	Canonical	DB Search
1070	EMLKKFLSF	9	Canonical	DB Search
1071	NLKKFIESL	9	Canonical	DB Search
1072	EIRELLTEF	9	Canonical	DB Search
1073	QVKTKVFQL	9	Canonical	DB Search
1074	TVLELVTQY	9	Canonical	DB Search
1075	EQKLKAESL	9	Canonical	DB Search
1076	GEEHPTESL	9	Canonical	DB Search
1077	EALAKLISL	9	Canonical	DB Search
1078	SEAEYTDVL	9	Canonical	DB Search
1079	DVKSEIYSF	9	Canonical	DB Search
1080	AEEQEVASL	9	Canonical	DB Search
1081	KEVATVTKL	9	Canonical	DB Search
1082	AEAKEKIYL	9	Canonical	DB Search
1083	EVTPIAVEM	9	Canonical	DB Search
1084	MVTEIRLKY	9	Canonical	DB Search
1085	SESSVKVRL	9	Canonical	DB Search
1086	VEDEGIETL	9	Canonical	DB Search
1087	AAVTGVLSL	9	Canonical	DB Search
1088	DVATYKVNY	9	Canonical	DB Search
1089	STYDIVITTY	10	Canonical	DB Search
1090	KEDSGKIKL	9	Canonical	DB Search
1091	SLKSNVTSL	9	Canonical	DB Search
1092	ETIVYLGDY	9	Canonical	DB Search
1093	ELALRSYVL	9	Canonical	DB Search
1094	EQRTKYRSL	9	Canonical	DB Search
1095	HETLVAVAL	9	Canonical	DB Search
1096	KYPSPFFVF	9	Canonical	DB Search
1097	NRPADVYSY	9	Canonical	DB Search
1098	GEVTKQTVL	9	Canonical	DB Search
1099	TEQEVETIL	9	Canonical	DB Search
1100	GETEHDESL	9	Canonical	DB Search
1101	KLGEIVTTI	9	Canonical	DB Search
1102	DGLLKMLSL	9	Canonical	DB Search
1103	EIIHRYVEL	9	Canonical	DB Search
1104	FQVDHARSL	9	Canonical	DB Search
1105	ESADFCNKY	9	Canonical	DB Search
1106	SESNHLIHL	9	Canonical	DB Search
1107	GEEQFLYTL	9	Canonical	DB Search
1108	SEDDGKPEL	9	Canonical	DB Search
1109	EVFGFISLL	9	Canonical	DB Search
1110	HEAVKAIVL	9	Canonical	DB Search
1111	TPALRFVAV	9	Canonical	DB Search
1112	EIQQKILHL	9	Canonical	DB Search
1113	EPQLKEFAL	9	Canonical	DB Search
1114	EVYPFGIVGM	10	Canonical	DB Search
1115	KLKPFLKSL	9	Canonical	DB Search
1116	TESITVVKL	9	Canonical	DB Search
1117	AAAAATMAL	9	Canonical	DB Search
1118	DMKRLIMVL	9	Canonical	DB Search
1119	VGLLRLHSL	9	Canonical	DB Search
1120	LPLLRVLSI	9	Canonical	DB Search
1121	SEEVALVQL	9	Canonical	DB Search
1122	ETPSFGVYF	9	Canonical	DB Search
1123	ALKKQIEEL	9	Canonical	DB Search
1124	TEEPMGITL	9	Canonical	DB Search
1125	REDQLDTVL	9	Canonical	DB Search
1126	SESESDESL	9	Canonical	DB Search
1127	AELIYEVTL	9	Canonical	DB Search
1128	ELEEKVASL	9	Canonical	DB Search
1129	TEVDDAETL	9	Canonical	DB Search
1130	KEDLYLHSL	9	Canonical	DB Search
1131	GEVLIDTHL	9	Canonical	DB Search
1132	TEAVKEITL	9	Canonical	DB Search
1133	SENITMTSL	9	Canonical	DB Search
1134	ELLNRYLYL	9	Canonical	DB Search
1135	EVNAFALGF	9	Canonical	DB Search
1136	GELIEVVHL	9	Canonical	DB Search
1137	DPYIKITL	8	Canonical	DB Search
1138	AEEELDPVTL	10	Canonical	DB Search
1139	ETNLRYLAL	9	Canonical	DB Search
1140	EKLLRLLSL	9	Canonical	DB Search
1141	HEEYISLVL	9	Canonical	DB Search
1142	REHVEFFAL	9	Canonical	DB Search
1143	QNLVKIMSL	9	Canonical	DB Search
1144	SEEVHQAVL	9	Canonical	DB Search
1145	EVAELLVKH	9	Canonical	DB Search
1146	TEEVSQVSL	9	Canonical	DB Search
1147	KEDAQEVEL	9	Canonical	DB Search
1148	AEEVGVEHL	9	Canonical	DB Search
1149	GEEVEVHNL	9	Canonical	DB Search
1150	SEDLNLETL	9	Canonical	DB Search
1151	AENYMIVYL	9	Canonical	DB Search
1152	FEEMVTTTL	9	Canonical	DB Search
1153	DVYGYVVKL	9	Canonical	DB Search
1154	TEDITFSTL	9	Canonical	DB Search
1155	HYRSVFYSF	9	Canonical	DB Search
1156	AEEILQTYL	9	Canonical	DB Search
1157	QIKKKLEEF	9	Canonical	DB Search
1158	ETPFFLLTGY	10	Canonical	DB Search
1159	YLIKYIAIV	9	Canonical	DB Search
1160	HEALLYYVL	9	Canonical	DB Search
1161	SMAAIITLL	9	Canonical	DB Search
1162	LLKDFLRNL	9	Canonical	DB Search
1163	KVKEFLSTL	9	Canonical	DB Search
1164	KEVFFVIRL	9	Canonical	DB Search
1165	EAVDLITRL	9	Canonical	DB Search
1166	EVIGFTMTSL	10	Canonical	DB Search
1167	YLNGYIYIL	9	Canonical	DB Search
1168	FQKETLTFL	9	Canonical	DB Search
1169	DVASFATKL	9	Canonical	DB Search
1170	RKVDYILVY	9	Canonical	DB Search
1171	DVIDFTGHAL	10	Canonical	DB Search
1172	ALKKFVAVL	9	Canonical	DB Search
1173	YYVGFAYLM	9	Canonical	DB Search
1174	AEALLTYETL	10	Canonical	DB Search
1175	LYSSYVIFY	9	Canonical	DB Search
1176	EEEMITVVL	9	Canonical	DB Search
1177	ETIQITQKY	9	Canonical	DB Search
1178	YAGPPTSAL	9	Canonical	DB Search
1179	ETIAKLVKY	9	Canonical	DB Search
1180	EVNGLISMY	9	Canonical	DB Search
1181	FRAPQVMTY	9	Canonical	DB Search
1182	ALYDEVRTV	9	Canonical	DB Search
1183	DVYGKVVQY	9	Canonical	DB Search
1184	EVAPHPVYY	9	Canonical	DB Search
1185	IAAPTSSAL	9	Canonical	DB Search
1186	EIFDGLLEY	9	Canonical	DB Search
1187	EVYEKVVDY	9	Canonical	DB Search
1188	SLIEYIKQV	9	Canonical	DB Search
1189	ETNGEITAY	9	Canonical	DB Search
1190	EVSKIVQTY	9	Canonical	DB Search
1191	DTYEITKSY	9	Canonical	DB Search
1192	EIAQVTSAY	9	Canonical	DB Search
1193	EVSPNLVRY	9	Canonical	DB Search
1194	HAVGPSTSL	9	Canonical	DB Search
1195	IAHDTGTSL	9	Canonical	DB Search
1196	SLAEGLRTV	9	Canonical	DB Search
1197	ETFTGTLQY	9	Canonical	DB Search
1198	EVSELQATY	9	Canonical	DB Search
1199	FAVDDGPSL	9	Canonical	DB Search
1200	ALNSKILSV	9	Canonical	DB Search
1201	ETIQHTEAF	9	Canonical	DB Search
1202	ETVGHYSLF	9	Canonical	DB Search
1203	FAVGVQQVL	9	Canonical	DB Search
1204	YANAVLQAL	9	Canonical	DB Search
1205	YVADHASSY	9	Canonical	DB Search
1206	ETHLFTASY	9	Canonical	DB Search
1207	FLLQRVHSL	9	Canonical	DB Search
1208	DMKSRLSSL	9	Canonical	DB Search
1209	EAIGAVIHY	9	Canonical	DB Search
1210	ETAVLLASY	9	Canonical	DB Search
1211	ETTEKITSF	9	Canonical	DB Search
1212	EVPASVTGY	9	Canonical	DB Search
1213	DVKKRAVAL	9	Canonical	DB Search
1214	EIIEKDTKY	9	Canonical	DB Search
1215	ETPEMLPAY	9	Canonical	DB Search
1216	EVSGIKAAY	9	Canonical	DB Search
1217	SVIDTASKY	9	Canonical	DB Search
1218	EVAQMAAYY	9	Canonical	DB Search
1219	ETVHTAVRY	9	Canonical	DB Search
1220	GEYSDPVTL	9	Canonical	DB Search
1221	YLKEILEQL	9	Canonical	DB Search
1222	DTASSILTY	9	Canonical	DB Search
1223	LLKKKELSL	9	Canonical	DB Search
1224	LADDSVRSL	9	Canonical	DB Search
1225	HAKAKLTSL	9	Canonical	DB Search
1226	YLKSSISTV	9	Canonical	DB Search
1227	DVIGTLSGF	9	Canonical	DB Search
1228	RLKSIIQEV	9	Canonical	DB Search
1229	VAVPTLNAL	9	Canonical	DB Search
1230	YAGPSLLVL	9	Canonical	DB Search
1231	FVAGVVTFY	9	Canonical	DB Search
1232	GEAPSLHTL	9	Canonical	DB Search
1233	TASPVAVSL	9	Canonical	DB Search
1234	SLKSKVLSV	9	Canonical	DB Search
1235	TLLERKLSL	9	Canonical	DB Search
1236	YYPNPPLVL	9	Canonical	DB Search
1237	FSSDVTHEM	9	Canonical	DB Search
1238	ILKEKVKEL	9	Canonical	DB Search
1239	SLVEQLTMV	9	Canonical	DB Search
1240	SLITRLLEV	9	Canonical	DB Search
1241	ALASLIRSV	9	Canonical	DB Search
1242	ILKNRLSSL	9	Canonical	DB Search
1243	GLIDHQTYL	9	Canonical	DB Search
1244	LLKVKSLEL	9	Canonical	DB Search
1245	DVAPTHILY	9	Canonical	DB Search
1246	KEFDKLVAL	9	Canonical	DB Search
1247	LAITGGVTL	9	Canonical	DB Search
1248	ILAEGITIV	9	Canonical	DB Search
1249	TAASPTIAL	9	Canonical	DB Search
1250	YVSDFTSTL	9	Canonical	DB Search
1251	ALKEASTTV	9	Canonical	DB Search
1252	FAVLRGAVL	9	Canonical	DB Search
1253	VMKDILQAV	9	Canonical	DB Search
1254	YAIEVDPVL	9	Canonical	DB Search
1255	LAIAGGVTL	9	Canonical	DB Search
1256	REFIAPVTL	9	Canonical	DB Search
1257	AEAQFTTAL	9	Canonical	DB Search
1258	AEIEEREAL	9	Canonical	DB Search
1259	DLKARGLTL	9	Canonical	DB Search
1260	QEFEVVSTL	9	Canonical	DB Search
1261	SEIQNNISL	9	Canonical	DB Search
1262	EVVNTMCGY	9	Canonical	DB Search
1263	RETEGGTVL	9	Canonical	DB Search
1264	SEVQGMVEL	9	Canonical	DB Search
1265	EVIGKITAL	9	Canonical	DB Search
1266	SLFKRLYSL	9	Canonical	DB Search
1267	SEVNPSVEL	9	Canonical	DB Search
1268	SLLKKYTAL	9	Canonical	DB Search
1269	ILLPRTVSL	9	Canonical	DB Search
1270	NYIPRFWTF	9	Canonical	DB Search
1271	YLSEGPYYV	9	Canonical	DB Search
1272	TRVDTILEF	9	Canonical	DB Search
1273	AEVEKQTSL	9	Canonical	DB Search
1274	EVVQVIKQM	9	Canonical	DB Search
1275	SLKDDLTKL	9	Canonical	DB Search
1276	EILEKKLSL	9	Canonical	DB Search
1277	EVIGESMEM	9	Canonical	DB Search
1278	TVKSILAEY	9	Canonical	DB Search
1279	ETIRATTDY	9	Canonical	DB Search
1280	EVAQYDGAY	9	Canonical	DB Search
1281	FADDTQAAL	9	Canonical	DB Search
1282	KAADVGISL	9	Canonical	DB Search
1283	SPKLRSIAV	9	Canonical	DB Search
1284	ALAAHVSHL	9	Canonical	DB Search
1285	EIADVSVQM	9	Canonical	DB Search
1286	ELKGKKVEL	9	Canonical	DB Search
1287	FSVAVSPSL	9	Canonical	DB Search
1288	NLAEKLIGV	9	Canonical	DB Search
1289	SLKEVMTHI	9	Canonical	DB Search
1290	VMYDLITEL	9	Canonical	DB Search
1291	AETEKQVAL	9	Canonical	DB Search
1292	AMIERITFI	9	Canonical	DB Search
1293	FSKVRSLTL	9	Canonical	DB Search
1294	ELKEKVSSV	9	Canonical	DB Search
1295	VEYDEFTTL	9	Canonical	DB Search
1296	AEFYNITSL	9	Canonical	DB Search
1297	ETVTELTEF	9	Canonical	DB Search
1298	LATDFIQSL	9	Canonical	DB Search
1299	ELKQRFSVF	9	Canonical	DB Search
1300	ELKTKQQIL	9	Canonical	DB Search
1301	YALDLSTFL	9	Canonical	DB Search
1302	NLKVKVAIL	9	Canonical	DB Search
1303	VAYFGLTTL	9	Canonical	DB Search
1304	DTVHHMLLF	9	Canonical	DB Search
1305	FLQRKLASL	9	Canonical	DB Search
1306	GESQLTEVL	9	Canonical	DB Search
1307	YLNTRLFTV	9	Canonical	DB Search
1308	ALASHLIEA	9	Canonical	DB Search
1309	EMKDKAATL	9	Canonical	DB Search
1310	ALKHRALSL	9	Canonical	DB Search
1311	SVMEYVTAV	9	Canonical	DB Search
1312	TEIEDMPTL	9	Canonical	DB Search
1313	AEALESQTL	9	Canonical	DB Search
1314	FLSAIVSSV	9	Canonical	DB Search
1315	VLAPLIALV	9	Canonical	DB Search
1316	EVFMHVSTAY	10	Canonical	DB Search
1317	HETAVSVSL	9	Canonical	DB Search
1318	QAKVRKLEL	9	Canonical	DB Search
1319	AEAERAVVL	9	Canonical	DB Search
1320	QPILRFLQL	9	Canonical	DB Search
1321	RALDHYLTL	9	Canonical	DB Search
1322	TPISRLVAL	9	Canonical	DB Search
1323	DIQEKIQAL	9	Canonical	DB Search
1324	GLSETILAV	9	Canonical	DB Search
1325	LAIGSAATL	9	Canonical	DB Search
1326	YVNYRHLAL	9	Canonical	DB Search
1327	ETFDGVIYGF	10	Canonical	DB Search
1328	LLNSHILHL	9	Canonical	DB Search
1329	AESFPDISL	9	Canonical	DB Search
1330	DVVDNLTLM	9	Canonical	DB Search
1331	TEAETIQKL	9	Canonical	DB Search
1332	TLIEDILGV	9	Canonical	DB Search
1333	ELHAKISEL	9	Canonical	DB Search
1334	KEYLVETSL	9	Canonical	DB Search
1335	SAFLKTIAL	9	Canonical	DB Search
1336	AEVDPDTIL	9	Canonical	DB Search
1337	DLKTHIVSI	9	Canonical	DB Search
1338	ELKEKLTEY	9	Canonical	DB Search
1339	AEIDAHLVAL	10	Canonical	DB Search
1340	SEAGSRIVL	9	Canonical	DB Search
1341	SYKEFAVHL	9	Canonical	DB Search
1342	TLQEVVTGV	9	Canonical	DB Search
1343	GEDTPVTKL	9	Canonical	DB Search
1344	HENEDIYKL	9	Canonical	DB Search
1345	KEQTVSETL	9	Canonical	DB Search
1346	AENFFVETL	9	Canonical	DB Search
1347	ELKEKLRSI	9	Canonical	DB Search
1348	GEEELQLQL	9	Canonical	DB Search
1349	GEEPSPEAL	9	Canonical	DB Search
1350	SLKEMVSKL	9	Canonical	DB Search
1351	YMIAHITGL	9	Canonical	DB Search
1352	IIKERELEL	9	Canonical	DB Search
1353	KEVGVYEAL	9	Canonical	DB Search
1354	IYPYVIQEL	9	Canonical	DB Search
1355	KEISTEEQL	9	Canonical	DB Search
1356	FLKNQLESL	9	Canonical	DB Search
1357	FVAKFMALY	9	Canonical	DB Search
1358	HPKYKTEL	8	Canonical	DB Search
1359	SEIQVLEHL	9	Canonical	DB Search
1360	TAKTRALVL	9	Canonical	DB Search
1361	QSKIKAVSL	9	Canonical	DB Search
1362	EMKSRILVI	9	Canonical	DB Search
1363	VLQQRLIAL	9	Canonical	DB Search
1364	KEEELQAAL	9	Canonical	DB Search
1365	TESNLITSL	9	Canonical	DB Search
1366	LEAEGLVVL	9	Canonical	DB Search
1367	AEEHSIATL	9	Canonical	DB Search
1368	VATHSTLVL	9	Canonical	DB Search
1369	YEDQTKPVL	9	Canonical	DB Search
1370	DLKPRNIFL	9	Canonical	DB Search
1371	NPIWRVISL	9	Canonical	DB Search
1372	FVYEVTSTKY	10	Canonical	DB Search
1373	SENINAVTL	9	Canonical	DB Search
1374	KEDPTVSAL	9	Canonical	DB Search
1375	NLKEIVNSL	9	Canonical	DB Search
1376	TQKARIVTL	9	Canonical	DB Search
1377	VLKLKVNFL	9	Canonical	DB Search
1378	KENLPVVIL	9	Canonical	DB Search
1379	ELITKFLQY	9	Canonical	DB Search
1380	QEDSKPITL	9	Canonical	DB Search
1381	KEVDEKSSL	9	Canonical	DB Search
1382	QTIDFSSNF	9	Canonical	DB Search
1383	TESETRILL	9	Canonical	DB Search
1384	EIVQAIYKM	9	Canonical	DB Search
1385	FQKVKEWSL	9	Canonical	DB Search
1386	DLREHVEKL	9	Canonical	DB Search
1387	AELVHAVVL	9	Canonical	DB Search
1388	GEHYEVTLL	9	Canonical	DB Search
1389	SEDSHLESL	9	Canonical	DB Search
1390	WAKLRNVVL	9	Canonical	DB Search
1391	EIFTHIMDQY	10	Canonical	DB Search
1392	DLLDKVNAL	9	Canonical	DB Search
1393	NLKSKYFAV	9	Canonical	DB Search
1394	DLKFRVNEF	9	Canonical	DB Search
1395	VLAVRVVTL	9	Canonical	DB Search
1396	TAAAATLSL	9	Canonical	DB Search
1397	TETKTTVEL	9	Canonical	DB Search
1398	VSKTKIVTL	9	Canonical	DB Search
1399	AEDTITALL	9	Canonical	DB Search
1400	QEEPLPHEL	9	Canonical	DB Search
1401	ELFAHVTKF	9	Canonical	DB Search
1402	ELQKRIAEM	9	Canonical	DB Search
1403	KLKSLLTQL	9	Canonical	DB Search
1404	TEAEIDIRL	9	Canonical	DB Search
1405	SEDNPQTLL	9	Canonical	DB Search
1406	SEEELPAIL	9	Canonical	DB Search
1407	ELQKKVEEL	9	Canonical	DB Search
1408	ELKRSLYAL	9	Canonical	DB Search
1409	ELWKKVETL	9	Canonical	DB Search
1410	HTATHILNF	9	Canonical	DB Search
1411	SEFEEDVGL	9	Canonical	DB Search
1412	SLNEEIAFL	9	Canonical	DB Search
1413	AEGPELVSL	9	Canonical	DB Search
1414	EVPDLVENF	9	Canonical	DB Search
1415	KEQSDLTTL	9	Canonical	DB Search
1416	ILKKKLAFL	9	Canonical	DB Search
1417	DLLQRLDAL	9	Canonical	DB Search
1418	ELQKKTDSL	9	Canonical	DB Search
1419	IETPHEIVL	9	Canonical	DB Search
1420	TLKDKIDQL	9	Canonical	DB Search
1421	SEDGIESVL	9	Canonical	DB Search
1422	QVKELLTSF	9	Canonical	DB Search
1423	SESELVIDL	9	Canonical	DB Search
1424	ALKSHIMAA	9	Canonical	DB Search
1425	KEQDFFFEL	9	Canonical	DB Search
1426	YEEGINIHL	9	Canonical	DB Search
1427	TESPFKVHL	9	Canonical	DB Search
1428	DLIEKNLTL	9	Canonical	DB Search
1429	ALASVIMGL	9	Canonical	DB Search
1430	DLHEKDFSL	9	Canonical	DB Search
1431	TLANVVTSL	9	Canonical	DB Search
1432	YEVAEVIAL	9	Canonical	DB Search
1433	KEVNETYKL	9	Canonical	DB Search
1434	ILQTKLYTL	9	Canonical	DB Search
1435	AAQAHTREL	9	Canonical	DB Search
1436	DLKKLVDSL	9	Canonical	DB Search
1437	SAMVRVISV	9	Canonical	DB Search
1438	KLKNYISEI	9	Canonical	DB Search
1439	ELQVRDLSL	9	Canonical	DB Search
1440	LESETFTAL	9	Canonical	DB Search
1441	QEFYEVTLL	9	Canonical	DB Search
1442	AEAEHKIDL	9	Canonical	DB Search
1443	TFLQRLISL	9	Canonical	DB Search
1444	VLKDILKHL	9	Canonical	DB Search
1445	IEAPDFETL	9	Canonical	DB Search
1446	IMKEVIPFL	9	Canonical	DB Search
1447	SEEKIKLIL	9	Canonical	DB Search
1448	FLYSGEPTYL	10	Canonical	DB Search
1449	ELRQFVTQL	9	Canonical	DB Search
1450	TEALDSISL	9	Canonical	DB Search
1451	YKIPYTTVL	9	Canonical	DB Search
1452	TEADKEIEL	9	Canonical	DB Search
1453	EITANILKF	9	Canonical	DB Search
1454	TEDPEKQTL	9	Canonical	DB Search
1455	EIISHISQH	9	Canonical	DB Search
1456	ELKELVKEL	9	Canonical	DB Search
1457	YEDALYTVL	9	Canonical	DB Search
1458	AEEGEVHVAL	10	Canonical	DB Search
1459	FAADVLMAI	9	Canonical	DB Search
1460	TETSEVESL	9	Canonical	DB Search
1461	ETATFLDTF	9	Canonical	DB Search
1462	YAQIRTIAI	9	Canonical	DB Search
1463	SLKTLLVQL	9	Canonical	DB Search
1464	QEEKQQTTL	9	Canonical	DB Search
1465	TEQFVATVL	9	Canonical	DB Search
1466	HEIFVDYEL	9	Canonical	DB Search
1467	KEEEEAEKL	9	Canonical	DB Search
1468	AEEDFYEKL	9	Canonical	DB Search
1469	EQKKKELYL	9	Canonical	DB Search
1470	EEAGVTVVL	9	Canonical	DB Search
1471	TEAFDIATL	9	Canonical	DB Search
1472	LESEEEVKL	9	Canonical	DB Search
1473	KEKPEEESL	9	Canonical	DB Search
1474	DTARFSTFF	9	Canonical	DB Search
1475	LEAPDETTL	9	Canonical	DB Search
1476	LEENVHEVL	9	Canonical	DB Search
1477	SEKITEIEL	9	Canonical	DB Search
1478	HEVEPRYVVL	10	Canonical	DB Search
1479	AEEVMKVKL	9	Canonical	DB Search
1480	EVKLKVDSF	9	Canonical	DB Search
1481	KEIDEVGDLL	10	Canonical	DB Search
1482	SEEDRATVL	9	Canonical	DB Search
1483	KIKSYVNYV	9	Canonical	DB Search
1484	SEETQKAVL	9	Canonical	DB Search
1485	AEEVTRELL	9	Canonical	DB Search
1486	EQKKKLAFL	9	Canonical	DB Search
1487	EVAELLVRH	9	Canonical	DB Search
1488	EIKELKETL	9	Canonical	DB Search
1489	KETLYDEVL	9	Canonical	DB Search
1490	SEDITRYYL	9	Canonical	DB Search
1491	TYMEFLWQY	9	Canonical	DB Search
1492	ELVTIIPNF	9	Canonical	DB Search
1493	STIEFDFLGY	10	Canonical	DB Search
1494	AVMNFVVRY	9	Canonical	DB Search
1495	EVSDFTSTV	9	Canonical	DB Search
1496	KEVAEAYEVL	10	Canonical	DB Search
1497	KEDIDTALL	9	Canonical	DB Search
1498	EISDIHTKL	9	Canonical	DB Search
1499	KLKAEILFL	9	Canonical	DB Search
1500	DVAPFTTKI	9	Canonical	DB Search
1501	KEPLTIVKL	9	Canonical	DB Search
1502	QEAIDAIFL	9	Canonical	DB Search
1503	EIKETTESL	9	Canonical	DB Search
1504	ETTDTTTRL	9	Canonical	DB Search
1505	DLKEAYDSL	9	Canonical	DB Search
1506	VGLIRNLAL	9	Canonical	DB Search
1507	TEVTEEIFL	9	Canonical	DB Search
1508	LEEQDQETL	9	Canonical	DB Search
1509	AAAGVFALL	9	Canonical	DB Search
1510	DMKTKYFFF	9	Canonical	DB Search
1511	QLKQFTTVV	9	Canonical	DB Search
1512	EVTELLVKH	9	Canonical	DB Search
1513	ALKKVIIMI	9	Canonical	DB Search
1514	SEDSEEEEL	9	Canonical	DB Search
1515	QEVTDDEVL	9	Canonical	DB Search
1516	YVIQHVLEH	9	Canonical	DB Search
1517	EEETNVIVL	9	Canonical	DB Search
1518	EEEDIYEVL	9	Canonical	DB Search
1519	ELIRYISEL	9	Canonical	DB Search
1520	EVYNFDFITM	10	Canonical	DB Search
1521	FLVGVFTTM	9	Canonical	DB Search
1522	ALSEKIVSV	9	Canonical	DB Search
1523	EVAGHLRTY	9	Canonical	DB Search
1524	YAYTGRLEL	9	Canonical	DB Search
1525	YSAPVSSSL	9	Canonical	DB Search
1526	KLIEEVHAV	9	Canonical	DB Search
1527	ETAPRVTSF	9	Canonical	DB Search
1528	ETMEDLVTY	9	Canonical	DB Search
1529	IAQPSTSSL	9	Canonical	DB Search
1530	DVSPVVSTY	9	Canonical	DB Search
1531	EVIDVVRTM	9	Canonical	DB Search
1532	SLKERVKSL	9	Canonical	DB Search
1533	DVAPHVSLF	9	Canonical	DB Search
1534	EVHTALTNY	9	Canonical	DB Search
1535	KLHPGLLEV	9	Canonical	DB Search
1536	FALTRGSSL	9	Canonical	DB Search
1537	IADPSSKTL	9	Canonical	DB Search
1538	VAIEGASAL	9	Canonical	DB Search
1539	DIVSRITQY	9	Canonical	DB Search
1540	EVAGALMTF	9	Canonical	DB Search
1541	LANPHELSL	9	Canonical	DB Search
1542	VAVNGVHSL	9	Canonical	DB Search
1543	ILIKHLVKV	9	Canonical	DB Search
1544	ELKSHIQSL	9	Canonical	DB Search
1545	EVSGIKALY	9	Canonical	DB Search
1546	SVVDISQQY	9	Canonical	DB Search
1547	ILKRKLSSL	9	Canonical	DB Search
1548	SLYEMVSRV	9	Canonical	DB Search
1549	VAVDSGSEL	9	Canonical	DB Search
1550	VLKGRITAL	9	Canonical	DB Search
1551	EVADVLVDGY	10	Canonical	DB Search
1552	AEFDAMVEL	9	Canonical	DB Search
1553	EVNSSLLEY	9	Canonical	DB Search
1554	HVYEIPVEY	9	Canonical	DB Search
1555	MADPNIRFL	9	Canonical	DB Search
1556	ELLQKYKSL	9	Canonical	DB Search
1557	SLKSKEMSL	9	Canonical	DB Search
1558	VLKDRFIQL	9	Canonical	DB Search
1559	YLLLKTHQL	9	Canonical	DB Search
1560	YPKFKYAVL	9	Canonical	DB Search
1561	DVVRVVGAY	9	Canonical	DB Search
1562	EVPTTASSY	9	Canonical	DB Search
1563	YASQFGTFL	9	Canonical	DB Search
1564	AEYSVKIEL	9	Canonical	DB Search
1565	SEASLHPVL	9	Canonical	DB Search
1566	ETKSRFTEY	9	Canonical	DB Search
1567	TEHEAPVSL	9	Canonical	DB Search
1568	EVIDGKYAF	9	Canonical	DB Search
1569	VLLKRKLSL	9	Canonical	DB Search
1570	DAKSKIRAL	9	Canonical	DB Search
1571	KEQELQQTL	9	Canonical	DB Search
1572	TLNEKLTAL	9	Canonical	DB Search
1573	AEAEKVLAL	9	Canonical	DB Search
1574	EVIEQIISL	9	Canonical	DB Search
1575	LIKEKHYHL	9	Canonical	DB Search
1576	EAVTTIAAY	9	Canonical	DB Search
1577	FAAPATATI	9	Canonical	DB Search
1578	HASDRIIAL	9	Canonical	DB Search
1579	FSNPRALYL	9	Canonical	DB Search
1580	ISSPVVTSL	9	Canonical	DB Search
1581	DLKQKVENL	9	Canonical	DB Search
1582	NIKRKVTSV	9	Canonical	DB Search
1583	SLFRVITEV	9	Canonical	DB Search
1584	ELKPKVKKL	9	Canonical	DB Search
1585	SAVQASLSL	9	Canonical	DB Search
1586	EVIGLLGGRY	10	Canonical	DB Search
1587	HVRELLAQY	9	Canonical	DB Search
1588	LLKHKKAAL	9	Canonical	DB Search
1589	TLADIIARL	9	Canonical	DB Search
1590	ELLFRPTAL	9	Canonical	DB Search
1591	AAADASPSL	9	Canonical	DB Search
1592	KEFGTNIKL	9	Canonical	DB Search
1593	YELEGTTVL	9	Canonical	DB Search
1594	ILAAHVPTL	9	Canonical	DB Search
1595	KLADDLSTL	9	Canonical	DB Search
1596	AAAGPGAAL	9	Canonical	DB Search
1597	ELISTTANY	9	Canonical	DB Search
1598	SEAPEAPLL	9	Canonical	DB Search
1599	AETSHPVLL	9	Canonical	DB Search
1600	FMKNKVEQL	9	Canonical	DB Search
1601	SLKPKLLEA	9	Canonical	DB Search
1602	YEAELETQL	9	Canonical	DB Search
1603	FPKLRHLL	8	Canonical	DB Search
1604	HILKKLSSL	9	Canonical	DB Search
1605	ELKQRVEAF	9	Canonical	DB Search
1606	IAKEKNISL	9	Canonical	DB Search
1607	SEFYEPEAL	9	Canonical	DB Search
1608	ETISELTLM	9	Canonical	DB Search
1609	AEAKVLTQL	9	Canonical	DB Search
1610	DTVQLVSGF	9	Canonical	DB Search
1611	TLKQKVENL	9	Canonical	DB Search
1612	SVIKIQSYY	9	Canonical	DB Search
1613	TGKVKTTSL	9	Canonical	DB Search
1614	EAVSVQMYY	9	Canonical	DB Search
1615	FYHEAVVLF	9	Canonical	DB Search
1616	SETEGTPKL	9	Canonical	DB Search
1617	SPLTKSISL	9	Canonical	DB Search
1618	AEASVMTQL	9	Canonical	DB Search
1619	AEEPHALEL	9	Canonical	DB Search
1620	NMKEKINAV	9	Canonical	DB Search
1621	DLIEHFSQF	9	Canonical	DB Search
1622	DLIESMLEY	9	Canonical	DB Search
1623	AVVEFLTSV	9	Canonical	DB Search
1624	YAVGAAVIL	9	Canonical	DB Search
1625	DMLVKVNAL	9	Canonical	DB Search
1626	REEQIVQLL	9	Canonical	DB Search
1627	SEVEKGEAL	9	Canonical	DB Search
1628	SLKEKVNTA	9	Canonical	DB Search
1629	AEEPAGTSL	9	Canonical	DB Search
1630	DMALKSLSL	9	Canonical	DB Search
1631	EIVDEFAMRY	10	Canonical	DB Search
1632	AEALATHIL	9	Canonical	DB Search
1633	TELEYIHAL	9	Canonical	DB Search
1634	AESFMHVQL	9	Canonical	DB Search
1635	SEVSEGQVL	9	Canonical	DB Search
1636	KELSDSVTL	9	Canonical	DB Search
1637	NLKKKLDQL	9	Canonical	DB Search
1638	NLLLKAHTL	9	Canonical	DB Search
1639	SEKDSVVSL	9	Canonical	DB Search
1640	ELAKKYLQL	9	Canonical	DB Search
1641	QIKQKVDSL	9	Canonical	DB Search
1642	NLAPRTLAL	9	Canonical	DB Search
1643	SEIEENMLL	9	Canonical	DB Search
1644	TESGLNVTL	9	Canonical	DB Search
1645	SEAVLQQVL	9	Canonical	DB Search
1646	SESDIRYLL	9	Canonical	DB Search
1647	AVVEEITGY	9	Canonical	DB Search
1648	DMYLKLVQL	9	Canonical	DB Search
1649	IASGAFLTM	9	Canonical	DB Search
1650	KEAPEPMEL	9	Canonical	DB Search
1651	SLKMKVVEV	9	Canonical	DB Search
1652	KEIQELEQL	9	Canonical	DB Search
1653	AEDALTTKL	9	Canonical	DB Search
1654	DVKGRIYQL	9	Canonical	DB Search
1655	SESALPTSL	9	Canonical	DB Search
1656	VLAEVLTGI	9	Canonical	DB Search
1657	DVIEGALQM	9	Canonical	DB Search
1658	IAYIRDLAL	9	Canonical	DB Search
1659	QETPTSVLL	9	Canonical	DB Search
1660	FAQYLISEL	9	Canonical	DB Search
1661	ETVRELTEF	9	Canonical	DB Search
1662	YHSPYPEEY	9	Canonical	DB Search
1663	SESSLDVSL	9	Canonical	DB Search
1664	VIIPLLHTV	9	Canonical	DB Search
1665	AENPFLTHL	9	Canonical	DB Search
1666	EVLKKVKTL	9	Canonical	DB Search
1667	SEITNSETL	9	Canonical	DB Search
1668	GEAGSITHL	9	Canonical	DB Search
1669	SEDPYQLEL	9	Canonical	DB Search
1670	FIAQKILAL	9	Canonical	DB Search
1671	NLREILQNV	9	Canonical	DB Search
1672	SEQGLIEIL	9	Canonical	DB Search
1673	TIKIKDLTL	9	Canonical	DB Search
1674	ELRNKVNRL	9	Canonical	DB Search
1675	AAAPAGTTF	9	Canonical	DB Search
1676	DIKLKNVLL	9	Canonical	DB Search
1677	DIVDAIYQM	9	Canonical	DB Search
1678	EIIEKNFDY	9	Canonical	DB Search
1679	EVLQRIESL	9	Canonical	DB Search
1680	GEVDVEQHTL	10	Canonical	DB Search
1681	GEALLTHLL	9	Canonical	DB Search
1682	SAIGLSIAL	9	Canonical	DB Search
1683	DVTQTVSSF	9	Canonical	DB Search
1684	NLKEVLNAV	9	Canonical	DB Search
1685	TEVADHIQL	9	Canonical	DB Search
1686	EIVKKYTQF	9	Canonical	DB Search
1687	NLAHKTYSL	9	Canonical	DB Search
1688	VLKEKENEL	9	Canonical	DB Search
1689	SEHRELETL	9	Canonical	DB Search
1690	TEDGSRVTL	9	Canonical	DB Search
1691	ELTIRQISL	9	Canonical	DB Search
1692	ELKGKVLGL	9	Canonical	DB Search
1693	HLRDFLVQI	9	Canonical	DB Search
1694	SESQKAVEL	9	Canonical	DB Search
1695	TLKIRAEIL	9	Canonical	DB Search
1696	AEHYTETAL	9	Canonical	DB Search
1697	FAKLRELLL	9	Canonical	DB Search
1698	DLYTRFDTL	9	Canonical	DB Search
1699	KESTLHLVL	9	Canonical	DB Search
1700	KEATEAQSL	9	Canonical	DB Search
1701	SLKIKGEEL	9	Canonical	DB Search
1702	DIKVKEEQL	9	Canonical	DB Search
1703	DVHARYIEL	9	Canonical	DB Search
1704	HEFVLTEEL	9	Canonical	DB Search
1705	SESEVEDSL	9	Canonical	DB Search
1706	DAKERTVTF	9	Canonical	DB Search
1707	KEDSKLIAL	9	Canonical	DB Search
1708	ELKKEYNAL	9	Canonical	DB Search
1709	HEFLLVHHL	9	Canonical	DB Search
1710	YAFAHILTV	9	Canonical	DB Search
1711	SELEDGHTAL	10	Canonical	DB Search
1712	HENLTYVQL	9	Canonical	DB Search
1713	YEEPVSELL	9	Canonical	DB Search
1714	DLAGRYYAL	9	Canonical	DB Search
1715	ELSPVSFQY	9	Canonical	DB Search
1716	REVEENGIVL	10	Canonical	DB Search
1717	SEVQDRVML	9	Canonical	DB Search
1718	GEVADTTKL	9	Canonical	DB Search
1719	LAYLRLNTL	9	Canonical	DB Search
1720	HLKHLLTSL	9	Canonical	DB Search
1721	AEVLNKHSL	9	Canonical	DB Search
1722	ELPSYLPLY	9	Canonical	DB Search
1723	ELKDRVTYF	9	Canonical	DB Search
1724	SESSNTTSL	9	Canonical	DB Search
1725	AEAIEAFQL	9	Canonical	DB Search
1726	FTDESYLEL	9	Canonical	DB Search
1727	GESVTKLTL	9	Canonical	DB Search
1728	FLATKNLSL	9	Canonical	DB Search
1729	EAQLRQFTL	9	Canonical	DB Search
1730	TENSEKISL	9	Canonical	DB Search
1731	KEAPEEAQL	9	Canonical	DB Search
1732	KELPEYYEL	9	Canonical	DB Search
1733	GEFVFATSL	9	Canonical	DB Search
1734	VETGEIVAL	9	Canonical	DB Search
1735	SESDKTAVL	9	Canonical	DB Search
1736	EQMERLEAL	9	Canonical	DB Search
1737	SEEEASINL	9	Canonical	DB Search
1738	GETEESEKL	9	Canonical	DB Search
1739	AAVVSSPSL	9	Canonical	DB Search
1740	KEAQDLTKL	9	Canonical	DB Search
1741	ETVRLVSGM	9	Canonical	DB Search
1742	IEDEIATIL	9	Canonical	DB Search
1743	KEIDILPTQL	10	Canonical	DB Search
1744	QEVGEITNL	9	Canonical	DB Search
1745	AEDKDTPAL	9	Canonical	DB Search
1746	ALKDIVDAL	9	Canonical	DB Search
1747	GEAHLKTIL	9	Canonical	DB Search
1748	SPSLRILAI	9	Canonical	DB Search
1749	DTKLKFTL	8	Canonical	DB Search
1750	ETLLRVMTL	9	Canonical	DB Search
1751	REVVETPLL	9	Canonical	DB Search
1752	FLQEYVANL	9	Canonical	DB Search
1753	SVNSHVTTL	9	Canonical	DB Search
1754	ETADVIAKV	9	Canonical	DB Search
1755	FIIYDTHSL	9	Canonical	DB Search
1756	ELPDNILNF	9	Canonical	DB Search
1757	SETGTLMVL	9	Canonical	DB Search
1758	DLERKVESL	9	Canonical	DB Search
1759	TLGERIFAL	9	Canonical	DB Search
1760	SEDKKNIIL	9	Canonical	DB Search
1761	GEVTYVELL	9	Canonical	DB Search
1762	HEATSEEVL	9	Canonical	DB Search
1763	TEVTDFPSL	9	Canonical	DB Search
1764	FLLDGFPRTV	10	Canonical	DB Search
1765	QEDPNNTSL	9	Canonical	DB Search
1766	FEEDPEISL	9	Canonical	DB Search
1767	REAEHLYHTL	10	Canonical	DB Search
1768	SEAITQSVL	9	Canonical	DB Search
1769	ALFVRLLAL	9	Canonical	DB Search
1770	AEPDIIEQL	9	Canonical	DB Search
1771	DLKQRYVAA	9	Canonical	DB Search
1772	LESSTVTVL	9	Canonical	DB Search
1773	HNFSKIISL	9	Canonical	DB Search
1774	SEILPTKETL	10	Canonical	DB Search
1775	ELIEKIANL	9	Canonical	DB Search
1776	LLKKKDEEL	9	Canonical	DB Search
1777	DMFYRNWAL	9	Canonical	DB Search
1778	GEIEESEYVL	10	Canonical	DB Search
1779	VLATRILHL	9	Canonical	DB Search
1780	AEANHFIDL	9	Canonical	DB Search
1781	AMQEYIAVV	9	Canonical	DB Search
1782	TEEKLTPVL	9	Canonical	DB Search
1783	TEKPDTVQL	9	Canonical	DB Search
1784	QGKIKTIAF	9	Canonical	DB Search
1785	SEVTAFAVL	9	Canonical	DB Search
1786	GEIVTEEHL	9	Canonical	DB Search
1787	IVSLRLLSL	9	Canonical	DB Search
1788	GEELLHSVL	9	Canonical	DB Search
1789	GETEEQDSL	9	Canonical	DB Search
1790	KEKTEQETL	9	Canonical	DB Search
1791	SLAQYLINA	9	Canonical	DB Search
1792	SEEIYINQL	9	Canonical	DB Search
1793	FVHDLVLYL	9	Canonical	DB Search
1794	QEEDRTVSL	9	Canonical	DB Search
1795	DKNIRYVAL	9	Canonical	DB Search
1796	GEIVTIAHL	9	Canonical	DB Search
1797	REKLVLTTL	9	Canonical	DB Search
1798	SLAGMVSTI	9	Canonical	DB Search
1799	YEETLNVLL	9	Canonical	DB Search
1800	SETGFLTYL	9	Canonical	DB Search
1801	KLFGMIITI	9	Canonical	DB Search
1802	ALSEMVEYI	9	Canonical	DB Search
1803	REDYYDIQL	9	Canonical	DB Search
1804	AEDHKLVFL	9	Canonical	DB Search
1805	SEEVTQSQL	9	Canonical	DB Search
1806	VEDEDAVAL	9	Canonical	DB Search
1807	SESEEDAAL	9	Canonical	DB Search
1808	LEAQEDVTL	9	Canonical	DB Search
1809	REEFEDQSL	9	Canonical	DB Search
1810	LEMIDVHVL	9	Canonical	DB Search
1811	GEEVEPVGL	9	Canonical	DB Search
1812	FGAFHSPAL	9	Canonical	DB Search
1813	TEMNYYTVL	9	Canonical	DB Search
1814	KEKVEPEVL	9	Canonical	DB Search
1815	QEEATATEL	9	Canonical	DB Search
1816	GEDSTEEAL	9	Canonical	DB Search
1817	KEADAIDDTL	10	Canonical	DB Search
1818	ETTHLFLKM	9	Canonical	DB Search
1819	ETYDYGGFTM	10	Canonical	DB Search
1820	YTIHFIEEM	9	Canonical	DB Search
1821	SETINTELL	9	Canonical	DB Search
1822	VEEADVVLL	9	Canonical	DB Search
1823	DVVDFLMETF	10	Canonical	DB Search
1824	NEDDLVTIL	9	Canonical	DB Search
1825	DNMLKILAI	9	Canonical	DB Search
1826	SGVLRLLAL	9	Canonical	DB Search
1827	SEPGKVIVL	9	Canonical	DB Search
1828	SEKHDVVFL	9	Canonical	DB Search
1829	ALAAVVTVL	9	Canonical	DB Search
1830	SESHRFTVL	9	Canonical	DB Search
1831	TEEGMKEVL	9	Canonical	DB Search
1832	QEDLDNPVL	9	Canonical	DB Search
1833	EVVKFVNFL	9	Canonical	DB Search
1834	VNLTRVLAL	9	Canonical	DB Search
1835	EENFEITTL	9	Canonical	DB Search
1836	LEVIEPEVL	9	Canonical	DB Search
1837	TETVVTEYL	9	Canonical	DB Search
1838	AEDVDGEAL	9	Canonical	DB Search
1839	EVASIAVDM	9	Canonical	DB Search
1840	TEEGNPEVL	9	Canonical	DB Search
1841	TEQLDTYIL	9	Canonical	DB Search
1842	KEIAEAYDVL	10	Canonical	DB Search
1843	FGLARIYSF	9	Canonical	DB Search
1844	KEKIDLTSL	9	Canonical	DB Search
1845	DIKKIIMGL	9	Canonical	DB Search
1846	KEENQKIFL	9	Canonical	DB Search
1847	TEVINKVHL	9	Canonical	DB Search
1848	TEDLYVEML	9	Canonical	DB Search
1849	WLKNVLVTL	9	Canonical	DB Search
1850	MVKRYLTSF	9	Canonical	DB Search
1851	EQLQFLIRY	9	Canonical	DB Search
1852	AKADVPYIL	9	Canonical	DB Search
1853	ELKKKIFAQ	9	Canonical	DB Search
1854	ALYPNVVQV	9	Canonical	DB Search
1855	EVYGVVKAY	9	Canonical	DB Search
1856	YAYTGVLQL	9	Canonical	DB Search
1857	EVVELAQGY	9	Canonical	DB Search
1858	VAFPSPAEL	9	Canonical	DB Search
1859	ETYGSGTQY	9	Canonical	DB Search
1860	YLGPHIASV	9	Canonical	DB Search
1861	EAIEQILKY	9	Canonical	DB Search
1862	LLKQRHVQL	9	Canonical	DB Search
1863	EVIPLVQTF	9	Canonical	DB Search
1864	EVQEVSASY	9	Canonical	DB Search
1865	WLKEKVQSL	9	Canonical	DB Search
1866	DVAADIAKY	9	Canonical	DB Search
1867	EVIDLMIKEY	10	Canonical	DB Search
1868	SAAPSPAAL	9	Canonical	DB Search
1869	EVMKRIQSL	9	Canonical	DB Search
1870	IAIDGGKVL	9	Canonical	DB Search
1871	DVVSLVQHY	9	Canonical	DB Search
1872	KLHDSVVMV	9	Canonical	DB Search
1873	LAAGPGPSL	9	Canonical	DB Search
1874	EISNIFSNY	9	Canonical	DB Search
1875	ETIFLLESY	9	Canonical	DB Search
1876	SVIEQILHY	9	Canonical	DB Search
1877	TAAPSAPAL	9	Canonical	DB Search
1878	MLKDRLNAL	9	Canonical	DB Search
1879	AAAPNPASL	9	Canonical	DB Search
1880	DIKVKEQSL	9	Canonical	DB Search
1881	EVSSHFSHF	9	Canonical	DB Search
1882	YPKYRAEAL	9	Canonical	DB Search
1883	ALHERIQAL	9	Canonical	DB Search
1884	QAKLKAQAL	9	Canonical	DB Search
1885	SLAGGIIGV	9	Canonical	DB Search
1886	LAVDKSASL	9	Canonical	DB Search
1887	YAAADSSSL	9	Canonical	DB Search
1888	KEFDQNVKL	9	Canonical	DB Search
1889	TAVEAGRAL	9	Canonical	DB Search
1890	DVHKKYNAL	9	Canonical	DB Search
1891	ETFEYGSLF	9	Canonical	DB Search
1892	HLSDHLSEL	9	Canonical	DB Search
1893	AESPTPQAL	9	Canonical	DB Search
1894	AEYSEMVSL	9	Canonical	DB Search
1895	DSISITSHY	9	Canonical	DB Search
1896	SEIPLPPIL	9	Canonical	DB Search
1897	AEFTAKIAL	9	Canonical	DB Search
1898	GENAHNVTL	9	Canonical	DB Search
1899	LLAEHIKSL	9	Canonical	DB Search
1900	LAGPPGPEL	9	Canonical	DB Search
1901	EVKSLIQYF	9	Canonical	DB Search
1902	FLQEHNTTL	9	Canonical	DB Search
1903	SEAEYVNSL	9	Canonical	DB Search
1904	EVVEKWLDY	9	Canonical	DB Search
1905	AMKPKPLSV	9	Canonical	DB Search
1906	SEAELLPQL	9	Canonical	DB Search
1907	AENSYVETL	9	Canonical	DB Search
1908	NLFDRVVTL	9	Canonical	DB Search
1909	SEADAGETL	9	Canonical	DB Search
1910	VAIGSPFAL	9	Canonical	DB Search
1911	SEVNIPLSL	9	Canonical	DB Search
1912	DLKKKIRQM	9	Canonical	DB Search
1913	ELADVGSEY	9	Canonical	DB Search
1914	HEFEEATNL	9	Canonical	DB Search
1915	HVIDDFVQF	9	Canonical	DB Search
1916	TLKVRSVSV	9	Canonical	DB Search
1917	VAIQAVLSL	9	Canonical	DB Search
1918	ELLSRTSSL	9	Canonical	DB Search
1919	FLANIGTSV	9	Canonical	DB Search
1920	ALSNHLNAV	9	Canonical	DB Search
1921	ETTAVALAY	9	Canonical	DB Search
1922	MAKIKLSVL	9	Canonical	DB Search
1923	IAMATVTAL	9	Canonical	DB Search
1924	ILKEKLRQL	9	Canonical	DB Search
1925	HEDPGQATL	9	Canonical	DB Search
1926	REEEVASEL	9	Canonical	DB Search
1927	KEYLDNVQL	9	Canonical	DB Search
1928	GEIDGNKVTL	10	Canonical	DB Search
1929	SELSEHVKL	9	Canonical	DB Search
1930	EVIERLIYL	9	Canonical	DB Search
1931	EVTDDSPKY	9	Canonical	DB Search
1932	NGYKRVLAL	9	Canonical	DB Search
1933	SEVAISEEL	9	Canonical	DB Search
1934	AEQKVEYTL	9	Canonical	DB Search
1935	DLKKITNSL	9	Canonical	DB Search
1936	EVVYELTKM	9	Canonical	DB Search
1937	LAAETAATL	9	Canonical	DB Search
1938	LAIVPVNTL	9	Canonical	DB Search
1939	SEDFPPPSL	9	Canonical	DB Search
1940	EMITAITSY	9	Canonical	DB Search
1941	TVLQRPLSL	9	Canonical	DB Search
1942	AVHDITVAY	9	Canonical	DB Search
1943	LPMLKVLNL	9	Canonical	DB Search
1944	YLKPYFLEA	9	Canonical	DB Search
1945	MAMAYGSSL	9	Canonical	DB Search
1946	SEWIEGVSL	9	Canonical	DB Search
1947	SLHDAIMIV	9	Canonical	DB Search
1948	MAIVGGMAL	9	Canonical	DB Search
1949	TLKENLQTL	9	Canonical	DB Search
1950	NEHDVVVQL	9	Canonical	DB Search
1951	REALAQTVL	9	Canonical	DB Search
1952	FATFPSSAF	9	Canonical	DB Search
1953	GEESPATSL	9	Canonical	DB Search
1954	SVVSVISRF	9	Canonical	DB Search
1955	TTVTHITAF	9	Canonical	DB Search
1956	DLIEKLLNY	9	Canonical	DB Search
1957	EVFGDIMIDY	10	Canonical	DB Search
1958	TEVSNQITL	9	Canonical	DB Search
1959	DVASIDPEY	9	Canonical	DB Search
1960	EVTLITSEF	9	Canonical	DB Search
1961	SEVALQTAL	9	Canonical	DB Search
1962	EVINYEPIGY	10	Canonical	DB Search
1963	QNKEKIASL	9	Canonical	DB Search
1964	KLKETVYNL	9	Canonical	DB Search
1965	EIASTDLKY	9	Canonical	DB Search
1966	VVYKRLIAL	9	Canonical	DB Search
1967	TELPVMVEL	9	Canonical	DB Search
1968	ELSDLHSKY	9	Canonical	DB Search
1969	ELASEMMAY	9	Canonical	DB Search
1970	GESEKVQQL	9	Canonical	DB Search
1971	SLFLRGLSL	9	Canonical	DB Search
1972	ETVSNLTLM	9	Canonical	DB Search
1973	NTISIIGDY	9	Canonical	DB Search
1974	KEESIVSSL	9	Canonical	DB Search
1975	SEEEGSLKL	9	Canonical	DB Search
1976	EVNQAVLDY	9	Canonical	DB Search
1977	RQIEVLTTV	9	Canonical	DB Search
1978	AEGEIYTKL	9	Canonical	DB Search
1979	ETLEFASGF	9	Canonical	DB Search
1980	DLFFKAVSL	9	Canonical	DB Search
1981	SETAVDPTL	9	Canonical	DB Search
1982	ILKEQTLAL	9	Canonical	DB Search
1983	QGKARAVSL	9	Canonical	DB Search
1984	FSTGNFNVL	9	Canonical	DB Search
1985	ELQSRLAAL	9	Canonical	DB Search
1986	TLKDGIIMI	9	Canonical	DB Search
1987	TVKQKYLSF	9	Canonical	DB Search
1988	EVIALLHSL	9	Canonical	DB Search
1989	SQMLRAVSL	9	Canonical	DB Search
1990	DLIQKMLEY	9	Canonical	DB Search
1991	DIKLKNVL	8	Canonical	DB Search
1992	GEDTGRVHL	9	Canonical	DB Search
1993	VENLTHVTL	9	Canonical	DB Search
1994	KVKSYIHEV	9	Canonical	DB Search
1995	QLEKKLHSL	9	Canonical	DB Search
1996	KEAERDVSL	9	Canonical	DB Search
1997	ALKERADSL	9	Canonical	DB Search
1998	GESEETLRL	9	Canonical	DB Search
1999	REIETQTELL	10	Canonical	DB Search
[truncated: 15,572 more rows]

## Sheet: D18_P20201201lin_S51_peptides
Peptide	-10LgP	Length	m/z	RT	Precursor Id	Area NEO_WN_70_Lin-N_HLAI	Accession	Found By
AAAAAAAAAGAGA	21.39	13	914.468	31.0781	72439	233	Q9HCJ5|ZSWM6_HUMAN:ENST00000252744.6_382_3660:P55011|S12A2_HUMAN	DB Search
AAAAAAAAI	29.4	9	700.401	27.8425	65238	24100	Q8IV76|PASD1_HUMAN:O00358|FOXE1_HUMAN	DB Search
AAAAAAAAL	29.4	9	700.401	27.8425	65238	24100	Q9UJU5|FOXD3_HUMAN:O14654|IRS4_HUMAN:P36897|TGFR1_HUMAN:Q03828|EVX2_HUMAN:O60346|PHLP1_HUMAN:Q9BZM3|GSX2_HUMAN:Q9NQX0|PRDM6_HUMAN:Q9H4S2|GSX1_HUMAN:P47974|TISD_HUMAN:O95409|ZIC2_HUMAN:Q8IXZ3|SP8_HUMAN:Q8NFJ8|BHE22_HUMAN:ENST00000282388.4_379_1773:O95206|PCDH8_HUMAN:Q6BEB4|SP5_HUMAN:Q15139|KPCD1_HUMAN	DB Search
AAAAAAAAV	27.75	9	686.382	16.1223	38000	1530	Q13950|RUNX2_HUMAN:Q6P6C2|ALKB5_HUMAN:A0AV96|RBM47_HUMAN:Q5VYV0|FOXB2_HUMAN:Q9H1U4|MEGF9_HUMAN:Q9H2S1|KCNN2_HUMAN:Q9NQR1|KMT5A_HUMAN:P55198|AF17_HUMAN:Q9H1B7|I2BPL_HUMAN:P56270|MAZ_HUMAN:O95409|ZIC2_HUMAN:Q9Y4H2|IRS2_HUMAN:ENST00000375856.5_1344_4544:ENST00000373930.4_137_1918:P17010|ZFX_HUMAN:P20264|PO3F3_HUMAN:Q13516|OLIG2_HUMAN:Q9H6B1|Z385D_HUMAN:Q8WZ71|TM158_HUMAN:ENST00000621332.5_370_3639:E…	DB Search
AAAAAAAKV	22.82	9	743.445	9.1489	19344		P50914|RL14_HUMAN	DB Search
AAAAAAAPA	23.79	9	684.37	8.8826	18407	853	Q9H4X1|RGCC_HUMAN:P37108|SRP14_HUMAN:Q8NHG8|ZNRF2_HUMAN:P33402|GCYA2_HUMAN	DB Search
AAAAAAASL	22.78	9	716.393	24.0101	56957	1170	Q96SL8|FIZ1_HUMAN:Q9NVR0|KLH11_HUMAN:Q96SC8|DMTA2_HUMAN	DB Search
AAAAAAASM	22.81	9	734.348	5.3709	7398	725	O94842|TOX4_HUMAN	DB Search
AAAAAAAVI	28.04	9	728.43	50.0726	109152	3150	A0AV96|RBM47_HUMAN	DB Search
AAAAAAGLGL	21.57	10	785.45	67.669	141209		Q9NW07|ZN358_HUMAN	DB Search
AAAAAAGSL	23.61	9	702.381	18.6183	44324	7650	ENST00000419047.5_762_2381:Q13207|TBX2_HUMAN	DB Search
AAAAAAPAAA	21.63	10	755.399	11.541	26203		Q9UEW8|STK39_HUMAN:P37108|SRP14_HUMAN	DB Search
AAAAAASAL	23.59	9	716.397	22.2892	52980	1150	ENST00000419047.5_762_2381:Q13207|TBX2_HUMAN	DB Search
AAAAAASEL	39.51	9	774.398	22.066	52486	1090	Q96EK4|THA11_HUMAN	DB Search
AAAAAGPPL	39.74	9	738.414	33.7831	77715	4840	Q8WWM7|ATX2L_HUMAN	DB Search
AAAAANPTL	41.58	9	799.432	24.576	58308	617	Q8TB72|PUM2_HUMAN	DB Search
AAAAAPAAA	30.24	9	684.37	9.5927	20559	1110	Q9UEW8|STK39_HUMAN:P37108|SRP14_HUMAN:ENST00000371959.8_1267_3978:Q4VCS5|AMOT_HUMAN	DB Search
AAAAAPAAAA	25.2	10	755.401	11.9385	27195	152	P37108|SRP14_HUMAN:ENST00000371959.8_1267_3978:Q4VCS5|AMOT_HUMAN	DB Search
AAAAASMQL	43.22	9	849.419	15.7935	37452		O94842|TOX4_HUMAN	DB Search
AAAAATAAV	23.96	9	716.396	15.4834	36499	462	Q14103|HNRPD_HUMAN	DB Search
AAAAATMAL	32.74	9	806.414	23.4246	55828	1970	Q9NQS7|INCE_HUMAN	DB Search
AAAAGSAAL	25.58	9	702.378	16.1712	38098	2020	O43313|ATMIN_HUMAN	DB Search
AAAANAIA	23.78	8	672.366	16.0871	38243	166		DeepNovo
AAAANPLAL	29.46	9	811.468	71.9906	148105	1640	Q3L8U1|CHD9_HUMAN:ENST00000566029.5_402_8852	DB Search
AAAANPQTL	40	9	856.453	20.4775	48854	734	Q15652|JHD2C_HUMAN	DB Search
AAAAPAAAA	29.21	9	684.37	9.5927	20539	1110	Q15283|RASA2_HUMAN:P37108|SRP14_HUMAN:ENST00000371959.8_1267_3978:Q4VCS5|AMOT_HUMAN	DB Search
AAAAPAGSL	21.02	9	728.395	22.6835	53817	2310	A1L0T0|HACL2_HUMAN	DB Search
AAAAPPAKT	20.78	9	399.231	13.7912	32053	2440	ENST00000397899.7_317_3184:Q13461|FOXE3_HUMAN:P52701|MSH6_HUMAN:O14654|IRS4_HUMAN:ENST00000507044.1_1249477_1250256_372_8:Q9Y584|TIM22_HUMAN:Q6ZNA4|RN111_HUMAN:ENST00000343823.11_116_1906:Q8TCN5|ZN507_HUMAN:Q8N5I9|NOPC1_HUMAN:ENST00000389561.7_1331_9499:ENST00000263388.7_133_7053:ENST00000567234.1_27953530_27954138_609_8:ENST00000398532.9_649_2484:ENST00000438896.2_466_1341:ENST00000608721.1_1609…	DeepNovo
AAAAPSPVL	37.95	9	796.457	49.271	107885	1370	Q9BWW4|SSBP3_HUMAN:P81877|SSBP2_HUMAN	DB Search
AAAAPSPVM	45.9	9	830.413	17.5021	41694	1930	Q9BWG4|SSBP4_HUMAN	DB Search
AAAAPSSAL	32	9	758.405	23.5722	55890	1820	ENST00000615671.2_50354507_50354836_330_4:ENST00000615671.2_50354507_50354731_225_4	DB Search
AAAAQAAAL	26.48	9	757.42	22.2977	52783	4320	ENST00000346528.9_599_1405:Q86U06|RBM23_HUMAN	DB Search
AAAASGAAI	18.91	9	702.381	18.6183	44038	7280	O14654|IRS4_HUMAN	DB Search
AAAASTMAV	33.52	9	808.394	10.6501	23572	642	Q10587|TEF_HUMAN	DB Search
AAAAVGGAL	35.27	9	700.4	31.2704	72612	75200	Q9H2X8|I27L2_HUMAN	DB Search
AAAAVGPAM	39.44	9	774.387	12.0133	27300	6620	Q9H1I8|ASCC2_HUMAN	DB Search
AAAAVIPTV	34.47	9	812.489	74.9096	152815	7380	A0AV96|RBM47_HUMAN	DB Search
AAAAVNSAL	38.6	9	787.431	28.8525	67712		Q14671|PUM1_HUMAN	DB Search
AAADASPSL	39.84	9	802.394	23.4793	55684	2090	Q3B7T1|EDRF1_HUMAN	DB Search
AAADIRPHGV	46.46	10	503.777	17.4875	41542	1360	Q9H6T0|ESRP2_HUMAN	DB Search
AAAEGAAAL	31.5	9	744.391	20.8231	49649	4640	P35568|IRS1_HUMAN:Q9H7Z7|PGES2_HUMAN:P49418|AMPH_HUMAN:P21817|RYR1_HUMAN:O94819|KBTBB_HUMAN:B3SHH9|TM114_HUMAN:ENST00000437600.9_149_2155:Q9H4H8|FA83D_HUMAN:Q6ZN16|M3K15_HUMAN:ENST00000336985.11_299_1435:ENST00000333167.13_150_1364:ENST00000619304.4_132_1886:B7ZC32|KIF28_HUMAN:O15178|TBXT_HUMAN:Q9NSE4|SYIM_HUMAN:ENST00000245796.11_925_3363:Q5T2T1|MPP7_HUMAN:Q8TF64|GIPC3_HUMAN:Q6ZMP0|THSD4_HUMAN:Q…	DeepNovo
AAAEGAVL	24.88	8	701.382	27.4387	64520	1730	P28838|AMPL_HUMAN	DB Search
AAAERPGEA	19.95	9	871.43	4.7842	6315		P29966|MARCS_HUMAN	DB Search
AAAESSTSL	42.36	9	836.404	12.953	29716	22200	Q96QE2|MYCT_HUMAN	DB Search
AAAGAGPAM	31.11	9	732.336	4.983	6898	2390	Q13425|SNTB2_HUMAN	DB Search
AAAGAGPEM	19.9	9	774.344	23.2347	55387		P28482|MK01_HUMAN	DB Search
AAAGDPASL	37.53	9	772.385	23.1362	54951	1300	O15405|TOX3_HUMAN	DB Search
AAAGFYFTGV	40.42	10	1003.49	103.204	190877	780	Q13075|BIRC1_HUMAN	DB Search
AAAGLGGGDSG	28.76	11	832.387	12.1186	27565	3910	Q96T51|RUFY1_HUMAN	DB Search
AAAGPGAAL	26.45	9	698.384	25.3705	60020	14400	Q8WUB8|PHF10_HUMAN	DB Search
AAAGPSCAL	33.39	9	760.366	33.8932	78012	1120	P41134|ID1_HUMAN	DB Search
AAAGSGAEF	40	9	780.353	16.0272	37908	1600	Q5K4L6|S27A3_HUMAN:ENST00000271857.6_1145_3193	DB Search
AAAGSPLSL	38.22	9	786.436	62.7918	132578	2370	Q96PM9|Z385A_HUMAN	DB Search
AAAGVFALL	34.1	9	832.492	116.484	209954		Q8TCJ2|STT3B_HUMAN:ENST00000295770.4_513_2552	DB Search
AAAGVGGSL	34.35	9	702.378	24.4049	57820	2630	Q9BRK4|LZTS2_HUMAN	DB Search
AAAGVSAAF	21.57	9	764.394	42.1301	94332	718	ENST00000382745.9_271_2469:P51798|CLCN7_HUMAN:ENST00000382745.9_229_2469	DB Search
AAAHSVVL	21.06	8	384.224	22.969	54782		Q96A65|EXOC4_HUMAN	DB Search
AAALPAAAL	21.93	9	768.461	74.0813	151759		ENST00000354258.4_343_2586:Q03518|TAP1_HUMAN	DB Search
AAALSGLAV	25.87	9	772.456	76.1291	154893		P0DMW4|SIL2A_HUMAN:P0DMW5|SIL2B_HUMAN:Q96HG1|SIM10_HUMAN	DB Search
AAANAAKSL	31.6	9	816.463	8.9211	18704		Q9P2F6|RHG20_HUMAN	DB Search
AAANSGSSL	36.88	9	777.374	6.9194	12235	649	Q12972|PP1R8_HUMAN	DB Search
AAAPAAAA	20.06	8	613.335	7.8961	15502		Q15283|RASA2_HUMAN:P37108|SRP14_HUMAN:ENST00000371959.8_1267_3978:Q4VCS5|AMOT_HUMAN	DB Search
AAAPAAAAA	29.24	9	684.367	9.9395	21559	9600	Q15283|RASA2_HUMAN:ENST00000371959.8_1267_3978:Q4VCS5|AMOT_HUMAN	DB Search
AAAPAAPAA	15.82	9	710.374	15.186	35922		Q8NHG8|ZNRF2_HUMAN	DB Search
AAAPAAPTL	39.91	9	782.442	46.1964	101994	2200	Q9BXH1|BBC3_HUMAN	DB Search
AAAPAGDAV	19.36	9	742.375	14.052	32885	145	Q9BYK8|HELZ2_HUMAN:ENST00000467148.1_269_8017:ENST00000467148.1_581_8017	DB Search
AAAPAGTTF	41.66	9	806.404	29.754	69236	4630	Q9H0Z9|RBM38_HUMAN	DB Search
AAAPAPASV	30.4	9	754.409	23.6856	56594	705	O43747|AP1G1_HUMAN	DB Search
AAAPASGAL	22.44	9	728.394	21.9632	52085	2190	P06576|ATPB_HUMAN	DB Search
AAAPASGEM	43.63	9	820.353	5.2303	6988	5290	Q86XL3|ANKL2_HUMAN	DB Search
AAAPASVPA	24.36	9	754.405	22.4498	53461	383	P47914|RL29_HUMAN:O00303|EIF3F_HUMAN	DB Search
AAAPNPASL	35.46	9	811.433	38.8076	87615	2980	P55198|AF17_HUMAN:ENST00000621332.5_370_3639	DB Search
AAAPPAAAA	19.15	9	710.382	12.4143	28629		Q12796|PNRC1_HUMAN:ENST00000665964.1_567425_568417_495_11:ENST00000336985.11_299_1435:Q8IXK0|PHC2_HUMAN:Q6ZRS2|SRCAP_HUMAN:ENST00000282488.11_2158_3042:P0C6S8|LIGO3_HUMAN:Q6ZW31|SYDE1_HUMAN:P07478|TRY2_HUMAN:ENST00000571730.1_240_1457:ENST00000567234.1_27953530_27954138_609_8:Q8N441|FGRL1_HUMAN:ENST00000319555.8_1038_3377:ENST00000340356.9_400_1275:Q01101|INSM1_HUMAN:ENST00000352645.5_933_3185:EN…	DeepNovo
AAAPPAPAA	24.97	9	736.4	17.85	42333	273	P56270|MAZ_HUMAN:O00268|TAF4_HUMAN	DB Search
AAAPPGPHL	33.38	9	415.726	29.7255	69538		P49418|AMPH_HUMAN:Q9UQF2|JIP1_HUMAN:Q9Y468|LMBL1_HUMAN:ENST00000343823.11_116_1906:Q8N5I9|NOPC1_HUMAN:Q9UGU5|HMGX4_HUMAN:P48378|RFX2_HUMAN:ENST00000263388.7_133_7053:Q460N5|PAR14_HUMAN:ENST00000567234.1_27953530_27954138_609_8:ENST00000245796.11_925_3363:P02765|FETUA_HUMAN:ENST00000608721.1_160991981_160992334_354_4:ENST00000319555.8_1038_3377:ENST00000374088.8_717_4553:P17535|JUND_HUMAN:ENST0000…	DeepNovo
AAAPPGTGV	39.99	9	740.393	18.1923	43076	503	Q9HCE6|ARGAL_HUMAN	DB Search
AAAPPLTL	31.05	8	753.45	79.4323	159599	1410	Q96PG8|BBC3B_HUMAN	DB Search
AAAPPSPPFSF	36.29	11	544.771	106.78	194867		P47974|TISD_HUMAN:ENST00000282388.4_379_1773	DB Search
AAAPSLLIL	22.87	9	868.55	116.333	209534		Q4V9L6|TM119_HUMAN	DB Search
AAAPSLLLL	22.87	9	868.55	116.333	209534		A1A5C7|S22AN_HUMAN	DB Search
AAAPSNQSL	36.33	9	858.431	15.4219	36354	783	O75674|TM1L1_HUMAN	DB Search
AAAPSPVL	36.64	8	725.419	45.8649	101602	2040	Q9BWW4|SSBP3_HUMAN:P81877|SSBP2_HUMAN	DB Search
AAAPTVTSV	34.8	9	816.445	34.1274	78817		Q9NRI5|DISC1_HUMAN	DB Search
AAAPVLTPA	31.19	9	810.474	46.0882	101797	1620	Q8N6L1|KTAP2_HUMAN	DB Search
AAAPVPTTTL	38.64	10	941.513	63.9505	134802		P18583|SON_HUMAN:ENST00000356577.10_752_7333	DB Search
AAAPVVPAV	23.23	9	794.478	65.3727	136837	1530	O95271|TNKS1_HUMAN	DB Search
AAAQHFTAL	43.43	9	929.488	34.1274	78861		Q13796|SHRM2_HUMAN	DB Search
AAAQPGTEI	35.04	9	857.439	21.3855	50991	299	O75376|NCOR1_HUMAN	DB Search
AAAQVGTSV	43.36	9	803.426	18.2945	43349	1590	P51610|HCFC1_HUMAN	DB Search
AAASAAPPV	31.65	9	754.41	23.1108	54934	4520		DeepNovo
AAASAFTSL	41.42	9	838.432	63.4394	133653	1290	A0A0B4J2D5|GAL3B_HUMAN:P0DPI2|GAL3A_HUMAN	DB Search
AAASHFFNL	29.26	9	489.242	78.6702	158714		Q8IXQ5|KLHL7_HUMAN	DB Search
AAASPSAML	27.53	9	834.405	25.4831	60314	567	Q13459|MYO9B_HUMAN	DB Search
AAASPSAVF	43.63	9	820.42	48.4386	106317	1230	Q9NZV5|SELN_HUMAN:ENST00000374315.1_39_1319	DB Search
AAATAAPSL	37.78	9	772.421	32.678	75744	1050	P24539|AT5F1_HUMAN	DB Search
AAATGGSVL	29.71	9	746.407	23.8794	56679	909	Q7L4I2|RSRC2_HUMAN	DB Search
AAATSVHVV	38.64	9	854.473	23.0387	54931	860	Q68EM7|RHG17_HUMAN	DB Search
AAATTAAPAA	15.95	10	815.422	11.2372	25299		P05388|RLA0_HUMAN	DB Search
AAATVTAAI	25.04	9	788.452	34.6957	79764	919	Q8IZX4|TAF1L_HUMAN	DB Search
AAAVAGPEM	41.59	9	832.387	12.1186	27521	3910	Q12805|FBLN3_HUMAN	DB Search
AAAVGGAL	25.05	8	629.362	26.0933	61829	638	ENST00000426395.7_860_1342:ENST00000221466.10_525_1199:P55899|FCGRN_HUMAN:Q9H2X8|I27L2_HUMAN:ENST00000221466.10_717_1199	DB Search
AAAVGPAM	16.1	8	703.346	9.7088	20895	455	Q9H1I8|ASCC2_HUMAN	DB Search
AAAVPPSSL	31.16	9	812.447	43.8788	98144		Q8NDD1|CA131_HUMAN	DB Search
AAAVPTAPA	29.77	9	768.426	26.144	61681	1790	Q9UBP4|DKK3_HUMAN	DB Search
AAAVRHVL	26.15	8	418.759	12.904	29764	1300	Q9BTY7|HGH1_HUMAN	DB Search
AAAYGTSSY	39.21	9	890.392	15.8694	37668		Q92841|DDX17_HUMAN:ENST00000396821.8_338_2293	DB Search
AAAYPHTSL	39.66	9	465.737	27.3109	64026	4530	Q9P2R6|RERE_HUMAN	DB Search
AACGGGAAL	31.23	9	690.326	16.4389	39042		Q9HCJ5|ZSWM6_HUMAN	DB Search
AACLESAQ	17.17	8	792.353	8.732	17952	281	Q00341|VIGLN_HUMAN	DB Search
AADAGSPAL	22.78	9	772.397	20.8052	49733			DeepNovo
AADEKARKL	34.23	9	501.292	0.7571	847	1210	Q8NG66|NEK11_HUMAN	DB Search
AADPYHHAL	25.07	9	497.742	14.8927	35158	571	Q9NWB1|RFOX1_HUMAN	DB Search
AADTERLAL	17.8	9	480.261	39.6287	89691		Q07065|CKAP4_HUMAN	DB Search
AAEAAASAY	26.14	9	824.38	13.3686	30830	972	Q969T9|WBP2_HUMAN	DB Search
AAEEGLREL	40.12	9	494.259	32.3097	74750	9800	O43293|DAPK3_HUMAN:ENST00000545797.7_316_1635:ENST00000545797.7_709_1635	DB Search
AAEERVRTL	20.62	9	522.791	12.6041	29072		Q7Z7A1|CNTRL_HUMAN	DB Search
AAEKGVRTL	41.14	9	472.782	8.8174	18164	13700	O60664|PLIN3_HUMAN	DB Search
AAELAAAAV	29.02	9	786.434	42.9009	95926	1320	P48556|PSMD8_HUMAN:ENST00000262093.11_104_1351:Q08289|CACB2_HUMAN:Q8TF68|ZN384_HUMAN:P07101|TY3H_HUMAN:ENST00000287078.7_166_1812:P55198|AF17_HUMAN:O75298|RTN2_HUMAN:P0C7V6|SP202_HUMAN:Q8IX05|CD302_HUMAN:ENST00000374315.1_39_1319:O75446|SAP30_HUMAN:Q2T9J0|TYSD1_HUMAN:ENST00000608721.1_160991981_160992334_354_4:O75208|COQ9_HUMAN:ENST00000369151.8_257_1315:Q4VCS5|AMOT_HUMAN:Q9BSJ2|GCP2_HUMAN:O00442…	DeepNovo
AAESHPL	35.45	7	724.364	15.7935	37469		Q5VYV7|SLX4I_HUMAN:O15085|ARHGB_HUMAN:Q6UXR6|YI004_HUMAN:A6H8Y1|BDP1_HUMAN:Q9HBV2|SACA1_HUMAN:ENST00000432560.6_359_3004:O95447|LCA5L_HUMAN:Q96IQ7|VSIG2_HUMAN:Q13467|FZD5_HUMAN:ENST00000432560.6_308_3004:P98088|MUC5A_HUMAN:Q6PKC3|TXD11_HUMAN:ENST00000295417.4_1048_2652:Q9Y2Q9|RT28_HUMAN:ENST00000283033.10_764_3001:A4D1B5|GSAP_HUMAN:ENST00000295417.4_1015_2652:Q9UQ84|EXO1_HUMAN:Q13459|MYO9B_HUMAN:…	DeepNovo
AAETAGNGL	30.56	9	803.39	12.5851	28806	681	Q6UVM3|KCNT2_HUMAN	DB Search
AAFAGGTSL	30.7	9	794.405	46.1824	102247	571	Q9BYD6|RM01_HUMAN	DB Search
AAFAHFPEL	38.22	9	501.757	97.3226	184247	1460	O60306|AQR_HUMAN	DB Search
AAFDGGFTV	34.09	9	884.418	82.7257	164691		ENST00000285737.9_174_2645:Q86WA8|LONP2_HUMAN	DB Search
AAFEFDIHQV	44.76	10	588.79	95.5701	182300	816	Q9BW27|NUP85_HUMAN	DB Search
AAFEKQVL	41.85	8	453.259	38.321	86900	14300	Q9P2E9|RRBP1_HUMAN	DB Search
AAFGGDPTSV	45.24	10	921.433	40.971	92017	5860	P22303|ACES_HUMAN	DB Search
AAFGGNPKSV	34.48	10	474.249	19.4005	46562	3990	P06276|CHLE_HUMAN	DB Search
AAFPGASL	20.24	8	733.388	68.1085	141507	4800	Q15038|DAZP2_HUMAN:ENST00000412716.8_263_586	DB Search
AAFSVGTAM	33.78	9	870.411	34.9863	80516	340	P45844|ABCG1_HUMAN	DB Search
AAGEPGTSM	30.83	9	820.355	12.3763	28435		Q5VTR2|BRE1A_HUMAN	DB Search
AAGGTAPL	28.91	8	657.356	19.0207	45440	145	Q15942|ZYX_HUMAN	DB Search
AAGGTGGSGGSP	19.51	12	875.385	16.5148	39261		Q14004|CDK13_HUMAN	DB Search
AAGPALAL	23.53	8	683.41	68.6832	142573	16500	P51178|PLCD1_HUMAN	DB Search
AAGPGAAAL	25.49	9	698.383	26.2327	61997	1060	Q9BX70|BTBD2_HUMAN	DB Search
AAGPGAAL	23.14	8	627.346	22.4715	53271	1910	Q8WUB8|PHF10_HUMAN	DB Search
AAGPGFSL	31.83	8	719.373	67.6824	140579	20100	Q9UQ88|CD11A_HUMAN:ENST00000615951.4_882_2198:P21127|CD11B_HUMAN	DB Search
AAGPGPASV	35.36	9	726.377	18.7997	44694	608	Q8IYS2|K2013_HUMAN	DB Search
AAGPPARSL	21.72	9	420.238	15.816	37352	490	Q92908|GATA6_HUMAN	DB Search
AAGPPLVA	19.47	8	695.414	43.2334	96768		Q8WWM7|ATX2L_HUMAN	DB Search
AAGPSCAL	31.02	8	689.327	31.195	72613	208	P41134|ID1_HUMAN	DB Search
AAGPVGPAL	28.72	9	752.431	48.5064	106318	1770	O00459|P85B_HUMAN:ENST00000593731.1_729_2744	DB Search
AAGRPLEL	19.19	8	413.744	34.5068	79560		P42167|LAP2B_HUMAN	DB Search
AAGTVFTTV	34.65	9	866.462	62.2321	131771	3220	P54687|BCAT1_HUMAN:ENST00000652536.2_390_2321:P35613|BASI_HUMAN:P48147|PPCE_HUMAN:P28906|CD34_HUMAN:Q96F25|ALG14_HUMAN:Q9Y3Q7|ADA18_HUMAN:Q13177|PAK2_HUMAN:Q8TAG6|VEXIN_HUMAN:O95466|FMNL1_HUMAN:ENST00000356522.4_413_1306:Q9NRE2|TSH2_HUMAN:Q86WX3|AROS_HUMAN:O95935|TBX18_HUMAN:E2RYF6|MUC22_HUMAN:P55289|CAD12_HUMAN:P54840|GYS2_HUMAN:Q96SF7|TBX15_HUMAN:P13807|GYS1_HUMAN:P49327|FAS_HUMAN	DeepNovo
AAGVGDMVM	28.03	9	866.381	29.7255	69549	174	P62829|RL23_HUMAN	DB Search
AAHLGRVL	25.65	8	418.758	21.7542	51951			DeepNovo
AAHLGSAL	32.23	8	739.407	21.6106	51479	307	Q7KZN9|COX15_HUMAN:ENST00000016171.6_373_1308	DB Search
AAHLPDLIVY	44.62	10	556.309	102.975	190779	3260	Q96PN6|ADCYA_HUMAN	DB Search
AAIAAVNAL	34.31	9	813.484	72.8084	149630	35300	Q14498|RBM39_HUMAN	DB Search
AAIAILLNL	15.68	9	911.592	115.573	207467		Q96S97|MYADM_HUMAN	DB Search
AAIDPSMVSA	32.58	10	977.464	37.3613	84920	299	Q9NZD8|SPG21_HUMAN	DB Search
AAIEASESL	37.94	9	890.448	40.7834	91686	733	Q7Z7A4|PXK_HUMAN	Homolog
AAIEASQSL	43.39	9	889.466	35.282	81056	15100	Q7Z7A4|PXK_HUMAN	DB Search
AAIGALQEA	38.89	9	843.458	42.2345	94350	5180	P0DPK5|H3Y2_HUMAN:P84243|H33_HUMAN:P0DPK2|H3Y1_HUMAN	DB Search
AAIGPAKEL	23.53	9	435.259	33.5961	77728		P46821|MAP1B_HUMAN:ENST00000296755.12_436_7461	DB Search
AAIGQSSGEL	25.88	10	932.468	29.6755	69366	193	ENST00000379731.5_207_1361:P15291|B4GT1_HUMAN	DB Search
AAIHISETL	33.62	9	477.766	60.0221	127876	568	ENST00000540638.6_708_2975:Q9Y2J2|E41L3_HUMAN	DB Search
AAIHPSLEI	32.5	9	475.768	70.1207	145401	698	O60256|KPRB_HUMAN	DB Search
AAIPIAAVL	25.01	9	838.541	116.219	209112		O60706|ABCC9_HUMAN	DB Search
AAIPRSTSF	23.87	9	475.257	34.8799	80201	864	Q9P2F8|SI1L2_HUMAN	DB Search
AAIPSAPVL	36.93	9	838.504	90.1122	175041	573	P49750|YLPM1_HUMAN:ENST00000325680.12_325_6612	DB Search
AAIPSSGSL	38.57	9	802.432	43.319	96522	1960	Q9H3Y8|PPDPF_HUMAN	DB Search
AAIPVTHSL	39.27	9	454.765	47.9762	105743	1460	Q5VVW2|GARL3_HUMAN	DB Search
AAIRGTKEL	28.85	9	479.788	11.9618	27350	898	Q6PJ21|SPSB3_HUMAN	DB Search
AAIVPGSQL	38.08	9	855.495	63.1521	133080	16200	Q13261|I15RA_HUMAN	DB Search
AAIYNTTEL	38.92	9	995.503	58.7607	125479	668	O75208|COQ9_HUMAN	DB Search
AAKASVPTI	30.58	9	429.257	33.9675	78430	1890	ENST00000314888.10_368_7777:Q9Y490|TLN1_HUMAN	DB Search
AAKEKLLRV	38.93	9	514.336	15.9596	37821	18700	Q96CN9|GCC1_HUMAN:Q9BZF9|UACA_HUMAN:Q9H0K4|RSH6A_HUMAN:P17029|ZKSC1_HUMAN:P10243|MYBA_HUMAN:Q9UPV0|CE164_HUMAN:ENST00000296585.10_346_3660:Q8TD57|DYH3_HUMAN:Q66GS9|CP135_HUMAN:P12270|TPR_HUMAN:O95347|SMC2_HUMAN:P58550|FXYD8_HUMAN:P23786|CPT2_HUMAN:Q9Y2V7|COG6_HUMAN:P0DPD8|EFCE2_HUMAN:Q8TBZ2|MYBPP_HUMAN:Q9Y4A5|TRRAP_HUMAN:P86790|CCZ1B_HUMAN:O43290|SNUT1_HUMAN:Q2NKX9|CB068_HUMAN:O95613|PCNT_HUMAN:O…	DeepNovo
AAKEKLVRL	33.03	9	343.223	15.9547	37727	2980	Q96CN9|GCC1_HUMAN:Q9BZF9|UACA_HUMAN:Q9H0K4|RSH6A_HUMAN:P17029|ZKSC1_HUMAN:P10243|MYBA_HUMAN:Q9UPV0|CE164_HUMAN:ENST00000296585.10_346_3660:Q8TD57|DYH3_HUMAN:Q66GS9|CP135_HUMAN:P12270|TPR_HUMAN:O95347|SMC2_HUMAN:P58550|FXYD8_HUMAN:P23786|CPT2_HUMAN:Q9Y2V7|COG6_HUMAN:P0DPD8|EFCE2_HUMAN:Q8TBZ2|MYBPP_HUMAN:Q9Y4A5|TRRAP_HUMAN:P86790|CCZ1B_HUMAN:O43290|SNUT1_HUMAN:Q2NKX9|CB068_HUMAN:O95613|PCNT_HUMAN:O…	DeepNovo
AAKEKRLL	29.45	8	464.801	5.9185	9073	1240	O43290|SNUT1_HUMAN	DB Search
AAKKKLQAL	29.8	9	485.827	6.2108	9995	472	Q9Y2X7|GIT1_HUMAN	DB Search
AAKKKLQSL	38.59	9	493.82	4.4188	5667	8000	Q14161|GIT2_HUMAN	DB Search
AAKLDPAA	22.34	8	756.427	26.4303	62607	730		DeepNovo
AAKRKIEL	29.27	8	464.802	8.1699	16325	1390	O00443|P3C2A_HUMAN:ENST00000265970.11_226_5058	DB Search
AAKVLAAAL	17.67	9	414.269	69.9843	145252			DeepNovo
AALARAALA	16.23	9	827.513	28.3347	66435	24900	O60391|NMD3B_HUMAN	DB Search
AALARLAAA	15.7	9	827.513	28.3347	66292	24900		DeepNovo
AALARLLAA	27.81	9	435.283	73.0189	150129		Q8TCT7|SPP2B_HUMAN	DB Search
AALATSTSL	36.76	9	834.454	44.0006	98294	230	Q9UKL3|C8AP2_HUMAN	DB Search
AALDKATVL	37.44	9	451.271	44.1445	98706	6470	Q53EL6|PDCD4_HUMAN	DB Search
AALEAAAAAA	25.8	10	829.442	28.6111	66991	6160	Q86UK7|ZN598_HUMAN	DB Search
AALFPGEEL	38.18	9	946.491	100.259	187685	8660	ENST00000377687.6_345_1694:Q13887|KLF5_HUMAN	DB Search
AALGGALAL	20.85	9	756.464	94.1337	180371	30600	Q6NZ67|MZT2B_HUMAN	DB Search
AALGGVLAL	23.16	9	784.495	114.738	205432		Q6P582|MZT2A_HUMAN	DB Search
AALGRTAAL	25.6	9	422.257	26.2927	62097	1140		DeepNovo
AALGTMTSL	41.51	9	880.447	43.3653	96448	26100	P45844|ABCG1_HUMAN	DB Search
AALKKALAA	27.04	9	428.783	12.2676	28151	41400	P16402|H13_HUMAN:P16403|H12_HUMAN:Q02539|H11_HUMAN:P16401|H15_HUMAN:P10412|H14_HUMAN	DB Search
AALQATRAL	28.16	9	457.775	32.1162	74421	1470	O95471|CLD7_HUMAN	DB Search
AALQRQLL	30.97	8	456.786	43.2335	96857	794	ENST00000527096.5_364_13710:Q15149|PLEC_HUMAN	DB Search
AALRVKTSL	35.89	9	479.803	31.5724	73513	250	P36956|SRBP1_HUMAN	DB Search
AALSSASAL	33.25	9	790.431	39.9484	90070	1550	Q8N201|INT1_HUMAN	DB Search
AALTKHLL	34.42	8	433.775	30.0713	70315	334	O94874|UFL1_HUMAN	DB Search
AALTVMAAAP	20.99	10	931.495	55.7922	120246		Q2KHR2|RFX7_HUMAN	DB Search
AALYPSSAL	41.95	9	892.478	69.7566	144886	2340	Q9H6T0|ESRP2_HUMAN	DB Search
AAMASLGAL	26.65	9	820.433	52.0061	113095	214	P51571|SSRD_HUMAN	DB Search
AAMDSSETL	39.62	9	940.399	12.3005	28230		Q9NRI5|DISC1_HUMAN	DB Search
AAMEEALIL	28.43	9	976.504	84.5826	167289		ENST00000372731.8_467_7558:ENST00000372739.7_438_7544:Q13813|SPTN1_HUMAN	DB Search
AAMKALQAL	31.95	9	932.526	29.2884	68099	7540	Q9NUL3|STAU2_HUMAN	DB Search
AAMNSLTSL	24.32	9	923.449	44.1825	98795		O95319|CELF2_HUMAN:ENST00000542579.5_200_1723	DB Search
AAMPVAQHL	24.13	9	477.247	20.1122	47720	2160	ENST00000263383.8_463_2037:A1L0T0|HACL2_HUMAN	DB Search
AAMYKSLEL	44.5	9	1041.53	47.3882	104394	460	Q7L576|CYFP1_HUMAN	DB Search
AANGIGAVL	21.33	9	785.452	68.0643	141439	16000	Q6PD62|CTR9_HUMAN	DB Search
AANGVIHML	33.94	9	471.25	34.8843	80239	1330	Q9NY15|STAB1_HUMAN	DB Search
AANPIQFTL	32.81	9	974.521	111.326	199368	140	P23921|RIR1_HUMAN	DB Search
AANPLSGSL	38.69	9	829.445	59.3591	126764	531	ENST00000262426.6_119_1180:Q12946|FOXF1_HUMAN	DB Search
AANSVAASL	33.84	9	803.429	33.6875	77791	5820	P09912|IFI6_HUMAN:ENST00000361157.11_235_492	DB Search
AANVRKESL	38.97	9	494.286	8.0039	15828	789	Q9Y6J0|CABIN_HUMAN	DB Search
AAPKAKYTL	40.9	9	481.788	10.9405	24395	541	Q8IYE0|CC146_HUMAN	Homolog
AAPSDASAM	16.12	9	836.344	7.7769	15604	1190	O95714|HERC2_HUMAN:ENST00000261609.13_1052_14638:ENST00000261609.13_251_14638	DB Search
AAQAHTREL	44.37	9	498.766	5.5378	8271	4660	ENST00000324685.11_249_3113:O75150|BRE1B_HUMAN	DB Search
AAQAPRLAL	39.65	9	455.778	53.8943	116608		Q8TER5|ARH40_HUMAN	DB Search
AAQIPTAAL	40.95	9	855.495	67.6138	140707	3670	ENST00000571589.6_389_3472:Q9ULH7|MRTFB_HUMAN	DB Search
AAQKAVSAL	23.46	9	858.501	16.1459	38285	393	P29558|RBMS1_HUMAN	DB Search
AAQNSRLSL	32.36	9	480.262	24.6796	58341	12700	Q9P2D3|HTR5B_HUMAN	DB Search
AAREKVAV	23.06	8	422.255	7.0138	12500	2320	ENST00000394729.6_422_2356:Q9P2D8|UNC79_HUMAN:P48165|CXA8_HUMAN:P0DMV2|CT459_HUMAN:Q9UPV0|CE164_HUMAN:P61457|PHS_HUMAN:P25705|ATPA_HUMAN:Q9BZR9|TRIM8_HUMAN:Q8WUY9|DEP1B_HUMAN:Q5DJT8|CT452_HUMAN:ENST00000398752.11_216_1724:Q9BXR6|FHR5_HUMAN:Q5JV73|FRPD3_HUMAN:Q5VU43|MYOME_HUMAN:Q8WZ42|TITIN_HUMAN:Q12815|TROAP_HUMAN:Q9P2R6|RERE_HUMAN:Q8IY81|SPB1_HUMAN:P33993|MCM7_HUMAN:P17535|JUND_HUMAN:Q96NB3|ZN83…	DeepNovo
AARLAAA	15.41	7	643.389	28.3155	66513	1430	Q8NGU9|GP150_HUMAN:Q9BXM0|PRAX_HUMAN:Q02846|GUC2D_HUMAN:ENST00000419783.3_76_219:P30101|PDIA3_HUMAN:P07203|GPX1_HUMAN:Q9P2D3|HTR5B_HUMAN	DB Search
AARQKLQL	25.39	8	464.29	15.0373	35505	807	ENST00000300036.6_373_6021:ENST00000300036.6_340_6021:P35749|MYH11_HUMAN	DB Search
AASAVFTTV	29.68	9	866.462	62.2321	131519	3220	Q9P2K9|DISP3_HUMAN:Q92482|AQP3_HUMAN:P35613|BASI_HUMAN:Q5T8I9|HENMT_HUMAN:Q9Y3Q7|ADA18_HUMAN:Q8TAG6|VEXIN_HUMAN:A0A1B0GVZ9|TM269_HUMAN:Q96H15|TIMD4_HUMAN:O95935|TBX18_HUMAN:E2RYF6|MUC22_HUMAN:P54840|GYS2_HUMAN:Q96SF7|TBX15_HUMAN:P13807|GYS1_HUMAN:ENST00000402983.5_707_1417:P49327|FAS_HUMAN	DeepNovo
AASDLAMVL	32.81	9	906.476	78.5944	158575		Q765P7|MTSS2_HUMAN	DB Search
AASDSYLEL	34.94	9	968.457	73.2328	150161	12600	Q8N8V4|ANS4B_HUMAN	DB Search
AASGAAMSL	36.51	9	794.37	13.641	31860	5730	P08195|4F2_HUMAN	DB Search
AASGASSAL	36.07	9	734.368	10.9027	24028	5690	Q96TC7|RMD3_HUMAN:ENST00000260385.10_1456_2478	DB Search
AASGRVLEV	16.13	9	451.255	29.6875	69492		Q96C23|GALM_HUMAN	DB Search
AASGSGAEL	39.41	9	762.365	10.2125	22278	1120	Q9UBU6|FA8A1_HUMAN	DB Search
AASHPLLL	26.7	8	411.247	52.453	113958		P20591|MX1_HUMAN	DB Search
AASKADGL	36.18	8	732.391	9.7184	21056		P00915|CAH1_HUMAN	DB Search
AASLCGLCGN	18.18	10	908.387	15.186	35956		Q9Y6R7|FCGBP_HUMAN	DB Search
AASLPGSEL	39.31	9	844.445	52.9398	114600	1140	O15027|SC16A_HUMAN	DB Search
AASLRKVSM	42.57	9	489.774	7.291	13408	2980	Q7L1Q6|5MP2_HUMAN	DB Search
AASPAGLDL	43.5	9	814.43	63.8788	134600	14500	O15156|ZBT7B_HUMAN:ENST00000417934.6_774_2177	DB Search
AASPASLAF	20.67	9	834.427	72.3744	149083		P47902|CDX1_HUMAN	DB Search
AASPEGSPL	35.87	9	828.415	25.1329	59704	9890	Q9P107|GMIP_HUMAN	DB Search
AASPGAPQM	34.32	9	845.381	7.9007	15498	143	Q15637|SF01_HUMAN	DB Search
AASPHAV	27.6	7	652.342	8.8319	18024	574	Q13151|ROA0_HUMAN:ENST00000314940.7_490_1212	DB Search
AASPIITLV	25.61	9	884.54	114.396	204573		Q8TEM1|PO210_HUMAN:ENST00000254508.7_727_5757	DB Search
AASPQAPTL	34.29	9	855.458	38.7564	87614	3380	Q12772|SRBP2_HUMAN:ENST00000361204.9_203_3589	DB Search
AASPSGSQL	37.82	9	817.405	13.4843	31219	3280	ENST00000314423.12_332_2101:ENST00000562237.5_331_2100:ENST00000314423.12_293_2101:Q969X6|UTP4_HUMAN	DB Search
AASPSSSSL	37.13	9	806.391	14.0756	32450	10500	Q58A45|PAN3_HUMAN	DB Search
AASPTSPLL	39.5	9	856.475	57.6137	123657		Q9Y6U3|SCIN_HUMAN:Q8WXI7|MUC16_HUMAN:Q01484|ANK2_HUMAN:I1YAP6|TRI77_HUMAN:Q00610|CLH1_HUMAN:Q96SI9|STRBP_HUMAN:Q9NZ52|GGA3_HUMAN:A6NF89|OR6C6_HUMAN:ENST00000269122.8_400_5262:Q9C091|GRB1L_HUMAN:Q86TB9|PATL1_HUMAN:Q0P5P2|CQ067_HUMAN:ENST00000621158.5_589_2007:Q8TCD5|NT5C_HUMAN:Q16760|DGKD_HUMAN:P27708|PYR1_HUMAN:Q9H4B6|SAV1_HUMAN:Q8WZ42|TITIN_HUMAN:Q12857|NFIA_HUMAN:Q8NGG4|OR8H1_HUMAN:O15303|GRM6_…	DeepNovo
AASPVGSAL	38.02	9	772.421	38.9523	88076	1490	Q8NCK7|MOT11_HUMAN	DB Search
AASPVVSSM	38.83	9	864.413	13.516	31261	792	ENST00000436227.5_36_4361:P18583|SON_HUMAN:ENST00000356577.10_752_7333	DB Search
AASSPSGAL	35.88	9	760.386	16.4249	38895	364	O60244|MED14_HUMAN:ENST00000324817.6_839_4492	DB Search
AASSTITAL	24.46	9	834.458	45.9276	101952		P32780|TF2H1_HUMAN	DB Search
AATAATLAL	20.36	9	802.467	65.6209	137235	3010	P52655|TF2AA_HUMAN	DB Search
AATADPAAL	32.29	9	800.418	31.0005	72220	657	Q7Z3J2|VP35L_HUMAN:ENST00000251143.9_316_3204	DB Search
AATAVTQAL	31.66	9	845.473	41.6912	93500	8070	ENST00000314888.10_368_7777:Q9Y490|TLN1_HUMAN	DB Search
AATDITSSL	27.97	9	878.447	49.989	109487	85.4	Q92508|PIEZ1_HUMAN:ENST00000301015.14_1058_7819	DB Search
AATEIKM	40.39	7	779.399	17.2967	41023	4730	P52272|HNRPM_HUMAN	DB Search
AATFGTASM	34.95	9	872.379	15.186	35918		P52594|AGFG1_HUMAN	DB Search
AATGATPIA	37.91	9	772.422	20.4563	48827	4930	A0A8I5KQE6|RPSA2_HUMAN:P08865|RSSA_HUMAN	DB Search
AATGHTVVL	30.26	9	868.486	26.765	63217	1700	Q16836|HCDH_HUMAN	DB Search
AATGSTATL	34.19	9	792.409	15.7299	37121	2100	Q9HC84|MUC5B_HUMAN	DB Search
AATGVVLDL	35.05	9	858.5	98.1084	185363		Q14692|BMS1_HUMAN	DB Search
AATTAAPAA	19.35	9	744.39	9.449	20088	532	P05388|RLA0_HUMAN	DB Search
AATTQNPVL	28.05	9	914.485	32.7238	75982		Q96JN0|LCOR_HUMAN:ENST00000421806.4_515_5176	DB Search
AATTSQPVL	44.75	9	887.484	31.6343	73569	5810	P11274|BCR_HUMAN	DB Search
AATTTAA	18.06	7	606.314	22.4591	53367	1050	Q86TM6|SYVN1_HUMAN:P35658|NU214_HUMAN:Q9HC84|MUC5B_HUMAN	DB Search
AAVAASQEM	44.86	9	893.401	7.0228	12688		ENST00000393232.6_220_1620:Q16656|NRF1_HUMAN	DB Search
AAVAASSSL	34.23	9	776.416	24.4636	58290	1910	Q9Y2U8|MAN1_HUMAN:ENST00000308330.3_279_2747	DB Search
AAVAGPEM	32.47	8	761.355	10.4399	23102		Q12805|FBLN3_HUMAN	DB Search
AAVAHAQSL	26.61	9	434.237	13.8693	32398	406	ENST00000222673.6_235_3123:Q02218|ODO1_HUMAN	DB Search
AAVALAHAL	20.85	9	418.752	54.236	117274		O60763|USO1_HUMAN	DB Search
AAVAPGKSL	31.53	9	813.487	18.3753	43813			DeepNovo
AAVAPSAAA	21.03	9	728.398	14.6924	34702		ENST00000371959.8_1267_3978:Q4VCS5|AMOT_HUMAN	DB Search
AAVDAGMAA	26.04	9	792.355	9.4671	19972	1020		DeepNovo
AAVDAGMAM	36.9	9	852.359	20.0266	47327	10700	ENST00000356948.11_137_1717:P26599|PTBP1_HUMAN:ENST00000349038.8_164_1666:ENST00000676227.1_401_1117	DB Search
AAVDPGTEL	35.8	9	872.437	41.7037	93345	1900	O95255|MRP6_HUMAN	DB Search
AAVDQMAD	22.58	8	836.353	7.4404	14160			DeepNovo
AAVDRTTEL	26.7	9	488.26	19.2327	45975	12800	ENST00000356884.11_312_2654:Q8TD16|BICD2_HUMAN	DB Search
AAVETRLSL	31.83	9	480.281	55.1527	119048	129	Q9NVF7|FBX28_HUMAN	DB Search
AAVGEPAFL	40.35	9	874.472	85.5684	168811		Q10570|CPSF1_HUMAN:ENST00000616140.2_113_4390	DB Search
AAVGFLSSL	29.03	9	864.488	114.966	206015		P78543|BTG2_HUMAN	DB Search
AAVGGAQAL	32.75	9	757.421	26.2718	62172		O75191|XYLB_HUMAN	DB Search
AAVGSVATL	24.76	9	788.453	52.0532	112883	2230	Q13686|ALKB1_HUMAN	DB Search
AAVGTANTL	27.58	9	817.443	26.5264	62524	935	P29275|AA2BR_HUMAN	DB Search
AAVGVGTAL	36.23	9	758.44	53.0196	114633	4850	Q8ND94|LRN4L_HUMAN	DB Search
AAVKATQTL	38.27	9	451.769	17.3806	41349	598	Q6PJG2|MDEAS_HUMAN	DB Search
AAVLRSAAL	32.38	9	436.272	39.9118	89949	10600	ENST00000381550.8_519_1553:Q6P531|GGT6_HUMAN	DB Search
AAVNHISQL	42.77	9	476.762	30.5223	71280		Q5T2E6|ARMD3_HUMAN:ENST00000370033.9_200_2167	DB Search
AAVPDSVAL	21.02	9	842.464	67.4932	140394	11200	Q5THJ4|VP13D_HUMAN:ENST00000613099.4_707_13219	DB Search
AAVPKSLQL	35.03	9	463.786	58.2007	124571	6160	O75843|AP1G2_HUMAN	DB Search
AAVPPGTVV	23.64	9	810.469	46.7183	103332	137	ENST00000328766.9_566_2350:ENST00000356824.9_623_2407:Q7L311|ARMX2_HUMAN	DB Search
AAVPRAAFL	30.66	9	458.272	67.1527	140114	6600	P30040|ERP29_HUMAN	DB Search
AAVPTSQSV	36.44	9	859.451	23.3842	55558	1050	Q9UKY1|ZHX1_HUMAN	DB Search
AAVQGAVAM	39.54	9	833.418	13.478	31218	725	ENST00000319380.12_477_3887:Q9C0C9|UBE2O_HUMAN	DB Search
AAVQVGGAL	31.52	9	785.454	49.0255	107297	3400	ENST00000307885.4_825_4199:O43306|ADCY6_HUMAN	DB Search
AAVSRIVAL	18.77	9	450.285	62.7746	132918		Q9NXH8|TOR4A_HUMAN	DB Search
AAVSTHVAL	30.32	9	434.745	39.3254	89092		ENST00000295731.7_761_1687:Q14623|IHH_HUMAN	DB Search
AAVTAGPGL	34.26	9	756.423	38.591	87464	557	ENST00000263383.8_463_2037:A1L0T0|HACL2_HUMAN	DB Search
AAVTGVLSL	27.74	9	830.501	99.9922	187282	2530	Q96II8|LRCH3_HUMAN	DB Search
AAVTPGK	19.07	7	643.383	5.2014	7296		P19338|NUCL_HUMAN	DB Search
AAVTPGTAAA	22.77	10	829.448	15.7175	37255	176	P50914|RL14_HUMAN:Q96A09|TET5B_HUMAN:P06401|PRGR_HUMAN:O14730|RIOK3_HUMAN:P23378|GCSP_HUMAN:ENST00000553804.6_697_3645:Q14515|SPRL1_HUMAN:C9JLR9|ZFTA_HUMAN:Q6UXZ4|UNC5D_HUMAN:ENST00000415148.6_321_2231:P27708|PYR1_HUMAN:Q96RK0|CIC_HUMAN:Q2KHT4|GSG1_HUMAN:ENST00000586659.6_913_2892:ENST00000366610.7_113_1744:ENST00000366610.7_605_1744:O15503|INSI1_HUMAN:Q14004|CDK13_HUMAN:O95948|ONEC2_HUMAN:ENST00…	DeepNovo
AAVVAATAL	28.07	9	786.476	59.1311	126290	355	Q8N490|PNKD_HUMAN	DB Search
AAVVSSPSL	41.91	9	830.462	51.7755	112472	1110	Q8WWH5|TRUB1_HUMAN	DB Search
AAVVTGAAVAA	23.64	11	900.518	53.2497	115369		P17693|HLAG_HUMAN	DB Search
AAYAGGLVL	34.04	9	834.472	87.2754	171076	853	P09884|DPOLA_HUMAN	DB Search
AAYAGTAFL	41.9	9	884.456	78.6702	158734		P19113|DCHS_HUMAN	DB Search
AAYDEEIQHLY	52.87	11	676.313	68.8114	143242	2720	Q9BSW2|EFC4B_HUMAN:ENST00000440314.7_704_2674	DB Search
AAYDFSQAA	16.22	9	943.415	36.4447	83356	116	Q9Y5V3|MAGD1_HUMAN	DB Search
AAYDTGLEL	32.55	9	952.448	76.4703	155399		Q8IVL6|P3H3_HUMAN	DB Search
AAYGGLNEKSFV	41.03	12	628.319	60.5627	128882	1390	ENST00000499247.3_945_1478:P50616|TOB1_HUMAN:ENST00000499247.3_861_1478	DB Search
AAYPGASGL	33.06	9	806.402	39.0979	88641		Q9H7S9|ZN703_HUMAN	DB Search
AAYSAPFAV	32.74	9	896.452	81.6265	163084		Q9H7X2|RDD1_HUMAN	DB Search
AAYSDSESL	37.05	9	942.408	23.1209	55115		Q8N139|ABCA6_HUMAN:Q9H0Q0|CYRIA_HUMAN:ENST00000443617.7_158_14731:Q96RW7|HMCN1_HUMAN:Q6NUN7|JHY_HUMAN:O75367|H2AY_HUMAN:ENST00000261509.10_899_3529:Q52LW3|RHG29_HUMAN:Q14774|HLX_HUMAN:Q8WX93|PALLD_HUMAN:Q9UGR2|Z3H7B_HUMAN:O14796|SH21B_HUMAN:Q9BXX3|AN30A_HUMAN:Q96IJ6|GMPPA_HUMAN:Q9P203|BTBD7_HUMAN:Q71F23|CENPU_HUMAN:Q15751|HERC1_HUMAN:ENST00000263269.3_908_4096:Q6ZUX3|TGRM2_HUMAN:Q9P0M6|H2AW_HUMAN…	DeepNovo
AAYTPNQSL	39.87	9	964.469	33.5736	77633	150	Q8IZL2|MAML2_HUMAN	DB Search
AAYYPSDVSSL	43.04	11	1172.55	71.4581	147349	622	ENST00000295962.8_552_1421:Q9BV23|ABHD6_HUMAN:ENST00000295962.8_432_1421	DB Search
ACLDVGA	21.7	7	648.303	8.6553	17824		ENST00000343200.9_387_7583:ENST00000265077.8_317_10474:P13611|CSPG2_HUMAN	DB Search
ADAREKISL	20.65	9	501.775	39.2496	88991		Q9BY77|PDIP3_HUMAN	DB Search
ADDPAPPLL	53.77	9	908.471	79.9946	160445	1220	O94842|TOX4_HUMAN:Q9GZM8|NDEL1_HUMAN:Q96PM9|Z385A_HUMAN:Q9NRA0|SPHK2_HUMAN:Q8IZJ4|RGDSR_HUMAN:Q14160|SCRIB_HUMAN:ENST00000356994.7_645_5366:ENST00000320476.7_251_4897:Q969S8|HDA10_HUMAN:Q8WYL5|SSH1_HUMAN:ENST00000598088.5_378_2231:Q14028|CNGB1_HUMAN:ENST00000389561.7_1331_9499:Q15111|PLCL1_HUMAN:Q63HN8|RN213_HUMAN:O14841|OPLA_HUMAN:Q9BU89|DOHH_HUMAN:Q9BWT7|CAR10_HUMAN:Q0P670|SPEM2_HUMAN:Q14562|DH…	DeepNovo
ADEAESNVL	29.88	9	947.433	25.9251	61216	8620	Q93008|USP9X_HUMAN:Q68DE3|USF3_HUMAN:Q8NHY2|COP1_HUMAN:Q8N2H9|PELI3_HUMAN:Q14204|DYHC1_HUMAN:P21359|NF1_HUMAN:P40763|STAT3_HUMAN:Q5XX13|FBW10_HUMAN:Q9H6Z4|RANB3_HUMAN:Q9H2K0|IF3M_HUMAN:Q9NX62|IMPA3_HUMAN:Q86UP3|ZFHX4_HUMAN:P13639|EF2_HUMAN:Q8NB49|AT11C_HUMAN:ENST00000360184.10_651_14057:ENST00000262644.9_478_1359:O00507|USP9Y_HUMAN	DeepNovo
ADEKPADA	15.54	8	816.365	11.6928	26639			DeepNovo
ADGHAQVVA	19.78	9	867.429	16.7791	39646	402	ENST00000263702.11_257_1147:Q9NS39|RED2_HUMAN:P52594|AGFG1_HUMAN:Q86UR5|RIMS1_HUMAN:Q9NRP7|STK36_HUMAN:Q86UR1|NOXA1_HUMAN:ENST00000290650.9_626_5263:ENST00000627217.3_829_2316:Q9H5Q4|TFB2M_HUMAN:Q6IEE7|T132E_HUMAN:P35523|CLCN1_HUMAN:Q8TD57|DYH3_HUMAN:Q8NDA2|HMCN2_HUMAN:Q92667|AKAP1_HUMAN:Q8IZF5|AGRF3_HUMAN:O14717|TRDMT_HUMAN:Q9NQB0|TF7L2_HUMAN:A0A1W2PPD8|KDM4F_HUMAN:Q92615|LAR4B_HUMAN:Q9BV79|MECR…	DeepNovo
ADGPQSTSL	32.1	9	875.413	18.7358	44413	7020		DeepNovo
ADGVQKV	32.46	7	716.396	25.5277	60349	13600	O14791|APOL1_HUMAN	DB Search
ADHIQKV	37.88	7	405.726	16.4587	38866	3790	Q9Y678|COPG1_HUMAN	DB Search
ADHVASY	33.29	7	762.341	27.0452	63668	5640	P01906|DQA2_HUMAN:P01909|DQA1_HUMAN	DB Search
ADKGSTLSA	33.44	9	849.433	7.3265	13703		Q96KQ4|ASPP1_HUMAN:Q99519|NEUR1_HUMAN:Q96S66|CLCC1_HUMAN:ENST00000260649.11_99_2111:Q9UHN6|CEIP2_HUMAN:ENST00000258770.8_268_1998:P15924|DESP_HUMAN:ENST00000542401.2_14568091_14619231_279_8:Q8N5I2|ARRD1_HUMAN:ENST00000542466.2_57727020_57727796_777_11:Q5VZL5|ZMYM4_HUMAN:ENST00000377044.9_587_4318:Q7Z6L0|PRRT2_HUMAN:Q05084|ICA69_HUMAN:Q8WXF7|ATLA1_HUMAN:Q9BVG9|PTSS2_HUMAN:Q9P2B2|FPRP_HUMAN:Q07837|…	DeepNovo
ADLSEVVVV	28.61	9	930.516	83.7346	166136	10600	Q9UKD1|GMEB2_HUMAN:O60637|TSN3_HUMAN:O75309|CAD16_HUMAN:Q9NRP7|STK36_HUMAN:Q8N5C6|SRBD1_HUMAN:Q86VD1|MORC1_HUMAN:Q8N808|S35G3_HUMAN:Q8N392|RHG18_HUMAN:O60656|UD19_HUMAN:Q8ND71|GIMA8_HUMAN:Q08188|TGM3_HUMAN:Q9HAW8|UD110_HUMAN:ENST00000322927.3_481_4158:A2VDJ0|T131L_HUMAN:Q9HAW7|UD17_HUMAN:Q14011|CIRBP_HUMAN:Q9BVQ7|AFG2B_HUMAN:P0C7Q6|S35G6_HUMAN:ENST00000564629.1_31459127_31459402_276_6:ENST0000026…	DeepNovo
ADLSVTTSY	41.92	9	956.459	50.7689	110686	4500	Q9HAR2|AGRL3_HUMAN:ENST00000025301.4_201_5879:Q96QT6|PHF12_HUMAN:P35410|MAS1L_HUMAN:P50461|CSRP3_HUMAN:P50552|VASP_HUMAN:ENST00000332830.9_829_3570:P18146|EGR1_HUMAN:Q2M2H8|MGAL_HUMAN:Q99607|ELF4_HUMAN:Q9H9H5|MA6D1_HUMAN:Q5JU85|IQEC2_HUMAN:Q9H2G2|SLK_HUMAN:Q6EMB2|TTLL5_HUMAN:Q9UH73|COE1_HUMAN:Q9BYE2|TMPSD_HUMAN:O95274|LYPD3_HUMAN:Q9ULV0|MYO5B_HUMAN:B7ZAQ6|GPHRA_HUMAN:Q9UKA4|AKA11_HUMAN:P0CG08|GPH…	DeepNovo
ADNPSSTSL	38.98	9	891.408	16.9678	40235	5450	ENST00000420329.6_256_2001:Q96J92|WNK4_HUMAN:Q86T96|RN180_HUMAN:ENST00000504773.1_202015157_202015543_387_6:Q5VT06|CE350_HUMAN:O60331|PI51C_HUMAN:Q9H2B2|SYT4_HUMAN:ENST00000309971.9_205_2181:P23468|PTPRD_HUMAN:Q9NX31|OSER1_HUMAN:Q9Y4A5|TRRAP_HUMAN:Q5SYE7|NHSL1_HUMAN:P38398|BRCA1_HUMAN:Q96T68|SETB2_HUMAN:ENST00000339859.8_153_5153:Q9NZQ3|SPN90_HUMAN:Q9Y4X4|KLF12_HUMAN:Q99700|ATX2_HUMAN:Q6P0Q8|MAST…	DeepNovo
ADSGEGDFLAEGGGVR	59.34	16	768.852	49.5036	108526	565	P02671|FIBA_HUMAN	DB Search
ADTPVGNDQ	19.83	9	916.4	15.7935	37411		Q15063|POSTN_HUMAN	DB Search
ADTVTSVSV	28.44	9	878.454	39.7295	89750	454	Q8WVF2|UCMA_HUMAN:P05155|IC1_HUMAN:Q16827|PTPRO_HUMAN:Q96J92|WNK4_HUMAN:P49746|TSP3_HUMAN:Q8N336|ELMD1_HUMAN:Q9UIU6|SIX4_HUMAN:Q8TDJ6|DMXL2_HUMAN:P20585|MSH3_HUMAN:O95425|SVIL_HUMAN:ENST00000278407.9_217_1560:ENST00000366667.5_68_1495:O43451|MGA_HUMAN:Q9UPX0|TUTLB_HUMAN:Q9ULF5|S39AA_HUMAN:Q5VV63|ATRN1_HUMAN:ENST00000376503.10_81_2198:Q5JSQ8|KHDCL_HUMAN:ENST00000608940.1_48639089_48639211_123_6:Q8…	DeepNovo
ADVKEKVGL	25.15	9	479.788	19.4746	46574	533		DeepNovo
ADVLPAA	21.28	7	656.359	32.1263	74537	381	Q9UNW9|NOVA2_HUMAN	DB Search
ADYGSVGSL	29.4	9	868.397	48.0052	105713	140	P33897|ABCD1_HUMAN:Q8WXU2|DAAF4_HUMAN:ENST00000310343.13_121_6261:ENST00000025301.4_201_5879:Q96JN2|CC136_HUMAN:O75376|NCOR1_HUMAN:O60486|PLXC1_HUMAN:Q9Y4E1|WAC2C_HUMAN:P43897|EFTS_HUMAN:O15209|ZBT22_HUMAN:P20645|MPRD_HUMAN:Q86UE8|TLK2_HUMAN:ENST00000568310.1_55385705_55498329_972_42:Q5JU85|IQEC2_HUMAN:P21554|CNR1_HUMAN:ENST00000381989.4_81_5246:ENST00000651284.1_736_1272:P34972|CNR2_HUMAN:Q9UBU7…	DeepNovo
AEAAAAAAV	25.8	9	744.393	16.1106	38052	723	Q14526|HIC1_HUMAN:ENST00000619757.5_361_2298	DB Search
AEAAADEPAL	45.09	10	957.452	33.2652	76888	937	P47928|ID4_HUMAN	DB Search
AEAAAEEVM	34.44	9	936.407	10.8945	24533	1230	Q96NT1|NP1L5_HUMAN	DB Search
AEAAALEVL	33.63	9	886.489	87.0825	170767	3490	O95229|ZWINT_HUMAN	DB Search
AEAAASAL	30.41	8	703.362	18.1268	42983	1360	O43633|CHM2A_HUMAN	DB Search
AEAAEAGNL	43.76	9	845.4	16.9889	40166	1860	Q9C0C2|TB182_HUMAN	DB Search
AEAAGRAEL	16.78	9	444.232	14.2501	33298	2560		DeepNovo
AEAAGSGETL	41.68	10	905.425	15.1119	35291	2100	P51178|PLCD1_HUMAN	DB Search
AEAAGVGEGL	27.99	10	873.431	33.0653	76741		Q92733|PRCC_HUMAN:ENST00000271526.9_406_1710	DB Search
AEAANVTGP	35.35	9	829.406	14.4927	33855	3390	P67809|YBOX1_HUMAN:P16989|YBOX3_HUMAN	DB Search
AEAAPMSL	25.22	8	805.377	23.628	56142	188	Q504T8|MIDN_HUMAN	DB Search
AEAASKADGL	44.47	10	932.475	9.7103	20888	943	P00915|CAH1_HUMAN	DB Search
AEAASSKL	34.67	8	776.421	6.6702	11404	255	ENST00000432560.6_308_3004:ENST00000432560.6_359_3004:Q10567|AP1B1_HUMAN	DB Search
AEAATPYGI	38.93	9	892.442	47.2825	104158	1290	O75533|SF3B1_HUMAN	DB Search
AEAAVIEAM	35.09	9	920.438	26.6496	62915	213	Q14254|FLOT2_HUMAN	DB Search
AEAAVVAVA	30.84	9	800.454	40.8311	91878	17200	Q8IZQ5|SELH_HUMAN	DB Search
AEADAIIQM	42.98	9	977.467	34.8483	80235	3580	Q7Z6Z7|HUWE1_HUMAN	DB Search
AEADQQQTRL	49.09	10	580.289	10.6779	23637	2310	Q9P2E9|RRBP1_HUMAN	DB Search
AEADSTSEGL	31.69	10	979.423	14.576	34378	205	ENST00000392634.9_261_3878:Q27J81|INF2_HUMAN	DB Search
AEADTSSEL	32.63	9	922.396	14.2205	33227	301	Q9BYW2|SETD2_HUMAN	DB Search
AEAEAAVGL	34.22	9	830.426	41.4269	92835	7730	ENST00000359044.5_445_2829:Q6ZN55|ZN574_HUMAN	DB Search
AEAEAGVAV	35.34	9	816.414	25.5013	60368	458	Q53GL7|PAR10_HUMAN	DB Search
AEAEAITSQKL	45.83	11	580.81	35.7309	81981	472	A6NHC0|CAN8_HUMAN	DB Search
AEAEAVAAL	22.31	9	844.443	46.3072	102476	237	Q6ZN18|AEBP2_HUMAN	DB Search
AEAEDEPLL	46.89	9	986.469	53.8995	116488	3910	Q7Z4F1|LRP10_HUMAN	DB Search
AEAEGLSGTTL	55.95	11	1048.52	49.4776	108403	3930	Q9UI14|PRAF1_HUMAN	DB Search
AEAEHKIDL	44.86	9	513.267	19.1413	45504	3310	Q86VU5|CMTD1_HUMAN	DB Search
AEAEKVLAL	35.47	9	472.276	56.6311	121507	14900	ENST00000527096.5_364_13710:Q15149|PLEC_HUMAN	DB Search
AEAELEQNL	44.54	9	1016.49	42.6576	95485	856	P34913|HYES_HUMAN:ENST00000521400.6_226_1731	DB Search
AEAENTIDQL	39.39	10	1103.52	46.0177	101988	157	Q7Z591|AKNA_HUMAN:ENST00000374088.8_717_4553	DB Search
AEAEPEHSF	23.56	9	508.719	15.6416	37104		ENST00000527096.5_364_13710:Q15149|PLEC_HUMAN	DB Search
AEAEPEPEL	48.64	9	984.454	40.1352	90296	8810	Q92791|SC65_HUMAN:ENST00000355468.7_567_1778:O60936|NOL3_HUMAN	DB Search
AEAEQDEQL	41.95	9	1032.45	14.3821	33561	875	Q14CZ0|HAPR1_HUMAN	DB Search
AEAETLPSL	32.04	9	930.479	71.3501	146826	17100	O95340|PAPS2_HUMAN	DB Search
AEAFAEEL	30.25	8	879.408	62.0157	131629		ENST00000366577.10_767_4207:Q99707|METH_HUMAN	DB Search
AEAFAEKL	29.16	8	878.462	37.7698	86035		Q9NV70|EXOC1_HUMAN	DB Search
AEAFDDVVGETVGKTD	54.59	16	826.89	74.8779	152982		P27816|MAP4_HUMAN	DB Search
AEAFSELNHL	30.87	10	565.779	72.1087	148694		Q8WYP5|ELYS_HUMAN	DB Search
AEAGADLVL	29.72	9	858.458	71.6401	147212	8410	Q15274|NADC_HUMAN	DB Search
AEAGAEARL	31.43	9	444.232	14.2501	33269	2560	Q14160|SCRIB_HUMAN:ENST00000356994.7_645_5366:ENST00000320476.7_251_4897	DB Search
AEAGAGAASL	39.56	10	817.4	20.3101	48606	119	Q9H8L6|MMRN2_HUMAN	DB Search
AEAGAGSATEF	52.68	11	1010.44	24.7322	58511	6580	Q9NQ39|RS10L_HUMAN:P46783|RS10_HUMAN	DB Search
AEAGASAML	24.25	9	836.38	18.679	44509		Q5VST9|OBSCN_HUMAN	DB Search
AEAGASATL	23.57	9	790.399	17.962	42642	887	Q5VST9|OBSCN_HUMAN	DB Search
AEAGEAVLL	34.88	9	872.473	66.682	139393		Q8IYS2|K2013_HUMAN	DB Search
AEAGEPTTL	41.35	9	888.432	25.4081	60158	748	P48382|RFX5_HUMAN	DB Search
AEAGEQFGQL	36.02	10	1049.5	51.0112	111280		P23610|HAP40_HUMAN	DB Search
AEAGGDTVTL	30.45	10	933.451	36.2518	82918		Q9UGU0|TCF20_HUMAN	DB Search
AEAGGLEEL	31.53	9	888.433	48.7731	107235	2060	Q15834|CC85B_HUMAN	DB Search
AEAGGSLLL	36.91	9	830.464	75.56	154017		Q9BY08|EBPL_HUMAN	DB Search
AEAGLHVSAL	36.06	10	484.267	53.6667	116179		Q13207|TBX2_HUMAN	DB Search
AEAGPAGEL	24.16	9	814.394	28.0558	66037		Q6ZRV2|FA83H_HUMAN	DB Search
AEAGPDFEL	34.32	9	948.433	77.3776	156731	6670	Q9BST9|RTKN_HUMAN	DB Search
AEAGPEPEV	42.82	9	898.417	25.2456	59772	1280	Q12888|TP53B_HUMAN:Q68EM7|RHG17_HUMAN:Q8NBS9|TXND5_HUMAN:Q9Y4L1|HYOU1_HUMAN:Q13574|DGKZ_HUMAN:Q8N5A5|ZGPAT_HUMAN:ENST00000344034.5_332_1807:Q9ULL0|K1210_HUMAN:O75688|PPM1B_HUMAN:Q5T011|SZT2_HUMAN:Q6P9F5|TRI40_HUMAN:O95398|RPGF3_HUMAN:Q7Z353|HDX_HUMAN:O60240|PLIN1_HUMAN:ENST00000637508.1_217_3669:ENST00000379757.9_220_1308:A0A0U1RQG5|CT47C_HUMAN:Q9H2X0|CHRD_HUMAN:Q9Y3P8|SIT1_HUMAN:Q8NE31|FA13C_HUM…	DeepNovo
AEAGPLASV	28.15	9	814.435	49.8834	109214	212	Q96H79|ZCCHL_HUMAN	DB Search
AEAGPVTL	43.1	8	757.411	47.882	105356	768	ENST00000369271.7_470_2743:Q8N4X5|AF1L2_HUMAN	DB Search
AEAGTSATL	35.38	9	820.408	17.1937	40768	177	Q5VST9|OBSCN_HUMAN	DB Search
AEAGVAVEV	35.35	9	844.442	48.1454	105433	4810	Q53GL7|PAR10_HUMAN	DB Search
AEAIEAFQL	39.05	9	991.515	104.281	192246		Q96PU4|UHRF2_HUMAN	DB Search
AEAITSQKL	36.58	9	960.535	25.0791	59397	4740	A6NHC0|CAN8_HUMAN	DB Search
AEAITSVNSL	34.09	10	1004.52	60.6683	129226	192	O94919|ENDD1_HUMAN	DB Search
AEAKARAEI	39.35	9	479.772	7.6271	14608	609	ENST00000375053.6_1146_2051:ENST00000218439.8_204_1943:Q9UNF1|MAGD2_HUMAN:ENST00000375053.6_585_2051	DB Search
AEAKEKIYL	42.32	9	532.805	25.3442	60190	21600	Q9P2J5|SYLC_HUMAN	DB Search
AEAKKIERL	30.71	9	353.215	8.2378	16630		Q9Y3A2|UTP11_HUMAN	DB Search
AEAKPITEML	23.26	10	559.796	38.7809	88067	251	Q96K17|BT3L4_HUMAN	DB Search
AEAKSYFEKSKEQL	42.64	14	553.286	28.3641	66561	1130	P02652|APOA2_HUMAN	DB Search
AEALARNLL	17.09	9	485.785	60.106	128149	322	Q14494|NF2L1_HUMAN	DB Search
AEALATHIL	34.95	9	469.768	64.6769	135688	2640	ENST00000025301.4_201_5879:Q9UKA4|AKA11_HUMAN	DB Search
AEALATKL	34.85	8	816.485	32.74	75983	499	A0MZ66|SHOT1_HUMAN	DB Search
AEALEKLFL	41.76	9	517.3	108.797	196785	7410	O60885|BRD4_HUMAN	DB Search
AEALESQEL	39.44	9	989.478	39.514	89225	1380	P01023|A2MG_HUMAN	DB Search
AEALESQTL	45.49	9	961.485	39.0967	88657	1850	P57764|GSDMD_HUMAN	DB Search
AEALESQTLL	41.87	10	1074.57	77.2288	156496		P57764|GSDMD_HUMAN	DB Search
AEALIKVFV	39.65	9	495.305	108.105	196213		Q14139|UBE4A_HUMAN:ENST00000252108.8_507_3314	DB Search
AEALINPIKHVSL	55.03	13	702.915	89.3888	173832	17800	Q01970|PLCB3_HUMAN	DB Search
AEALKEVSL	38.8	9	959.543	51.9542	112878	2250	Q6PI26|SHQ1_HUMAN	DB Search
AEALKKLIL	33.42	9	499.834	60.4276	128607	1660	P33991|MCM4_HUMAN	DB Search
AEALLTYETL	43.98	10	1123.59	102.499	190212	53.5	Q96TA2|YMEL1_HUMAN	DB Search
AEALPKQSVDGKAPL	41.66	15	762.43	44.5886	99520	195	P20290|BTF3_HUMAN	DB Search
AEAMKSPEL	43.22	9	991.481	14.4646	33959		Q9NQT8|KI13B_HUMAN	DB Search
AEAMVDEGQL	37.96	10	1078.47	30.2427	70593	222	Q9UMY1|NOL7_HUMAN	DB Search
AEANAFSVL	26.83	9	921.467	87.9184	172046	85.2	P22695|QCR2_HUMAN	DB Search
AEANGTFAL	28.55	9	893.437	57.6895	123819	5180	P35237|SPB6_HUMAN	DB Search
AEANHFIDL	37.41	9	515.254	68.0714	141473	5360	O15294|OGT1_HUMAN	DB Search
AEAPAGPAL	37.54	9	796.421	37.0784	84346	11100	Q53F19|NCBP3_HUMAN	DB Search
AEAPANSL	35.18	8	772.384	19.035	45510	120	Q7Z434|MAVS_HUMAN	DB Search
AEAPGEAFL	39.38	9	904.446	70.895	146680		Q8TDR2|STK35_HUMAN	DB Search
AEAPGEQL	26.44	8	814.396	21.3193	50686	1450	Q9UFG5|CS025_HUMAN	DB Search
AEAPGGEAL	22.63	9	814.397	24.4161	57957	2270	Q9UMQ3|BARX2_HUMAN	DB Search
AEAPGGELM	26.34	9	890.392	17.9197	42711		P61599|NAA20_HUMAN	DB Search
AEAPGIRDHESL	50.54	12	647.823	26.3412	62270	5470	P51858|HDGF_HUMAN	DB Search
AEAPPAGSI	24.88	9	812.418	27.6003	65141	166	ENST00000376495.4_214_1443:Q5VV17|OTUD1_HUMAN	DB Search
AEAPPSEAM	24.2	9	918.397	9.1781	19475	259	P11137|MTAP2_HUMAN	DB Search
AEAPPSVAP	29.84	9	838.431	30.8452	71985	4690	Q9P219|DAPLE_HUMAN:ENST00000389857.11_281_6214	DB Search
AEAPSHHL	23.72	8	431.21	6.6005	11314	765	Q92609|TBCD5_HUMAN	DB Search
AEAPSMGTL	32.08	9	892.417	21.1468	50525		Q9UP95|S12A4_HUMAN	DB Search
AEAPVILSV	33.7	9	898.525	100.267	187856		P82987|ATL3_HUMAN	DB Search
AEAQAAARQEL	33.3	11	579.299	15.839	37557	249	Q9NZV5|SELN_HUMAN:ENST00000374315.1_39_1319	DB Search
AEAQAGTTTL	46.54	10	962.476	19.7808	47136	3270	P51610|HCFC1_HUMAN	DB Search
AEAQALRQEL	24.94	10	564.801	35.0758	80673		Q96AQ6|PBIP1_HUMAN	DB Search
AEAQDGPQEA	45.66	10	1015.44	6.7495	11746	185	P01833|PIGR_HUMAN	DB Search
AEAQFTTAL	28.86	9	951.479	63.89	134551	10200	Q9Y6X3|SCC4_HUMAN:ENST00000262815.13_1004_1870	DB Search
AEAQGKSSEVSL	36.4	12	603.305	19.3974	46154	1910	Q13131|AAPK1_HUMAN	DB Search
AEAQGSTTL	35.1	9	877.429	12.6076	28937	316	Q8TEM1|PO210_HUMAN:ENST00000254508.7_727_5757	DB Search
AEAQLAYEL	45.7	9	1007.51	74.2709	152071		Q14254|FLOT2_HUMAN	DB Search
AEAQQLITI	25.9	9	986.553	86.6636	169902	5230	ENST00000241704.8_198_3752:P53621|COPA_HUMAN	DB Search
AEAQSGTGQL	40.86	10	961.459	11.6549	26440		Q9BVN2|RUSC1_HUMAN	DB Search
AEARLVVKL	26.82	9	499.822	53.6362	115665	11600	Q9NPQ8|RIC8A_HUMAN:ENST00000526104.5_1675_2937	DB Search
AEARPFEVL	26.6	9	516.28	69.6499	144514	801	Q8N653|LZTR1_HUMAN:ENST00000479606.5_20992310_20997345_1431_23	DB Search
AEASEDDSL	38.94	9	936.382	12.4669	28534	175	Q15269|PWP2_HUMAN	DB Search
AEASKEAAL	26.91	9	889.457	9.9109	21552	130	Q9BT25|HAUS8_HUMAN	DB Search
AEASMISKL	43.73	9	483.25	24.9488	59346	2910	Q13616|CUL1_HUMAN	DB Search
AEASMVIAV	21.18	9	906.46	52.6965	114579	1800	ENST00000301764.12_327_3557:Q16531|DDB1_HUMAN	DB Search
AEASSEEL	36.51	8	835.368	12.7572	29298	979	Q14151|SAFB2_HUMAN:Q15424|SAFB1_HUMAN	DB Search
AEASVDPSL	45.32	9	888.432	39.9696	90152	8180	ENST00000254803.4_405_1583:Q9NQZ2|SAS10_HUMAN	DB Search
AEASVMTQL	41.12	9	965.462	33.1425	76842	9340	P41240|CSK_HUMAN:ENST00000220003.13_967_2079	DB Search
AEATAAPTL	35.96	9	844.45	35.0746	80469	446	Q86YR5|GPSM1_HUMAN	DB Search
AEATAEGAL	40.35	9	832.407	20.2219	48232	3650	Q9Y618|NCOR2_HUMAN	DB Search
AEATEEVSL	43.66	9	948.454	42.4707	94940	48500	O60749|SNX2_HUMAN	DB Search
AEATGITGL	23.74	9	832.449	44.2858	98994	183	Q7Z5P9|MUC19_HUMAN	DB Search
AEATLGSGNL	48.73	10	932.469	38.7457	87693	4080	Q9H8S9|MOB1A_HUMAN:Q7L9L4|MOB1B_HUMAN	DB Search
AEATPVAL	24.34	8	771.425	51.9225	112588	3500	Q96F63|CCD97_HUMAN	DB Search
AEAVAALLL	25.05	9	870.534	115.991	208442		Q6ZN18|AEBP2_HUMAN	DB Search
AEAVARQF	20.15	8	446.238	28.6628	67375			DeepNovo
AEAVATSVL	35.78	9	860.472	56.4424	121272	3730	P15336|ATF2_HUMAN:P17544|ATF7_HUMAN	DB Search
AEAVGVKI	24	8	786.475	34.3685	79169	1210	ENST00000254719.10_129_1937:P27694|RFA1_HUMAN	DB Search
AEAVLTSQL	37.39	9	931.502	63.4432	134009	126	P49590|SYHM_HUMAN	DB Search
AEAVQAQQL	48.88	9	957.502	27.2438	63827	7060	Q13751|LAMB3_HUMAN	DB Search
AEAVQKFFL	42.57	9	526.792	88.4107	172323	6280	Q15388|TOM20_HUMAN	DB Search
AEAVSRVL	33.61	8	422.748	29.0422	68118		O00244|ATOX1_HUMAN:ENST00000524142.5_386_562	DB Search
AEAYEDDVL	24	9	1024.45	50.0019	109278	533	Q6ZRV2|FA83H_HUMAN	DB Search
AEAYLIEEM	40.75	9	1084.49	52.3563	113462	973	ENST00000602402.6_421_1629:Q13217|DNJC3_HUMAN	DB Search
AEDAFLIKM	38.48	9	527.268	53.4577	115975	515	Q9NW08|RPC2_HUMAN	DB Search
AEDAIKAAL	30.69	9	451.252	39.9269	90240	1140	Q9H1K1|ISCU_HUMAN:ENST00000311893.14_244_528	DB Search
AEDANPAGAL	30.13	10	928.448	32.1544	74811		Q7KZ85|SPT6H_HUMAN	DB Search
AEDASKFEL	38.14	9	505.246	43.6366	97337	3010	ENST00000373243.7_444_2579:Q9UBB6|NCDN_HUMAN	DB Search
AEDAVYEL	33.26	8	909.42	55.2258	118959	310	Q92817|EVPL_HUMAN	DB Search
AEDDAELTL	23.55	9	976.458	56.8927	122360		Q9NWB7|IFT57_HUMAN	DB Search
AEDDAYTTF	44.48	9	1032.42	40.8048	91762	1070	ENST00000292431.5_473_1780:Q96RE7|NACC1_HUMAN	DB Search
AEDDDESLL	28.59	9	1006.42	41.7716	93498	864	P49773|HINT1_HUMAN	DB Search
AEDDFKKVL	44.49	9	532.786	37.9689	86151	10900	ENST00000602402.6_421_1629:Q13217|DNJC3_HUMAN	DB Search
AEDDLPTVEL	31.16	10	1101.53	97.2652	184179	402	P00488|F13A_HUMAN	DB Search
AEDDNAIREHL	31.62	11	641.816	28.6628	67359		P57740|NU107_HUMAN	DB Search
AEDDPSRTL	38.47	9	502.239	14.6354	34362	1190	ENST00000319555.8_456_3377:Q8IX07|FOG1_HUMAN:ENST00000319555.8_1038_3377	DB Search
AEDDQVFLM	34.56	9	1083.46	53.9476	116694	106	Q9Y6G9|DC1L1_HUMAN	DB Search
AEDDRHYNI	40.92	9	566.756	12.5991	29027	1090	Q96BN8|OTUL_HUMAN:ENST00000284274.5_430_1164	DB Search
AEDEGGARAQL	50.36	11	558.768	13.4363	31068	2570	Q7Z406|MYH14_HUMAN	DB Search
AEDEKNTAL	39	9	990.474	8.0471	15733	5430	Q6PGP7|SKI3_HUMAN	DB Search
AEDELRDAVL	34.77	10	565.787	55.0921	118697	2990	P84077|ARF1_HUMAN:P61204|ARF3_HUMAN:ENST00000256682.9_323_814	DB Search
AEDELRDAVLL	33.2	11	622.331	87.6151	171418	1610	P84077|ARF1_HUMAN:P61204|ARF3_HUMAN:ENST00000256682.9_323_814	DB Search
AEDENKNVL	41.57	9	516.253	12.6517	29091	1140	Q8NCP5|ZBT44_HUMAN	DB Search
AEDENTQIAL	38.47	10	1103.52	48.5287	106526	696	P53384|NUBP1_HUMAN	DB Search
AEDEQVFLM	42.5	9	1097.49	54.7933	118247	107	O43237|DC1L2_HUMAN	DB Search
AEDFEKLTL	37.88	9	533.278	76.9616	155884	3200	Q13443|ADAM9_HUMAN	DB Search
AEDFTPVFM	27.67	9	1072.46	81.854	163411		ENST00000646743.1_485_2206:Q6ISB3|GRHL2_HUMAN:ENST00000646743.1_380_2206	DB Search
AEDGADPNL	44.34	9	901.393	18.7322	44507	3300	P14635|CCNB1_HUMAN:ENST00000256442.10_174_1412	DB Search
AEDGEFTSARAVL	46.14	13	683.333	64.329	135430	208	Q9Y2D5|AKAP2_HUMAN	DB Search
AEDGENYDI	40.57	9	1025.41	26.7894	63049	2250	O75347|TBCA_HUMAN	DB Search
AEDGIVLDL	31.24	9	944.492	110.307	198111	3350	P30039|PBLD_HUMAN	DB Search
AEDGNPDRVL	34.13	10	543.264	22.3616	53422		Q5R3I4|TTC38_HUMAN	DB Search
AEDGPGASL	40.22	9	816.374	21.5274	51188	4120	O75147|OBSL1_HUMAN	DB Search
AEDGPPELL	32.61	9	940.462	72.0708	148648		Q16576|RBBP7_HUMAN:Q09028|RBBP4_HUMAN	DB Search
AEDGSSSAETL	33.21	11	1066.46	14.4788	33958	257	Q15746|MYLK_HUMAN:ENST00000360304.8_391_6054	Homolog
AEDGSVIDYEL	39.29	11	1210.55	84.3256	166825	342	A6NMY6|AXA2L_HUMAN:P07355|ANXA2_HUMAN	DB Search
AEDGTMTSL	27.96	9	940.396	15.3675	36193	577	Q5ST30|SYVM_HUMAN	DB Search
AEDHKLVFL	42.52	9	536.295	67.0133	140128	1200	Q7L1V2|MON1B_HUMAN	DB Search
AEDIAYQL	42.25	8	922.451	62.6737	132624	1010	P35232|PHB1_HUMAN	DB Search
AEDIENDAL	31.97	9	989.443	37.0399	84153	3400	P49792|RBP2_HUMAN:Q99666|RGPD5_HUMAN:O14715|RGPD8_HUMAN	DB Search
AEDIKSGKL	26.48	9	480.777	11.8712	27313	60600	Q02818|NUCB1_HUMAN	DB Search
AEDIPSLKL	36.92	9	493.288	83.4455	165680		ENST00000418929.7_738_6581:Q9ULL5|PRR12_HUMAN	DB Search
AEDITTGQVL	31.31	10	1046.54	59.4964	126693	1900	Q8TEM1|PO210_HUMAN	DB Search
AEDIVYTL	36.51	8	923.476	81.9916	163274	3930	Q53EP0|FND3B_HUMAN:ENST00000415807.7_430_3834	DB Search
AEDKADVL	26.27	8	860.438	15.9024	37784	116	B7ZAP0|RBG10_HUMAN	DB Search
AEDKDELAL	24.78	9	1003.5	33.6393	77709	396		DeepNovo
AEDKDTPAL	37.23	9	480.24	17.2426	40732	19900	Q7Z6Z7|HUWE1_HUMAN	DB Search
AEDKELQKL	34.9	9	537.297	14.6468	34591	467		DeepNovo
AEDKPRAQL	35.23	9	514.282	9.7944	21324		P55199|ELL_HUMAN	DB Search
AEDKPSTDL	33.9	9	975.469	13.8341	32128	2240	Q7Z4V5|HDGR2_HUMAN	DB Search
AEDKQLLSL	26.61	9	508.785	63.7607	134521	260	Q6PIF6|MYO7B_HUMAN	DB Search
AEDLASKL	29.95	8	846.457	32.2275	74908	71.5	O94921|CDK14_HUMAN	DB Search
AEDLGPDTL	33.38	9	930.44	53.3423	115320	935	O43299|AP5Z1_HUMAN	DB Search
AEDLGSKL	39.42	8	832.442	23.0705	55007	165	ENST00000380249.5_884_5767:Q5VW36|FOCAD_HUMAN	DB Search
AEDLLERSDVL	21.4	11	630.318	79.2386	159568		Q8TF72|SHRM3_HUMAN	DB Search
AEDLNSGPL	42.06	9	915.434	41.1729	92539	410	P07332|FES_HUMAN:P16591|FER_HUMAN	DB Search
AEDLPPNTL	28.04	9	969.494	56.2855	121131		A3KN83|SBNO1_HUMAN	DB Search
AEDLSDAL	32.23	8	833.389	47.6482	105085	140	Q9H4X1|RGCC_HUMAN	DB Search
AEDLVGKSL	24.56	9	466.259	38.1938	86860	82.9	P01024|CO3_HUMAN	DB Search
AEDMVTHHTL	47.94	10	585.266	12.1498	27774	755	P48764|SL9A3_HUMAN	DB Search
AEDNADTLAL	28.4	10	1032.48	55.0593	118521	2380	P12004|PCNA_HUMAN	DB Search
AEDNIREML	41.78	9	553.762	28.7741	66930	10700	O60925|PFD1_HUMAN	DB Search
AEDNTVSFL	32.06	9	995.472	77.022	155805	45700	P16671|CD36_HUMAN	DB Search
AEDPALKEIVL	36.73	11	599.343	91.0981	176368	469	Q9H3R5|CENPH_HUMAN	DB Search
AEDPETQVVL	33.97	10	1100.54	61.4463	130573		ENST00000314888.10_368_7777:Q9Y490|TLN1_HUMAN	DB Search
AEDPGTCEI	33.65	9	934.392	31.0784	72412	468	Q02747|GUC2A_HUMAN	DB Search
AEDPLGAIHL	43.92	10	518.277	104.341	192164	10000	P08567|PLEK_HUMAN	DB Search
AEDPLSITF	41.44	9	992.498	114.263	204012	22700	ENST00000368226.9_455_4561:Q15262|PTPRK_HUMAN	DB Search
AEDPLVQSL	43.11	9	971.506	77.9189	157463	29000	ENST00000522411.5_277_2199:P48449|LSS_HUMAN	DB Search
AEDPNSTSL	46.62	9	933.418	16.9735	40234	5350	Q6ZMN7|PZRN4_HUMAN	DB Search
AEDPTISLL	37.6	9	958.51	100.029	187353	25500	Q00613|HSF1_HUMAN	DB Search
AEDPVTGSAHAVL	50.74	13	633.822	55.0465	118585	3810	P30039|PBLD_HUMAN	DB Search
AEDQPINL	32.27	8	899.443	51.2575	111647	692	Q96MY1|NOL4L_HUMAN	DB Search
AEDQSVASL	36.69	9	919.441	29.5549	68813	2890	P78559|MAP1A_HUMAN	DB Search
AEDRPSEQL	44.62	9	522.752	14.1633	32977	5770	Q8WUI4|HDAC7_HUMAN	DB Search
AEDRSAPSL	21.15	9	473.236	16.7427	39747			DeepNovo
AEDRSGINL	35.24	9	487.748	25.9641	61314	6490	Q9NQX3|GEPH_HUMAN	DB Search
AEDSALTKL	39.07	9	474.255	36.1273	82474	2270	ENST00000355540.7_333_11699:Q9Y4A5|TRRAP_HUMAN	DB Search
AEDSARPEL	37.77	9	494.241	17.6805	42051	1260	Q96J92|WNK4_HUMAN	DB Search
AEDSGLHII	39.07	9	477.747	58.1442	124500	411	Q63HN8|RN213_HUMAN	DB Search
AEDSGNDFL	33.85	9	967.4	40.5367	91441	149	Q86VK4|ZN410_HUMAN	DB Search
AEDSLGAQAL	38.87	10	974.481	45.7368	101629	582	Q6P6B7|ANR16_HUMAN	DB Search
AEDSVMDHHF	31.76	10	602.243	13.7758	32094	229	Q8NC51|SERB1_HUMAN	DB Search
AEDSVSQRAVL	43.29	11	587.806	30.7496	71812	1660	Q9NY93|DDX56_HUMAN:ENST00000258772.9_300_1748	DB Search
AEDTAHPKL	46.21	9	491.255	10.2782	22639	792	Q9C037|TRIM4_HUMAN:ENST00000349062.7_640_1551	DB Search
AEDTASSQL	38.17	9	921.419	12.5202	28732	448	Q12888|TP53B_HUMAN	DB Search
AEDTDSIGL	26.45	9	920.433	44.2963	98982		Q8TEM1|PO210_HUMAN:ENST00000254508.7_727_5757	DB Search
AEDTITALL	22.3	9	946.512	109.522	197427	9280	Q14643|ITPR1_HUMAN:ENST00000374316.9_1244_9073:Q14573|ITPR3_HUMAN:ENST00000357086.10_366_8483:ENST00000381340.8_600_8516:ENST00000381340.8_426_8516:Q14571|ITPR2_HUMAN:ENST00000374316.9_1070_9073	DB Search
AEDTPVVQL	38.87	9	971.505	70.975	146459	11400	Q9Y6A5|TACC3_HUMAN	DB Search
AEDTRGQVL	28.84	9	494.756	14.3205	33390	3560	P55268|LAMB2_HUMAN	DB Search
AEDTRLIEL	23.55	9	530.288	70.0963	145278	7810	Q5VZ89|DEN4C_HUMAN	DB Search
AEDTYRVSL	28.22	9	527.266	44.5064	99231	781	Q9C0D5|TANC1_HUMAN	DB Search
AEDVDGEAL	28.01	9	918.397	29.3838	68845		P10809|CH60_HUMAN	DB Search
AEDVGSNKGAIIGL	38.23	14	672.357	68.1624	142035		ENST00000346798.8_256_2460:P05067|A4_HUMAN:ENST00000357903.7_273_2420	DB Search
AEDVQHQIL	44.25	9	526.773	34.4664	79437	1550	O75330|HMMR_HUMAN	DB Search
AEDVTAALAKQGL	51.53	13	643.849	72.8593	149633	2180	P11137|MTAP2_HUMAN	DB Search
AEDYGEHHL	45.99	9	535.733	10.5446	23319	8250	Q6P1M3|L2GL2_HUMAN	DB Search
AEDYHQQYL	34.56	9	583.765	26.549	62778	341	Q9UJ68|MSRA_HUMAN	DB Search
AEDYIFKAVML	37.17	11	658.336	113.637	202788		Q9H0D6|XRN2_HUMAN	DB Search
AEDYMIVYL	27.99	9	1132.53	102.387	190122		Q86WG3|ATCAY_HUMAN:Q8WUY3|PRUN2_HUMAN:ENST00000376718.8_1307_9415	DB Search
AEDYNSSNAL	39.33	10	1083.46	20.9191	49962	210	Q13153|PAK1_HUMAN	DB Search
AEEAASVL	23.17	8	789.399	33.0734	76761	391	O75122|CLAP2_HUMAN:ENST00000399362.8_652_4893:ENST00000461133.8_123_3935	DB Search
AEEADHEVL	33.82	9	506.732	18.1918	43297	1390	Q14789|GOGB1_HUMAN:ENST00000340645.9_202_9903	DB Search
AEEAFPAETL	44.5	10	1077.51	75.4746	153791	596	ENST00000368223.4_177_5006:P48681|NEST_HUMAN	DB Search
AEEAGAENL	33.73	9	903.404	16.5116	39302	81.7	P11216|PYGB_HUMAN	DB Search
AEEAGKKAL	32.11	9	458.758	3.0799	3993	1670	P22307|SCP2_HUMAN	DB Search
AEEAKEALL	38.48	9	973.521	29.8381	69591	10100	ENST00000360270.7_222_1919:P26038|MOES_HUMAN	DB Search
AEEALKYLL	28.3	9	525.301	91.6692	177319		O95163|ELP1_HUMAN	DB Search
AEEAQLISSL	18.13	10	1060.55	87.9184	172015		P42566|EPS15_HUMAN	DB Search
AEEARQVVL	22.13	9	507.782	29.3575	68595	5750	ENST00000436022.2_34_1794:Q9HA90|EFCC1_HUMAN	DB Search
AEEASETASL	42.52	10	1007.45	21.6402	51452	54.7	ENST00000311403.4_917_3379:Q9P1Z0|ZBTB4_HUMAN	DB Search
AEEDASSNQSL	37.61	11	1150.49	11.6169	26338		Q92766|RREB1_HUMAN:ENST00000379938.7_457_5610	DB Search
AEEDEFIIL	35.1	9	1078.53	115.839	208006		O75688|PPM1B_HUMAN	DB Search
AEEDFYEKL	44.02	9	572.265	57.0623	122633	13000	P33993|MCM7_HUMAN	DB Search
AEEDGGSGMAL	42.03	11	1052.42	12.6041	29037		Q92974|ARHG2_HUMAN:ENST00000673475.1_260_3637	DB Search
AEEDHVDLSL	38.05	10	564.265	60.3803	128330	4560	P38936|CDN1A_HUMAN	DB Search
AEEDKIPLL	38.89	9	514.286	82.0614	163722	6260	P11234|RALB_HUMAN	DB Search
AEEDLAQQRAL	37.25	11	622.316	31.6584	73870	487	ENST00000527096.5_364_13710:Q15149|PLEC_HUMAN	DB Search
AEEDLSITV	40.91	9	976.485	74.0745	151645	304	P13612|ITA4_HUMAN:ENST00000397033.7_330_3365	DB Search
AEEDNLATTTL	32.94	11	1177.55	54.8434	118452		P21860|ERBB3_HUMAN:ENST00000267101.8_314_4162	DB Search
AEEDPAAAFL	43.55	10	1033.49	92.8837	178449	6430	P09497|CLCB_HUMAN	DB Search
AEEDSVLEKL	39.71	10	566.782	64.1022	135097		P27816|MAP4_HUMAN:ENST00000360240.10_946_3975	DB Search
AEEDVPPVL	37.41	9	968.496	74.9343	153171	6860	ENST00000368223.4_177_5006:P48681|NEST_HUMAN	DB Search
AEEEATVYL	24.62	9	1024.49	58.2208	124795		Q96I76|GPTC3_HUMAN	DB Search
AEEEEYRQQL	31.51	10	647.8	20.8197	49721	211	Q9UDY2|ZO2_HUMAN	DB Search
AEEEGPKREL	39.96	10	579.296	9.2671	19632	1190	Q9BQ70|TCF25_HUMAN	DB Search
AEEEGVSGASL	50.55	11	1048.49	32.2107	74866	221	ENST00000325083.12_533_6511:Q15154|PCM1_HUMAN	DB Search
AEEEIYTNL	43.05	9	1081.5	61.5023	130443	1480	Q9Y2D4|EXC6B_HUMAN	DB Search
AEEEMRASL	32.68	9	526.241	11.6051	26111	1380	Q9BX10|GTPB2_HUMAN	DB Search
AEEEPPSSAL	38.21	10	1029.48	31.4321	73131	136	Q9P2H5|UBP35_HUMAN	DB Search
AEEEPVLVL	22.71	9	998.544	102.955	190751	215	Q7Z5L7|PODN_HUMAN	DB Search
AEEESFRKL	25.66	9	554.785	19.4383	46485		Q14257|RCN2_HUMAN	DB Search
AEEESTLTKL	34.49	10	560.792	37.3143	85092		Q9Y4L1|HYOU1_HUMAN	DB Search
AEEEYEYAF	25.17	9	1150.48	61.4463	130609		O00267|SPT5H_HUMAN:ENST00000359191.10_824_3496	DB Search
AEEFLRSLL	43.01	9	539.298	109.492	197567	204	Q53GL7|PAR10_HUMAN	DB Search
AEEFSKSEPAVVSL	38.37	14	746.879	75.4659	153827	451	Q9Y217|MTMR6_HUMAN	DB Search
AEEFTTQNQKSQDVEL	42.68	16	933.941	49.7694	108820	1140	Q9UHB6|LIMA1_HUMAN	DB Search
AEEGAGGAGL	38.66	10	831.386	14.8356	34754	1500	P50542|PEX5_HUMAN	DB Search
AEEGDLGFTL	38.01	10	1051.5	99.7748	187318		A8MT19|RHN2P_HUMAN:Q8IUC4|RHPN2_HUMAN	DB Search
AEEGKQIPDSL	38.9	11	593.8	36.8118	83979	367	Q92608|DOCK2_HUMAN	DB Search
AEEGKQIPDSLSTDL	41.59	15	801.897	70.604	145981	1040	Q92608|DOCK2_HUMAN	DB Search
AEEGPPVQSL	40.39	10	1026.51	48.6592	106986		Q53T59|H1BP3_HUMAN	DB Search
AEEGVRVSI	21.37	9	480.261	32.3016	74898	4300	ENST00000572940.5_122_2824:O14939|PLD2_HUMAN	DB Search
AEEHSIATL	32.48	9	485.741	29.7255	69579	991	Q96RS6|NUDC1_HUMAN	DB Search
AEEIANYRPTL	36.15	11	638.837	63.3285	133788	220	Q01082|SPTB2_HUMAN	DB Search
AEEILQTYL	41.34	9	1079.56	102.993	190758	9300	P32455|GBP1_HUMAN:ENST00000370473.5_231_1844:Q9H0R5|GBP3_HUMAN:ENST00000370473.5_132_1844	DB Search
AEEISTAISKPVGF	47.85	14	724.89	84.8483	167719		Q9H444|CHM4B_HUMAN	DB Search
AEEITVGQL	37.75	9	959.499	70.4389	145810	706	Q96JJ3|ELMO2_HUMAN:ENST00000290246.11_503_2353	DB Search
AEEKAAQAL	29.23	9	465.749	10.9772	24549	395	P41440|S19A1_HUMAN:ENST00000311124.9_234_1895	DB Search
AEEKAAVL	27.66	8	830.462	16.6241	39477	1850	Q7Z406|MYH14_HUMAN	DB Search
AEEKAVADTRDQAD	31.63	14	759.848	7.3645	13810		P01833|PIGR_HUMAN	DB Search
AEEKEVKQIL	27.54	10	593.832	28.2076	66410		O75691|UTP20_HUMAN	DB Search
AEEKGVVL	30.43	8	844.479	23.8156	56591	877	Q7Z3U7|MON2_HUMAN	DB Search
AEEKHLHVL	38.28	9	359.201	15.7935	37441		ENST00000553384.5_106_966:ENST00000381346.9_74_1015:ENST00000381346.9_116_1015:Q8TC12|RDH11_HUMAN	DB Search
AEEKIKSVGGACML	31.5	14	726.377	52.0359	113209		P46776|RL27A_HUMAN	Homolog
AEEKIPPSTL	29.91	10	542.801	41.8768	94151	387	Q12772|SRBP2_HUMAN:ENST00000361204.9_203_3589	DB Search
AEEKLPMTL	39.72	9	524.273	43.7097	97573	8730	Q99633|PRP18_HUMAN	DB Search
AEEKMPLSL	32.23	9	517.265	39.2934	88722	6030	Q9Y4F9|RIPR2_HUMAN	DB Search
AEEKVEYTL	27.12	9	1081.55	37.9596	86421		Q04637|IF4G1_HUMAN	Homolog
AEELASGHL	45.6	9	926.462	26.7406	63093	435	Q96S52|PIGS_HUMAN	DB Search
AEELDAQL	18.73	8	888.434	49.0926	107431	2060	Q86V81|THOC4_HUMAN	DB Search
AEELGVVAV	31.47	9	886.487	78.956	158894	1140	Q0VD83|APOBR_HUMAN	DB Search
AEELGVVTM	25.99	9	964.463	42.2476	94768	429	Q5VU97|CAHD1_HUMAN	DB Search
AEELLRIGL	37.65	9	507.304	103.435	191063	12900	P50990|TCPQ_HUMAN	DB Search
AEELNASTL	39.14	9	947.47	44.453	98981	6870	ENST00000341657.9_78_3545:Q9P2R3|ANFY1_HUMAN	DB Search
AEELRAKAL	32.22	9	500.797	18.6839	44191	3630	Q9BWW8|APOL6_HUMAN	DB Search
AEELSPAAL	36.11	9	900.466	64.3701	135208	2310	A5YM69|ARG35_HUMAN:Q12774|ARHG5_HUMAN	DB Search
AEELTNQVL	32.96	9	1016.53	59.8159	127687	123	Q8WWN8|ARAP3_HUMAN	DB Search
AEELVGQEVL	34.31	10	1086.57	80.2246	161089		ENST00000415826.2_290_625:P53816|PLAT3_HUMAN	DB Search
AEEMASDEL	25.59	9	1010.4	17.0974	40233	1620	ENST00000476978.2_34_1038:O75764|TCEA3_HUMAN:P23193|TCEA1_HUMAN	DB Search
AEEMNFVLM	35.92	9	1099.49	86.5918	170224		Q6NXG1|ESRP1_HUMAN	DB Search
AEENGLEVL	23.97	9	973.486	68.1266	141837	10200	Q9HD42|CHM1A_HUMAN	DB Search
AEENGLRTLL	22.92	10	558.305	67.5551	141016		ENST00000521006.5_2005_3300:Q9NTN9|SEM4G_HUMAN	DB Search
AEENGNVQALL	33.25	11	1157.58	67.5931	141042		Q9UII4|HERC5_HUMAN	DB Search
AEENIPASSL	16.01	10	1030.51	48.2185	105873	3920	Q9UL03|INT6_HUMAN	DB Search
AEENLEFAL	35.13	9	1035.5	100.646	188236		Q5HYW3|RTL5_HUMAN	DB Search
AEEPAGTSL	44.86	9	874.418	23.9592	56499	26500	Q7Z412|PEX26_HUMAN	DB Search
AEEPAGVYL	35.98	9	948.465	62.7367	132852		Q9BZE9|ASPC1_HUMAN	DB Search
AEEPHALEL	35.72	9	504.756	49.2314	108004	538	A8K8P3|SFI1_HUMAN	DB Search
AEEPKPQQL	34.16	9	520.276	18.8309	44980		O15047|SET1A_HUMAN	DB Search
AEEPPTPAL	39.08	9	924.47	54.4596	117579	1810	Q53GL0|PKHO1_HUMAN:ENST00000369124.5_859_1569	DB Search
AEEPRGSSL	31.64	9	473.235	10.2273	22640	1020	Q14687|GSE1_HUMAN:ENST00000253458.12_113_3721	DB Search
AEEPSRAVL	26.32	9	486.261	24.2434	57388	4340	P46821|MAP1B_HUMAN:ENST00000296755.12_436_7461	DB Search
AEEPTGVFL	27.51	9	962.487	85.7199	169039		Q14324|MYPC2_HUMAN	DB Search
AEEPTNRTTL	41.69	10	566.287	16.2491	38633		O75167|PHAR2_HUMAN	DB Search
AEEQETGSL	36.98	9	963.425	13.5534	31600		P49754|VPS41_HUMAN	DB Search
AEEQNPLRP	31.29	9	527.266	19.7801	47265		Q9H3P2|NELFA_HUMAN:Q8WXU2|DAAF4_HUMAN:P11509|CP2A6_HUMAN:Q9NW97|TMM51_HUMAN:Q15413|RYR3_HUMAN:O75558|STX11_HUMAN:Q9NX02|NALP2_HUMAN:ENST00000542778.5_286_1860:ENST00000484298.5_469_12489:Q96RV3|PCX1_HUMAN:Q7Z333|SETX_HUMAN:Q8TCU4|ALMS1_HUMAN:ENST00000568310.1_55385705_55498329_972_42:Q9Y6K1|DNM3A_HUMAN:ENST00000542778.5_502_1860:ENST00000264229.11_734_4090:P57768|SNX16_HUMAN:ENST00000342505.5_331…	DeepNovo
AEEQRIQSL	28.37	9	537.283	22.775	54313	258	Q567U6|CCD93_HUMAN	DB Search
AEEQTAVAI	30.08	9	931.472	37.4994	85281	184	Q15853|USF2_HUMAN	DB Search
AEEREKTVL	35.45	9	537.792	10.33	22822	10500	Q9P2M7|CING_HUMAN:ENST00000271636.12_609_3752	DB Search
AEERRKYTL	29.97	9	389.216	8.1196	16086	1930	P55081|MFAP1_HUMAN	DB Search
AEERVQKSL	34.24	9	530.294	8.7692	18193		ENST00000527096.5_364_13710:Q15149|PLEC_HUMAN	DB Search
AEESAFSTVL	25.29	10	1053.51	85.5573	168890	559	Q9Y485|DMXL1_HUMAN	DB Search
AEESGAVIL	29.85	9	888.468	54.1818	117655	2880	Q6PCD5|RFWD3_HUMAN	DB Search
AEESQGPVL	47.47	9	929.458	29.8623	69818	3570	Q14005|IL16_HUMAN	DB Search
AEESQIRIEL	39.2	10	594.316	76.6806	155386	3040	O75116|ROCK2_HUMAN:ENST00000315872.11_528_4664	DB Search
AEETATLVM	35.93	9	980.462	28.7458	67185	1310	Q5JRA6|TGO1_HUMAN	DB Search
AEETGVHII	42.65	9	484.754	44.4744	99207	6580	Q96BW5|PTER_HUMAN	DB Search
AEETSSPVI	40.92	9	932.457	31.418	73009	3960	Q86XL3|ANKL2_HUMAN	DB Search
AEEVGAAL	32.92	8	759.39	33.2485	76846	1070	Q9UJK0|TSR3_HUMAN	DB Search
AEEVGKTLL	39.21	9	480.274	41.8979	94116	6810	Q6ZNL6|FGD5_HUMAN	DB Search
AEEVGTFSM	46.3	9	986.415	27.4706	64750	205	Q9UKX7|NUP50_HUMAN	DB Search
AEEVGVEHL	46.16	9	982.483	34.0868	78580	5270	P51665|PSMD7_HUMAN	DB Search
AEEVMKVKL	39.44	9	531.796	23.8214	56534	3230	Q96RY7|IF140_HUMAN:ENST00000426508.7_618_4712	DB Search
AEEVTRELL	29.32	9	530.288	50.7826	110552	6240	Q96JI7|SPTCS_HUMAN	DB Search
AEEVVTVAL	23.36	9	930.515	87.2913	170935	9570	O00124|UBXN8_HUMAN	DB Search
AEEYGGVMV	42.49	9	970.42	42.0076	94063	1720	Q00341|VIGLN_HUMAN	DB Search
AEFAERSVAKL	40.71	11	610.837	38.5943	87443	2260	P07951|TPM2_HUMAN:P06753|TPM3_HUMAN	DB Search
AEFAERSVTKL	24.49	11	625.841	37.069	84367	3110	P09493|TPM1_HUMAN	DB Search
AEFAERTVAKL	28.08	11	617.843	42.4417	95097	1900	P67936|TPM4_HUMAN	DB Search
AEFAESLGL	35.66	9	936.471	96.797	183543	807	ENST00000321429.8_525_5060:Q9NRD8|DUOX2_HUMAN:Q9NRD9|DUOX1_HUMAN	DB Search
AEFAHHNYL	41.01	9	551.259	26.2213	62146	825	P50222|MEOX2_HUMAN:P50221|MEOX1_HUMAN	DB Search
AEFDAEEL	32.95	8	923.41	57.9931	124321	305	Q13561|DCTN2_HUMAN	DB Search
AEFDAVVGYL	42.13	10	1083.54	115.052	206176	432	Q9Y2Y0|AR2BP_HUMAN	DB Search
AEFDGNTAI	28.64	9	937.44	41.5634	93417		Q03001|DYST_HUMAN	DB Search
AEFDNPNIVKL	34.2	11	630.339	86.2886	169826		O15146|MUSK_HUMAN	DB Search
AEFDPEEDEPTL	40.79	12	696.299	79.4221	159836	2010	Q14738|2A5D_HUMAN:Q13362|2A5G_HUMAN	DB Search
AEFDTPGHTL	42.25	10	544.259	43.4076	97050	1970	P06865|HEXA_HUMAN	DB Search
AEFEDALEKL	30.84	10	582.789	91.1388	176600			DeepNovo
AEFEDFVL	27.98	8	969.462	115.118	206415		ENST00000404125.6_555_5738:Q14997|PSME4_HUMAN	DB Search
AEFEDLDSL	39.5	9	1038.47	87.8976	171609	11400	P23588|IF4B_HUMAN	DB Search
AEFEDLDSLL	24.17	10	1151.55	115.991	208400		P23588|IF4B_HUMAN	DB Search
AEFEEFAGL	34.95	9	1012.46	103.605	191366	384	Q9NV70|EXOC1_HUMAN	DB Search
AEFEKFAEL	26.94	9	542.271	82.7314	164570	7900	Q9NUQ9|CYRIB_HUMAN:Q9BZ81|MAGB5_HUMAN:O75891|AL1L1_HUMAN:ENST00000409057.5_745_4905:ENST00000222345.11_878_5872:ENST00000261799.9_474_3773:Q86TB3|ALPK2_HUMAN:Q13698|CAC1S_HUMAN:Q5VTE0|EF1A3_HUMAN:O15078|CE290_HUMAN:Q86Y13|DZIP3_HUMAN:P09619|PGFRB_HUMAN:P00966|ASSY_HUMAN:Q9BZJ0|CRNL1_HUMAN:Q96JB1|DYH8_HUMAN:O60292|SI1L3_HUMAN:ENST00000222345.11_665_5872:Q8WY36|BBX_HUMAN:P68104|EF1A1_HUMAN:P40879|S…	DeepNovo
AEFEKSAKENL	38.93	11	633.323	18.6152	44348	898	ENST00000415149.6_577_3060:Q8WY36|BBX_HUMAN	DB Search
AEFEQGHQFL	42.46	10	603.283	57.2699	122937	1490	Q12899|TRI26_HUMAN	DB Search
AEFGSGTLDL	31.34	10	1009.48	90.5953	175721	235	P58107|EPIPL_HUMAN	DB Search
AEFHFTHLI	43.64	9	557.788	83.555	165689	1470	P55268|LAMB2_HUMAN:P07942|LAMB1_HUMAN	DB Search
AEFHTELERL	36.5	10	622.817	54.8766	118550	1310	ENST00000215071.8_628_1116:P48556|PSMD8_HUMAN:ENST00000215071.8_256_1116:ENST00000215071.8_346_1116	DB Search
AEFHVSLL	21.18	8	458.25	94.3208	180814		Q9NYH9|UTP6_HUMAN	DB Search
AEFIKFTVI	38.78	9	1067.62	114.434	204615		Q6EKJ0|GTD2B_HUMAN:Q86UP8|GTD2A_HUMAN:P78347|GTF2I_HUMAN	DB Search
AEFIVAKAI	31.91	9	481.281	78.8977	159096	199	O43242|PSMD3_HUMAN	DB Search
AEFKAIVSV	23.52	9	482.28	80.4889	161413	3600		DeepNovo
AEFKEAFEL	27.93	9	542.271	82.7314	164478	7900	Q04917|1433F_HUMAN:P06858|LIPL_HUMAN:Q9BZF9|UACA_HUMAN:Q7Z7G8|VP13B_HUMAN:ENST00000371322.11_670_3009:Q6ZUT9|DEN5B_HUMAN:ENST00000404049.7_783_4964:Q9H1H1|GTSFL_HUMAN:ENST00000223073.6_275_2392:Q9HD43|PTPRH_HUMAN:Q9NW13|RBM28_HUMAN:P0DP24|CALM2_HUMAN:P0CW24|PNM6A_HUMAN:P10916|MLRV_HUMAN:P24844|MYL9_HUMAN:Q8IVF6|AN18A_HUMAN:Q02045|MYL5_HUMAN:Q86YM7|HOME1_HUMAN:Q9UNN5|FAF1_HUMAN:A0A0J9YXQ4|PMA6E_HU…	DeepNovo
AEFKEAFQL	36.71	9	541.778	80.0902	160517	140000	P60660|MYL6_HUMAN	DB Search
AEFKEAFQLF	29.66	10	1229.62	114.13	203837		P60660|MYL6_HUMAN	DB Search
AEFKEAFSL	31.48	9	1041.53	79.7348	160253	12600	P0DP23|CALM1_HUMAN:P0DP25|CALM3_HUMAN:P0DP24|CALM2_HUMAN	DB Search
AEFKEAFSLF	30.48	10	594.797	114.424	204599	737	P0DP23|CALM1_HUMAN:P0DP25|CALM3_HUMAN:P0DP24|CALM2_HUMAN	DB Search
AEFKKIFGL	43.17	9	526.811	80.0041	160615	982	Q5T3J3|LRIF1_HUMAN	DB Search
AEFKRAVKV	34.8	9	524.32	13.3565	31007	1110	Q8IYU8|MICU2_HUMAN	DB Search
AEFKTKYKL	29.37	9	564.325	23.5444	55999	1290	Q92598|HS105_HUMAN:ENST00000320027.10_680_2896	DB Search
AEFLERLHL	43.36	9	564.314	89.8644	174578	1910	Q8ND90|PNMA1_HUMAN	DB Search
AEFLLHML	37.92	8	495.263	90.0781	175131	2410	P18621|RL17_HUMAN	DB Search
AEFLPDPSAL	44.66	10	1059.53	111.732	199895	955	Q9NXR7|BABA2_HUMAN	DB Search
AEFLTSKL	35.49	8	908.512	61.9271	131254	474	Q8WU10|PYRD1_HUMAN	DB Search
AEFNDSDSGISL	37.09	12	1254.55	74.728	152749	365	ENST00000397063.8_987_2168:Q16236|NF2L2_HUMAN	DB Search
AEFNLVNNAL	37.13	10	1104.57	102.046	189732		Q9BZZ5|API5_HUMAN	DB Search
AEFNRIMSL	42.8	9	548.776	53.8533	116039	16200	ENST00000424234.7_168_2819:ENST00000252699.7_179_2830:O43707|ACTN4_HUMAN	DB Search
AEFPEKEAQL	29	10	581.293	45.0625	100143	3250	ENST00000557275.5_412_2925:Q6ZMZ3|SYNE3_HUMAN	DB Search
AEFPIDPEL	37.79	9	1030.51	114.539	204877	650		DeepNovo
AEFPLDPQL	42.64	9	1029.53	113.637	202754	10900	ENST00000336812.5_363_2546:O43143|DHX15_HUMAN	DB Search
AEFPLEPML	41.97	9	1062.52	114.324	204283	2270	Q14562|DHX8_HUMAN	DB Search
AEFQEHEHAL	40.69	10	605.777	19.6942	47079	3720	ENST00000223073.6_275_2392:Q9NW13|RBM28_HUMAN	DB Search
AEFQGYNVL	28.34	9	1040.5	84.2245	166759	342	O60318|GANP_HUMAN	DB Search
AEFRDYPPVL	26.1	10	603.812	81.3759	162576	932	Q7KZ85|SPT6H_HUMAN	DB Search
AEFSSALVSI	33.94	10	1023.54	108.288	196340	418	Q8N1B4|VPS52_HUMAN	DB Search
AEFTAKIAL	37.49	9	482.28	80.4889	161229	3600	P35241|RADI_HUMAN	DB Search
AEFVGGVLV	29.21	9	890.498	102.255	189842	743	Q9P2I0|CPSF2_HUMAN:ENST00000298875.9_824_2599	DB Search
AEFVGVSHL	40.54	9	958.502	61.4653	130316	11600	Q9ULX3|NOB1_HUMAN	DB Search
AEFVLVRKDVL	38.86	11	644.886	82.3845	164218		Q9UPW6|SATB2_HUMAN	DB Search
AEFVSTPEL	35.78	9	992.493	85.7162	168718	3380	Q9UBQ7|GRHPR_HUMAN:ENST00000318158.11_74_1039	DB Search
AEFYNITSL	43.77	9	1057.52	106.023	194122		Q9NXV2|KCTD5_HUMAN	DB Search
AEGAPGAGL	35.31	9	742.377	22.3139	53002	1210	Q9BZL4|PP12C_HUMAN:ENST00000592993.1_522_2210	DB Search
AEGASAPLM	39.49	9	862.404	17.4641	41587		P14923|PLAK_HUMAN	DB Search
AEGASEQAL	45.69	9	875.41	14.392	33647	7330	Q13751|LAMB3_HUMAN	DB Search
AEGAVDAML	43.06	9	892.409	36.1585	82504	1040	Q8N766|EMC1_HUMAN	DB Search
AEGDDFEL	18.61	8	895.369	57.0825	122728		Q86VR2|RETR3_HUMAN:ENST00000309428.10_342_1448	DB Search
AEGDEGTVVAL	34.58	11	1060.52	59.0935	126326		Q6P1A2|MBOA5_HUMAN	DB Search
AEGDLPTTM	44.03	9	950.416	20.4192	48546	1460	Q08211|DHX9_HUMAN	DB Search
AEGDSEPLP	36.76	9	914.414	27.866	65684	1630	O95907|MOT3_HUMAN	DB Search
AEGEIYTKL	33.91	9	1023.54	42.8981	95995	181	Q8TAG9|EXOC6_HUMAN	DB Search
AEGEPVVI	33.06	8	813.436	52.789	114493	643	P0C671|BNIP5_HUMAN:ENST00000437635.3_488_2137:ENST00000437635.3_1376_2137	DB Search
AEGFSDTAL	27.69	9	910.413	51.6184	112417		O43402|EMC8_HUMAN	DB Search
AEGGFSTVFL	26.89	10	1027.51	114.757	205415	337	Q9NSY1|BMP2K_HUMAN	DB Search
AEGGGPDGPL	35.52	10	869.402	23.5028	56038	90.5	P47736|RPGP1_HUMAN	DB Search
AEGGKAELERL	27.09	11	586.817	22.886	54538	631	Q16543|CDC37_HUMAN	DB Search
AEGGPAGGAL	39.87	10	799.393	20.8811	49894		P51787|KCNQ1_HUMAN	DB Search
AEGGSTSSTL	40.11	10	909.417	9.6862	20829	555	P35269|T2FA_HUMAN	DB Search
AEGHSEASL	22.25	9	450.704	7.7863	15052	1990	ENST00000304141.5_215_1438:O95810|CAVN2_HUMAN	DB Search
AEGHSEASLASAL	36.23	13	621.801	46.6711	103342	412	ENST00000304141.5_215_1438:O95810|CAVN2_HUMAN	DB Search
AEGHTDAVL	36.32	9	912.443	16.2417	38432	5550	Q13610|PWP1_HUMAN	DB Search
AEGHTKAVL	33.13	9	463.26	7.9619	15589	1250	Q7Z4S6|KI21A_HUMAN	DB Search
AEGIVNGHTL	39.66	10	505.768	34.8483	80277	178	Q96EB1|ELP4_HUMAN	DB Search
AEGKAIKL	24.97	8	415.257	13.9331	32586		ENST00000300036.6_373_6021:ENST00000300036.6_340_6021:P35749|MYH11_HUMAN	DB Search
AEGKEVLL	21.84	8	429.751	32.1164	74734		P06731|CEAM5_HUMAN:P13688|CEAM1_HUMAN:P31997|CEAM8_HUMAN:Q14002|CEAM7_HUMAN:P40199|CEAM6_HUMAN:P40198|CEAM3_HUMAN	DB Search
AEGKEVLLL	35.5	9	971.58	71.3562	146796	168000	P06731|CEAM5_HUMAN:P13688|CEAM1_HUMAN:P31997|CEAM8_HUMAN:P40199|CEAM6_HUMAN:P40198|CEAM3_HUMAN	DB Search
AEGKFSVSL	38.01	9	469.253	57.9999	124019	2790	P05156|CFAI_HUMAN	DB Search
AEGKITVKEVL	40.27	11	593.854	45.7536	101626	574	O60437|PEPL_HUMAN	DB Search
AEGLGGNIEQL	38.22	11	1100.56	72.8668	149673	445	Q92973|TNPO1_HUMAN	DB Search
AEGLLQEAL	39.41	9	943.512	93.9063	180126	31600	O14579|COPE_HUMAN	DB Search
AEGLSGTTL	36.84	9	848.44	42.6641	95629		Q9UI14|PRAF1_HUMAN	DB Search
AEGMVDPSL	32.34	9	934.42	35.8786	82135	201	Q9UM21|MGT4A_HUMAN	DB Search
AEGNPEPQL	36.81	9	954.452	30.5321	71046	1260	Q8NDA2|HMCN2_HUMAN:ENST00000624552.3_157_15177	DB Search
AEGNPTGGL	39.7	9	815.387	18.9069	45085		Q8IUR6|CRERF_HUMAN	DB Search
AEGPAVSL	37.33	8	743.393	47.5473	104402	8060	A4D1U4|DEN11_HUMAN	DB Search
AEGPAVSLP	30.83	9	840.446	66.7214	139414	2450	A4D1U4|DEN11_HUMAN	DB Search
AEGPDVAVDL	29.01	10	985.48	76.5082	155445		Q09666|AHNK_HUMAN	DB Search
AEGPEAERL	37.59	9	486.243	18.011	42748	5140	Q9Y446|PKP3_HUMAN	DB Search
AEGPGETVL	34.9	9	872.438	39.2116	88886	3040	Q9H9J2|RM44_HUMAN	DB Search
AEGPGSYIM	22.01	9	940.418	31.4334	73336		P51790|CLCN3_HUMAN	DB Search
AEGPITAL	27.94	8	771.423	61.7761	131256	216	Q9BXP2|S12A9_HUMAN	DB Search
AEGPLTAI	27.94	8	771.423	61.7761	131256	216	Q6IQ55|TTBK2_HUMAN	DB Search
AEGPPAASL	39.77	9	812.41	34.7724	80066	995	Q6UB99|ANR11_HUMAN	DB Search
AEGPPIVTL	34.62	9	896.511	92.7885	178919	2540	ENST00000458362.5_436_2250:P43155|CACP_HUMAN	DB Search
AEGPVAVVV	29.92	9	840.484	72.8142	149458	2110	ENST00000562103.2_114_2786:Q86UK7|ZN598_HUMAN	DB Search
AEGPVGSTL	44.64	9	830.426	36.1304	82435	13200	Q8WXE0|CSKI2_HUMAN	DB Search
AEGPYKIIL	32	9	502.295	80.0484	160916	1560	Q14697|GANAB_HUMAN:ENST00000356638.8_306_2846:ENST00000346178.8_308_2914	DB Search
AEGREEAVL	35.82	9	487.252	18.8985	45000	1380	Q13615|MTMR3_HUMAN	DB Search
AEGSEAAEL	32.14	9	876.394	18.759	44435	4530	Q9NUQ8|ABCF3_HUMAN	DB Search
AEGSEYQVL	30.52	9	995.471	45.1282	100570	374	Q07954|LRP1_HUMAN	DB Search
AEGSTADVL	29.62	9	862.416	28.9088	67555	5250	Q709C8|VP13C_HUMAN	DB Search
AEGTADTSL	40.62	9	864.397	15.8085	37412	450	Q6PJ61|FBX46_HUMAN	DB Search
AEGTAIKDL	37.33	9	459.25	27.5053	64785	566	ENST00000316423.11_240_1646:O60701|UGDH_HUMAN	DB Search
AEGTDGASL	31.33	9	820.37	14.672	34400	1480	Q9HCC9|LST2_HUMAN	DB Search
AEGTGDAVL	25.23	9	832.413	26.5754	62864	8440	Q92667|AKAP1_HUMAN	DB Search
AEGTVVSNL	36.48	9	889.462	43.8051	97675	2300	Q9Y547|IFT25_HUMAN	DB Search
AEGVDIVL	25.53	8	815.452	92.0329	177622	5090	Q9HCJ6|VAT1L_HUMAN	DB Search
AEGVLRALL	36.16	9	471.293	94.5783	181008	600	Q9BRZ2|TRI56_HUMAN	DB Search
AEHADTVQL	28.88	9	983.476	23.7622	56439	764	Q9BSJ2|GCP2_HUMAN:ENST00000368563.6_851_3079:ENST00000368563.6_764_3079	DB Search
AEHDYGLFHL	39.86	10	601.287	80.7929	161871		Q69YN4|VIR_HUMAN	DB Search
AEHEDFLL	31.53	8	487.235	66.5435	138923	1190	Q9NWF9|RN216_HUMAN	DB Search
AEHERELAL	37.88	9	534.279	21.9511	52105	20200	Q01082|SPTB2_HUMAN:O15020|SPTN2_HUMAN	DB Search
AEHEVKKVTL	47.07	10	577.333	12.608	28987	950	Q9UKV3|ACINU_HUMAN	DB Search
AEHFLEQQM	40.7	9	574.755	21.3741	50647	7350	P49368|TCPG_HUMAN:ENST00000295688.8_112_1743	DB Search
AEHGYASML	31.53	9	497.718	18.3613	43766	491	Q05195|MAD1_HUMAN	DB Search
AEHIESRTL	38.12	9	528.279	13.1098	30220	3590	Q99541|PLIN2_HUMAN	DB Search
AEHKGKIIM	42.42	9	521.79	3.0114	4200	1060	P35558|PCKGC_HUMAN:Q16822|PCKGM_HUMAN:ENST00000319441.6_312_2000	DB Search
AEHLDHVMF	34.92	9	557.754	35.9182	82180	2880	O95394|AGM1_HUMAN	DB Search
AEHLEKSSL	43.66	9	507.27	10.9335	24472		Q5UIP0|RIF1_HUMAN	DB Search
AEHLIKLPSL	40.93	10	560.84	88.5624	172938		Q8IY22|CMIP_HUMAN:ENST00000537098.7_175_2391	DB Search
AEHLSPLML	22.88	9	513.767	75.944	154274	2660	ENST00000302262.8_778_3198:ENST00000302262.8_706_3198:P10253|LYAG_HUMAN	DB Search
AEHLTSHKYVT	30	11	643.333	9.2249	19562		ENST00000282488.11_2158_3042:Q9NR56|MBNL1_HUMAN:ENST00000324210.9_1235_2065	DB Search
AEHLTSHKYVTQM	42.54	13	780.879	10.3803	22917	297	ENST00000282488.11_2158_3042:Q9NR56|MBNL1_HUMAN:ENST00000324210.9_1235_2065	DB Search
AEHPAGHLVL	34.25	10	522.285	30.826	72022		Q15397|PUM3_HUMAN	DB Search
AEHPNVTL	30.06	8	880.449	29.1707	68287	138	Q96AK3|ABC3D_HUMAN:Q8IUX4|ABC3F_HUMAN	DB Search
AEHRTPDVL	42.22	9	519.273	17.8188	42293	3160	ENST00000305218.9_464_1720:P31948|STIP1_HUMAN	DB Search
AEHSESGQL	25.09	9	957.427	5.2393	7393		P40227|TCPZ_HUMAN	DB Search
AEHSLPHYL	46.93	9	533.769	35.9933	82393	1520	Q5T4B2|GT253_HUMAN	DB Search
AEHYTETAL	29.83	9	1034.49	22.5894	53890	7000	Q96SB4|SRPK1_HUMAN	DB Search
AEIAAKDKL	41.45	9	479.782	15.4963	36559	7140	Q9BVK6|TMED9_HUMAN	DB Search
AEIADEVYM	46.76	9	1056.46	40.9813	92156	449	P08048|ZFY_HUMAN:P17010|ZFX_HUMAN	DB Search
AEIADGNPSL	26.08	10	986.476	42.2847	94871		Q96JQ2|CLMN_HUMAN:ENST00000298912.9_321_3122	DB Search
AEIAEIARL	28.91	9	493.288	77.2088	156228	3350	Q9Y4F5|C170B_HUMAN	DB Search
AEIAHIAL	25.37	8	419.247	67.669	141202		O75955|FLOT1_HUMAN	DB Search
AEIAQLMSL	41.48	9	991.514	80.9722	161915	3070	P07900|HS90A_HUMAN:Q14568|HS902_HUMAN:ENST00000216281.13_93_2255:P08238|HS90B_HUMAN:Q58FF8|H90B2_HUMAN	DB Search
AEIARLMEDL	24.07	10	588.801	64.3676	135496		P06703|S10A6_HUMAN	DB Search
AEIASALGYL	44.22	10	1007.54	113.288	202114	862	Q96BR1|SGK3_HUMAN:ENST00000519289.1_586_2055:O00141|SGK1_HUMAN:ENST00000237305.11_294_1382	DB Search
AEIAVNAVL	21.98	9	899.521	93.2882	179294	855	P48643|TCPE_HUMAN	DB Search
AEIDAHLVAL	36.8	10	526.294	89.5502	174101	8120	P60900|PSA6_HUMAN	DB Search
AEIDARNDSF	39.14	10	569.264	27.6915	65091	3220	Q01082|SPTB2_HUMAN	DB Search
AEIDDRKQL	30.87	9	544.292	12.9779	29945	1260	Q96P16|RPR1A_HUMAN	DB Search
AEIDDSEYDMIL	38.27	12	715.304	89.3582	174014		Q8NDB2|BANK1_HUMAN	DB Search
AEIDGQNNVL	32.75	10	1072.53	44.4103	99177		Q68DQ2|CRBG3_HUMAN	DB Search
AEIDLLSSTL	41.59	10	1061.57	114.972	205978	622	Q15654|TRIP6_HUMAN	DB Search
AEIDSIHQL	22.81	9	513.267	48.4846	106339	8980	ENST00000306200.7_394_1089:Q9P2W9|STX18_HUMAN	DB Search
AEIDSLTSI	14.56	9	948.489	81.038	162160	439	Q93052|LPP_HUMAN	DB Search
AEIEAIQESL	45.24	10	1102.57	80.8216	161836	1560	P22692|IBP4_HUMAN	DB Search
AEIEALEKM	34.59	9	525.261	29.0186	67983	784	O14730|RIOK3_HUMAN	DB Search
AEIEDIRVL	34.95	9	529.298	81.7554	163089	1670	Q96Q89|KI20B_HUMAN	DB Search
AEIEKQLAL	29.59	9	507.794	56.589	121765		ENST00000339728.6_547_1098:P56559|ARL4C_HUMAN:ENST00000390645.2_519_1043	DB Search
AEIEPPHHEL	39.55	10	586.291	29.2159	68383	1730	Q9H2G2|SLK_HUMAN	DB Search
AEIEQEMATL	29.85	10	1150.53	41.9809	94292		Q9C0J8|WDR33_HUMAN	DB Search
AEIEQTITL	34.17	9	1017.55	82.1887	163663	8330	Q01484|ANK2_HUMAN	DB Search
AEIFETSML	43.64	9	1056.49	82.7707	164728	4490	P23458|JAK1_HUMAN:ENST00000342505.5_331_3756	DB Search
AEIFGTEL	31.81	8	879.446	96.0393	182761	2290	Q92989|CLP1_HUMAN	DB Search
AEIGAAAQQSL	35.2	11	1058.55	42.0948	94554		ENST00000641877.1_47971386_47981499_1488_43:Q96JB5|CK5P3_HUMAN:ENST00000580391.5_673_1722	DB Search
AEIGAPIQGNREEL	32.7	14	748.888	59.6248	127294		Q13435|SF3B2_HUMAN	DB Search
AEIGAVTL	34.02	8	773.441	74.0382	151594	19200	Q9BSV6|SEN34_HUMAN:ENST00000302937.8_344_1117	DB Search
AEIGAVTLV	29.13	9	872.511	92.3829	177876	2260	Q9BSV6|SEN34_HUMAN:ENST00000302937.8_344_1117	DB Search
AEIGQKDSDSKL	36.23	12	645.831	12.0941	27724	214	O60716|CTND1_HUMAN	DB Search
AEIGQVKQEL	31.89	10	557.803	39.8942	90162		Q8IUD2|RB6I2_HUMAN	DB Search
AEIHGGSLI	43.04	9	896.485	39.6309	89467	4540	A8K7I4|CLCA1_HUMAN	DB Search
AEIIPGVLFI	38.88	10	536.333	116.295	209378		Q9Y230|RUVB2_HUMAN:ENST00000595090.6_161_1414	DB Search
AEIIQHDQL	39.02	9	533.78	36.751	83665	2910	Q93050|VPP1_HUMAN	DB Search
AEIITDLL	34.7	8	887.514	115.801	207919		Q96AE4|FUBP1_HUMAN	DB Search
AEIKAGKSL	41.62	9	458.777	11.4752	25850	2340	B1AK53|ESPN_HUMAN	DB Search
AEIKDGERL	34.52	9	515.781	13.051	30020	15500	P35606|COPB2_HUMAN	DB Search
AEIKDIGHL	38.24	9	498.275	38.0734	86661		A6NIN4|RN227_HUMAN	DB Search
AEIKDTTL	22.92	8	445.747	22.8931	54657		Q3V6T2|GRDN_HUMAN	DB Search
AEIKNGSIL	31.87	9	472.773	35.6101	81760	2860	Q96BJ8|ELMO3_HUMAN	DB Search
AEIKQGIREVIL	33.36	12	684.912	66.3025	138718		O00560|SDCB1_HUMAN	DB Search
AEILDSDVL	29.55	9	974.503	93.07	178938	1840	Q92973|TNPO1_HUMAN	DB Search
AEILMKTLL	29.41	9	524.31	79.0124	159257	1200	ENST00000443617.7_158_14731:Q15751|HERC1_HUMAN:ENST00000443617.7_1064_14731	DB Search
AEILQANDLL	40.96	10	1099.6	109.392	197455		Q9UJY4|GGA2_HUMAN:ENST00000309859.8_351_1922:ENST00000309859.8_195_1922	DB Search
AEIMQAVRL	26.85	9	523.794	49.9497	109383		Q96Q07|BTBD9_HUMAN:ENST00000481247.6_425_1993	DB Search
AEIMSLVL	26.4	8	891.486	97.2146	184204	184	A6NHR9|SMHD1_HUMAN	DB Search
AEINATMSV	39.41	9	951.445	27.4961	64712	1620	Q9NVA2|SEP11_HUMAN	DB Search
AEINDLENL	35.23	9	1030.5	74.8779	153003		ENST00000397979.4_288_1325:O14733|MP2K7_HUMAN	DB Search
AEINEIIRV	29.84	9	528.806	84.5817	167364	130	P18206|VINC_HUMAN	DB Search
AEINNIIKI	39.95	9	514.311	90.7815	175957	7220	Q02880|TOP2B_HUMAN:P11388|TOP2A_HUMAN	DB Search
AEINQAALL	19.65	9	942.526	73.0608	149794	2640	Q8TEL6|TP4AP_HUMAN	DB Search
AEINTTHRI	36.79	9	527.787	13.0977	30384		Q5TEA3|DAAF9_HUMAN	DB Search
AEIPADPKL	25.67	9	477.271	51.125	111502		Q8NF50|DOCK8_HUMAN:ENST00000432829.7_317_6409	DB Search
AEIQQGVNL	34	9	971.519	50.5942	110469		P11532|DMD_HUMAN	DB Search
AEIRDQMQQQL	26.3	11	688.332	18.6171	44276	347	P20700|LMNB1_HUMAN	DB Search
AEIRGNVL	23.26	8	436.252	30.1082	70215	968	Q14671|PUM1_HUMAN	DB Search
AEIRHVLVTL	43.76	10	575.849	66.9688	139625	109000	P60660|MYL6_HUMAN	DB Search
AEISAFEL	33.11	8	879.449	100.494	188015	2440	P17655|CAN2_HUMAN:ENST00000295006.6_1078_2202:ENST00000433674.6_978_2102	DB Search
AEISAHEL	36.19	8	869.435	26.7468	63155	213	P46939|UTRN_HUMAN	DB Search
AEISEQPTM	41.65	9	1021.46	14.6433	34458	447	Q70E73|RAPH1_HUMAN	DB Search
AEISMGTEV	40.25	9	952.431	23.5779	56087	456	Q9Y2X3|NOP58_HUMAN	DB Search
AEISQPPAL	42.27	9	925.5	58.8181	125791	6380	ENST00000640279.1_804_2126:Q9BQ70|TCF25_HUMAN	DB Search
AEISSDIDQL	42.25	10	1090.53	69.4152	144089	4710	P37231|PPARG_HUMAN	DB Search
AEISSNSL	37.94	8	820.408	27.5542	64753	893	Q5T4S7|UBR4_HUMAN	DB Search
AEISSNTSQL	34.43	10	1049.52	29.0802	68175		ENST00000415149.6_577_3060:Q8WY36|BBX_HUMAN	DB Search
AEISSTAL	28.19	8	791.414	36.8708	83880	2590	O43314|VIP2_HUMAN	DB Search
AEISTKVPASKVK	34.91	13	453.277	17.7678	42367		Q9NX58|LYAR_HUMAN	DB Search
AEISYEEAL	32.26	9	1024.49	65.0508	136680		ENST00000648996.1_58646631_58649873_408_10:Q9NYF0|DACT1_HUMAN	DB Search
AEITDAEGLGL	38.03	11	1088.55	85.7199	169055		Q14203|DCTN1_HUMAN	DB Search
AEITDGNAV	43.48	9	889.428	27.5317	64826	497	Q8TEQ6|GEMI5_HUMAN	Homolog
AEITDKLGL	39.85	9	959.542	67.1737	140054	135000	P84077|ARF1_HUMAN:P61204|ARF3_HUMAN:ENST00000537495.2_25_186:ENST00000256682.9_323_814	DB Search
AEITDKLGLHSL	42.96	12	648.862	78.1013	157636	2180	P84077|ARF1_HUMAN:P61204|ARF3_HUMAN:ENST00000537495.2_25_186:ENST00000256682.9_323_814	DB Search
AEITKEQRL	19.6	9	544.314	13.3635	31114		Q96II8|LRCH3_HUMAN	DB Search
AEITKTNL	21.95	8	445.255	23.659	56345	386		DeepNovo
AEITSGESL	42.55	9	906.443	34.1682	78687	2570	Q9Y6U7|RN215_HUMAN	DB Search
AEITSQTEGL	43.36	10	1048.51	39.2893	89022	873	P07332|FES_HUMAN	DB Search
AEIVQLVGKASL	43.89	12	614.369	97.3886	184455		P38606|VATA_HUMAN	DB Search
AEIVTPFN	26.9	8	890.473	84.2795	166830		P24928|RPB1_HUMAN	DB Search
AEIVTPFNIDRL	44.57	12	694.382	114.966	205972		P24928|RPB1_HUMAN	DB Search
AEIYETEL	29.01	8	967.463	61.3945	130203	4680	P54920|SNAA_HUMAN:ENST00000263354.8_154_1008:Q9H115|SNAB_HUMAN	DB Search
AEIYQTVML	27.89	9	1083.54	86.3265	169850		Q8NER5|ACV1C_HUMAN:ENST00000374994.9_301_1602:P36897|TGFR1_HUMAN:P36896|ACV1B_HUMAN	DB Search
AEIYVNSSF	36.99	9	1029.49	68.9217	143426		Q9UNQ0|ABCG2_HUMAN	DB Search
AEKAGKV	27.05	7	702.416	5.2287	7260	1050	Q9NTJ3|SMC4_HUMAN	DB Search
AEKALFRAL	33.48	9	509.807	48.2524	105998	1920	Q9Y2X3|NOP58_HUMAN:O00567|NOP56_HUMAN	DB Search
AEKAYHEEL	39.82	9	545.264	10.7442	23824	849	Q6PEY2|TBA3E_HUMAN:P68363|TBA1B_HUMAN:Q71U36|TBA1A_HUMAN:P0DPH8|TBA3D_HUMAN:Q9BQE3|TBA1C_HUMAN:P68366|TBA4A_HUMAN:P0DPH7|TBA3C_HUMAN:ENST00000301072.11_206_1447:ENST00000301072.11_560_1447:Q9NY65|TBA8_HUMAN	Homolog
AEKAYHEQL	43.95	9	544.772	9.6164	20661	30400	Q6PEY2|TBA3E_HUMAN:Q71U36|TBA1A_HUMAN:P68363|TBA1B_HUMAN:P0DPH8|TBA3D_HUMAN:Q9BQE3|TBA1C_HUMAN:P68366|TBA4A_HUMAN:P0DPH7|TBA3C_HUMAN:ENST00000301072.11_206_1447:ENST00000301072.11_560_1447:Q9NY65|TBA8_HUMAN	DB Search
AEKDAEDSL	22.88	9	977.439	9.3008	19829		P28715|ERCC5_HUMAN	DB Search
AEKDYLYDVL	29.4	10	614.814	91.5176	177119		Q9Y6N9|USH1C_HUMAN	DB Search
AEKELVQSL	42.48	9	508.786	41.5203	93208	7040	O15460|P4HA2_HUMAN	DB Search
AEKFIDDMEDVL	29.23	12	720.833	71.9607	148422	561	ENST00000300527.9_264_3146:ENST00000397763.5_202_2781:P12110|CO6A2_HUMAN	DB Search
AEKGKPVTL	36.5	9	471.785	11.2625	25367	657	P20815|CP3A5_HUMAN:ENST00000222982.8_311_1606	DB Search
AEKLGGSAVI	28.98	10	944.541	35.7085	81825	3320	P23528|COF1_HUMAN	DB Search
AEKLGGSAVISL	30.3	12	572.833	76.1164	154561	3680	P23528|COF1_HUMAN	DB Search
AEKLPNLTHL	45.69	10	568.328	61.0993	130034	286	Q92688|AN32B_HUMAN	DB Search
AEKLQRL	23.59	7	429.263	24.9113	59169	572	P48634|PRC2A_HUMAN:Q05925|HME1_HUMAN:P28329|CLAT_HUMAN:Q9Y520|PRC2C_HUMAN:O76080|ZFAN5_HUMAN:P19622|HME2_HUMAN:Q15050|RRS1_HUMAN	DB Search
AEKPVGALL	23.8	9	449.273	49.4216	108419	2580	Q9Y232|CDYL_HUMAN	DB Search
AEKQALQSL	29.34	9	494.277	24.1839	57698		ENST00000265909.9_628_3516:Q92543|SNX19_HUMAN	DB Search
AEKREHEKEVL	41.73	11	684.368	5.1254	7031		P16949|STMN1_HUMAN	DB Search
AEKREHEREVI	30.04	11	465.915	5.9064	9062	510	Q9H169|STMN4_HUMAN	DB Search
AEKREHEREVL	30.04	11	465.915	5.9064	9062	510	Q93045|STMN2_HUMAN	DB Search
AEKSDQVSI	27.22	9	488.751	18.0298	42994	2040	Q9H694|BICC1_HUMAN	Homolog
AEKVAEAL	18.89	8	415.734	16.5908	39465			DeepNovo
AEKVEIATL	35.9	9	487.283	54.4363	117340	18700	P25789|PSA4_HUMAN	DB Search
AELAAKAKL	28.78	9	457.784	20.5015	49020		P24298|ALAT1_HUMAN	DB Search
AELAARILL	26.99	9	485.31	95.8743	182752		Q9UN36|NDRG2_HUMAN	DB Search
AELAATLGL	32.63	9	858.493	102.619	190173	2970	Q99626|CDX2_HUMAN	DB Search
AELAEEVNL	42.58	9	987.5	74.6749	152812	5860	P50991|TCPD_HUMAN	DB Search
AELAGITTL	40.11	9	888.507	92.0608	177502	2240	Q99836|MYD88_HUMAN	DB Search
AELAKLRQEL	43.99	10	585.846	48.7312	107046	1360	Q9P2E9|RRBP1_HUMAN	DB Search
AELALALDHL	37.24	10	533.305	109.733	197816		Q15349|KS6A2_HUMAN:Q9UK32|KS6A6_HUMAN:P51812|KS6A3_HUMAN:ENST00000262752.5_412_2535	DB Search
AELALGLDHL	34.89	10	526.296	102.046	189765		Q15418|KS6A1_HUMAN:ENST00000374168.7_632_2365	DB Search
AELALKATL	34.76	9	465.289	71.6846	147875	325	P49321|NASP_HUMAN	DB Search
AELATRAIPEL	26.6	11	592.333	83.1047	165231		P35222|CTNB1_HUMAN	DB Search
AELATRALPEL	26.6	11	592.333	83.1047	165231		P14923|PLAK_HUMAN	DB Search
AELAVPIEL	34.72	9	954.552	116.067	208662		Q14999|CUL7_HUMAN	DB Search
AELDAAEKL	33.9	9	480.257	38.6564	87489	1630	Q12797|ASPH_HUMAN	DB Search
AELDIPQSV	38.76	9	971.502	77.2038	156431	1670	O96005|CLPT1_HUMAN	DB Search
AELDNVNNVL	24.69	10	1100.56	75.3327	153668	553	O43490|PROM1_HUMAN	DB Search
AELDPSRNYI	34.11	10	589.296	49.4724	108438	731	ENST00000198801.10_76_1053:Q3SYC2|MOGT2_HUMAN	DB Search
AELDPVEYTL	39.12	10	1149.58	100.608	188197		O75817|POP7_HUMAN	DB Search
AELDTTNSL	33.77	9	963.462	37.6197	85982	2260	Q9NZ52|GGA3_HUMAN	DB Search
AELEENKEL	24.48	9	537.772	22.244	53090	1150	Q5VTR2|BRE1A_HUMAN	DB Search
AELEENQEL	33.86	9	1074.5	34.1074	78578	778	ENST00000324685.11_249_3113:O75150|BRE1B_HUMAN	DB Search
AELEGRQEEL	36.43	10	587.292	25.4639	60395	680	Q15834|CC85B_HUMAN	DB Search
AELEIQKDAL	46.28	10	1129.62	58.5244	125235		P07741|APT_HUMAN	DB Search
AELEKVAHQLQAL	33.03	13	725.404	81.854	163389		P10645|CMGA_HUMAN	DB Search
AELELKLDKL	38.41	10	586.353	84.5826	167282		Q15057|ACAP2_HUMAN	DB Search
AELENYMGL	41.04	9	1055.47	57.4699	124032	6440	Q9H190|SDCB2_HUMAN:ENST00000381812.5_218_1015	DB Search
AELEPLKEQL	34.89	10	585.329	67.1375	140275		ENST00000550804.6_194_2146:Q9P1Z2|CACO1_HUMAN	DB Search
AELERELEAL	24.71	10	586.811	81.461	162692	789	ENST00000368223.4_177_5006:P48681|NEST_HUMAN	DB Search
AELFDLSRL	30.33	9	532.292	114.092	203763		Q53GT1|KLH22_HUMAN	DB Search
AELFHLESL	26.9	9	529.779	105.947	194058		Q6UXG2|ELAP1_HUMAN:ENST00000369939.8_490_3108	DB Search
AELGGISEL	37.26	9	888.467	79.999	160506	385	ENST00000360370.9_279_1520:ENST00000360370.9_312_1520	DB Search
AELGHLVVSL	32.56	10	519.304	102.401	190107	332	Q9Y223|GLCNE_HUMAN	DB Search
AELGSDIYL	27.83	9	980.496	90.7564	175963	476	Q5JTY5|ZNG1C_HUMAN:Q5RIA9|ZNG1E_HUMAN:Q9BRT8|ZNG1A_HUMAN:Q4V339|ZNG1F_HUMAN:Q8IUF1|ZNG1B_HUMAN	DB Search
AELGSSTSL	41.82	9	864.431	35.2425	80602	7110	O60232|ZNRD2_HUMAN	DB Search
AELIANSL	36.48	8	830.463	69.5814	143886	5620	P35232|PHB1_HUMAN	DB Search
AELIVQPEL	45.32	9	1011.57	103.991	191615	8100	P15924|DESP_HUMAN	DB Search
AELIYEVTL	27.36	9	1050.57	115.156	206476		Q13451|FKBP5_HUMAN	DB Search
AELKEKIVL	34.58	9	521.829	48.4867	106495	1120	O43482|MS18B_HUMAN	DB Search
AELKEKYISL	37.27	10	597.343	54.1988	117152	290	Q96CN9|GCC1_HUMAN:ENST00000321407.3_430_2739	DB Search
AELKHHHVTL	46.29	10	592.83	9.8776	21472	485	Q8WXH0|SYNE2_HUMAN	DB Search
AELKIVADQL	38.47	10	550.322	77.8684	157165	7400	P53990|IST1_HUMAN	DB Search
AELKQELATL	23.41	10	558.321	65.0462	136889	346	O60763|USO1_HUMAN	DB Search
AELKSSTVGL	36.36	10	502.785	37.0006	84434	1630	Q9Y247|FA50B_HUMAN:ENST00000648326.1_219_1112:Q14320|FA50A_HUMAN	DB Search
AELLEEEKL	35.63	9	1073.57	59.0158	126094	184	P36405|ARL3_HUMAN	DB Search
AELLEKGLSSM	36.04	11	597.308	42.7021	95714		O94915|FRYL_HUMAN	DB Search
AELLGALQAL	34.98	10	998.591	114.738	205414		Q9NQE7|TSSP_HUMAN	DB Search
AELLLGVAM	43.19	9	932.512	94.1123	180236	2010	Q96HU1|SGSM3_HUMAN:ENST00000248929.14_408_2453	DB Search
AELLMTSGVVL	46.96	11	1148.63	112.347	200798		Q9UFF9|CNOT8_HUMAN:Q9UIV1|CNOT7_HUMAN	DB Search
AELLVHSGDFL	38.84	11	600.818	99.877	187493	660	P07332|FES_HUMAN	DB Search
AELMQQVNVL	32.7	10	580.803	70.9899	146726	1550	Q15691|MARE1_HUMAN	DB Search
AELNAQII	25.03	8	871.489	73.1831	150358	3260	ENST00000536831.5_652_4080:Q5JTH9|RRP12_HUMAN	DB Search
AELNKIFAL	26.49	9	509.792	106.25	194354		ENST00000349780.9_193_5868:Q96SN8|CK5P2_HUMAN	DB Search
AELNLRSNEL	41.79	10	579.81	54.1131	116761	2470	P13489|RINI_HUMAN	DB Search
AELPASVHAL	29.01	10	504.279	62.2039	131851	803	Q14254|FLOT2_HUMAN	DB Search
AELPEEIDI	35.78	9	1028.52	97.728	184956	384	ENST00000242776.9_350_1357:ENST00000242776.9_320_1357:O00148|DX39A_HUMAN	DB Search
AELPEGTSL	40.35	9	916.465	56.296	121132	5020	Q00577|PURA_HUMAN:ENST00000651386.1_1015_1512	DB Search
AELPGSLSL	20.38	9	886.487	95.9928	182672	807	Q9UPG8|PLAL2_HUMAN	DB Search
AELPGSSAV	22.58	9	830.425	37.7137	86019	280	Q14699|RFTN1_HUMAN	DB Search
AELQAQIAEL	24.56	10	1085.59	89.3582	174005		P35579|MYH9_HUMAN	DB Search
AELQEKVSM	43.07	9	525.762	13.7433	32060	560	P21860|ERBB3_HUMAN:ENST00000267101.8_314_4162	DB Search
AELRAENL	25.9	8	458.249	24.6734	58546	1490		DeepNovo
AELRHVMTNL	44.2	10	600.315	25.1676	59658	5830	P0DP23|CALM1_HUMAN:P0DP25|CALM3_HUMAN:P0DP24|CALM2_HUMAN	DB Search
AELRSTASL	31.5	9	474.258	24.9205	59167	1020	Q9Y2D5|AKAP2_HUMAN	DB Search
AELRSTASLL	31.68	10	530.808	57.0825	122717		Q9Y2D5|AKAP2_HUMAN	DB Search
AELSEFTTV	34.88	9	996.496	77.6684	157305	123	Q16831|UPP1_HUMAN	DB Search
AELSEKSGML	34.54	10	540.766	20.5793	49151	797	P12270|TPR_HUMAN	DB Search
AELSGESLSL	25.36	10	1005.51	77.7681	157304	213	Q13425|SNTB2_HUMAN	DB Search
AELSGTLSL	31.23	9	890.484	83.6312	165537	3640	Q9H871|RMD5A_HUMAN	DB Search
AELSPVATF	37.67	9	934.495	85.7199	169059	222	P80365|DHI2_HUMAN:ENST00000326152.6_537_1343	DB Search
AELSSLPAF	24.45	9	934.492	102.057	189575	2550	ENST00000348159.9_513_1991:Q14814|MEF2D_HUMAN	DB Search
AELSVLEQL	32.32	9	1001.55	113.782	203055	210	Q32P41|TRM5_HUMAN	DB Search
AELTANVL	22.43	8	830.463	69.5814	145045	5620	Q9ULZ3|ASC_HUMAN	DB Search
AELTGDHQL	39.41	9	983.482	23.8053	56671	13600	O75643|U520_HUMAN:ENST00000323853.10_263_6517	DB Search
AELTSNVL	35.69	8	846.457	58.5402	125052	728	ENST00000379999.6_258_3386:Q8NFZ0|FBH1_HUMAN:ENST00000362091.9_380_3232	DB Search
AELVDAVL	23.42	8	829.473	96.4423	183372		Q9BUF5|TBB6_HUMAN:P04350|TBB4A_HUMAN	DB Search
AELVDSVL	23.25	8	845.463	87.3688	170955	5350	P68371|TBB4B_HUMAN:Q13509|TBB3_HUMAN:ENST00000556922.1_689_2485:Q13885|TBB2A_HUMAN:Q9BVA1|TBB2B_HUMAN:P07437|TBB5_HUMAN	DB Search
AELVHAVVL	29.92	9	475.786	81.1386	162206	705	Q9Y6P5|SESN1_HUMAN	DB Search
AELVPSEVL	36.71	9	956.531	99.5856	187135		ENST00000265686.8_1120_2589:ENST00000265686.8_748_2589:Q13488|VPP3_HUMAN	DB Search
AELVTPIL	38.72	8	855.519	112.484	200467	10200	Q04637|IF4G1_HUMAN	DB Search
AELYDQALL	24.08	9	1035.54	93.9417	180263		Q8IVD9|NUDC3_HUMAN	DB Search
AEMALFEQEVL	32.17	11	648.308	104.887	192907		Q9BTD8|RBM42_HUMAN	DB Search
AEMAQNAVRL	49.44	10	559.788	27.6003	65102	3330	P35222|CTNB1_HUMAN	DB Search
AEMAYKDFL	46.22	9	552.258	56.1371	120731	158000	P01833|PIGR_HUMAN	DB Search
AEMAYKDFLL	47.24	10	608.8	88.2252	172283	26900	P01833|PIGR_HUMAN	DB Search
AEMDARTILL	30.64	10	574.804	62.0735	131483	718	P46940|IQGA1_HUMAN	DB Search
AEMDPTTAAL	30.5	10	1035.46	33.4862	77388	1770	Q9H7Z6|KAT8_HUMAN	DB Search
AEMEGAVQSI	47.65	10	1050.48	26.8514	63432	239	Q6NZI2|CAVN1_HUMAN	DB Search
AEMELQAKL	47.06	9	524.772	35.8764	82027	5060	Q15583|TGIF1_HUMAN	DB Search
AEMETFRDIL	32.59	10	620.799	75.4464	153902		Q9Y5P4|CERT_HUMAN:ENST00000644072.2_819_2294	DB Search
AEMGAYVSL	34.06	9	956.439	53.9323	116664	232	P05198|IF2A_HUMAN	DB Search
AEMKIAIYL	23.56	9	534.293	82.6161	164537	349	Q9H583|HEAT1_HUMAN	DB Search
AEMLPPVLTHL	41.87	11	618.839	110.982	199016		Q9UGV2|NDRG3_HUMAN	DB Search
AEMLSTEAL	23.22	9	980.47	48.5833	106847		Q9BWH6|RPAP1_HUMAN:ENST00000304330.9_287_4294	DB Search
AEMPDQFEI	25.4	9	1095.47	66.3986	139044	1290	O95049|ZO3_HUMAN	DB Search
AEMQFGELL	38.61	9	1053.49	90.4726	175832	1010	O95361|TRI16_HUMAN	DB Search
AEMSSTGSL	30.84	9	898.382	10.1011	22297	236	P11172|UMPS_HUMAN	DB Search
AEMVAVKL	36.85	8	438.748	42.6261	95542		Q8WVM8|SCFD1_HUMAN	DB Search
AEMYGSSFDLD	46.71	11	1250.49	59.2073	126486	350	O60812|HNRC1_HUMAN:B2RXH8|HNRC2_HUMAN:B7ZW38|HNRC3_HUMAN:P0DMR1|HNRC4_HUMAN	DB Search
AEMYGSVTEHPSPSPL	57.24	16	859.389	54.5417	117697	1220	P07910|HNRPC_HUMAN	DB Search
AENAAKALL	31.17	9	450.761	33.4064	77367		ENST00000302475.8_1351_3051:P23508|CRCM_HUMAN	DB Search
AENATSGETL	39.76	10	992.456	15.8578	37550	139	Q9UQ80|PA2G4_HUMAN:ENST00000303305.11_246_1361	DB Search
AENEAETKL	28.6	9	1004.48	12.1484	27880		P07814|SYEP_HUMAN	DB Search
AENEENKGFL	24.12	10	575.772	26.5375	62822		Q4ZIN3|MBRL_HUMAN	DB Search
AENEKIQNEQL	34.25	11	658.329	21.1398	50464	374	P12270|TPR_HUMAN	DB Search
AENELGVVV	24.17	9	929.495	71.7408	147958	561	Q9Y3B2|EXOS1_HUMAN	DB Search
AENEPSAGL	31.16	9	887.427	21.2987	50923		P04062|GBA1_HUMAN	DB Search
AENEYQTAI	40.55	9	1038.48	30.9571	71958	2880	P47755|CAZA2_HUMAN:P52907|CAZA1_HUMAN	DB Search
AENFAEHVL	31.28	9	515.25	56.2121	120953	168	Q9Y276|BCS1_HUMAN	DB Search
AENFFVETL	24.85	9	1069.52	114.254	204177	521	ENST00000289921.8_414_2333:Q86V87|FHI2B_HUMAN	DB Search
AENGDRFISL	38.47	10	561.284	64.3393	135423	882	Q16787|LAMA3_HUMAN:ENST00000313654.14_841_10230	DB Search
AENGKSNFL	41.8	9	490.247	20.7502	49418	3460	P61769|B2MG_HUMAN	DB Search
AENGSSSAETL	42.78	11	1065.47	12.8812	29748	180	Q15746|MYLK_HUMAN:ENST00000360304.8_391_6054	DB Search
AENIPAVVI	28.59	9	925.537	98.465	185771	381	Q9Y6M5|ZNT1_HUMAN:ENST00000367001.5_589_2070	DB Search
AENIPENPL	38.4	9	996.5	61.3323	130164	1210	Q14765|STAT4_HUMAN:P42224|STAT1_HUMAN	DB Search
AENIVNTVL	23.76	9	972.533	90.0402	175038		Q5CZC0|FSIP2_HUMAN	DB Search
AENIVTSIL	31.62	9	959.545	113.906	203303	2510	O15061|SYNEM_HUMAN	DB Search
AENKDEIAL	32.83	9	1002.51	30.7725	71262	120000	P13010|XRCC5_HUMAN	DB Search
AENKDTYAL	34.36	9	512.75	30.709	71581	989	Q9C093|SPEF2_HUMAN:Q8TED4|G6PT3_HUMAN:Q8IXB3|TARG1_HUMAN:ENST00000673475.1_260_3637:Q9Y6Q2|STON1_HUMAN:P22301|IL10_HUMAN:ENST00000403796.7_367_1566:Q9H649|NSUN3_HUMAN:Q9H040|SPRTN_HUMAN:Q06481|APLP2_HUMAN:Q6ZS81|WDFY4_HUMAN:A6H8Y1|BDP1_HUMAN:P13010|XRCC5_HUMAN:Q5T4I8|CF052_HUMAN:P34949|MPI_HUMAN:Q8TAM1|BBS10_HUMAN:Q9UN73|PCDA6_HUMAN	DeepNovo
AENKEIEKL	34.05	9	537.297	14.5031	34010	2010	ENST00000419304.7_289_597:O95994|AGR2_HUMAN	Homolog
AENKEIQKL	45.05	9	536.802	11.9573	27099	51000	ENST00000419304.7_289_597:O95994|AGR2_HUMAN	DB Search
AENKSTL	17.94	7	762.395	16.8565	40075		Q9P2D3|HTR5B_HUMAN	DB Search
AENLFRAFL	32.62	9	540.792	115.156	206470		P78527|PRKDC_HUMAN	DB Search
AENNIDLVL	18.69	9	1000.53	98.2283	185312	3210	Q96KA5|CLP1L_HUMAN:ENST00000320895.10_337_1872	DB Search
AENPAPGL	34.03	8	768.39	29.1398	68181	1620		DeepNovo
AENPDTPAL	45.23	9	927.444	34.3327	78836	7250	Q9P219|DAPLE_HUMAN:ENST00000389857.11_281_6214	DB Search
AENPEPLVF	39.3	9	1015.51	89.8885	174859	91	Q12864|CAD17_HUMAN	DB Search
AENPFLTHL	34.99	9	1041.53	85.325	168423	2690	ENST00000394729.6_422_2356:Q05655|KPCD_HUMAN	DB Search
AENPGKYNI	21.96	9	1005.51	20.7293	49632		Q00839|HNRPU_HUMAN	DB Search
AENPGKYNIL	27.02	10	1118.59	47.3313	104542	547	Q00839|HNRPU_HUMAN	DB Search
AENPSIQL	32.17	8	871.455	55.223	119196	2370	ENST00000428216.4_1044_1757:Q7Z434|MAVS_HUMAN	DB Search
AENQDELTL	32.94	9	1032.49	48.7291	107152	148	Q6ZS81|WDFY4_HUMAN	DB Search
AENQGTPLL	32.3	9	942.488	46.7113	103404	1480	ENST00000339728.6_547_1098:P56559|ARL4C_HUMAN:ENST00000390645.2_519_1043	DB Search
AENQVLMERL	35.27	10	609.81	45.7461	101651	324	Q86VS8|HOOK3_HUMAN	DB Search
AENRLTEMETL	26.76	11	661.817	33.7571	77494	5630	P35579|MYH9_HUMAN	DB Search
AENSASVYI	30.09	9	953.452	42.8218	96029	272	Q13618|CUL3_HUMAN	DB Search
AENSSGS	14.46	7	651.258	13.5914	31622		Q8WZ42|TITIN_HUMAN	DB Search
AENSYVETL	34.4	9	1025.48	48.2531	106247	1820	O43818|U3IP2_HUMAN	DB Search
AENTSEVSTVL	28.47	11	1149.56	54.1221	117028		Q16512|PKN1_HUMAN	DB Search
AENYPEVSI	32.1	9	1021.49	67.0575	139829	1210	Q9HC84|MUC5B_HUMAN	DB Search
AEPADFESL	24.64	9	978.441	65.0341	136750	280	Q9UHI6|DDX20_HUMAN	DB Search
AEPAEALVL	34.23	9	912.506	87.7256	171576	11200	Q96CW6|S7A6O_HUMAN	DB Search
AEPDFVVTDF	30.33	10	1139.53	112.461	200997		ENST00000377351.8_289_3264:P22314|UBA1_HUMAN	DB Search
AEPDIIEQL	36.91	9	1027.53	95.3819	182157	19000	Q8IXQ5|KLHL7_HUMAN	DB Search
AEPDLLAVL	25.68	9	940.539	116.371	209685		ENST00000373243.7_444_2579:Q9UBB6|NCDN_HUMAN	DB Search
AEPEADKGTVL	51.06	11	565.293	25.4964	60110	86500	ENST00000379757.9_220_1308:Q8NBS9|TXND5_HUMAN	DB Search
AEPEDHYFL	43.93	9	1120.5	58.8602	125679	39500	ENST00000263238.7_345_1445:P61158|ARP3_HUMAN:Q9P1U1|ARP3B_HUMAN	DB Search
AEPEESYVL	24.64	9	518.744	64.8513	136193	362		DeepNovo
AEPEEVEVL	37.56	9	1014.5	64.9563	136884	731000	Q9Y605|MOFA1_HUMAN	DB Search
AEPEHSFDGL	27.39	10	551.25	41.3596	93106	430	ENST00000527096.5_364_13710:Q15149|PLEC_HUMAN	DB Search
AEPEKAPAL	33.25	9	925.5	23.6288	56196	5640	Q9Y2I1|NISCH_HUMAN	DB Search
AEPELQYVAL	41.29	10	1132.59	102.129	189654	1300	ENST00000432560.6_308_3004:ENST00000432560.6_359_3004:Q10567|AP1B1_HUMAN	DB Search
AEPESAPTL	43.34	9	914.451	35.8482	81944	1150	ENST00000397899.7_755_3184:Q6NV74|CRCDL_HUMAN:ENST00000397899.7_317_3184	DB Search
AEPGSEVYL	29.22	9	964.467	53.9269	116707	304	P35573|GDE_HUMAN	DB Search
AEPILPYAL	41.42	9	986.558	115.384	206985	1740	Q8N1S5|S39AB_HUMAN:ENST00000255559.7_290_1099:ENST00000255559.7_155_1099	DB Search
AEPKGTITL	29.63	9	465.269	36.6582	83588	2910	Q9BXW6|OSBL1_HUMAN	DB Search
AEPLEIILHL	27.59	10	574.339	116.409	209740		P55769|NH2L1_HUMAN	DB Search
AEPLPSNIL	31.75	9	953.534	97.1993	184253		Q8N2K1|UB2J2_HUMAN	DB Search
AEPPLTAVL	23.75	9	910.525	105.799	193839	2100	Q9UPN9|TRI33_HUMAN	DB Search
AEPQSQGNSQVL	20.52	12	629.311	23.1987	55532	445	Q9NUQ8|ABCF3_HUMAN	DB Search
AEPRGTITL	30.14	9	479.272	38.0638	86299	7080	ENST00000313733.9_407_1645:Q9H1P3|OSBL2_HUMAN	DB Search
AEPRLPLQL	34.82	9	518.812	99.3585	186877		P14868|SYDC_HUMAN	DB Search
AEPRNLSFFL	26.41	10	597.32	111.08	199005	314	P42224|STAT1_HUMAN	DB Search
AEPSIYATL	25.59	9	964.5	81.2236	162188	2750	Q8N423|LIRB2_HUMAN:O75022|LIRB3_HUMAN	DB Search
AEPSSDLASKL	31.89	11	559.292	44.9998	100898	10200	Q9P2E9|RRBP1_HUMAN	DB Search
AEPSVTTSGSLL	37.93	12	1161.6	74.4607	152358		Q99607|ELF4_HUMAN	DB Search
AEPSVYATL	27.81	9	950.485	66.569	138890	2320	Q8NHJ6|LIRB4_HUMAN	DB Search
AEPTGYSAEL	42.78	10	1037.48	44.0692	98343	1870	ENST00000337147.11_168_1892:P15311|EZRI_HUMAN	DB Search
AEPTIVAQL	31.21	9	941.531	86.0097	169181	3040	Q9BU02|THTPA_HUMAN:ENST00000404535.3_494_1042	DB Search
AEPTVTNIL	23.39	9	957.527	86.9328	170661		O75448|MED24_HUMAN	DB Search
AEPYETIAF	36.35	9	1040.49	90.4385	175378	724	Q15428|SF3A2_HUMAN	DB Search
AEQAATQL	33.23	8	831.422	15.9453	37810		Q86UP2|KTN1_HUMAN	DB Search
AEQAGAAAL	33.14	9	801.408	18.6962	44508	482	ENST00000244745.4_983_2206:ENST00000244745.4_971_2206:Q06945|SOX4_HUMAN	DB Search
AEQAGSPLL	44.09	9	885.467	46.1077	102336	326	O15050|TRNK1_HUMAN:ENST00000645898.2_270_9152	DB Search
AEQAKEIQL	41.62	9	515.285	31.3575	73139		Q6P1M3|L2GL2_HUMAN	DB Search
AEQASILSL	25.67	9	931.511	93.1675	179191	3370	Q12905|ILF2_HUMAN	DB Search
AEQATALL	35.33	8	816.448	52.3404	113315	2810	P42285|MTREX_HUMAN	DB Search
AEQDLVQTL	41.61	9	1016.53	65.5496	137255	1320	ENST00000394334.7_253_1464:Q9P289|STK26_HUMAN	DB Search
AEQDMSALISL	29.65	11	597.29	88.0639	171906	1710	O43865|SAHH2_HUMAN	DB Search
AEQDTTSTSL	31.31	10	1052.48	15.3759	36350		Q9BQS8|FYCO1_HUMAN	DB Search
AEQEEAAAL	30.01	9	931.435	21.2987	50904		Q53GL7|PAR10_HUMAN	DB Search
AEQEGGQVL	43.11	9	930.455	20.0576	47657	1100	O96024|B3GT4_HUMAN	DB Search
AEQEIAVAL	25.35	9	943.511	78.0165	157626	1340	ENST00000376636.7_582_9665:Q96RL7|VP13A_HUMAN	DB Search
AEQEKTLAL	36.12	9	501.776	32.0025	74505	582	P32456|GBP2_HUMAN:ENST00000370466.4_300_2042	DB Search
AEQESARQL	38.59	9	516.26	8.6582	17721	1080	ENST00000527096.5_364_13710:Q15149|PLEC_HUMAN	DB Search
AEQKLQQTL	26.48	9	1058.59	21.5264	51399		Q13136|LIPA1_HUMAN	DB Search
AEQKVEYTL	37	9	1080.56	33.9587	78241	15900	Q04637|IF4G1_HUMAN	DB Search
AEQLGTFTTL	41.87	10	1080.56	92.389	178211		P30153|2AAA_HUMAN	DB Search
AEQLGTQGL	45.42	9	916.482	38.9081	88270		Q96JQ0|PCD16_HUMAN:Q96PE2|ARHGH_HUMAN:Q6ZRV2|FA83H_HUMAN:ENST00000296795.8_491_2812:Q9BUF5|TBB6_HUMAN:Q9Y278|HS3S2_HUMAN:Q13838|DX39B_HUMAN:P53420|CO4A4_HUMAN:Q9BZJ4|S2539_HUMAN:Q6ZSR9|YJ005_HUMAN:O15455|TLR3_HUMAN:Q8TAT6|NPL4_HUMAN:ENST00000375747.5_136_1956:Q709C8|VP13C_HUMAN:Q8TBC5|ZSC18_HUMAN:ENST00000504652.5_250_4656:Q68CZ1|FTM_HUMAN:Q9UPP2|IQEC3_HUMAN:ENST00000242776.9_350_1357:P43378|PTN9…	DeepNovo
AEQLIFNSL	37.02	9	1034.55	111.738	199939	98	Q9NZM3|ITSN2_HUMAN:ENST00000355123.9_309_5357	DB Search
AEQLLAEYL	33.33	9	1049.56	112.688	201248		Q8IZH2|XRN1_HUMAN	DB Search
AEQLSNEL	40.32	8	903.441	36.092	82503	961	ENST00000300036.6_373_6021:ENST00000300036.6_340_6021:P35749|MYH11_HUMAN	DB Search
AEQLSNTL	32.79	8	875.443	33.6378	77712	213	P28039|AOAH_HUMAN	DB Search
AEQNHLLHLVL	34.2	11	643.86	90.8358	176153		P23610|HAP40_HUMAN	DB Search
AEQQDSGRLYL	41.42	11	640.318	38.9028	88299	515	ENST00000308511.8_1225_3018:Q8N163|CCAR2_HUMAN:ENST00000308511.8_1546_3018	DB Search
AEQQGKGVAL	41.11	10	500.775	15.6429	37038	2340	Q04637|IF4G1_HUMAN	DB Search
AEQQIKDNL	37.79	9	529.778	19.6265	46889	4740	Q13772|NCOA4_HUMAN	DB Search
AEQSEEAL	30.99	8	876.395	16.5528	39365	422		DeepNovo
AEQSYEGYEGY	39.14	11	1295.53	32.5719	75658		Q07666|KHDR1_HUMAN	DB Search
AEQSYEGYEGYYSQ	46.25	14	837.333	42.5882	95487		Q07666|KHDR1_HUMAN	DB Search
AERLFENQL	22.4	9	560.294	57.2344	123046		Q9HDC9|APMAP_HUMAN:ENST00000217456.3_196_1311	DB Search
AERLGHEL	29.58	8	462.75	13.1832	30591	576	Q14980|NUMA1_HUMAN	DB Search
AESADAAIM	24.26	9	894.385	13.5914	31616		Q9UHC6|CNTP2_HUMAN	DB Search
AESADSIGAVL	29.73	11	1032.52	75.8634	154511		Q9HCE5|MET14_HUMAN	DB Search
AESAEAQTI	43.51	9	919.442	15.6037	36901		O15405|TOX3_HUMAN	DB Search
AESAVFQQL	44.43	9	992.517	71.6204	148304	12900	P09327|VILI_HUMAN	DB Search
AESDEGKLHVL	53.06	11	599.31	32.7124	75992	1920	Q09161|NCBP1_HUMAN:ENST00000375147.8_503_2431	DB Search
AESDFASTF	32.81	9	974.409	57.6115	123533	714	Q9UBW8|CSN7A_HUMAN	DB Search
AESDGEGAL	30.24	9	848.36	11.7713	26856	205	Q9H7N4|SFR19_HUMAN	DB Search
AESDGSFLL	39.62	9	938.448	83.8227	165829	2930	ENST00000269143.8_578_2536:ENST00000269143.8_422_2536:Q9Y4W6|AFG32_HUMAN	DB Search
AESDHIKL	38.48	8	456.745	15.9453	37835		ENST00000424234.7_168_2819:ENST00000252699.7_179_2830:O43707|ACTN4_HUMAN	Homolog
AESDTDVKL	39.83	9	489.242	23.2649	55492	2600	ENST00000531066.6_548_3826:ENST00000531066.6_164_3826:Q6IQ23|PKHA7_HUMAN	DB Search
AESEDGKLTL	35.08	10	531.77	31.683	73751	1460	Q8IZX4|TAF1L_HUMAN:P21675|TAF1_HUMAN	DB Search
AESEEHYHL	40.88	9	557.745	13.8869	32413	452	Q13009|TIAM1_HUMAN	DB Search
AESEQEAYL	34.37	9	1039.47	29.5714	69305	97.5	Q9NR28|DBLOH_HUMAN	DB Search
AESESFVL	33.2	8	881.427	70.1296	145008	3210	Q86XI6|PPR3B_HUMAN	DB Search
AESETLDQL	38.18	9	1005.48	44.3312	98677	1410	P29374|ARI4A_HUMAN:Q4LE39|ARI4B_HUMAN	DB Search
AESFMHVQL	36.45	9	539.258	54.0485	116777	953	Q8NBJ5|GT251_HUMAN	DB Search
AESFPDISL	38.73	9	978.48	111.822	199666	17700	P18146|EGR1_HUMAN:ENST00000239938.5_314_1912	DB Search
AESGAAAGL	26.07	9	746.364	15.4493	36548	668	O60331|PI51C_HUMAN	DB Search
AESGAKEEL	39.66	9	933.455	8.2579	16289	35400	P29966|MARCS_HUMAN	DB Search
AESGGSPDVL	42.01	10	931.441	30.1141	70206	473	Q15628|TRADD_HUMAN	DB Search
AESGLLTEL	37.68	9	932.495	95.2394	181778	18000	Q6ZS86|GLPK5_HUMAN:ENST00000373963.5_263_1558:ENST00000217426.7_170_1381:ENST00000599996.1_209_1762:ENST00000577164.1_1713975_1716249_243_8:Q92673|SORL_HUMAN:O43173|SIA8C_HUMAN:ENST00000310454.10_778_2553:ENST00000338821.6_871_3162:ENST00000647473.1_120970352_120980915_528_11:ENST00000375394.7_22_3756:ENST00000377424.9_121_1602:ENST00000256255.11_632_1132:Q9UKL2|O52A1_HUMAN:ENST00000381431.10_104…	DeepNovo
AESGVERQVL	42.74	10	544.289	26.4385	62451	2790	ENST00000270586.8_143_748:P28072|PSB6_HUMAN	DB Search
AESHIILVL	23.39	9	497.8	102.594	190314	5830	Q13454|TUSC3_HUMAN	DB Search
AESHLQSISNL	40.12	11	599.81	47.3763	104724	163	Q9UD71|PPR1B_HUMAN	DB Search
AESHPSSNL	42.89	9	941.434	7.694	14648	822	ENST00000432560.6_308_3004:ENST00000432560.6_359_3004:Q10567|AP1B1_HUMAN	DB Search
AESHPSSNLL	35.14	10	527.763	25.5904	60568	1930	ENST00000432560.6_308_3004:ENST00000432560.6_359_3004:Q10567|AP1B1_HUMAN	DB Search
AESIGESRL	35.71	9	481.252	23.1733	55142	859	Q8NEV8|EXPH5_HUMAN	DB Search
AESIHQYLL	20.45	9	537.285	64.5371	135507	2140	P55786|PSA_HUMAN	DB Search
AESIISPSL	32.45	9	916.498	83.4077	165606	2330	Q8TCN5|ZN507_HUMAN	DB Search
AESISLLEL	36.19	9	974.543	116.048	208514	9130	O60216|RAD21_HUMAN	DB Search
AESIYGGFL	40.69	9	956.475	103.107	190841	805	P35606|COPB2_HUMAN	DB Search
AESKTIRL	24.52	8	459.276	15.7284	37133	1930	Q7Z406|MYH14_HUMAN	DB Search
AESLATETM	39.74	9	968.426	14.7683	34862		ENST00000025301.4_201_5879:Q9UKA4|AKA11_HUMAN	DB Search
AESLERHGL	30.74	9	506.269	14.4646	34022		O15015|ZN646_HUMAN	DB Search
AESLPPPTL	36.83	9	924.503	69.4532	144381	11500	Q5I0X4|CF226_HUMAN	DB Search
AESLVAEGL	31.38	9	888.468	67.0236	140061	6400	Q7KZF4|SND1_HUMAN	DB Search
AESLVHVHF	47.98	9	519.769	57.7653	123969	188	Q12770|SCAP_HUMAN	DB Search
AESMLDIAL	23.63	9	978.48	92.8028	179218	3540	Q92982|NINJ1_HUMAN	DB Search
AESNPAGFL	20.47	9	905.447	66.758	139545		Q6NUS6|TECT3_HUMAN:ENST00000614499.4_698_2065	DB Search
AESPDEAAL	39.18	9	902.413	25.994	61218	3280	O60312|AT10A_HUMAN:O94823|AT10B_HUMAN:Q9P241|AT10D_HUMAN	DB Search
AESPERVLL	37.54	9	507.286	52.2722	113478	12800	Q5TEJ8|THMS2_HUMAN	DB Search
AESPESSAI	29.79	9	890.406	18.5534	44087	354	Q9NTI5|PDS5B_HUMAN	DB Search
AESPTPQAL	42	9	913.461	33.4444	77404	410	P10746|HEM4_HUMAN	DB Search
AESQILKHLL	41.11	10	576.343	75.608	153918	419	P40261|NNMT_HUMAN	DB Search
AESQPEAL	30.13	8	844.409	18.679	44559		P82094|TMF1_HUMAN	DB Search
AESRAEKNRL	31.02	10	391.88	115.649	207587		ENST00000367602.8_796_2280:O00391|QSOX1_HUMAN	DB Search
AESRALAQL	28.1	9	479.771	31.7638	73912	3180	Q6XQN6|PNCB_HUMAN:ENST00000449291.7_85_1626	DB Search
AESREATGL	26.94	9	467.232	9.3335	19921	417	P17029|ZKSC1_HUMAN:ENST00000324306.11_223_1908	DB Search
AESSGSLSL	28.89	9	850.407	37.3903	85209		Q5VIR6|VPS53_HUMAN:ENST00000437048.7_134_2626	DB Search
AESSLILAV	25.04	9	902.523	102.614	190380		P50570|DYN2_HUMAN:ENST00000359692.10_166_2748	Homolog
AESSLRVQF	38.59	9	518.773	57.2426	122793	1830	Q9P278|FNIP2_HUMAN	DB Search
AESSNPATL	41.13	9	889.432	18.8689	45028		Q99569|PKP4_HUMAN	DB Search
AESSSTFSF	27.55	9	962.406	57.1356	122645	487	ENST00000375398.6_880_7299:ENST00000355867.8_880_7395:O95425|SVIL_HUMAN	DB Search
AESSTAEDAL	29.27	10	993.441	19.2969	46101	113	Q9P206|K1522_HUMAN	DB Search
AESSVDLNL	36.27	9	947.466	66.8896	139727	1090	O95352|ATG7_HUMAN	DB Search
AESSVDVAL	32.36	9	890.447	55.0552	118458	4100	O14498|ISLR_HUMAN:ENST00000249842.8_703_1602	DB Search
AESTEISEL	27.29	9	978.463	45.0234	100011	13300	O95881|TXD12_HUMAN	DB Search
AESTNFATL	23.46	9	953.459	55.9076	120259	895	O94953|KDM4B_HUMAN	DB Search
AESTNILKL	37.15	9	494.788	66.7983	139420	4260	P51878|CASP5_HUMAN	DB Search
AESVATKAEL	42.3	10	1018.55	24.7913	58953		Q99996|AKAP9_HUMAN	DB Search
AESVEEYVL	29.58	9	1038.5	76.9596	155861	8330	ENST00000404767.8_601_6678:Q8N201|INT1_HUMAN	DB Search
AESVFEESL	38.14	9	1010.47	76.5834	155469	160	ENST00000339859.8_153_5153:ENST00000339859.8_309_5153:Q70EL1|UBP54_HUMAN	DB Search
AESVSQQIL	29.69	9	974.517	51.9512	113170	1850	Q86WX3|AROS_HUMAN	DB Search
AESVSTFL	31.08	8	853.429	76.9379	155949	683	Q8IY21|DDX60_HUMAN	DB Search
AESVTEVEI	28.28	9	976.487	61.4083	130553		Q14204|DYHC1_HUMAN:ENST00000360184.10_651_14057	DB Search
AETAEAVEL	41.89	9	932.459	46.0796	102115	3990	Q86Y56|DAAF5_HUMAN	DB Search
AETAIALLL	32.32	9	914.561	116.447	209837		Q92616|GCN1_HUMAN	DB Search
AETAVQLFI	39.6	9	991.553	115.749	207761	1340	P62495|ERF1_HUMAN	DB Search
AETDGEFSL	37.35	9	968.421	59.0112	125516	8680	O60306|AQR_HUMAN	DB Search
AETDHLFDL	35.45	9	530.75	86.2587	169926	518	Q9NPF5|DMAP1_HUMAN	DB Search
AETDPGDVL	39.26	9	916.425	42.7588	95452	2090	Q9NZN5|ARHGC_HUMAN	DB Search
AETDPGMVHL	36.62	10	543.25	36.1803	82685	2120	Q9NZN8|CNOT2_HUMAN	DB Search
AETEALSKL	33.7	9	481.26	36.6848	83833	233	Q9BUP3|HTAI2_HUMAN	DB Search
AETEGILQKL	31.1	10	551.314	71.5526	147660	734	Q86UP2|KTN1_HUMAN	DB Search
AETEKQVAL	34.34	9	494.771	19.8214	47341	3260	Q9Y613|FHOD1_HUMAN	DB Search
AETESQNSEL	19.07	10	1107.48	11.465	26014		ENST00000613122.5_623_3028	DB Search
AETGDTVL	22.07	8	805.393	25.3607	60240		P19320|VCAM1_HUMAN	DB Search
AETGIPFSSL	40.4	10	1021.52	105.455	193537		ENST00000349155.7_1063_3144:O15119|TBX3_HUMAN	DB Search
AETGQVQKIVL	39.3	11	593.349	56.2008	120924	1210	Q00610|CLH1_HUMAN:ENST00000269122.8_400_5262	DB Search
AETHIVLLF	31.21	9	521.799	114.886	205691	1930	Q9H0U3|MAGT1_HUMAN	DB Search
AETIAHIL	29.18	8	867.495	62.7816	132870	662	Q2TAA5|ALG11_HUMAN	DB Search
AETIIDTKGVTAL	47.79	13	666.374	84.8605	167623	2980	Q9GZS1|RPA49_HUMAN	DB Search
AETKGVAL	28.2	8	394.727	18.0336	43045	410	P04424|ARLY_HUMAN	DB Search
AETKLQAIL	26.89	9	986.589	66.6425	139179	2470	P07814|SYEP_HUMAN	DB Search
AETLHFLL	22.38	8	472.264	108.256	196386		Q14669|TRIPC_HUMAN	DB Search
AETLLSSLL	36.59	9	946.546	116.409	209724		Q13438|OS9_HUMAN	DB Search
AETLPSLSI	28.5	9	930.518	104.129	192062		O95340|PAPS2_HUMAN	DB Search
AETMQHIFL	32.24	9	553.27	54.8434	118506		ENST00000374316.9_1244_9073:Q14573|ITPR3_HUMAN:ENST00000374316.9_1070_9073	DB Search
AETQATSAF	36.93	9	925.428	22.5112	53441	2350	P06400|RB_HUMAN:ENST00000267163.6_604_2946	DB Search
AETQSPSL	33.38	8	832.402	19.8607	47235	921	Q9UKX7|NUP50_HUMAN	DB Search
AETRAGLTL	38.61	9	466.267	35.1044	80675	5860	P69849|NOMO3_HUMAN:Q15155|NOMO1_HUMAN:Q5JPE7|NOMO2_HUMAN	DB Search
AETRDLVSI	25.84	9	502.275	50.2075	110173	19600	Q9HC35|EMAL4_HUMAN	DB Search
AETRESTQL	38.86	9	517.761	9.6347	20692	3780	Q08J23|NSUN2_HUMAN:ENST00000264670.11_561_2366	DB Search
AETRVGSAL	24.09	9	452.25	17.6315	41876	648	Q8N3D4|EH1L1_HUMAN:ENST00000309295.9_773_4819	DB Search
AETRVKQRL	40.75	9	367.555	6.3774	10571		P15924|DESP_HUMAN	DB Search
AETSLAHRL	25.64	9	499.277	17.7456	42261	659	ENST00000543185.6_779_3529:ENST00000345617.7_937_4044:P56524|HDAC4_HUMAN	DB Search
AETTSGTFL	29.93	9	926.445	47.9664	105774	1900	Q9Y2P8|RCL1_HUMAN:ENST00000381750.9_473_1267	DB Search
AETTVASEI	43.4	9	920.458	37.1559	84576	386	Q7Z5K2|WAPL_HUMAN:ENST00000298767.10_571_4020	DB Search
AETVDTSEM	37.49	9	998.396	8.1619	16366		Q01082|SPTB2_HUMAN	DB Search
AETVTPVL	35.62	8	829.463	63.5905	134112	238	Q06643|TNFC_HUMAN	DB Search
AETVVDPEM	48.62	9	1006.44	23.7616	56251	3760	Q9Y5A7|NUB1_HUMAN	DB Search
AETVVDVEL	26.88	9	974.507	89.7918	174560	83.5	Q9ULM3|YETS2_HUMAN	DB Search
AETVVELL	37.01	8	873.496	105.915	193917	440	ENST00000262461.7_841_3825:P55011|S12A2_HUMAN	DB Search
AEVAAAVV	19.86	8	729.416	39.3091	88710	2260	O60635|TSN1_HUMAN:ENST00000372003.6_492_1187	DB Search
AEVAAAVVAL	34.58	10	913.537	92.9687	178865	5030	O60635|TSN1_HUMAN:ENST00000372003.6_492_1187	DB Search
AEVAATEI	31.9	8	803.417	35.0379	80570		P52272|HNRPM_HUMAN	DB Search
AEVADTQLM	38.13	9	993.456	24.9432	59319		Q8TCE6|DEN10_HUMAN	DB Search
AEVAKNLVL	31.59	9	956.577	55.7614	120027	775	P41226|UBA7_HUMAN	DB Search
AEVALATGQFL	48.96	11	1119.6	110.906	198909		Q14188|TFDP2_HUMAN	DB Search
AEVANEIENL	34.8	10	1101.54	70.5584	146084	162	Q15438|CYH1_HUMAN	DB Search
AEVANQETKEDL	37.93	12	673.82	19.4763	46572		P05114|HMGN1_HUMAN	DB Search
AEVAQREAETL	43.79	11	608.811	23.6622	56383	617	Q13948|CASP_HUMAN:P39880|CUX1_HUMAN:ENST00000437600.9_149_2155:ENST00000360264.7_42_4568	DB Search
AEVASAIGYL	40.27	10	993.535	92.2754	178091	179	Q9HBY8|SGK2_HUMAN	DB Search
AEVASDEL	31.65	8	833.392	36.783	83988			DeepNovo
AEVASEKL	30.89	8	846.456	16.4769	39128		Q02952|AKA12_HUMAN	DB Search
AEVDDQLTI	33.04	9	1003.49	65.6685	137504	7580	Q8WUM0|NU133_HUMAN	DB Search
AEVDEDGGTF	42.39	10	1039.43	27.8398	65346	2670	Q03701|CEBPZ_HUMAN	DB Search
AEVDGASFL	38.76	9	908.434	74.7262	152771	545	Q9NUX5|POTE1_HUMAN	DB Search
AEVDIIEQM	34.74	9	1063.5	49.6843	108879		Q96JC9|EAF1_HUMAN	DB Search
AEVDKVARL	38.26	9	500.794	26.0441	61657		Q9UNK9|ANGE1_HUMAN	DB Search
AEVDPDTIL	32	9	972.49	80.0712	160626	12300	ENST00000445215.5_845_1264:Q9BY77|PDIP3_HUMAN	DB Search
AEVDPVTVF	39.14	9	976.5	95.4454	181845	2850	Q9UJY1|HSPB8_HUMAN	DB Search
AEVDTRESL	37.18	9	510.253	19.8537	47311	1100	O60306|AQR_HUMAN	DB Search
AEVDTVDAF	34.38	9	966.452	57.6516	123713		Q7Z333|SETX_HUMAN	DB Search
AEVEAATAL	31.11	9	874.453	42.3637	94769	1640	P98095|FBLN2_HUMAN	DB Search
AEVEAHNTV	38.33	9	485.236	9.592	20643	951	Q9HBB8|CDHR5_HUMAN	DB Search
AEVEEGVGV	33.17	9	888.431	31.8336	73889	4090	Q99549|MPP8_HUMAN	DB Search
AEVEEKIDQL	39.49	10	587.304	46.6368	102995	2880	O60749|SNX2_HUMAN	DB Search
AEVEEKIEQL	40.18	10	594.31	50.2609	109804	1530	Q13596|SNX1_HUMAN	DB Search
AEVEGKDLPEHAVL	51.26	14	753.894	54.1265	116877	8200	Q00839|HNRPU_HUMAN	DB Search
AEVEIPGEFL	33.26	10	1103.56	114.814	205638		ENST00000355540.7_333_11699:Q9Y4A5|TRRAP_HUMAN	DB Search
AEVEPGVHL	35.57	9	475.75	46.6429	102944	4060	A2A3N6|PIPSL_HUMAN:Q99755|PI51A_HUMAN	DB Search
AEVEQNGGL	40.93	9	916.433	18.0715	43107		Q9H814|PHAX_HUMAN	DB Search
AEVETGDKL	26.25	9	481.248	16.853	39956	428	Q96J01|THOC3_HUMAN	DB Search
AEVETRKVVL	38.64	10	572.34	30.1428	70466		ENST00000233557.7_1346_2437:Q9UHY1|NRBP_HUMAN	DB Search
AEVGAAAAL	24.95	9	772.42	39.4967	89173	2470	Q8IYS1|P20D2_HUMAN	DB Search
AEVGAAETTL	49.88	10	961.486	38.5436	87232	52400	P05783|K1C18_HUMAN	DB Search
AEVGASGAF	42.58	9	808.383	30.7287	71878	364	Q32MH5|ATOSA_HUMAN	DB Search
AEVGDGTTSV	31.85	10	935.427	18.2993	43629		Q99832|TCPH_HUMAN	DB Search
AEVGDGTTSVTL	44.66	12	1149.57	58.069	124488	13600	Q99832|TCPH_HUMAN	DB Search
AEVGDGTTSVTLL	28.5	13	631.828	89.9139	174636	968	Q99832|TCPH_HUMAN	DB Search
AEVGGVPYL	36.54	9	904.479	86.1748	169673		Q9H0W9|CK054_HUMAN	DB Search
AEVGVPVSV	38.19	9	856.482	73.7777	151337		Q504Q3|PAN2_HUMAN	DB Search
AEVHESYKHL	50	10	606.807	9.948	21610	1190	ENST00000301608.8_281_2041:Q15067|ACOX1_HUMAN	DB Search
AEVHPAGRYVL	28.81	11	606.33	35.2906	81162	657	ENST00000301178.9_243_2852:P30530|UFO_HUMAN	DB Search
AEVHVQQANQQL	38.73	12	682.851	27.5389	64956	806	O15400|STX7_HUMAN	DB Search
AEVIDTPVF	37.17	9	990.514	99.7638	187280	1620	P12081|HARS1_HUMAN	DB Search
AEVIVVATM	38.91	9	948.503	55.7543	120191		P16050|LOX15_HUMAN	DB Search
AEVKEKVVL	39.87	9	507.814	26.3832	62273	22100	O60437|PEPL_HUMAN	DB Search
AEVKERVTL	41.68	9	522.806	23.1985	55216	8500	ENST00000648915.2_575_2191:Q13144|EI2BE_HUMAN	DB Search
AEVLEAHTI	35.9	9	491.765	42.2026	94420	3640	ENST00000396105.6_302_5839:Q9P2E3|ZNFX1_HUMAN	DB Search
AEVLEAHTIATL	35.13	12	634.35	82.6779	164506	176	ENST00000396105.6_302_5839:Q9P2E3|ZNFX1_HUMAN	DB Search
AEVLEQSAQTL	49.98	11	1188.61	57.0814	122709	55.1	O43374|RASL2_HUMAN:C9J798|RAS4B_HUMAN	DB Search
AEVLNKHSL	45.69	9	505.786	18.0354	42824	8290	ENST00000325495.9_76_2214:P52272|HNRPM_HUMAN	DB Search
AEVLVVTSF	22.3	9	964.538	109.884	197900	86.2	Q9Y646|CBPQ_HUMAN	DB Search
AEVPDVDL	22.82	8	857.436	73.7536	151275	168	Q09666|AHNK_HUMAN	DB Search
AEVPESVFL	34.89	9	990.519	104.048	191769	8720	Q03169|TNAP2_HUMAN	DB Search
AEVQEIVSV	23.23	9	973.527	71.3122	147354		Q68CR1|SE1L3_HUMAN:ENST00000399878.8_240_3548	DB Search
AEVQGSLAL	35.69	9	887.485	60.5242	128701	2380	Q02833|RASF7_HUMAN:ENST00000397583.8_537_1634:ENST00000431809.5_140_1129	DB Search
AEVQKLQAL	33.95	9	500.296	40.2906	91080	409	Q86UP2|KTN1_HUMAN	DB Search
AEVREASAL	27.64	9	473.254	28.2461	66254	772		DeepNovo
AEVSELETRL	33.95	10	573.802	59.1823	126348	297	Q15027|ACAP1_HUMAN	DB Search
AEVSELRAEL	36.48	10	558.797	60.0588	127924	3190	Q7Z406|MYH14_HUMAN	DB Search
AEVSINQTI	35.34	9	974.521	56.4372	121422		Q8WXH0|SYNE2_HUMAN	DB Search
AEVSMDVSL	34	9	966.447	48.5917	106384	15500	Q5T9L3|WLS_HUMAN:ENST00000354777.6_271_1875:ENST00000262348.9_531_1847:ENST00000354777.6_376_1875:ENST00000262348.9_249_1847:ENST00000262348.9_360_1847:ENST00000354777.6_547_1875	DB Search
AEVSPDAKTSL	46.49	11	559.291	27.6672	65080	4460	Q68DQ2|CRBG3_HUMAN	DB Search
AEVSQATEL	36.68	9	947.475	31.3253	73050	458	Q9BTT6|LRRC1_HUMAN:ENST00000370888.6_496_1824	DB Search
AEVSQNIEKL	42.36	10	565.804	39.5529	89557		Q96RU3|FNBP1_HUMAN:ENST00000420781.5_691_2055	DB Search
AEVTGTA	17.43	7	648.321	10.1694	22144	530	Q7Z5P9|MUC19_HUMAN	DB Search
AEVTPALEYL	42.43	10	1105.58	108.297	196425	62.9	Q9H2I8|LRMDA_HUMAN	DB Search
AEVTPLLNL	38.51	9	969.563	115.497	207240		O75940|SPF30_HUMAN	DB Search
AEVVPTEGL	36.59	9	914.49	63.9884	134913	1610	Q6PJW8|CNST_HUMAN	DB Search
AEVVQVIRNPAKL	36.27	13	718.93	68.2381	142104	351	Q9H6F5|CCD86_HUMAN	DB Search
AEVVTEIQL	29.82	9	1001.55	95.1925	181921		Q14676|MDC1_HUMAN	DB Search
AEVVVKEGL	33.08	9	472.277	39.375	89106	5680		DeepNovo
AEWSDSAQGSESHSL	47.39	15	795.838	32.3042	75083	111	P13747|HLAE_HUMAN	DB Search
AEYAIALAL	19.22	9	934.525	115.728	207555	1400	P42285|MTREX_HUMAN	DB Search
AEYALLYHTL	39.23	10	597.312	94.7379	181343		P19801|AOC1_HUMAN	DB Search
AEYDNFFQHL	32.35	10	642.287	100.986	188631		Q7Z460|CLAP1_HUMAN	DB Search
AEYDSEESL	26.99	9	1042.41	26.8014	63237	142	Q9Y485|DMXL1_HUMAN	DB Search
AEYEDLTFL	38.17	9	1100.52	113.869	203052	463	Q99828|CIB1_HUMAN	Homolog
AEYGEIKNIHL	48.9	11	643.842	62.877	132586	5080	ENST00000369307.4_83_553:ENST00000583313.7_107_580:Q9Y5S9|RBM8A_HUMAN	DB Search
AEYGGHDQIDL	24.46	11	609.277	42.8556	95909	727	Q16630|CPSF6_HUMAN	DB Search
AEYGYIRTVL	38.67	10	592.82	81.4474	162800	201	Q99959|PKP2_HUMAN	DB Search
AEYHAKATEHLSTL	39.47	14	785.897	25.3745	60184	130	P02647|APOA1_HUMAN	DB Search
AEYKDEELL	33.93	9	1109.54	40.6149	91559	4010	Q9UPW6|SATB2_HUMAN	DB Search
AEYKGRVTL	30.81	9	518.79	19.9966	47637	1370	O60667|FAIM3_HUMAN	DB Search
AEYLEKLKL	40.7	9	553.825	67.1887	140251	1780	Q9NZJ9|NUDT4_HUMAN:A0A024RBG1|NUD4B_HUMAN:Q96G61|NUD11_HUMAN:Q8NFP7|NUD10_HUMAN	DB Search
AEYLTELL	34.05	8	951.504	115.118	206384		Q8TDD1|DDX54_HUMAN	DB Search
AEYLTPVL	33.43	8	905.5	98.8659	186284		Q9NT62|ATG3_HUMAN	DB Search
AEYPEGFEI	35.88	9	1054.47	89.8344	174351	3510	O60488|ACSL4_HUMAN	DB Search
AEYPGSSAQL	38.28	10	1022.48	37.4306	85205	307	Q9H583|HEAT1_HUMAN	DB Search
AEYPMQGEL	42.37	9	1053.46	35.862	81975	1560	Q7LFL8|CXXC5_HUMAN	DB Search
AEYQDLTFL	25.82	9	1099.53	110.301	198346		Q99828|CIB1_HUMAN	DB Search
AEYQELLDVKL	40.75	11	660.856	113.371	202350		ENST00000325327.4_87_1886:Q03252|LMNB2_HUMAN	DB Search
AEYSEMVSL	36.59	9	1044.46	52.2003	113168	2150	Q5THJ4|VP13D_HUMAN:ENST00000613099.4_707_13219	DB Search
AEYSTKNNAL	51.64	10	555.776	14.5403	34120	2180	P61009|SPCS3_HUMAN:ENST00000503362.2_250_651	DB Search
AEYTAKIAL	43.81	9	490.276	57.8368	124029	30100	ENST00000337147.11_168_1892:P15311|EZRI_HUMAN	DB Search
AEYTEGDAL	42.93	9	968.421	30.0781	70250	472	P62875|RPAB5_HUMAN	DB Search
AEYVASVL	24.27	8	851.455	72.467	149138	316	Q9Y6U3|SCIN_HUMAN	DB Search
AFAAATTAA	27.43	9	794.405	21.6217	51457	5930	ENST00000448097.6_1439_5260:Q9NSC7|SIA7A_HUMAN:ENST00000361445.9_884_7768:Q9UBV4|WNT16_HUMAN:ENST00000400274.5_576_4934:Q8TDN4|CABL1_HUMAN:P37198|NUP62_HUMAN:Q8TAU0|NKX23_HUMAN:Q8WZA9|IRGQ_HUMAN:Q13261|I15RA_HUMAN:Q9ULJ3|ZBT21_HUMAN:Q9Y6H1|CHCH2_HUMAN:Q9BTC0|DIDO1_HUMAN:Q6ZNB6|NFXL1_HUMAN:P07093|GDN_HUMAN:Q99538|LGMN_HUMAN:Q147X3|NAA30_HUMAN:Q96DR8|MUCL1_HUMAN:P46821|MAP1B_HUMAN:Q7Z443|PK1L3_HUMA…	DeepNovo
AFDGAGSSL	38.89	9	824.379	38.1366	86387	3820	ENST00000360957.10_180_2576:Q8WUF5|IASPP_HUMAN	DB Search
AFEEPKELEEA	17.52	11	646.298	37.3829	85030	1790		DeepNovo
AFKDKVLAI	34.19	9	502.811	56.6646	121673	894	ENST00000399410.8_1151_4729:P33527|MRP1_HUMAN:ENST00000399410.8_335_4729	DB Search
AFKDLIAKV	40.37	9	502.813	72.0111	148461	1000	Q14204|DYHC1_HUMAN:ENST00000360184.10_651_14057	DB Search
AFKYKHHL	38.32	8	522.296	7.4785	14212		ENST00000539609.7_266_3820:P37275|ZEB1_HUMAN:O60315|ZEB2_HUMAN	DB Search
AFLGALASL	19.53	9	862.491	94.3919	180616	2610	P46531|NOTC1_HUMAN	DB Search
AFPVLVGDM	27.19	9	948.479	78.4429	158394	1250	O96008|TOM40_HUMAN	DB Search
AFSSGTSI	21.41	8	769.374	44.393	99052	872	ENST00000375408.7_117_3194:Q9HCE6|ARGAL_HUMAN	DB Search
AFVEDAEL	21.36	8	893.43	50.894	110743	2900	P43246|MSH2_HUMAN	DB Search
AGAMSTTA	17.34	8	709.316	9.5501	20089	3410	Q9UQN3|CHM2B_HUMAN	DB Search
AGAPAGQAL	33.77	9	755.407	19.6997	46777	28000	P17861|XBP1_HUMAN	DB Search
AGAPGGPAL	34.54	9	710.385	29.6943	69037	4400	P09496|CLCA_HUMAN	DB Search
AGAPGPTAA	26.75	9	712.363	22.3236	53283	222	Q5VV17|OTUD1_HUMAN	DB Search
AGAQAAAVAL	20.08	10	842.464	67.4932	140646	11200	Q14126|DSG2_HUMAN:ENST00000261590.13_610_3429	DB Search
AGASASPKEKYSL	52.72	13	654.842	18.7864	44700	4110	P15924|DESP_HUMAN	DB Search
AGEYGGPTTA	35.06	10	923.406	15.4898	36672			DeepNovo
AGFDKATKL	36.53	9	475.768	19.2719	45893	1170		DeepNovo
AGGATAAPPS	16.81	10	799.394	23.1968	55330		Q99729|ROAA_HUMAN	DB Search
AGGGTSAAAA	17.47	10	733.349	14.1229	33038		Q8N1X5|YF001_HUMAN:ENST00000608721.1_160991481_160992329_849_7	DB Search
AGGHKVGLALELEA	31.95	14	682.881	69.99	145144	420	P45880|VDAC2_HUMAN	DB Search
AGHTRPSSL	25.75	9	463.246	6.05	9463	1790	O60307|MAST3_HUMAN	DB Search
AGIHTLKEV	27.08	9	484.281	21.7691	51847	1780	P50443|S26A2_HUMAN	DB Search
AGITGTNVV	31.83	9	831.458	43.9703	98089	651	A8K7I4|CLCA1_HUMAN	DB Search
AGKHVPRAV	28.17	9	467.786	7.1747	13248		Q6PEY2|TBA3E_HUMAN:Q71U36|TBA1A_HUMAN:P68363|TBA1B_HUMAN:P0DPH8|TBA3D_HUMAN:Q9BQE3|TBA1C_HUMAN:P68366|TBA4A_HUMAN:P0DPH7|TBA3C_HUMAN:ENST00000301072.11_206_1447	DB Search
AGKKKGFSL	29.69	9	468.288	8.8072	18328		P32455|GBP1_HUMAN:ENST00000370473.5_231_1844:ENST00000370473.5_132_1844	DB Search
AGKKRFEV	19.71	8	467.778	6.1116	9764		P62877|RBX1_HUMAN	DB Search
AGKLRETL	38.23	8	444.269	12.242	27933	2660	P28838|AMPL_HUMAN	DB Search
AGKTKYTL	32.01	8	441.259	9.3792	19942	530	Q96E35|ZMY19_HUMAN	DB Search
AGKTRVTL	31.67	8	423.263	9.7781	21039	3680	O43660|PLRG1_HUMAN	DB Search
AGKYVPAIAHLIHS	54.24	14	492.952	70.1698	145520	1400	Q9H3G5|CPVL_HUMAN:ENST00000265394.10_330_1547	DB Search
AGLANLRSKF	35.12	10	538.814	37.7001	85965	1530	Q6W4X9|MUC6_HUMAN:Q8NFJ9|BBS1_HUMAN:Q8IZ83|A16A1_HUMAN:Q9UBY0|SL9A2_HUMAN:P49915|GUAA_HUMAN:ENST00000564754.7_273_5912:ENST00000496455.7_549_2300:Q6PCD5|RFWD3_HUMAN:P43026|GDF5_HUMAN:Q9H2Y7|ZN106_HUMAN	DeepNovo
AGLQFPVGRVHRLL	36.72	14	521.648	89.8958	174640	1390	P0C0S8|H2A1_HUMAN:Q99878|H2A1J_HUMAN:Q8IUE6|H2A2B_HUMAN:P04908|H2A1B_HUMAN:P16104|H2AX_HUMAN:Q93077|H2A1C_HUMAN:Q96KK5|H2A1H_HUMAN:Q9BTM1|H2AJ_HUMAN:Q7L7L0|H2A3_HUMAN:Q16777|H2A2C_HUMAN:Q6FI13|H2A2A_HUMAN:P20671|H2A1D_HUMAN	DB Search
AGNPKAA	26.41	7	628.341	8.3685	16884	2680	P16455|MGMT_HUMAN	DB Search
AGTTATY	14.9	7	684.319	10.326	22897		Q99959|PKP2_HUMAN	DB Search
AGTYGASSTTSTGR	25.73	14	658.81	7.7063	14940		Q92841|DDX17_HUMAN:ENST00000396821.8_338_2293	DB Search
AGVPPFSSL	24.99	9	874.463	100.229	187811		Q86UU0|BCL9L_HUMAN	DB Search
AGVVYTS	24.19	7	696.367	28.2076	66368		Q8NBQ5|DHB11_HUMAN	DB Search
AGYQGEITSV	37.18	10	1024.5	43.8686	97919	690	ENST00000602795.6_103_1845:ENST00000602795.6_76_1845:Q8IXH7|NELFD_HUMAN	DB Search
AGYSGQNSM	26.49	9	930.365	0.1994	232		P52597|HNRPF_HUMAN	DB Search
AHHRKTKLTF	35.98	10	413.571	16.2833	38400	11800		DeepNovo
AHLGTAL	18.85	7	682.39	13.2116	30675		P62266|RS23_HUMAN	DB Search
AHPKKTSL	27.85	8	441.258	14.7444	34662	9470	Q86UR5|RIMS1_HUMAN:P46100|ATRX_HUMAN:Q3MJ40|C144B_HUMAN:P48431|SOX2_HUMAN:Q8TAQ2|SMRC2_HUMAN:O75051|PLXA2_HUMAN:ENST00000367033.4_925_6504:ENST00000457861.1_1174_1959:Q96JE9|MAP6_HUMAN:Q96EF9|ZHX1R_HUMAN:Q9P016|THYN1_HUMAN:Q96PF1|TGM7_HUMAN:P38398|BRCA1_HUMAN:Q96K31|CH076_HUMAN:A0A1B0GTH6|CS2IP_HUMAN:ENST00000423517.6_579_15143:Q68DX3|FRPD2_HUMAN:Q7Z6W1|TMCO2_HUMAN:Q7Z443|PK1L3_HUMAN:Q4KMZ8|NKAI1…	DeepNovo
AHPPLLVL	28.92	8	859.54	97.9113	184860	11200	Q9NQ55|SSF1_HUMAN	DB Search
AHSSYLSPGPA	30.88	11	1086.52	18.8232	44782	1090	Q86SJ2|AMGO2_HUMAN	Homolog
AHVGPSGP	36.39	8	721.362	7.1139	12635	3650		DeepNovo
AHYEKKAA	38.42	8	459.241	8.199	16147	4380	P49888|ST1E1_HUMAN:P62424|RL7A_HUMAN:ENST00000397238.7_952_3000:Q16678|CP1B1_HUMAN:P43361|MAGA8_HUMAN:ENST00000393346.8_458_2260:ENST00000572067.1_67882866_67883183_318_9:Q6PI77|GASP3_HUMAN:P32455|GBP1_HUMAN:Q13492|PICAL_HUMAN:P17568|NDUB7_HUMAN:ENST00000370473.5_132_1844:Q6EMB2|TTLL5_HUMAN:P35348|ADA1A_HUMAN:Q96P47|AGAP3_HUMAN:ENST00000532317.5_433_2109:Q6NSJ2|PHLB3_HUMAN:Q8NDD1|CA131_HUMAN:Q8N8…	DeepNovo
AIADHYMQV	29.33	9	532.251	23.9561	57100		Q8IVL5|P3H2_HUMAN	DB Search
AIADLGLAV	33.1	9	842.498	108.139	195963	2340	Q8NER5|ACV1C_HUMAN:P36896|ACV1B_HUMAN	DB Search
AIAEVLNQL	39.53	9	970.559	104.495	192263	2000	P15924|DESP_HUMAN	DB Search
AIAGIVIGV	19.2	9	812.524	114.468	204622	6280	P13688|CEAM1_HUMAN:ENST00000403444.7_1335_1496:ENST00000403444.7_1218_1496	DB Search
AIAGNPLGV	34.52	9	811.466	69.7012	144557	5060	P04424|ARLY_HUMAN	DB Search
AIAGRIVGI	23.04	9	435.279	63.116	133456		P51790|CLCN3_HUMAN	DB Search
AIAKTIREV	35.03	9	500.811	19.9396	47487	2620	Q9Y586|MB212_HUMAN:Q13394|MB211_HUMAN	DB Search
AIANAISVV	36.14	9	857.508	81.0399	162007	16100	O95071|UBR5_HUMAN	DB Search
AIAPIIAAV	25.15	9	838.541	114.335	204222	8200	Q9BQ52|RNZ2_HUMAN:ENST00000338034.9_126_2558	DB Search
AIAQLLGEV	32.42	9	913.539	111.729	199944	1520	ENST00000314888.10_368_7777:Q9Y490|TLN1_HUMAN	DB Search
AIAQRILKA	27.09	9	492.321	29.1618	68275	1180	Q13393|PLD1_HUMAN	DB Search
AIATELAQA	32.34	9	887.485	46.8414	103331	3030	ENST00000297440.11_629_2587:Q86Y56|DAAF5_HUMAN	DB Search
AIATTTAAV	34.68	9	818.462	32.2078	74790	8590	ENST00000377351.8_289_3264:P41226|UBA7_HUMAN:P22314|UBA1_HUMAN:ENST00000333486.4_1253_3202	DB Search
AIATTTATV	34.91	9	848.47	31.2618	72687	1450	A0AVT1|UBA6_HUMAN	DB Search
AIAVHVVRV	32.45	9	482.308	46.0725	102094	876	Q6ZNJ1|NBEL2_HUMAN	DB Search
AIAYILQGV	36.37	9	947.558	113.506	202432	1550	Q7RTN6|STRAA_HUMAN	DB Search
AIFDDSYLGY	39	10	1163.53	104.697	192688		P06756|ITAV_HUMAN	DB Search
AIFDRVLTEL	37.93	10	588.834	115.201	206568	3410	ENST00000481739.2_358_1563:P19793|RXRA_HUMAN:P28702|RXRB_HUMAN	DB Search
AIFNGLTLL	22.92	9	961.577	116.636	210343		O75298|RTN2_HUMAN	DB Search
AIGIVPSSV	32.09	9	842.5	83.3562	165208	3700	Q6Y1H2|HACD2_HUMAN	DB Search
AIHKKILQL	22.17	9	532.353	27.0498	63775	1150	O15534|PER1_HUMAN	DB Search
AIHNKVNIV	39.9	9	504.304	20.9154	49851	1830	Q15019|SEPT2_HUMAN	DB Search
AIHRIIEV	29.28	8	475.794	37.5697	85371	7190	O95522|PRA12_HUMAN	DB Search
AIIAASASV	34.19	9	802.467	54.3742	117187	3560	Q8IVF7|FMNL3_HUMAN	DB Search
AIIARVTTL	41.8	9	479.308	69.637	144624	4690	Q96EB1|ELP4_HUMAN	DB Search
AIIDGTGSI	39.33	9	846.465	60.1183	128189		Q8TED4|G6PT3_HUMAN:ENST00000403796.7_367_1566	DB Search
AIIDGVESV	39.22	9	902.484	70.2115	145074	10100	P23471|PTPRZ_HUMAN	DB Search
AIIDKYIKLV	40.6	10	588.376	101.062	188717		Q6NUM9|RETST_HUMAN	DB Search
AIIGGMFTV	43.42	9	924.486	97.5779	184696	14300	Q9Y282|ERGI3_HUMAN:ENST00000348547.7_132_1169	DB Search
AIIGGTFTV	27.32	9	878.502	101.519	188881	3970	ENST00000393784.8_476_1033:Q969X5|ERGI1_HUMAN	DB Search
AIIGGVIAV	23.69	9	812.525	113.581	202490	1100	Q9UHC6|CNTP2_HUMAN	DB Search
AIIHGLSSL	26.65	9	455.767	73.8109	151390	136	P54274|TERF1_HUMAN	DB Search
AIIKFPL	19.15	7	401.263	108.673	196787		P62750|RL23A_HUMAN	DB Search
AIIQSGSAL	37.11	9	859.489	53.3127	115407	629	Q9NZ94|NLGN3_HUMAN	DB Search
AIIQSGTAL	40.46	9	873.506	58.9352	125842	5780	Q8N0W4|NLGNX_HUMAN:Q8NFZ3|NLGNY_HUMAN	DB Search
AIISKLVAL	26.34	9	464.317	103.372	191222		ENST00000263635.8_452_5851:ENST00000263635.8_587_5851:Q9C0D5|TANC1_HUMAN	DB Search
AIKATPMAV	40.17	9	917.515	21.8143	51944	31800	Q96K12|FACR2_HUMAN	DB Search
AIKDAIRAA	32.28	9	464.783	18.2338	43377	9710	ENST00000379416.4_236_4075:P47989|XDH_HUMAN	DB Search
AIKDKIEKA	41.63	9	508.309	9.2929	19661	61400	Q58FF3|ENPLL_HUMAN	DB Search
AIKDQLEGV	21.48	9	486.772	36.9281	84402	1670	ENST00000306320.9_454_1578:Q9H6L5|RETR1_HUMAN	DB Search
AIKDSVTHL	45.16	9	492.281	25.5067	60449	4930	Q9HCJ6|VAT1L_HUMAN	DB Search
AIKDTVQQI	32.84	9	508.294	33.2548	77084		Q8IV33|K0825_HUMAN	DB Search
AIKEDVSTL	32.52	9	975.535	33.9755	78538		Q9BV44|THUM3_HUMAN	DB Search
AIKEILTQV	40.05	9	507.812	68.7383	142670	57900	Q96AJ1|CLUA1_HUMAN	DB Search
AIKELLDTV	38.43	9	501.297	78.6669	158861	15900	Q9BUL8|PDC10_HUMAN	DB Search
AIKGKLQEL	28.4	9	500.315	23.3627	55513	1770	Q6PJT7|ZC3HE_HUMAN	DB Search
AIKGREEAI	22.4	9	493.786	9.4906	20394		ENST00000300036.6_373_6021:ENST00000300036.6_340_6021:P35749|MYH11_HUMAN	DB Search
AIKKELTQI	38.11	9	522.327	25.4883	60923	387000	P07910|HNRPC_HUMAN	DB Search
AIKKKFQGI	33.38	9	516.834	12.0439	27463	1730	P60981|DEST_HUMAN	DB Search
AIKKKLTGI	37.96	9	486.335	10.9906	24251	119000	P23528|COF1_HUMAN	DB Search
AIKKYVAFL	29.17	9	526.833	65.7335	137840		P16442|BGAT_HUMAN	DB Search
AIKLEKTEI	27.97	9	522.82	28.4474	66611	27200	O94986|CE152_HUMAN	DB Search
AIKLGLTAI	27.83	9	450.299	97.3871	184286	663	ENST00000334690.11_432_3575:ENST00000334690.11_225_3575:Q7Z392|TPC11_HUMAN	DB Search
AIKLRPIAV	36.02	9	490.835	61.1205	129828	1420	Q9Y3I0|RTCB_HUMAN	DB Search
AIKNAIANA	33.66	9	885.516	17.2586	40848	8420	P09661|RU2A_HUMAN	DB Search
AIKRIVATA	36.01	9	471.808	15.3502	36171	14500	Q5SW96|ARH_HUMAN	DB Search
AIKRKHAVL	31.44	9	345.896	4.5947	5992	7840	Q96AE7|TTC17_HUMAN	DB Search
AIKRTLARL	22.99	9	347.901	16.0592	38183	1750	ENST00000283206.9_519_1988:Q96K49|TM87B_HUMAN:ENST00000283206.9_822_1988	DB Search
AIKTELTQI	37.17	9	508.804	54.7786	118060	36500	Q9UKM9|RALY_HUMAN	DB Search
AILDQALSNA	42.14	10	1015.54	78.6322	158634		Q8IY63|AMOL1_HUMAN	Homolog
AILETAPKEV	44.22	10	1070.62	47.9382	105631	5740	Q9P2E9|RRBP1_HUMAN	DB Search
AILLKKISL	35.32	9	499.852	79.2117	159412	797	Q00597|FANCC_HUMAN	DB Search
AILSAIAAM	23.5	9	860.491	103.143	190960	114	ENST00000438032.6_328_1872:Q5SSJ5|HP1B3_HUMAN	DB Search
AIMEGISSV	23.38	9	922.458	42.5054	95444	126	Q9NYL5|CP39A_HUMAN	DB Search
AINPKLLQL	33.36	9	505.325	93.0465	178977	5930	P17844|DDX5_HUMAN:ENST00000225792.10_486_2012	DB Search
AINPKLMQL	40.53	9	1043.59	51.0678	111157	13600	Q92841|DDX17_HUMAN:ENST00000396821.8_338_2293	DB Search
AINQGGLTSV	42.36	10	959.518	43.6246	97395	1990	P60900|PSA6_HUMAN	DB Search
AIQDHLLEV	31.9	9	519.284	75.1077	153342	291	P12270|TPR_HUMAN	DB Search
AIQDKLFQV	21.94	9	531.307	81.2852	162556		Q9BRQ6|MIC25_HUMAN	DB Search
AIQEQITRV	42.94	9	529.305	37.9286	86350	1190	A5YKK6|CNOT1_HUMAN	DB Search
AIRDFIAKV	33.91	9	344.877	65.8473	137982	35000	P12111|CO6A3_HUMAN	DB Search
AIRDGLRAI	21.19	9	492.803	34.1824	78859	1430	Q92526|TCPW_HUMAN	DB Search
AIRDGVIEA	27.68	9	472.262	30.1662	70343	55500	O43242|PSMD3_HUMAN	DB Search
AIRHHVL	36.15	7	423.26	8.7699	18182	795	P69849|NOMO3_HUMAN:Q15155|NOMO1_HUMAN:Q5JPE7|NOMO2_HUMAN	DB Search
AIRKKRLEEA	31.17	10	405.251	0.6857	791	1380	Q01082|SPTB2_HUMAN	DB Search
AIRQSISKA	39.96	9	487.292	7.7063	14982		P62249|RS16_HUMAN	DB Search
AISEAQESV	27.05	9	933.446	20.5015	49070		Q6PJT7|ZC3HE_HUMAN	DB Search
AISELVSTA	38.11	9	890.483	55.7446	119971	3110	Q0VGL1|LTOR4_HUMAN	DB Search
AISPATMEV	32.03	9	934.459	32.8756	76302	107	Q6ZS30|NBEL1_HUMAN	DB Search
AITEKLERV	38.01	9	529.814	28.8613	67739	597	P46939|UTRN_HUMAN	DB Search
AITTKVLRV	30.64	9	500.828	43.6078	97741	673	Q15477|SKI2_HUMAN:ENST00000375394.7_22_3756	DB Search
AIVDKIGFY	42.97	9	1025.57	82.7637	164748	24500	O95373|IPO7_HUMAN	DB Search
AIVDKVPSV	43.85	9	464.278	55.5817	119779	145000	Q9Y678|COPG1_HUMAN	DB Search
AIVDKVSSV	28.12	9	917.537	35.5412	81433	1860	Q9UBF2|COPG2_HUMAN	DB Search
AIVDPSGSL	27.56	9	858.462	57.7274	123865		Q9Y4F5|C170B_HUMAN	DB Search
AIVDSGTTL	37.93	9	876.476	49.6463	108814		ENST00000330333.11_798_1658:Q9Y5Z0|BACE2_HUMAN:ENST00000330333.11_390_1658	DB Search
AIVDTGTSL	38.53	9	876.467	55.357	119475	16100	P20142|PEPC_HUMAN:P0DJD9|PEPA5_HUMAN:P0DJD7|PEPA4_HUMAN:P0DJD8|PEPA3_HUMAN:P07339|CATD_HUMAN:P14091|CATE_HUMAN	DB Search
AIVEIFSKY	47.95	9	1069.59	93.2819	179100	26600	Q9UHB6|LIMA1_HUMAN	DB Search
AIVNFVSKV	38.09	9	976.584	79.5188	159867	290	Q68CZ2|TENS3_HUMAN:Q9HBL0|TENS1_HUMAN	DB Search
AIYDRILGI	28.15	9	517.303	108.294	196432		Q86UA1|PRP39_HUMAN	DB Search
AIYGALRTL	32.18	9	489.293	73.09	150217	270	Q68DK2|ZFY26_HUMAN	DB Search
AKAPHYVL	39.34	8	449.759	22.9212	54656	813	O94916|NFAT5_HUMAN:ENST00000349945.7_532_4983	DB Search
AKIRIFDL	20.63	8	488.308	82.0057	163640		Q96L21|RL10L_HUMAN:P27635|RL10_HUMAN	DB Search
AKITTSA	28.59	7	691.399	24.2218	57772		ENST00000320736.10_383_1627:Q8N307|MUC20_HUMAN	DB Search
AKIYTEA	31.36	7	795.424	37.8078	86155		Q92522|H1X_HUMAN	DB Search
AKKKLRL	14.7	7	428.807	6.6522	11375	871	ENST00000394105.6_773_4621:Q14C86|GAPD1_HUMAN	DB Search
[truncated: 32,015 more rows]

## Sheet: D18_P20201201lin_S51_immunopep
	Peptide	Length	Type	Found By
[truncated: 23,828 more rows]

[truncated: 8 more sheets: D8_P20201225fan_S25_peptides, D8_P20201225fan_S25_immunopep, D8_P20201225fan_S26_peptides, D8_P20201225fan_S26_immunopep, D9_P20201022long_S27_peptides, D9_P20201022long_S27_immunopep, D17_P20200827tang_S5_peptides, D17_P20200827tang_S5_immunopep]
