# Supplementary material for: Unbiased profiling of translational landscape reveals TNFR2 as a translation-dependent vulnerability in colorectal cancer
Source: J Exp Clin Cancer Res. 2026 Apr 11;45:112. doi: 10.1186/s13046-026-03706-6 (PMC13154585; doi:10.1186/s13046-026-03706-6)
Supplement: Supplementary file 1 — Supplementary Material 1. [file 13046_2026_3706_MOESM1_ESM.zip › Tables/Supplementary Table5_DEG and DTEG list.xlsx]

## Sheet: DESeq2_RNA
GeneID	baseMean	log2FoldChange	lfcSE	pvalue	padj
ENSG00000186092.6	0	NA	NA	NA	NA
ENSG00000284733.1	0	NA	NA	NA	NA
ENSG00000284662.1	0	NA	NA	NA	NA
ENSG00000187634.12	5.5007	-1.36751e-06	0.00144268	0.607861	0.782895
ENSG00000188976.11	25.697	0.296467	0.498904	0.00477672	0.0349156
ENSG00000187961.14	11.7201	-1.04305e-05	0.0014427	0.00240986	0.0215314
ENSG00000187583.11	2.625	1.40955	0.706769	0.00144088	0.014716
ENSG00000187642.9	0.280207	-6.50032e-07	0.00144269	0.33473	NA
ENSG00000188290.11	18.1888	1.11857e-05	0.0014427	0.0340785	0.133877
ENSG00000187608.10	13.5513	6.63873e-06	0.00144269	0.00585664	0.040431
ENSG00000188157.15	170.28	0.753258	0.271692	0.000164921	0.0027958
ENSG00000237330.3	1.76634	1.49046e-06	0.00144269	0.286276	0.509887
ENSG00000131591.18	4.36324	-7.01802e-07	0.00144268	0.844513	0.925531
ENSG00000162571.14	1.08177	-3.19744e-06	0.00144269	0.0341579	0.133926
ENSG00000186891.14	5.11127	-9.12168e-06	0.0014427	0.00106449	0.0117452
ENSG00000186827.11	2.07032	-5.29045e-07	0.00144269	0.836303	0.920682
ENSG00000078808.19	64.3023	-0.4118	0.133046	6.51194e-05	0.00131461
ENSG00000176022.7	21.2682	-7.92128e-07	0.00144267	0.858426	0.931771
ENSG00000184163.3	2.76122	-5.339e-06	0.00144269	0.0173643	0.0850133
ENSG00000160087.21	7.51382	-3.78777e-06	0.00144268	0.333379	0.559729
ENSG00000162572.21	1.91288	1.90176e-07	0.00144269	0.934374	0.970374
ENSG00000131584.19	19.5478	6.59535e-06	0.00144267	0.175573	0.382236
ENSG00000169972.12	5.37079	1.31786e-06	0.00144268	0.496	0.697937
ENSG00000127054.21	55.9618	-1.00577e-05	0.00144269	0.00910704	0.054878
ENSG00000224051.7	5.6978	-0.679692	0.34802	0.00128847	0.0134842
ENSG00000169962.5	2.42194	-1.28642e-06	0.00144269	0.549967	0.739855
ENSG00000107404.20	22.469	6.70239e-06	0.00144267	0.164869	0.368805
ENSG00000162576.17	48.9967	1.13656	0.31599	1.04578e-05	0.000286003
ENSG00000175756.13	32.8309	-1.5961e-05	0.00144269	0.0693605	0.21352
ENSG00000221978.12	20.2156	4.10131e-06	0.00144265	0.38973	0.612945
ENSG00000242485.6	12.1973	-2.66915e-06	0.00144267	0.89169	0.949558
ENSG00000235098.8	4.05709	-8.46581e-07	0.00144269	0.644343	0.806224
ENSG00000205116.3	1.19915	1.73686e-07	0.00144269	0.0399691	0.149144
ENSG00000179403.12	48.7315	5.63269e-06	0.00144268	0.153515	0.352939
ENSG00000215915.10	1.00285	-2.69476e-06	0.00144269	0.0423826	0.154424
ENSG00000160072.20	7.25926	5.19102e-06	0.00144268	0.140052	0.334675
ENSG00000197785.14	7.9234	9.84337e-06	0.0014427	0.0125108	0.0679076
ENSG00000205090.9	0.850607	8.66868e-07	0.00144269	0.40904	0.629546
ENSG00000160075.12	15.3458	2.92963e-06	0.00144266	0.588762	0.768492
ENSG00000228594.4	5.13635	0.944672	0.604632	0.00239948	0.0215062
ENSG00000197530.12	31.8865	-1.04505e-06	0.00144266	0.992603	0.997669
ENSG00000189409.14	2.01555	2.07084e-06	0.00144269	0.311357	0.537215
ENSG00000248333.9	6.04473	5.68424e-06	0.00144269	0.0825872	0.238608
ENSG00000189339.12	4.7571	2.93281e-06	0.00144268	0.276866	0.500581
ENSG00000008128.23	5.45171	-3.26271e-06	0.00144268	0.283105	0.506866
ENSG00000008130.15	27.5807	-1.11934e-05	0.00144266	0.154972	0.354764
ENSG00000078369.18	40.7117	1.02876e-06	0.00144265	0.728127	0.85882
ENSG00000169885.10	0	NA	NA	NA	NA
ENSG00000178821.13	1.75565	2.51316e-06	0.00144269	0.109319	0.286086
ENSG00000142609.18	0.625212	-8.45423e-07	0.00144269	0.504629	NA
ENSG00000187730.9	1.5809	1.09906e-07	0.00144269	0.94737	0.976436
ENSG00000067606.17	7.01889	1.60812e-06	0.00144268	0.631928	0.798267
ENSG00000162585.17	12.3371	0.402364	0.400932	0.00415068	0.0316218
ENSG00000157933.10	68.9776	8.85353e-06	0.00144269	0.0276932	0.11625
ENSG00000116151.14	5.6428	-7.77594e-06	0.00144269	0.0130438	0.0697445
ENSG00000157916.20	5.87888	2.14885e-06	0.00144268	0.475161	0.683017
ENSG00000157911.11	6.51251	3.25254e-06	0.00144268	0.304816	0.530506
ENSG00000149527.18	6.54823	-5.22409e-06	0.00144269	0.0668022	0.207878
ENSG00000157881.16	22.5292	-1.09085e-05	0.00144269	0.0151296	0.0769954
ENSG00000197921.6	3.32364	-5.18512e-06	0.00144269	0.0157568	0.0790558
ENSG00000157873.17	16.2269	-4.66352e-06	0.00144267	0.29611	0.521329
ENSG00000157870.17	14.9929	-1.93454e-06	0.00144267	0.711735	0.849336
ENSG00000142606.16	1.38163	-2.92347e-06	0.00144269	0.0867632	0.246372
ENSG00000215912.12	3.4543	-0.957663	0.645706	0.00207933	0.0191739
ENSG00000169717.7	0.225677	-9.67716e-07	0.00144269	0.222851	NA
ENSG00000142611.17	8.23296	-4.09082e-06	0.00144269	0.122026	0.306959
ENSG00000130762.15	36.7794	-0.51457	0.40858	0.00310825	0.0255508
ENSG00000162591.16	22.8672	1.28816	0.264278	4.31462e-08	2.89125e-06
ENSG00000158109.15	21.6138	-0.731665	0.210728	1.75287e-05	0.0004399
ENSG00000116213.16	5.22248	7.71402e-06	0.00144269	0.022551	0.101416
ENSG00000078900.15	2.74848	2.28021e-06	0.00144269	0.185312	0.395631
ENSG00000162592.10	0.043328	1.70671e-07	0.00144269	0.803474	NA
ENSG00000235169.11	0.182162	-2.40526e-07	0.00144269	0.564313	NA
ENSG00000130764.10	35.367	2.48629e-05	0.00144275	0.154326	0.354091
ENSG00000116198.14	5.29765	0.840983	0.541345	0.00251562	0.0221172
ENSG00000169598.17	1.98434	3.05602e-07	0.00144269	0.925343	0.966025
ENSG00000198912.11	2.59313	1.72099e-06	0.00144269	0.510572	0.710545
ENSG00000196581.11	34.4731	4.86242e-06	0.00144269	0.108772	0.285222
ENSG00000131697.18	8.3216	5.91332e-06	0.00144268	0.042098	0.153858
ENSG00000069424.15	5.75609	-7.61434e-07	0.00144267	0.974395	0.98952
ENSG00000116254.18	1.39817	-2.51508e-06	0.00144269	0.157894	0.358979
ENSG00000285629.1	0	NA	NA	NA	NA
ENSG00000116251.11	3.94913	3.78151e-06	0.00144269	0.0938973	0.259634
ENSG00000158286.13	5.42697	-6.12753e-07	0.00144268	0.775139	0.884869
ENSG00000116237.16	12.5764	0.883177	0.303789	0.00012529	0.00223341
ENSG00000173673.8	0.104379	-3.94397e-07	0.00144269	0.510297	NA
ENSG00000158292.7	33.5415	-3.00802e-07	0.00144268	0.927924	0.967142
ENSG00000097021.20	17.4628	6.11505e-07	0.00144268	0.157129	0.357845
ENSG00000069812.11	5.45694	-2.14662e-06	0.00144268	0.467412	0.67774
ENSG00000187017.17	15.5538	-3.75938e-06	0.00144268	0.233689	0.454144
ENSG00000215788.11	6.59844	-1.70479e-06	0.00144268	0.758959	0.877182
ENSG00000171680.23	16.291	7.57196e-06	0.00144268	0.0579025	0.18949
ENSG00000162408.11	11.2975	8.21337e-06	0.00144268	0.0640818	0.202345
ENSG00000173662.21	0.102856	-2.00742e-07	0.00144269	0.659119	NA
ENSG00000204859.13	4.62901	-1.92704e-06	0.00144268	0.558989	0.746661
ENSG00000162413.16	22.0121	0.461263	0.345657	0.00280188	0.0237503
ENSG00000116273.6	3.80796	3.02953e-06	0.00144269	0.291896	0.516305
ENSG00000041988.15	1.67734	6.96943e-07	0.00144269	0.747062	0.870741
ENSG00000007923.16	16.5058	-4.22025e-06	0.00144266	0.409924	0.630434
ENSG00000171735.19	13.8197	-1.03476e-05	0.00144269	0.00672853	0.0446895
ENSG00000049245.13	3.25456	9.01308e-07	0.00144269	0.587241	0.767311
ENSG00000049246.14	4.79326	5.19895e-06	0.0014427	0.155923	0.35633
ENSG00000049247.14	0.122873	-8.03152e-08	0.00144269	0.745764	NA
ENSG00000049249.9	0.511171	-4.44833e-07	0.00144269	0.583496	NA
ENSG00000116288.13	12.319	1.36022e-06	0.00144267	0.779425	0.88856
ENSG00000116285.13	4.73813	4.88138e-06	0.00144269	0.0193669	0.0916347
ENSG00000162426.16	1.35991	1.80202e-06	0.00144269	0.255689	0.478304
ENSG00000142599.19	46.1234	4.68217e-06	0.00144267	0.551529	0.741027
ENSG00000074800.16	132.361	1.07718e-05	0.0014427	0.00712167	0.0464578
ENSG00000131686.15	0.051889	1.7238e-07	0.00144269	0.847567	NA
ENSG00000197241.3	0.0244778	1.18718e-07	0.00144269	0.773887	NA
ENSG00000142583.18	5.52218	-4.85692e-06	0.00144269	0.0837056	0.240374
ENSG00000180758.12	6.20817	7.48311e-06	0.00144269	0.0283973	0.118321
ENSG00000049239.13	18.2184	4.8308e-06	0.00144267	0.283496	0.507265
ENSG00000171621.14	8.8764	3.46567e-06	0.00144268	0.34643	0.572566
ENSG00000171612.7	0.874097	9.0949e-07	0.00144269	0.538834	0.73217
ENSG00000188807.13	9.50674	9.41619e-06	0.00144269	0.00500284	0.0361316
ENSG00000171608.16	9.12872	1.70489e-06	0.00144269	0.485302	0.690523
ENSG00000171603.18	109.772	-1.34288e-05	0.00144265	0.0457449	0.162419
ENSG00000178585.15	2.81151	2.87287e-06	0.00144269	0.241407	0.462471
ENSG00000162441.12	0.283208	1.61153e-06	0.00144269	0.753438	NA
ENSG00000173614.14	0.499218	-3.0699e-07	0.00144269	0.7303	NA
ENSG00000162444.12	0.325355	2.34107e-07	0.00144269	0.791347	NA
ENSG00000130939.20	8.55735	0.552963	0.675145	0.00486774	0.0353388
ENSG00000054523.18	13.1777	3.25831e-06	0.00144267	0.453084	0.665611
ENSG00000142657.21	16.1526	7.49592e-06	0.00144268	0.0549095	0.182495
ENSG00000251503.8	0	NA	NA	NA	NA
ENSG00000175279.22	0	NA	NA	NA	NA
ENSG00000241563.4	0.0917226	-3.09961e-07	0.00144269	0.590079	NA
ENSG00000160049.12	4.92581	5.35335e-06	0.00144268	0.0809193	0.23549
ENSG00000142655.13	4.88282	2.82665e-07	0.00144268	0.946897	0.976184
ENSG00000130940.15	49.6089	-1.67165e-05	0.00144269	0.00791671	0.0500622
ENSG00000175262.14	0.303114	-5.49742e-07	0.00144269	0.469014	NA
ENSG00000120948.18	1.97494	1.4173e-06	0.00144269	0.502987	0.704475
ENSG00000277726.4	0.0168831	1.19889e-07	0.00144269	0.795524	NA
ENSG00000009724.17	0.293614	-9.55596e-07	0.00144269	0.24239	NA
ENSG00000116649.10	25.4439	0.877949	0.235057	7.47136e-06	0.00021983
ENSG00000171824.14	9.56152	2.59701e-06	0.00144268	0.454357	0.666562
ENSG00000198793.13	21.5908	5.51434e-06	0.00144266	0.266427	0.488917
ENSG00000171819.5	0.165815	-5.04934e-07	0.00144269	0.439712	NA
ENSG00000120942.14	3.83939	-3.70618e-07	0.00144268	0.91589	0.96184
ENSG00000204624.8	0.793058	-5.20012e-07	0.00144269	0.681811	0.830068
ENSG00000116661.11	1.85908	2.61967e-06	0.00144269	0.169182	0.374215
ENSG00000132879.14	2.64271	1.19851e-06	0.00144269	0.62322	0.792036
ENSG00000116663.11	2.21327	3.29247e-06	0.00144269	0.143193	0.338205
ENSG00000116670.15	3.08502	4.37688e-06	0.00144269	0.0729917	0.2207
ENSG00000162490.7	0.158626	2.16369e-07	0.00144269	0.830214	NA
ENSG00000177674.16	7.61938	1.23679e-05	0.0014427	0.00830375	0.0517428
ENSG00000215910.7	1.02029	-7.48459e-07	0.00144269	0.569856	0.75417
ENSG00000177000.13	10.9213	-4.60451e-06	0.00144268	0.261926	0.484744
ENSG00000011021.23	5.62541	4.89742e-06	0.00144269	0.102261	0.274965
ENSG00000175206.10	0.0241452	1.03729e-07	0.00144269	0.760019	NA
ENSG00000120937.9	0	NA	NA	NA	NA
ENSG00000116685.16	45.3327	5.48154e-06	0.00144262	0.469017	0.678759
ENSG00000083444.17	27.1511	0.75366	0.250506	8.47252e-05	0.00163313
ENSG00000116688.18	14.6484	3.85e-06	0.00144268	0.362713	0.587405
ENSG00000116691.11	6.59469	0.637044	0.521494	0.00358555	0.0283982
ENSG00000120949.15	1.00417	-6.08926e-07	0.00144269	0.578687	0.761467
ENSG00000028137.19	14.0507	-2.48374e-06	0.00144266	0.669619	0.822816
ENSG00000048707.15	23.2675	4.92538e-06	0.00144268	0.171005	0.376069
ENSG00000162496.9	19.8973	-8.67635e-06	0.00144268	0.0747884	0.22391
ENSG00000204518.2	0.0890068	-2.75452e-07	0.00144269	0.669002	NA
ENSG00000188984.12	0.0482175	1.36925e-07	0.00144269	0.760019	NA
ENSG00000157330.10	0.021664	1.0836e-07	0.00144269	0.760019	NA
ENSG00000116726.5	0	NA	NA	NA	NA
ENSG00000116721.9	0	NA	NA	NA	NA
ENSG00000239810.3	0	NA	NA	NA	NA
ENSG00000179172.10	0.0145537	9.06989e-08	0.00144269	0.760019	NA
ENSG00000120952.4	0	NA	NA	NA	NA
ENSG00000243073.4	0	NA	NA	NA	NA
ENSG00000187545.5	0	NA	NA	NA	NA
ENSG00000204510.5	0	NA	NA	NA	NA
ENSG00000232423.6	0	NA	NA	NA	NA
ENSG00000274764.6	0	NA	NA	NA	NA
ENSG00000277058.2	0	NA	NA	NA	NA
ENSG00000229571.7	0	NA	NA	NA	NA
ENSG00000275774.3	0	NA	NA	NA	NA
ENSG00000280267.4	0	NA	NA	NA	NA
ENSG00000179412.11	0	NA	NA	NA	NA
ENSG00000204505.4	0	NA	NA	NA	NA
ENSG00000279169.3	0	NA	NA	NA	NA
ENSG00000279804.2	0	NA	NA	NA	NA
ENSG00000270601.4	0	NA	NA	NA	NA
ENSG00000182330.10	0	NA	NA	NA	NA
ENSG00000237700.2	0	NA	NA	NA	NA
ENSG00000204501.7	0	NA	NA	NA	NA
ENSG00000204481.8	0	NA	NA	NA	NA
ENSG00000204480.8	0.0553791	-2.66354e-07	0.00144269	0.669818	NA
ENSG00000204479.4	0	NA	NA	NA	NA
ENSG00000204478.10	0	NA	NA	NA	NA
ENSG00000162494.6	0.453115	-1.34097e-06	0.00144269	0.136749	NA
ENSG00000162493.16	6.8298	1.41408	0.413528	2.33978e-05	0.000554571
ENSG00000116731.22	14.488	1.76275e-05	0.00144273	0.00787384	0.0498679
ENSG00000189337.17	5.43872	4.33046e-06	0.00144269	0.0954485	0.262437
ENSG00000171729.14	6.24894	-1.01233e-06	0.00144268	0.797366	0.898449
ENSG00000142621.19	0.999109	1.05522e-06	0.00144269	0.526472	0.723833
ENSG00000142634.13	52.0858	-0.609212	0.212333	0.000125097	0.00223308
ENSG00000162438.12	0.152598	-5.12738e-07	0.00144269	0.376481	NA
ENSG00000142615.8	0.149512	1.88098e-08	0.00144269	0.724114	NA
ENSG00000215704.10	0.0349622	-2.45635e-07	0.00144269	0.669818	NA
ENSG00000132906.18	4.14557	-3.57021e-07	0.00144268	0.245329	0.466631
ENSG00000116138.13	3.58185	3.2273e-06	0.00144269	0.241825	0.462619
ENSG00000116771.6	7.23554	-2.49464e-06	0.00144268	0.42952	0.647349
ENSG00000197312.12	6.30613	4.35072e-06	0.00144268	0.168402	0.372967
ENSG00000215695.1	0.33942	3.41168e-06	0.0014427	0.290614	NA
ENSG00000116786.13	20.3844	9.07952e-06	0.00144268	0.0561954	0.185612
ENSG00000162461.8	1.26342	-5.16833e-06	0.0014427	0.0012041	0.0128888
ENSG00000162460.7	3.71428	-1.41782e-05	0.00144272	1.60197e-10	2.50045e-08
ENSG00000162458.13	30.9218	-0.672025	0.190001	1.45552e-05	0.000380966
ENSG00000233954.6	0.235563	9.96665e-07	0.00144269	0.686045	NA
ENSG00000065526.12	28.6951	0.599293	0.243928	0.000411653	0.00574969
ENSG00000116809.12	7.90235	1.30419e-06	0.00144268	0.728254	0.85882
ENSG00000183888.4	0.0200099	1.0007e-07	0.00144269	0.773887	NA
ENSG00000173641.18	4.16871	2.72546e-06	0.00144269	0.569821	0.75417
ENSG00000186510.12	0.086193	-2.84784e-07	0.00144269	0.669818	NA
ENSG00000184908.18	0.191047	-4.94854e-07	0.00144269	0.404085	NA
ENSG00000185519.9	0.16435	2.15915e-07	0.00144269	0.951944	NA
ENSG00000142627.13	26.8774	0.565649	0.466993	0.00326941	0.0265347
ENSG00000142632.17	4.59709	5.24095e-06	0.00144269	0.0732308	0.221213
ENSG00000132881.12	1.98072	2.92256e-06	0.00144269	0.229263	0.449363
ENSG00000037637.11	4.59125	1.16519e-06	0.00144268	0.780812	0.889112
ENSG00000055070.17	5.75173	1.20126e-06	0.00144268	0.657292	0.815225
ENSG00000187144.11	0.0377206	1.90244e-07	0.00144269	0.803474	NA
ENSG00000157191.20	12.2978	-3.70179e-06	0.00144267	0.855458	0.931032
ENSG00000219481.10	0.541057	-3.51499e-07	0.00144269	0.790665	NA
ENSG00000058453.17	17.7525	5.7971e-06	0.00144267	0.207936	0.422377
ENSG00000117122.14	3.67525	1.23993	0.501244	0.00053666	0.00710311
ENSG00000159363.19	25.3188	0.499804	0.304158	0.00201247	0.0187808
ENSG00000288636.1	0.29873	5.192e-07	0.00144269	0.946655	NA
ENSG00000117118.10	9.31247	-9.84009e-06	0.0014427	0.00315216	0.0257792
ENSG00000117115.13	65.8248	-2.67207	0.344886	4.05186e-16	3.45732e-13
ENSG00000142623.11	0.574949	5.24269e-07	0.00144269	0.632357	NA
ENSG00000142619.4	0.287026	2.09949e-07	0.00144269	0.729112	NA
ENSG00000159339.13	0.162435	2.02611e-08	0.00144269	0.683146	NA
ENSG00000276747.1	0.166233	-8.94367e-07	0.00144269	0.284158	NA
ENSG00000179051.14	41.3939	1.28662e-05	0.00144268	0.0229202	0.102572
ENSG00000074964.17	56.5162	-1.42307e-05	0.00144266	0.157122	0.357845
ENSG00000117148.8	0.121052	2.03503e-07	0.00144269	0.831003	NA
ENSG00000117154.12	1.67188	-5.66579e-07	0.00144269	0.659046	0.81642
ENSG00000179023.8	1.35278	-3.67382e-06	0.00144269	0.0199385	0.0933406
ENSG00000009709.12	0.19581	-6.23625e-07	0.00144269	0.39098	NA
ENSG00000179002.5	0.267749	-8.2995e-07	0.00144269	0.256271	NA
ENSG00000159423.17	6.40523	7.5067e-06	0.00144269	0.021835	0.099172
ENSG00000169991.11	13.2367	-6.37141e-07	0.00144268	0.854336	0.930688
ENSG00000127481.15	71.1568	1.28399e-05	0.00144267	0.0398303	0.148901
ENSG00000127463.15	21.3176	8.97699e-06	0.00144267	0.0642237	0.202612
ENSG00000053372.5	2.34394	5.94657e-06	0.00144269	0.0218315	0.099172
ENSG00000211454.15	0.623343	4.11725e-07	0.00144269	0.810017	NA
ENSG00000162482.5	5.65988	-5.31451e-06	0.00144269	0.0336483	0.132676
ENSG00000053371.12	19.3564	-1.4233e-05	0.00144268	0.030434	0.123816
ENSG00000040487.13	5.51296	2.48207e-10	0.00144268	0.936409	0.97106
ENSG00000077549.19	40.5237	-4.47118e-06	0.00144266	0.447825	0.662243
ENSG00000173436.15	3.25001	-1.72298e-06	0.00144269	0.442459	0.658416
ENSG00000158747.15	37.5176	4.31425e-06	0.00144267	0.373178	0.597037
ENSG00000270136.6	1.10163	4.36044e-07	0.00144269	0.725943	0.857847
ENSG00000158748.4	2.13596	-1.24413e-06	0.00144269	0.464804	0.675871
ENSG00000162542.13	8.01904	-4.2689e-06	0.00144268	0.288229	0.512367
ENSG00000178828.7	7.13904	-1.99841	0.339303	1.67293e-10	2.54903e-08
ENSG00000169914.6	3.81517	-9.90261e-07	0.00144269	0.707887	0.84699
ENSG00000188784.4	0.0349622	-2.45635e-07	0.00144269	0.669818	NA
ENSG00000188257.12	34.6458	-1.23813e-06	0.00144269	0.447725	0.662172
ENSG00000127472.11	0.37179	2.33912e-07	0.00144269	0.861039	NA
ENSG00000117215.15	0.934856	-2.96093e-06	0.00144269	0.0142286	0.0736998
ENSG00000158786.5	0.101274	-7.68862e-08	0.00144269	0.699478	NA
ENSG00000187980.7	0	NA	NA	NA	NA
ENSG00000162543.6	0.779341	-2.55695e-06	0.00144269	0.0447593	0.160784
ENSG00000158816.15	1.71753	-2.84627e-06	0.00144269	0.0391883	0.147434
ENSG00000162545.6	16.9761	-1.45451	0.273762	4.82618e-09	4.78839e-07
ENSG00000090432.7	4.52008	-2.00368e-06	0.00144268	0.583308	0.764621
ENSG00000183114.8	4.66106	-6.01954e-06	0.00144269	0.00606237	0.0413206
ENSG00000158825.6	1.33742	9.79898e-07	0.00144269	0.473152	0.681737
ENSG00000158828.8	37.2689	-0.515623	0.251324	0.000979377	0.011093
ENSG00000244038.11	60.0536	-5.98029e-06	0.00144264	0.853752	0.930368
ENSG00000117245.13	0.62919	-1.08483e-06	0.00144269	0.393309	NA
ENSG00000189410.12	0.668559	6.01105e-07	0.00144269	0.645314	NA
ENSG00000127483.19	20.586	1.19565e-06	0.00144268	0.688327	0.834824
ENSG00000075151.21	17.0044	6.94825e-06	0.00144267	0.193174	0.406032
ENSG00000117298.16	30.9468	-8.01904e-06	0.00144267	0.142366	0.337309
ENSG00000142794.19	0.45997	1.38457e-06	0.00144269	0.394535	NA
ENSG00000162551.14	1.73932	2.65499e-07	0.00144269	0.869565	0.93792
ENSG00000076864.19	10.4006	-5.30667e-06	0.00144269	0.0477075	0.166856
ENSG00000090686.16	8.61903	1.92733e-06	0.00144268	0.923545	0.965205
ENSG00000187942.12	0.782218	-2.30513e-06	0.00144269	0.119456	0.302695
ENSG00000142798.20	468.641	0.781485	0.32252	0.000396119	0.00557135
ENSG00000219073.8	0.0553791	-2.66354e-07	0.00144269	0.669818	NA
ENSG00000142789.20	0.0665055	-6.79796e-08	0.00144269	0.711505	NA
ENSG00000070831.17	5.3792	6.36508e-06	0.00144268	0.124524	0.310496
ENSG00000162552.15	4.23247	1.00172e-07	0.00144269	0.879132	0.942774
ENSG00000184677.18	4.22288	-5.5884e-07	0.00144268	0.861376	0.932976
ENSG00000070886.12	0.692562	-3.5598e-07	0.00144269	0.769359	0.882033
ENSG00000173372.17	56.2478	-4.99159e-06	0.00144268	0.216968	0.433902
ENSG00000159189.12	72.2675	-6.1351e-06	0.00144268	0.384047	0.607893
ENSG00000173369.17	45.9104	-1.00524e-05	0.00144269	0.0378743	0.144071
ENSG00000133216.17	45.7834	5.19478e-06	0.00144269	0.114967	0.296188
ENSG00000215906.8	2.25299	-4.01154e-06	0.00144269	0.00588448	0.0405576
ENSG00000227868.6	0	NA	NA	NA	NA
ENSG00000004487.17	23.3332	6.51801e-06	0.00144267	0.376757	0.600887
ENSG00000169641.13	4.86949	-3.06625e-06	0.00144268	0.514586	0.714128
ENSG00000179546.4	0.417484	1.04983e-06	0.00144269	0.490887	NA
ENSG00000125944.21	19.7159	1.10023e-05	0.00144269	0.029193	0.120607
ENSG00000125945.15	1.33781	2.08229e-06	0.00144269	0.174779	0.381349
ENSG00000204219.11	15.045	-0.528115	0.375236	0.00278451	0.0236707
ENSG00000088280.19	13.1758	-1.50853e-06	0.00144268	0.195951	0.409566
ENSG00000007968.7	1.91819	-1.72824e-06	0.00144269	0.371155	0.595
ENSG00000117318.9	23.6063	-1.54386e-05	0.00144271	0.000564287	0.00734818
ENSG00000142676.14	20.5114	1.10433	0.249871	0.00228821	0.0207267
ENSG00000011007.12	6.34813	1.25311e-06	0.00144268	0.663616	0.818978
ENSG00000057757.10	3.62292	7.168e-07	0.00144269	0.838691	0.922164
ENSG00000011009.11	9.3759	-5.55435e-07	0.00144268	0.665199	0.819481
ENSG00000117308.15	14.4251	-3.8648e-06	0.00144268	0.281164	0.504787
ENSG00000117305.15	7.39342	-0.662011	0.354973	0.00133459	0.01391
ENSG00000179163.12	41.2384	-1.62006	0.209659	4.60867e-16	3.68665e-13
ENSG00000188822.8	0.00891432	7.79319e-08	0.00144269	0.761548	NA
ENSG00000189266.13	0.655524	2.63253e-06	0.00144269	0.0974334	NA
ENSG00000188529.15	7.62323	-4.1981e-06	0.00144268	0.252293	0.47424
ENSG00000142661.19	2.49175	4.82696e-06	0.00144269	0.00873787	0.0535101
ENSG00000142677.4	4.44934	-2.76033e-06	0.00144269	0.257319	0.479601
ENSG00000185436.12	3.62762	-2.78273e-06	0.00144269	0.367449	0.591496
ENSG00000158055.16	0.433796	1.36791e-06	0.00144269	0.259642	NA
ENSG00000001460.18	0.71918	5.95011e-07	0.00144269	0.318161	0.544186
ENSG00000001461.17	3.95112	-3.35605e-08	0.00144268	0.992952	0.997928
ENSG00000117602.13	1.88886	9.12532e-07	0.00144269	0.698756	0.84173
ENSG00000184454.7	0.0256709	1.20052e-07	0.00144269	0.803474	NA
ENSG00000133226.17	29.8	-2.91949e-06	0.00144264	0.649476	0.80949
ENSG00000169504.15	9.28998	4.87217e-06	0.00144269	0.00647698	0.0434253
ENSG00000020633.19	4.69954	-3.93891e-06	0.00144269	0.160821	0.362526
ENSG00000117614.10	7.02015	-5.62988e-07	0.00144267	0.542076	0.733717
ENSG00000117616.18	17.4025	-1.02485e-05	0.00144269	0.010546	0.0604471
ENSG00000187010.21	0.103459	-6.31957e-08	0.00144269	0.689888	NA
ENSG00000183726.11	6.4584	1.46643e-06	0.00144268	0.660397	0.816896
ENSG00000188672.19	0.104431	1.44048e-09	0.00144269	0.683929	NA
ENSG00000204178.11	3.69776	-8.89789e-07	0.00144268	0.783909	0.891203
ENSG00000157978.12	9.65896	-8.51867e-06	0.00144268	0.0511118	0.174401
ENSG00000117643.14	7.42774	-3.9612e-06	0.00144268	0.436619	0.653761
ENSG00000162430.17	34.0708	1.09149	0.230053	8.41816e-08	5.08227e-06
ENSG00000255054.3	0.718957	1.24818e-06	0.00144269	0.4337	0.651365
ENSG00000117640.18	2.24831	3.77956e-06	0.00144269	0.0324358	0.129255
ENSG00000127423.11	0.372893	9.26301e-07	0.00144269	0.606229	NA
ENSG00000182749.6	2.74253	2.33958e-06	0.00144269	0.306342	0.532374
ENSG00000117632.23	8.43667	0.645777	0.635783	0.00431097	0.0325715
ENSG00000158006.14	3.30378	-0.95041	0.452118	0.000888828	0.0103317
ENSG00000158008.10	0.792472	-3.13716e-06	0.00144269	0.00832375	0.0518169
ENSG00000158014.15	0.299061	6.56961e-07	0.00144269	0.67476	NA
ENSG00000158022.7	0.104898	-2.57577e-08	0.00144269	0.704156	NA
ENSG00000175087.10	0.657685	4.73048e-07	0.00144269	0.828133	NA
ENSG00000197245.6	4.87488	-1.86042	0.493699	4.17629e-06	0.00013741
ENSG00000282872.2	0.377771	7.22458e-07	0.00144269	0.844503	NA
ENSG00000236782.7	0.0349622	-2.45635e-07	0.00144269	0.669818	NA
ENSG00000142684.9	4.78816	6.27667e-06	0.00144268	0.0846363	0.242047
ENSG00000142675.18	8.72417	-2.89929e-07	0.00144268	0.934538	0.970374
ENSG00000188782.9	0.224044	4.61265e-07	0.00144269	0.896432	NA
ENSG00000130695.16	2.64233	4.62909e-06	0.00144269	0.0330135	0.130898
ENSG00000142669.15	25.5328	-3.06603e-06	0.00144268	0.234179	0.454499
ENSG00000158062.20	7.11603	2.91696e-06	0.00144268	0.406191	0.626819
ENSG00000169442.9	0.968787	-1.76189e-06	0.00144269	0.211494	0.426875
ENSG00000176092.16	5.78407	2.08172e-07	0.00144269	0.910534	0.959565
ENSG00000176083.18	0.706146	-1.91392e-06	0.00144269	0.140573	0.335045
ENSG00000131914.11	0.0712486	-1.80062e-07	0.00144269	0.711505	NA
ENSG00000117682.17	6.31373	-1.09774e-05	0.0014427	0.00813209	0.0509709
ENSG00000198830.11	13.6683	1.91823e-07	0.00144268	0.992069	0.997383
ENSG00000117676.14	31.1088	-0.569756	0.266316	0.00088282	0.0103095
ENSG00000117713.20	87.5995	7.33468e-06	0.00144262	0.514947	0.714373
ENSG00000060642.11	2.65082	1.99155e-06	0.00144269	0.199773	0.413738
ENSG00000204160.12	11.8585	-4.70242e-06	0.00144267	0.270916	0.493613
ENSG00000175793.12	26.3854	5.73988e-06	0.00144268	0.0419599	0.153573
ENSG00000142751.15	9.38154	-1.0714e-06	0.00144267	0.83665	0.920985
ENSG00000198746.13	5.63655	-1.04023e-05	0.0014427	0.012847	0.0691165
ENSG00000090273.14	17.2512	1.24225e-05	0.00144269	0.00905727	0.0546554
ENSG00000131910.5	0.475213	-6.66056e-07	0.00144269	0.418754	NA
ENSG00000175707.9	3.25305	-1.14082e-06	0.00144269	0.630239	0.796685
ENSG00000253368.4	7.77933	3.19583e-06	0.00144269	0.0889376	0.250509
ENSG00000158246.8	2.63024	4.73497e-07	0.00144269	0.786803	0.892677
ENSG00000090020.11	23.3469	-1.3494e-05	0.00144269	0.00947389	0.0564692
ENSG00000142784.16	7.26159	5.25497e-06	0.00144269	0.10851	0.284846
ENSG00000186501.14	3.47579	-7.25815e-08	0.00144269	0.976301	0.990305
ENSG00000142765.18	16.2082	-4.18621e-06	0.00144268	0.85857	0.931771
ENSG00000142733.17	18.8499	6.25839e-06	0.00144268	0.146747	0.343994
ENSG00000142748.13	0.0529114	2.50456e-07	0.00144269	0.837422	NA
ENSG00000174950.11	0.1805	5.93342e-08	0.00144269	0.707898	NA
ENSG00000181773.7	0.279812	9.59687e-07	0.00144269	0.658131	NA
ENSG00000158195.11	17.1473	4.41917e-06	0.00144268	0.250609	0.472535
ENSG00000126705.15	23.8171	8.79223e-06	0.00144269	0.0315101	0.126729
ENSG00000000938.13	1.64179	3.29444e-06	0.00144269	0.0986466	0.268282
ENSG00000126709.15	73.6277	1.6003	0.507006	4.52716e-05	0.000975474
ENSG00000009780.16	0.601326	-1.17609e-07	0.00144269	0.808419	NA
ENSG00000117758.14	3.33189	-5.87048e-07	0.00144269	0.845569	0.926244
ENSG00000117751.18	3.70918	4.65579e-07	0.00144268	0.895083	0.951825
ENSG00000130775.16	19.3109	1.47479e-06	0.00144268	0.891388	0.949345
ENSG00000117748.10	2.47458	3.39092e-06	0.00144269	0.0808203	0.235256
ENSG00000130768.15	8.04479	-0.689374	0.419197	0.00180837	0.017493
ENSG00000158156.9	5.83483	-1.63602e-06	0.00144268	0.731843	0.861198
ENSG00000158161.16	1.06497	3.31552e-06	0.00144269	0.965036	0.985125
ENSG00000169403.12	1.45188	1.5062e-06	0.00144269	0.309465	0.535756
ENSG00000126698.11	6.01097	4.29312e-06	0.00144268	0.178858	0.386689
ENSG00000130770.18	24.2982	-0.655179	0.205204	4.62106e-05	0.000992364
ENSG00000130766.5	15.0179	-1.2909	0.32684	2.73219e-06	9.47679e-05
ENSG00000130772.14	0.974493	-5.58617e-07	0.00144269	0.720348	0.854377
ENSG00000204138.13	3.99737	3.90905e-06	0.00144269	0.174268	0.380495
ENSG00000180198.16	14.2701	6.98711e-06	0.00144269	0.00950404	0.0565252
ENSG00000180098.9	1.047	5.91959e-07	0.00144269	0.732497	0.861615
ENSG00000120656.12	0.418441	7.87481e-07	0.00144269	0.503303	NA
ENSG00000188060.7	0.525353	-7.56799e-07	0.00144269	0.393175	NA
ENSG00000162419.13	1.51635	2.68825e-06	0.00144269	0.173936	0.380158
ENSG00000198492.16	4.67495	2.80857e-06	0.00144269	0.151389	0.350068
ENSG00000116329.11	0.433763	-1.10528e-06	0.00144269	0.290493	NA
ENSG00000159023.22	5.70959	-1.98235e-06	0.00144268	0.1389	0.333167
ENSG00000253304.2	5.54528	2.70503e-06	0.00144269	0.12515	0.311694
ENSG00000116350.17	15.6655	-2.24994e-05	0.00144275	0.616123	0.787867
ENSG00000116353.16	3.80555	5.71029e-06	0.00144269	0.0408504	0.151127
ENSG00000060656.20	5.4315	-6.19133e-07	0.00144269	0.784762	0.891785
ENSG00000162510.6	0.195704	-8.07892e-07	0.00144269	0.278463	NA
ENSG00000162511.8	37.8377	-6.26561e-06	0.00144267	0.167779	0.372129
ENSG00000162512.16	26.8344	4.89702e-06	0.00144268	0.152914	0.352272
ENSG00000134644.16	24.9911	1.40149e-05	0.00144269	0.0148106	0.0758509
ENSG00000084628.10	0.209194	-3.19316e-07	0.00144269	0.494388	NA
ENSG00000060688.13	3.85501	2.61448e-06	0.00144269	0.343325	0.569199
ENSG00000121766.16	1.14342	-2.82238e-07	0.00144269	0.858274	0.931771
ENSG00000121769.8	0.28977	1.63085e-07	0.00144269	0.864459	NA
ENSG00000168528.12	66.8919	-2.34017e-05	0.00144277	0.0162278	0.080715
ENSG00000142910.16	42.8054	1.60865e-05	0.0014427	0.0690176	0.212652
ENSG00000121764.11	0.130187	-6.42976e-07	0.00144269	0.427603	NA
ENSG00000162517.13	5.91828	2.05309e-06	0.00144268	0.52262	0.719902
ENSG00000084636.18	38.4404	0.902526	0.350541	0.00026505	0.0040872
ENSG00000121753.12	2.87079	3.44176e-06	0.00144269	0.123384	0.309039
ENSG00000134668.12	0.912268	7.49475e-07	0.00144269	0.612871	0.786162
ENSG00000184007.22	0.692451	3.48136e-06	0.0014427	0.126408	0.313547
ENSG00000121774.18	55.1861	3.94276e-07	0.00144261	0.952721	0.979113
ENSG00000121775.18	5.37246	6.44402e-07	0.00144268	0.846636	0.926557
ENSG00000025800.14	6.42152	3.70004e-06	0.00144269	0.212195	0.427698
ENSG00000084652.16	8.41756	8.0881e-06	0.00144269	0.0390489	0.147089
ENSG00000160050.15	1.22014	6.82652e-07	0.00144269	0.661544	0.817288
ENSG00000160051.12	0.726345	7.35203e-07	0.00144269	0.793184	0.896262
ENSG00000222046.2	0.00281386	6.03155e-08	0.0014427	0.73254	NA
ENSG00000160055.20	1.76628	2.25134e-06	0.00144269	0.268227	0.491237
ENSG00000084623.12	20.1301	6.68844e-06	0.00144267	0.17063	0.375886
ENSG00000183615.6	0.773472	1.68324e-06	0.00144269	0.324018	0.550233
ENSG00000182866.17	3.17127	2.58169e-06	0.00144269	0.282656	0.506754
ENSG00000116478.12	23.491	-9.1894e-06	0.00144267	0.0718592	0.218307
ENSG00000175130.7	22.2341	-8.18537e-06	0.00144269	0.716779	0.852528
ENSG00000162526.7	0.0900415	-2.05117e-07	0.00144269	0.592653	NA
ENSG00000225828.1	1.17928	2.05307e-06	0.00144269	0.203958	0.418678
ENSG00000160058.19	12.637	-3.30938e-06	0.00144267	0.329338	0.555875
ENSG00000254553.1	0	NA	NA	NA	NA
ENSG00000273274.2	0	NA	NA	NA	NA
ENSG00000160062.15	0.345844	7.72222e-07	0.00144269	0.7285	NA
ENSG00000176261.15	0.382402	1.94262e-06	0.00144269	0.70195	NA
ENSG00000162521.19	11.7301	6.46519e-07	0.00144268	0.53965	0.732556
ENSG00000162520.15	1.81248	-1.41289e-06	0.00144269	0.466626	0.677065
ENSG00000162522.11	65.5423	-7.13323e-06	0.00144267	0.394556	0.617262
ENSG00000134684.11	8.36324	0.707728	0.370947	0.00165272	0.016276
ENSG00000116497.18	1.80792	1.25594e-06	0.00144269	0.518772	0.716825
ENSG00000160097.20	0.379622	6.66651e-07	0.00144269	0.814396	NA
ENSG00000121905.10	0.0602968	1.97075e-07	0.00144269	0.806039	NA
ENSG00000121900.19	34.046	-1.28456e-05	0.0014427	0.00407916	0.0312629
ENSG00000116514.17	41.5626	-2.39767e-05	0.00144276	0.687312	0.834068
ENSG00000004455.17	7.04847	1.74384e-06	0.00144268	0.621881	0.791119
ENSG00000142920.17	1.15604	-4.48587e-08	0.00144269	0.973356	0.989104
ENSG00000116525.14	2.32475	-1.36549e-06	0.00144269	0.598207	0.775651
ENSG00000160094.15	3.26472	2.72334e-06	0.00144269	0.195554	0.409237
ENSG00000184389.9	0.272862	-5.73958e-07	0.00144269	0.402298	NA
ENSG00000134686.18	8.77493	0.542768	0.376574	0.00297767	0.0247476
ENSG00000121903.14	1.16579	2.48147e-06	0.00144269	0.16186	0.36447
ENSG00000121904.17	8.56903	-5.1409e-06	0.00144269	0.0859873	0.244894
ENSG00000176256.10	0	NA	NA	NA	NA
ENSG00000142698.15	0.0212105	1.04149e-07	0.00144269	0.760019	NA
ENSG00000163866.9	2.32006	-4.22934e-07	0.00144269	0.852443	0.929337
ENSG00000189280.3	0.395238	1.53496e-06	0.0014427	0.407207	NA
ENSG00000189433.7	0.997227	-6.5109e-07	0.00144269	0.63398	0.799518
ENSG00000188910.8	3.45574	1.91324e-06	0.00144269	0.277155	0.50075
ENSG00000187513.9	1.6429	3.62305e-06	0.00144269	0.0478244	0.167014
ENSG00000116544.12	1.67306	-1.76809e-06	0.00144269	0.23016	0.450432
ENSG00000284773.1	0.0476572	-2.22723e-08	0.00144269	0.757623	NA
ENSG00000271741.1	0	NA	NA	NA	NA
ENSG00000243749.1	2.29159	-5.91223e-06	0.00144269	0.0196985	0.0925994
ENSG00000163867.17	0.221285	-8.39042e-08	0.00144269	0.741533	NA
ENSG00000197056.11	0.0413084	2.58791e-07	0.0014427	0.852571	NA
ENSG00000116560.11	97.0728	-4.43479e-05	0.00144295	0.368557	0.592269
ENSG00000146463.12	3.23713	3.0343e-06	0.00144269	0.201194	0.415604
ENSG00000142687.18	6.90155	1.96562e-06	0.00144268	0.818257	0.910526
ENSG00000020129.16	10.3625	1.12188e-05	0.00144268	0.0535645	0.179524
ENSG00000116819.8	1.26982	-9.32631e-07	0.00144269	0.555371	0.743925
ENSG00000126067.12	17.8369	8.86182e-06	0.00144269	0.224575	0.443776
ENSG00000142686.8	1.72438	4.13089e-06	0.00144269	0.0318696	0.127668
ENSG00000092853.14	1.86843	3.20145e-06	0.00144269	0.0547633	0.182074
ENSG00000134698.11	1.882	1.6585e-06	0.00144269	0.418987	0.638064
ENSG00000092847.13	5.11537	4.52832e-06	0.00144269	0.136424	0.329508
ENSG00000126070.20	1.89711	3.55789e-06	0.00144269	0.125264	0.311801
ENSG00000092850.12	0.269643	-9.53543e-07	0.00144269	0.226758	NA
ENSG00000116863.11	7.74693	4.10518e-06	0.00144268	0.784482	0.891624
ENSG00000171812.13	7.97308	9.31541e-06	0.0014427	0.047948	0.167399
ENSG00000054116.12	5.65759	-3.02207e-06	0.00144268	0.374167	0.598022
ENSG00000116871.15	42.0094	6.80088e-06	0.00144268	0.0604779	0.194538
ENSG00000054118.15	28.44	7.81729e-06	0.00144265	0.203137	0.418066
ENSG00000214193.11	6.17067	-3.1455e-07	0.00144269	0.897026	0.952877
ENSG00000142694.6	5.78053	3.18487e-06	0.00144269	0.222386	0.440674
ENSG00000196182.11	7.07708	3.19671e-06	0.00144268	0.101007	0.273044
ENSG00000181817.6	0.540715	3.64595e-07	0.00144269	0.892154	NA
ENSG00000116885.18	0.486591	1.1453e-06	0.00144269	0.377242	NA
ENSG00000116898.12	5.60882	8.28029e-06	0.00144269	0.0813978	0.236506
ENSG00000119535.18	4.61132	6.10364e-06	0.00144269	0.0204676	0.0950525
ENSG00000163873.10	1.86759	-1.40742e-06	0.00144269	0.449383	0.662938
ENSG00000163874.11	16.3721	-1.24366e-06	0.00144267	0.406007	0.626687
ENSG00000163875.16	1.96566	2.36719e-06	0.00144269	0.213281	0.429274
ENSG00000163877.11	3.55189	9.41028e-05	0.00144422	0.144527	0.340163
ENSG00000163879.11	1.44419	1.18452e-06	0.00144269	0.415335	0.634428
ENSG00000134697.13	4.08915	5.20109e-06	0.00144269	0.116298	0.297935
ENSG00000169218.14	0.0874487	3.54077e-08	0.00144269	0.681756	NA
ENSG00000116922.14	1.92526	4.63538e-06	0.00144269	0.539003	0.73217
ENSG00000134690.11	2.10513	1.13648e-07	0.00144269	0.959667	0.983007
ENSG00000183317.17	10.8845	-1.00006	0.305126	2.88199e-05	0.000661051
ENSG00000185090.14	4.0994	5.32821e-07	0.00144269	0.841103	0.923533
ENSG00000196449.4	10.6882	3.34618e-06	0.00144267	0.443644	0.658964
ENSG00000197982.14	9.46645	3.75854e-05	0.00144292	0.23274	0.453162
ENSG00000188786.10	2.70235	3.97454e-06	0.00144269	0.108517	0.284846
ENSG00000204084.13	7.94933	5.36329e-07	0.00144268	0.712778	0.849981
ENSG00000183431.12	7.85491	2.8477e-06	0.00144269	0.232281	0.453024
ENSG00000183386.10	4.6809	1.5342	0.619282	0.00044332	0.00609457
ENSG00000183520.12	1.20001	1.95733e-06	0.00144269	0.806179	0.903212
ENSG00000185668.8	3.92798	3.7872e-06	0.00144269	0.0789009	0.231671
ENSG00000116954.8	4.75297	3.16239e-06	0.00144269	0.190723	0.40284
ENSG00000214114.9	0.173491	-3.53523e-07	0.00144269	0.532436	NA
ENSG00000274944.4	0.00281386	6.03155e-08	0.0014427	0.73254	NA
ENSG00000131233.10	0	NA	NA	NA	NA
ENSG00000158315.11	2.36764	-5.60394e-06	0.00144269	0.0242301	0.106388
ENSG00000174574.16	12.6904	4.47377e-08	0.00144267	0.994966	0.998398
ENSG00000168653.11	6.69539	3.44317e-06	0.00144269	0.197596	0.411179
ENSG00000127603.30	63.1743	0.673594	0.415678	0.00191458	0.0181786
ENSG00000183682.8	1.33789	4.11831e-06	0.00144269	0.024244	0.106413
ENSG00000090621.15	75.0259	-3.58749e-06	0.00144268	0.53955	0.732556
ENSG00000163909.8	4.00093	5.30068e-06	0.00144269	0.0241932	0.106299
ENSG00000116981.3	0.167559	1.76053e-07	0.00144269	0.720563	NA
ENSG00000116983.13	0.117598	-4.91471e-08	0.00144269	0.66419	NA
ENSG00000084072.17	3.39058	-1.17318e-06	0.00144269	0.521456	0.719194
ENSG00000116985.12	2.13422	1.27627e-06	0.00144269	0.592766	0.771488
ENSG00000198754.5	0.259259	4.22171e-07	0.00144269	0.80088	NA
ENSG00000043514.17	2.05934	2.34174e-06	0.00144269	0.31687	0.542849
ENSG00000116990.11	6.65733	2.43603e-06	0.00144268	0.422354	0.641513
ENSG00000168389.18	4.03578	-2.46588e-07	0.00144268	0.926819	0.966777
ENSG00000131236.18	34.3056	-3.91878e-06	0.00144267	0.860255	0.932515
ENSG00000131238.18	15.9793	1.38479e-05	0.00144269	0.0109032	0.0618297
ENSG00000117000.9	6.49406	-4.29324e-06	0.00144269	0.307298	0.533303
ENSG00000188800.6	0	NA	NA	NA	NA
ENSG00000084073.10	8.57264	8.52929e-06	0.00144268	0.0619447	0.197516
ENSG00000049089.15	7.2532	-1.73296e-06	0.00144269	0.519085	0.71716
ENSG00000084070.12	8.55383	-7.46759e-06	0.00144268	0.0888035	0.250352
ENSG00000187801.15	0.204534	-1.95886e-07	0.00144269	0.551341	NA
ENSG00000187815.10	0.182547	3.44106e-08	0.00144269	0.664811	NA
ENSG00000164002.11	0.494384	-6.42014e-07	0.00144269	0.543799	NA
ENSG00000117010.17	0.13067	1.6598e-07	0.00144269	0.790153	NA
ENSG00000117016.10	0.823598	-9.60761e-07	0.00144269	0.972337	0.988501
ENSG00000066136.20	5.01903	1.90489e-06	0.00144269	0.48097	0.687506
ENSG00000117013.17	3.20749	1.42724e-07	0.00144269	0.936354	0.97106
ENSG00000179862.7	10.6487	1.07973	0.442786	0.000441292	0.00607322
ENSG00000171793.16	3.54292	1.41274	0.566933	0.000574805	0.00745383
ENSG00000171790.15	0.514034	-9.98881e-07	0.00144269	0.315461	NA
ENSG00000010803.16	4.20607	4.47027e-06	0.00144269	0.0303827	0.123686
ENSG00000204060.7	5.06672	-5.78756e-07	0.00144268	0.911346	0.959868
ENSG00000127129.10	0.78479	-2.84717e-07	0.00144269	0.644915	0.80648
ENSG00000127124.16	5.35048	4.50486e-06	0.00144269	0.0530038	0.178197
ENSG00000284895.1	0.0825975	-2.25632e-07	0.00144269	0.656109	NA
ENSG00000044012.4	6.99766	-4.51564	0.560022	9.27301e-19	2.37371e-15
ENSG00000197273.4	81.2466	-3.84905	0.66313	2.96214e-10	4.1662e-08
ENSG00000198815.9	3.56167	-1.34405e-06	0.00144269	0.824201	0.914608
ENSG00000177181.15	3.44547	-6.19052e-06	0.00144269	0.00596479	0.0409347
ENSG00000066185.13	0.31548	-1.72514e-07	0.00144269	0.555679	NA
ENSG00000127125.9	15.3689	-4.52728e-06	0.00144267	0.356497	0.58152
ENSG00000186409.18	0.226671	7.41959e-07	0.00144269	0.826064	NA
ENSG00000171960.12	2.27429	3.46815e-06	0.00144269	0.117284	0.299446
ENSG00000065978.19	21.1595	9.12647e-06	0.00144269	0.0135919	0.0717077
ENSG00000164007.11	0	NA	NA	NA	NA
ENSG00000117385.16	15.9729	1.17774	0.278977	1.19605e-06	4.81393e-05
ENSG00000164008.16	0.440536	-1.64631e-06	0.00144269	0.139153	NA
ENSG00000283580.3	0.317934	3.14793e-07	0.00144269	0.992385	NA
ENSG00000274386.5	0.0166857	1.03114e-07	0.00144269	0.773887	NA
ENSG00000177868.12	0.0640404	-1.16126e-07	0.00144269	0.747886	NA
ENSG00000164010.15	1.65273	-2.70343e-07	0.00144269	0.999066	0.999766
ENSG00000164011.18	0.47565	-5.49101e-07	0.00144269	0.565406	NA
ENSG00000117394.24	65.0155	6.02514e-06	0.0014427	0.00711965	0.0464578
ENSG00000186973.11	0.0225109	1.36344e-07	0.00144269	0.816406	NA
ENSG00000117395.13	8.91489	2.99451e-06	0.00144268	0.382134	0.605988
ENSG00000243710.8	0.941043	-3.46298e-06	0.00144269	0.00848103	0.0524137
ENSG00000179178.11	7.17697	3.01976e-06	0.00144269	0.245841	0.467259
ENSG00000253313.6	2.7128	-1.3622	0.467256	0.000102656	0.00190696
ENSG00000066056.14	10.5456	3.74294e-06	0.00144268	0.221913	0.44035
ENSG00000117400.18	0.109742	5.42722e-07	0.00144269	0.940962	NA
ENSG00000117399.14	10.127	3.13137e-06	0.00144269	0.273191	0.49632
ENSG00000066322.15	16.7615	1.59831e-06	0.00144267	0.698379	0.841475
ENSG00000159479.17	2.44147	3.26883e-06	0.00144269	0.168579	0.373036
ENSG00000198198.17	28.7267	6.49518e-06	0.00144265	0.300404	0.525936
ENSG00000178922.17	14.3679	-4.48625e-06	0.00144268	0.196862	0.410297
ENSG00000142949.17	131.275	-7.06103e-06	0.00144265	0.123178	0.308706
ENSG00000066135.13	9.80635	-9.15894e-06	0.00144268	0.0299	0.122461
ENSG00000284989.1	0	NA	NA	NA	NA
ENSG00000126091.21	1.53846	1.11354e-06	0.00144269	0.524849	0.722083
ENSG00000117407.17	1.98784	4.31751e-06	0.00144269	0.0330816	0.131087
ENSG00000117408.11	4.93615	4.53747e-06	0.00144269	0.0755297	0.225497
ENSG00000132768.14	7.89215	8.24232e-06	0.00144269	0.010035	0.0585604
ENSG00000117410.14	22.3952	8.063e-07	0.00144266	0.605746	0.781231
ENSG00000117411.17	8.98361	0.922232	0.374311	0.000406352	0.00569026
ENSG00000159214.13	3.93698	-1.56004e-07	0.00144268	0.960039	0.98307
ENSG00000196517.13	8.34214	-1.02379e-05	0.0014427	0.00473833	0.0347286
ENSG00000171872.5	0.0602386	-1.0176e-07	0.00144269	0.750337	NA
ENSG00000283039.1	0.0296085	-1.5043e-07	0.00144269	0.700096	NA
ENSG00000178028.14	6.29492	-1.97543e-06	0.00144268	0.59421	0.77271
ENSG00000117419.16	5.0239	4.71206e-06	0.00144268	0.179628	0.387877
ENSG00000187147.18	7.76149	2.31149e-06	0.00144267	0.665236	0.819481
ENSG00000126106.14	4.42044	-3.83666e-06	0.00144269	0.232923	0.453343
ENSG00000198520.12	0.577522	-1.25339e-06	0.00144269	0.256693	NA
ENSG00000142945.13	5.49315	1.65176	0.54917	0.000129695	0.0023023
ENSG00000142937.12	38.0941	0.771326	0.377156	0.000938327	0.010771
ENSG00000142959.5	13.769	-4.16033	0.536761	8.24065e-17	8.78934e-14
ENSG00000173846.13	10.7469	0.568503	0.630639	0.00407689	0.0312629
ENSG00000188396.4	0.103435	2.53097e-08	0.00144269	0.702801	NA
ENSG00000222009.8	3.85499	5.04584e-06	0.00144269	0.017757	0.0865036
ENSG00000117425.14	1.86527	4.27164e-06	0.00144269	0.0215277	0.0981943
ENSG00000070785.17	0.856837	3.06571e-06	0.00144269	0.33692	0.562718
ENSG00000126107.15	24.9787	-0.714137	0.169434	1.01091e-06	4.22823e-05
ENSG00000126088.14	5.73238	3.04068e-06	0.00144268	0.347245	0.57347
ENSG00000162415.7	16.4271	-1.39466	0.321978	4.4553e-07	2.11198e-05
ENSG00000186603.6	6.65512	-1.40212e-06	0.00144269	0.768043	0.881343
ENSG00000132781.19	0.388169	-9.00503e-07	0.00144269	0.369365	NA
ENSG00000288208.1	0	NA	NA	NA	NA
ENSG00000132773.12	1.43837	-1.87063e-06	0.00144269	0.336901	0.562718
ENSG00000070759.17	0.724417	1.88366e-07	0.00144269	0.946463	0.976184
ENSG00000280670.3	0.0515047	-1.30176e-07	0.00144269	0.707716	NA
ENSG00000132763.15	1.28459	-6.24796e-07	0.00144269	0.739472	0.866353
ENSG00000117450.15	25.8345	7.79109e-06	0.00144269	0.0597559	0.193276
ENSG00000117448.14	23.882	1.99314e-06	0.00144266	0.911987	0.960364
ENSG00000132780.17	9.20302	7.04182e-06	0.00144269	0.079684	0.233191
ENSG00000159588.15	1.46645	-5.13798e-06	0.00144269	0.0108472	0.0616217
ENSG00000159592.11	5.75189	2.93631e-06	0.00144269	0.275321	0.498632
ENSG00000159596.7	0.765758	1.43343e-06	0.00144269	0.878207	0.942555
ENSG00000197429.11	0.659078	2.31187e-06	0.00144269	0.450299	NA
ENSG00000086015.22	18.8443	-1.02614e-05	0.00144267	0.0799451	0.233621
ENSG00000117461.15	0.337157	-6.33485e-08	0.00144269	0.740522	NA
ENSG00000278139.1	0	NA	NA	NA	NA
ENSG00000117472.10	102.972	-2.22603	0.358234	2.491e-11	5.31372e-09
ENSG00000250719.2	0	NA	NA	NA	NA
ENSG00000085998.14	6.35909	0.799107	0.382322	0.00099924	0.0112681
ENSG00000171357.6	0.407031	7.20933e-07	0.00144269	0.680952	NA
ENSG00000085999.13	2.70058	0.865401	0.88302	0.00485876	0.0352936
ENSG00000132128.16	21.2473	5.61723e-06	0.00144266	0.248729	0.470373
ENSG00000173660.12	3.83692	2.52876e-06	0.00144269	0.443012	0.658892
ENSG00000117481.10	22.3729	-8.74147e-06	0.0014427	0.00077579	0.00933209
ENSG00000117480.16	19.4391	-9.68869e-06	0.00144269	0.0178304	0.0867948
ENSG00000197587.11	0.00281386	6.03155e-08	0.0014427	0.73254	NA
ENSG00000282881.2	1.46822	-3.62053e-06	0.00144269	0.010543	0.0604471
ENSG00000162456.10	0	NA	NA	NA	NA
ENSG00000079277.22	3.28884	2.19242e-06	0.00144269	0.294076	0.518798
ENSG00000142961.15	2.32771	1.02284e-06	0.00144269	0.649402	0.809476
ENSG00000123472.12	12.3611	-1.00965e-05	0.00144269	0.0216504	0.0986134
ENSG00000186118.9	0.00610046	6.12696e-08	0.00144269	0.748353	NA
ENSG00000159658.14	4.76185	6.90887e-06	0.00144269	0.00679591	0.0449979
ENSG00000142973.14	1.40998	-4.9698e-06	0.0014427	0.00134878	0.0140122
ENSG00000187048.13	0	NA	NA	NA	NA
ENSG00000186377.8	1.01541	2.5993e-06	0.00144269	0.0231664	0.103312
ENSG00000186160.5	0	NA	NA	NA	NA
ENSG00000162365.12	0	NA	NA	NA	NA
ENSG00000162366.8	5.07237	-5.98205e-07	0.00144269	0.79576	0.897588
ENSG00000162367.11	2.69611	-3.82861e-06	0.00144269	0.101827	0.274377
ENSG00000123473.16	0.869867	4.89061e-06	0.0014427	0.083628	0.240259
ENSG00000162368.13	43.3375	-7.40357e-06	0.00144268	0.100866	0.27282
ENSG00000186790.6	99.9114	-6.18311e-06	0.00144269	0.0536383	0.179567
ENSG00000186564.6	25.1389	-1.95454	0.30891	8.13742e-12	2.16981e-09
ENSG00000269113.4	1.58705	-4.78188e-07	0.00144269	0.677946	0.828118
ENSG00000117834.13	0.664526	-2.45518e-06	0.00144269	0.0342026	NA
ENSG00000132122.12	0.81444	-2.62042e-06	0.00144269	0.0898643	0.25212
ENSG00000186094.17	0.10496	-6.99236e-08	0.00144269	0.684888	NA
ENSG00000162373.13	14.5705	2.93281e-06	0.00144269	0.0160536	0.0801054
ENSG00000162374.18	1.81584	-3.97173e-06	0.00144269	0.0144761	0.0746494
ENSG00000142700.12	2.36085	2.56871e-07	0.00144269	0.851931	0.929018
ENSG00000185104.20	4.50796	5.58514e-06	0.00144269	0.0283699	0.118314
ENSG00000123080.12	0.687825	1.0871e-06	0.00144269	0.421661	0.640726
ENSG00000204006.10	0.00281386	6.03155e-08	0.0014427	0.73254	NA
ENSG00000123091.5	3.84393	2.36587e-06	0.00144269	0.277838	0.501352
ENSG00000085831.15	12.0433	-6.65982e-06	0.00144269	0.009736	0.0574509
ENSG00000085832.17	9.25813	4.64148e-06	0.00144268	0.151325	0.350013
ENSG00000117859.19	5.64688	5.58457e-06	0.00144269	0.0473536	0.166239
ENSG00000078618.22	14.7194	0.424434	1.06133	0.00498446	0.0360226
ENSG00000169213.7	0.6241	2.09255e-07	0.00144269	0.937198	NA
ENSG00000117862.13	7.10791	-1.84613e-06	0.00144268	0.651381	0.810995
ENSG00000285839.1	0	NA	NA	NA	NA
ENSG00000198841.4	1.86552	2.5305e-06	0.00144269	0.326718	0.553027
ENSG00000134717.18	0.208804	1.43424e-06	0.00144269	0.69069	NA
ENSG00000157077.15	1.42162	2.52303e-06	0.00144269	0.879606	0.943067
ENSG00000154222.15	9.2616	2.56559e-06	0.00144267	0.540686	0.733076
ENSG00000085840.13	1.23659	1.49505e-06	0.00144269	0.339422	0.565218
ENSG00000134748.13	2.7726	3.21345e-06	0.00144269	0.169429	0.374657
ENSG00000134744.14	3.23268	1.18566e-06	0.00144269	0.544789	0.73591
ENSG00000116157.6	0.990547	-7.66656e-07	0.00144269	0.583126	0.764621
ENSG00000182183.15	0.649577	-2.00212e-06	0.00144269	0.110637	NA
ENSG00000162377.6	0.854904	4.71133e-06	0.0014427	0.00185876	0.0177938
ENSG00000162378.13	2.65534	2.06482e-06	0.00144269	0.387876	0.61126
ENSG00000203995.10	0.0315015	1.53406e-07	0.00144269	0.842122	NA
ENSG00000121310.17	18.3338	-0.699767	0.218156	4.04255e-05	0.000889014
ENSG00000116171.19	18.2091	-0.480904	0.272701	0.00172554	0.0168718
ENSG00000174348.14	22.5436	1.29592e-06	0.00144269	0.0928877	0.257666
ENSG00000162383.13	0.430284	-2.05567e-07	0.00144269	0.803991	NA
ENSG00000157184.7	13.5328	-1.6011	0.30851	1.09927e-08	9.0771e-07
ENSG00000162384.14	3.14179	1.56787e-06	0.00144269	0.332618	0.559125
ENSG00000162385.11	2.71874	8.04576e-07	0.00144269	0.746863	0.870607
ENSG00000157193.18	10.5544	1.69581	0.422376	2.70195e-06	9.39737e-05
ENSG00000143006.7	0.452735	-9.73365e-07	0.00144269	0.260379	NA
ENSG00000174332.5	0.861595	-1.38658e-06	0.00144269	0.268079	0.491076
ENSG00000058804.12	3.39847	1.58184e-06	0.00144269	0.656581	0.815072
ENSG00000058799.15	1.72279	-1.26937e-06	0.00144269	0.560161	0.747711
ENSG00000211452.11	0	NA	NA	NA	NA
ENSG00000081870.12	0.878917	2.77787e-06	0.00144269	0.51725	0.71594
ENSG00000116212.15	2.18391	3.2921e-06	0.00144269	0.105059	0.279902
ENSG00000203985.11	0.193279	-5.0374e-07	0.00144269	0.408772	NA
ENSG00000116209.12	74.646	-4.37632e-05	0.00144297	8.41432e-11	1.39863e-08
ENSG00000116205.14	0.636123	1.58797e-06	0.00144269	0.281928	NA
ENSG00000256407.2	0	NA	NA	NA	NA
ENSG00000157211.11	0.0558011	-9.59118e-08	0.00144269	0.711505	NA
ENSG00000215883.10	0.368909	2.01552e-07	0.00144269	0.934974	NA
ENSG00000116221.15	11.4609	0.84501	0.330436	0.000331015	0.00481986
ENSG00000157216.15	4.31314	1.35261e-06	0.00144268	0.592263	0.771069
ENSG00000162390.18	11.9635	-8.25254e-06	0.00144269	0.0156183	0.0785828
ENSG00000162391.12	0.513788	-2.79303e-06	0.00144269	0.00939637	NA
ENSG00000184313.20	0.0545093	2.41125e-07	0.00144269	0.82242	NA
ENSG00000271723.5	0.0566262	-9.79602e-08	0.00144269	0.711505	NA
ENSG00000243725.7	1.92504	2.99302e-06	0.00144269	0.15652	0.357286
ENSG00000162396.6	2.14234	-4.84378e-06	0.00144269	0.0241677	0.10626
ENSG00000006555.11	39.3825	-1.55249	0.263591	1.65361e-10	2.54903e-08
ENSG00000162398.11	0.152916	2.71519e-07	0.00144269	0.775225	NA
ENSG00000116133.13	39.9261	2.03671e-06	0.00144268	0.563912	0.750339
ENSG00000143001.5	1.40597	-9.57865e-07	0.00144269	0.469623	0.678945
ENSG00000162399.9	0	NA	NA	NA	NA
ENSG00000169174.11	17.25	2.19469	0.546584	2.47942e-06	8.8629e-05
ENSG00000162402.14	18.8128	4.61438e-06	0.00144268	0.183743	0.3932
ENSG00000284686.1	0.0581174	1.66847e-07	0.00144269	0.803474	NA
ENSG00000162407.9	3.7314	-1.71201e-06	0.00144269	0.456299	0.668441
ENSG00000162409.11	1.44576	-7.70647e-07	0.00144269	0.609885	0.784356
ENSG00000187889.13	0.0712486	-1.80062e-07	0.00144269	0.711505	NA
ENSG00000157131.11	0.0788872	-3.16303e-07	0.00144269	0.616803	NA
ENSG00000021852.13	0.0693064	2.17877e-07	0.00144269	0.788386	NA
ENSG00000173406.16	0.11922	7.47482e-08	0.00144269	0.792167	NA
ENSG00000162600.12	1.6111	1.03489e-06	0.00144269	0.56382	0.750295
ENSG00000184292.7	18.6401	2.44651e-06	0.00144269	0.0265688	0.11305
ENSG00000162601.11	1.51803	2.91382e-06	0.00144269	0.935086	0.970654
ENSG00000177606.8	85.2213	1.53857e-06	0.00144268	0.642801	0.805484
ENSG00000172456.18	3.44666	2.79313e-06	0.00144269	0.155163	0.355074
ENSG00000134709.12	2.8692	6.86598e-08	0.00144269	0.960489	0.983088
ENSG00000134716.11	7.23879	-0.758974	0.419259	0.0015041	0.0151787
ENSG00000162598.13	0	NA	NA	NA	NA
ENSG00000162599.17	4.78875	4.44775e-06	0.00144269	0.0951994	0.261921
ENSG00000162604.12	3.62725	5.54631e-06	0.00144269	0.0512	0.174609
ENSG00000132849.21	18.3625	-1.90178e-07	0.00144267	0.960852	0.983088
ENSG00000240563.2	2.52506	1.39715e-06	0.00144269	0.178131	0.385771
ENSG00000132854.19	0.763524	-5.03709e-07	0.00144269	0.618848	0.789437
ENSG00000162607.13	0.905998	3.36337e-06	0.00144269	0.811073	0.905445
ENSG00000116641.18	6.13264	5.63015e-06	0.00144269	0.0400837	0.149372
ENSG00000132855.5	0	NA	NA	NA	NA
ENSG00000125703.15	0.358599	1.67284e-07	0.00144269	0.905313	NA
ENSG00000187140.6	2.19598	-1.44487e-07	0.00144269	0.56044	0.747974
ENSG00000088035.18	0.699865	1.28182e-06	0.00144269	0.434151	0.65146
ENSG00000142856.17	0.263267	3.07425e-07	0.00144269	0.477142	NA
ENSG00000203965.13	0.294974	-4.62385e-07	0.00144269	0.645155	NA
ENSG00000079739.17	23.0053	-1.20314	0.223183	3.1596e-09	3.31473e-07
ENSG00000185483.12	2.44475	-7.88042e-07	0.00144269	0.613897	0.786514
ENSG00000177414.13	0	NA	NA	NA	NA
ENSG00000158966.16	3.10631	1.4448e-06	0.00144269	0.492444	0.695366
ENSG00000162437.14	9.6905	-1.1485	0.25823	2.79693e-07	1.42055e-05
ENSG00000162434.13	19.5722	2.11623e-06	0.00144267	0.641388	0.80446
ENSG00000162433.15	0.176549	6.06883e-07	0.00144269	0.989455	NA
ENSG00000116675.16	0.92967	-4.49877e-07	0.00144269	0.760173	0.877929
ENSG00000213625.9	5.43286	-2.02995e-06	0.00144269	0.671332	0.823508
ENSG00000116678.20	0.388432	4.13202e-07	0.00144269	0.651794	NA
ENSG00000184588.18	1.31176	1.2576e-06	0.00144269	0.471256	0.680533
ENSG00000118473.22	0.58204	1.69101e-06	0.00144269	0.226668	NA
ENSG00000152760.10	0.0835894	-1.48948e-07	0.00144269	0.701905	NA
ENSG00000172410.4	2.32324	-2.13019e-06	0.0014427	0.00897366	0.0544589
ENSG00000152763.17	0.48632	7.18079e-07	0.00144269	0.813583	NA
ENSG00000198160.15	3.53872	6.32878e-07	0.00144269	0.712285	0.849631
ENSG00000116704.8	4.05792	-1.07737	0.409111	0.000273937	0.00418392
ENSG00000203963.11	0.00281386	6.03155e-08	0.0014427	0.73254	NA
ENSG00000162594.16	0.0140693	1.09693e-07	0.00144269	0.784303	NA
ENSG00000081985.13	0.255272	1.29911e-06	0.00144269	0.997773	NA
ENSG00000142864.15	24.3483	0.387027	0.35067	0.0037368	0.0292989
ENSG00000116717.13	6.0241	2.55978e-06	0.00144268	0.451364	0.664253
ENSG00000172380.6	1.4987	4.36465e-07	0.00144269	0.793492	0.896373
ENSG00000162595.7	0.288874	-6.38063e-08	0.00144269	0.591583	NA
ENSG00000116729.14	16.6502	-6.15698e-06	0.00144268	0.050713	0.173411
ENSG00000116745.7	0	NA	NA	NA	NA
ENSG00000024526.17	0.0786867	2.84315e-07	0.00144269	0.656186	NA
ENSG00000033122.21	0.166122	-3.86695e-07	0.00144269	0.5897	NA
ENSG00000066557.6	0.488889	1.01362e-06	0.00144269	0.506487	NA
ENSG00000116754.13	14.6936	9.41957e-07	0.00144266	0.807552	0.903941
ENSG00000118454.13	4.07639	6.60395e-06	0.00144269	0.139283	0.333586
ENSG00000116761.12	0.853294	-2.69855e-06	0.00144269	0.0631138	0.199998
ENSG00000050628.20	2.05507	1.94101e-06	0.00144269	0.237698	0.458212
ENSG00000132485.14	3.44934	3.07975e-06	0.00144269	0.244579	0.465967
ENSG00000172260.15	3.40609	8.50785e-07	0.00144269	0.635971	0.800766
ENSG00000162620.16	0.0694484	-1.51938e-07	0.00144269	0.735289	NA
ENSG00000254685.6	0.624552	1.58738e-06	0.00144269	0.228879	NA
ENSG00000259030.7	0	NA	NA	NA	NA
ENSG00000116783.15	0	NA	NA	NA	NA
ENSG00000162621.7	0	NA	NA	NA	NA
ENSG00000178965.14	0.091643	-2.93556e-07	0.00144269	0.610483	NA
ENSG00000116791.14	1.73829	1.09825e-07	0.00144269	0.954272	0.979842
ENSG00000162623.16	0.971914	1.70707e-06	0.00144269	0.260627	0.483257
ENSG00000162624.14	0.162058	-5.51287e-07	0.00144269	0.410873	NA
ENSG00000137968.16	0.0349622	2.35797e-07	0.00144269	0.669818	NA
ENSG00000117054.14	3.8414	-3.38576e-06	0.00144269	0.167346	0.371795
ENSG00000137955.16	1.95431	4.05867e-06	0.00144269	0.0335711	0.132485
ENSG00000057468.7	0.305535	-2.46261e-07	0.00144269	0.679654	NA
ENSG00000154007.7	0	NA	NA	NA	NA
ENSG00000184005.11	0.155351	2.68622e-07	0.00144269	0.98765	NA
ENSG00000117069.15	0.572757	1.49064e-06	0.00144269	0.256464	NA
ENSG00000142892.15	1.45181	-5.96607e-07	0.00144269	0.75691	0.876476
ENSG00000154027.19	0.51937	-1.68912e-06	0.00144269	0.119918	NA
ENSG00000036549.13	0.550084	4.60063e-06	0.0014427	0.215729	NA
ENSG00000077254.14	1.6604	0.707864	1.15104	0.454443	0.666562
ENSG00000180488.15	1.20161	2.1646e-06	0.00144269	0.201335	0.415739
ENSG00000162614.19	2.26275	9.27405e-07	0.00144269	0.518563	0.716748
ENSG00000162613.17	11.1177	2.01456e-06	0.00144268	0.643208	0.805616
ENSG00000162616.9	1.34331	2.79148e-07	0.00144269	0.817507	0.909884
ENSG00000137960.6	8.67678	-1.46607	0.370236	3.03725e-06	0.000104781
ENSG00000122420.10	0.0470314	1.76295e-07	0.00144269	0.84158	NA
ENSG00000137959.16	0.505317	5.56921e-07	0.00144269	0.74602	NA
ENSG00000137965.11	0.990905	3.66626e-06	0.0014427	0.0074201	0.0478765
ENSG00000162618.15	0.995188	1.06389e-06	0.00144269	0.526768	0.723849
ENSG00000117114.20	1.08231	1.46643e-06	0.00144269	0.315366	0.541062
ENSG00000137941.17	0.433254	9.40527e-07	0.00144269	0.661215	NA
ENSG00000142875.19	1.86928	-1.34912e-06	0.00144269	0.433472	0.651175
ENSG00000203943.9	0.557418	-1.88658e-06	0.00144269	0.0920151	NA
ENSG00000137976.7	0	NA	NA	NA	NA
ENSG00000117133.11	2.77269	5.13452e-06	0.00144269	0.0212324	0.0973329
ENSG00000174021.11	14.885	-7.15542e-06	0.00144269	0.0357492	0.138067
ENSG00000122432.18	0.189315	-2.01699e-07	0.00144269	0.516885	NA
ENSG00000117151.13	6.51295	-1.42807e-06	0.00144268	0.650501	0.81053
ENSG00000117155.17	0.484546	3.74254	1.37116	0.0559734	NA
ENSG00000171517.6	0.173587	6.20423e-07	0.00144269	0.482434	NA
ENSG00000153898.13	0.97545	-3.77355e-06	0.00144269	0.0187544	0.0896667
ENSG00000162643.13	0	NA	NA	NA	NA
ENSG00000055732.13	0.0795224	2.29511e-07	0.00144269	0.797908	NA
ENSG00000097096.9	9.11854	1.74222e-06	0.00144269	0.095754	0.262917
ENSG00000162642.14	2.98481	-2.40549e-06	0.00144269	0.364126	0.588515
ENSG00000142867.14	5.45287	-5.13096e-06	0.00144269	0.0635272	0.20101
ENSG00000153904.21	18.6706	-3.96581e-06	0.00144267	0.429679	0.647453
ENSG00000142871.18	54.4823	3.22168e-06	0.00144269	0.142655	0.33775
ENSG00000117174.11	2.08807	1.95312e-06	0.00144269	0.379243	0.603328
ENSG00000171502.15	1.21591	-1.21319e-06	0.00144269	0.516884	0.71594
ENSG00000122417.15	1.63794	1.36973e-06	0.00144269	0.384845	0.60893
ENSG00000137975.8	0.056571	-2.83361e-07	0.0014427	0.669818	NA
ENSG00000016490.16	192.702	-1.1946	1.03444	0.00350793	0.0279913
ENSG00000016602.9	23.5684	-3.44129	0.570434	3.65836e-11	7.19665e-09
ENSG00000097033.14	5.56886	-3.59926e-06	0.00144269	0.924894	0.965793
ENSG00000183291.17	14.0408	3.07884e-06	0.00144267	0.541151	0.733192
ENSG00000153936.17	0.483584	5.09715e-07	0.00144269	0.83648	NA
ENSG00000267561.2	0	NA	NA	NA	NA
ENSG00000143013.13	5.61828	-7.7165e-07	0.00144268	0.904076	0.956699
ENSG00000065243.20	4.78495	4.85089e-06	0.00144269	0.0730148	0.220717
ENSG00000137947.12	2.22671	-1.33422e-06	0.00144269	0.507512	0.708733
ENSG00000137944.18	1.35957	2.84683e-07	0.00144269	0.961019	0.983141
ENSG00000213516.10	0.721575	1.79526e-06	0.00144269	0.23031	0.450655
ENSG00000117226.12	4.22997	1.70364e-07	0.00144269	0.830263	0.917304
ENSG00000117228.10	4.94691	1.59709	0.38616	0.0993567	0.269821
ENSG00000162645.13	7.51821	5.57955e-06	0.00144269	0.056009	0.185187
ENSG00000213512.3	0.0434017	1.6245e-07	0.00144269	0.812548	NA
ENSG00000162654.9	3.49015	3.338e-06	0.00144269	0.0790197	0.231766
ENSG00000154451.14	1.24715	4.30151e-06	0.00144269	0.464646	0.675871
ENSG00000183347.15	0.0454152	2.81289e-07	0.0014427	0.803474	NA
ENSG00000197147.15	1.51417	3.02944e-06	0.00144269	0.0580925	0.18982
ENSG00000288629.1	0	NA	NA	NA	NA
ENSG00000171488.15	0.767653	3.66859e-06	0.00144269	0.356125	0.581234
ENSG00000271949.1	0.0514018	2.13646e-07	0.00144269	0.842358	NA
ENSG00000171492.14	1.57931	4.96299e-06	0.00144269	0.465731	0.676375
ENSG00000162664.17	4.04317	-4.1474e-06	0.00144269	0.151737	0.350557
ENSG00000143032.8	1.49224	-2.32767e-06	0.00144269	0.143185	0.338205
ENSG00000122482.21	2.58092	3.05284e-06	0.00144269	0.0761345	0.226663
ENSG00000162669.16	0.0206542	1.15825e-07	0.00144269	0.788456	NA
ENSG00000097046.13	0.560735	2.34431e-06	0.00144269	0.561644	NA
ENSG00000069702.11	4.71976	-1.54613e-07	0.00144269	0.944586	0.975532
ENSG00000137948.18	0	NA	NA	NA	NA
ENSG00000172031.7	0.602361	3.2857e-06	0.0014427	0.0141891	NA
ENSG00000230667.6	0.0212105	1.04149e-07	0.00144269	0.760019	NA
ENSG00000189195.15	0.44751	-8.27954e-07	0.00144269	0.418407	NA
ENSG00000203910.9	0	NA	NA	NA	NA
ENSG00000174842.17	0.176748	8.82614e-07	0.00144269	0.982316	NA
ENSG00000122484.9	1.21349	2.2606e-06	0.00144269	0.14345	0.338553
ENSG00000162676.12	3.33691	-6.77902e-06	0.0014427	0.00300888	0.0249236
ENSG00000067208.14	0.878102	1.98732e-06	0.00144269	0.168379	0.372967
ENSG00000122406.14	10.4615	1.89529	0.439667	0.000341974	0.00495127
ENSG00000154511.12	1.14416	8.81454e-07	0.00144269	0.612088	0.786002
ENSG00000143033.18	0.804839	2.27837e-06	0.00144269	0.752393	0.873523
ENSG00000117500.13	18.9937	-1.48795e-05	0.00144268	0.0134551	0.07125
ENSG00000122483.17	1.01473	1.08669e-06	0.00144269	0.491504	0.694943
ENSG00000117505.13	0.897145	4.40647e-06	0.00144269	0.388836	0.611991
ENSG00000137942.17	3.05208	3.29942e-06	0.00144269	0.18014	0.388673
ENSG00000137936.18	6.44065	-6.05116e-07	0.00144268	0.986266	0.995129
ENSG00000067334.14	1.98345	3.83195e-06	0.00144269	0.966176	0.985424
ENSG00000023909.10	2.45487	-6.07998e-08	0.00144269	0.954903	0.980332
ENSG00000198691.13	0.590462	1.22013e-06	0.00144269	0.404379	NA
ENSG00000137962.13	1.18595	3.57105e-06	0.00144269	0.0100116	0.058511
ENSG00000117528.14	12.0738	-1.26983e-05	0.00144269	0.0610847	0.195602
ENSG00000117525.14	15.7694	3.15916e-06	0.00144269	0.365961	0.590277
ENSG00000143036.17	4.94124	-1.54778e-06	0.00144268	0.619189	0.789437
ENSG00000117519.16	7.15617	1.38674e-06	0.00144269	0.58402	0.765162
ENSG00000172339.10	1.71226	-3.60689e-06	0.00144269	0.099594	0.270408
ENSG00000152078.10	0.0349622	-2.45635e-07	0.00144269	0.669818	NA
ENSG00000271092.5	0	NA	NA	NA	NA
ENSG00000122481.17	1.6307	7.32367e-07	0.00144269	0.719754	0.854161
ENSG00000117569.19	1.8117	2.19094e-06	0.00144269	0.0685347	0.212032
ENSG00000188641.14	4.77195	2.50672e-06	0.00144269	0.352575	0.578233
ENSG00000162627.17	6.04902	3.64748e-06	0.00144268	0.685728	0.832707
ENSG00000117598.13	0.157158	-6.21188e-07	0.00144269	0.426648	NA
ENSG00000117600.12	0.424843	-3.63711e-09	0.00144269	0.859408	NA
ENSG00000099260.11	0.250537	1.57325e-06	0.00144269	0.653055	NA
ENSG00000156869.14	0.627543	2.29868e-06	0.00144269	0.623783	NA
ENSG00000162688.17	2.20932	1.38981	0.508113	0.804364	0.902284
ENSG00000117620.15	28.1873	-6.77233e-06	0.00144269	0.0081437	0.0510187
ENSG00000283761.1	0.00844157	8.42132e-08	0.00144269	0.75998	NA
ENSG00000156875.14	0.286584	1.45845e-06	0.00144269	0.383022	NA
ENSG00000156876.10	0.196422	3.65399e-07	0.00144269	0.773563	NA
ENSG00000122435.10	1.46889	1.43721e-06	0.00144269	0.438316	0.654915
ENSG00000122477.13	0.00610046	6.12696e-08	0.00144269	0.748353	NA
ENSG00000137992.14	1.389	2.90809e-07	0.00144269	0.139993	0.334661
ENSG00000137996.13	3.45716	1.1638e-06	0.00144269	0.644919	0.80648
ENSG00000079335.20	0.396338	-9.38609e-08	0.00144269	0.562622	NA
ENSG00000181656.7	0.917544	-6.46288e-09	0.00144269	0.965394	0.985205
ENSG00000162692.12	5.87323	2.15919e-06	0.00144269	0.395948	0.617837
ENSG00000162694.14	0.139436	-3.56961e-08	0.00144269	0.787374	NA
ENSG00000162695.12	4.02709	7.15914e-06	0.00144269	0.0113919	0.0636238
ENSG00000117543.21	0.596799	1.9784e-06	0.00144269	0.154355	NA
ENSG00000170989.10	2.83136	-3.98373e-06	0.00144269	0.068649	0.212127
ENSG00000118733.17	0.0122009	9.3735e-08	0.00144269	0.775472	NA
ENSG00000060718.22	10.8894	2.01881	0.663148	6.98999e-05	0.001396
ENSG00000185946.16	2.60127	9.91862e-07	0.00144269	0.567324	0.752532
ENSG00000240038.6	0.119691	4.22276e-07	0.00144269	0.961872	NA
ENSG00000243480.7	0	NA	NA	NA	NA
ENSG00000237763.9	0	NA	NA	NA	NA
ENSG00000174876.16	0	NA	NA	NA	NA
ENSG00000187733.6	0	NA	NA	NA	NA
ENSG00000198890.9	7.0174	3.61614e-06	0.00144268	0.346715	0.572755
ENSG00000162631.19	0.369722	-8.35486e-08	0.00144269	0.693771	NA
ENSG00000134215.16	2.45449	1.45357e-07	0.00144269	0.945677	0.975862
ENSG00000085491.17	13.3872	-7.46494e-06	0.00144268	0.0602481	0.194285
ENSG00000196427.13	0	NA	NA	NA	NA
ENSG00000186086.18	0	NA	NA	NA	NA
ENSG00000162636.16	2.6427	1.256e-06	0.00144269	0.583788	0.765081
ENSG00000162639.16	0.887727	2.38618e-06	0.00144269	0.086806	0.246403
ENSG00000134186.12	4.4635	7.18357e-06	0.00144269	0.035152	0.136585
ENSG00000143107.10	0.023508	-2.09778e-07	0.00144269	0.669818	NA
ENSG00000116266.11	4.82357	-5.41272e-06	0.00144269	0.118606	0.301318
ENSG00000162641.20	0.0746558	1.81992e-07	0.00144269	0.821679	NA
ENSG00000121957.15	1.58122	2.25673	0.587931	0.0430114	0.156216
ENSG00000121940.16	2.67642	2.64525e-06	0.00144269	0.285229	0.508769
ENSG00000085433.16	0.454637	3.67579e-06	0.0014427	0.684271	NA
ENSG00000197780.10	0.859394	2.03848e-06	0.00144269	0.968218	0.9867
ENSG00000215717.7	2.23354	1.89916e-06	0.00144269	0.433293	0.651087
ENSG00000179902.13	0.069251	-1.65254e-07	0.00144269	0.711505	NA
ENSG00000116299.17	41.5343	-2.21905e-06	0.00144269	0.607934	0.782895
ENSG00000031698.13	24.3622	-4.20648e-06	0.00144264	0.522071	0.719525
ENSG00000143126.8	14.1405	0.888495	0.268283	0.234714	0.455167
ENSG00000134222.16	1.62387	4.468e-06	0.00144269	0.0139267	0.0726355
ENSG00000221986.7	0.133331	-3.57406e-07	0.00144269	0.601304	NA
ENSG00000134243.12	50.5873	-7.34775e-06	0.00144266	0.16655	0.370925
ENSG00000143106.13	11.8242	3.03249e-06	0.00144268	0.399389	0.620662
ENSG00000143028.9	0.334648	8.91717e-08	0.00144269	0.936894	NA
ENSG00000162650.16	0.890913	2.50988e-06	0.00144269	0.103808	0.277609
ENSG00000174151.15	2.29074	-5.40058e-07	0.00144269	0.846814	0.926674
ENSG00000181754.7	0.924901	1.62881e-06	0.00144269	0.28308	0.506866
ENSG00000156097.12	0.0778055	-3.1893e-07	0.00144269	0.618849	NA
ENSG00000065135.12	10.7433	-2.56334e-06	0.00144268	0.492263	0.695187
ENSG00000134183.12	0.0128354	2.45611e-07	0.00144269	0.760019	NA
ENSG00000116337.19	14.0191	0.565182	0.297431	0.00136056	0.0140661
ENSG00000168765.17	1.79258	-1.19015e-06	0.00144269	0.553283	0.742215
ENSG00000213366.13	1.22053	-1.77029e-06	0.00144269	0.181848	0.39034
ENSG00000134184.13	0.65279	2.90787e-07	0.00144269	0.192936	NA
ENSG00000134201.12	0.684532	-4.60476e-07	0.00144269	0.395667	NA
ENSG00000134202.11	2.82898	1.15908e-06	0.00144269	0.586183	0.76674
ENSG00000198758.11	24.3282	-0.547065	0.451173	0.00342692	0.0274647
ENSG00000184371.14	9.29998	-2.52212e-06	0.00144268	0.517304	0.71594
ENSG00000168710.18	19.377	1.1122e-06	0.00144265	0.861612	0.932976
ENSG00000143093.15	8.24228	1.147e-06	0.00144267	0.701238	0.843181
ENSG00000156150.9	0.0118044	6.76371e-08	0.00144269	0.760019	NA
ENSG00000186150.5	0.0216074	1.09326e-07	0.00144269	0.760019	NA
ENSG00000197106.7	0.151406	5.63388e-07	0.00144269	0.980336	NA
ENSG00000116396.15	4.93464	-1.58722e-06	0.00144268	0.582296	0.764372
ENSG00000162775.16	14.6622	6.94351e-06	0.00144267	0.151037	0.349634
ENSG00000168679.18	0.260071	1.10092e-06	0.00144269	0.5972	NA
ENSG00000134248.14	8.07654	1.34333e-06	0.00144267	0.972836	0.988734
ENSG00000143125.6	0.0212345	-2.20891e-07	0.00144269	0.669818	NA
ENSG00000143105.7	0.0444799	-2.52547e-07	0.00144269	0.669818	NA
ENSG00000177301.16	0.237569	-6.10328e-07	0.00144269	0.341585	NA
ENSG00000177272.9	5.60725	-1.46696e-05	0.00144272	2.26236e-05	0.000540222
ENSG00000143119.14	5.50215	-2.56584e-06	0.00144269	0.331318	0.557775
ENSG00000121931.16	0.475827	2.39068e-06	0.00144269	0.458406	NA
ENSG00000156171.15	0.789267	2.89675e-06	0.00144269	0.521327	0.719123
ENSG00000134255.14	1.75562	8.16164e-07	0.00144269	0.679431	0.828964
ENSG00000162777.17	8.53961	-2.74884e-06	0.00144267	0.499728	0.701395
ENSG00000064886.14	0.405897	-3.71221e-07	0.00144269	0.434452	NA
ENSG00000134216.19	0	NA	NA	NA	NA
ENSG00000173947.14	0.0500613	1.63599e-07	0.00144269	0.803474	NA
ENSG00000085465.13	0.388771	7.69585e-07	0.00144269	0.668483	NA
ENSG00000116455.14	14.0096	6.18876e-06	0.00144268	0.0946481	0.260696
ENSG00000116459.11	17.6963	-0.751775	0.300901	0.00038803	0.00548167
ENSG00000143110.12	0.480867	3.97517e-08	0.00144269	0.812493	NA
ENSG00000121933.19	0.130213	8.26019e-08	0.00144269	0.676852	NA
ENSG00000282608.2	0.185146	-2.82669e-07	0.00144269	0.528699	NA
ENSG00000116473.14	2.20517	2.35322e-06	0.00144269	0.101053	0.273044
ENSG00000197852.12	0.33235	8.968e-07	0.00144269	0.563588	NA
ENSG00000064703.12	3.31538	5.29106e-06	0.00144269	0.0233876	0.103973
ENSG00000171385.10	2.21861	3.12789e-06	0.00144269	0.0602091	0.194257
ENSG00000143079.15	5.77956	3.71618e-06	0.00144268	0.260649	0.483257
ENSG00000134245.18	2.44615	-8.49987e-06	0.0014427	0.000471308	0.00641731
ENSG00000007341.19	2.98097	-1.63932e-07	0.00144269	0.945463	0.975862
ENSG00000116489.13	3.72354	1.0145e-05	0.0014427	0.876489	0.941359
ENSG00000155363.18	25.4106	-9.45731e-07	0.00144263	0.887596	0.946918
ENSG00000155366.17	9.29411	-7.7714e-06	0.00144268	0.119558	0.302835
ENSG00000271810.5	0	NA	NA	NA	NA
ENSG00000155367.15	1.17967	1.78969e-06	0.00144269	0.272971	0.49599
ENSG00000184599.13	0.0454152	1.57212e-07	0.00144269	0.803474	NA
ENSG00000155380.12	15.4572	-2.64039e-06	0.00144269	0.3129	0.538778
ENSG00000198799.12	5.10416	0.753668	0.457657	0.00256906	0.0224244
ENSG00000081026.19	10.2024	-1.20463e-05	0.00144269	0.0058154	0.0402114
ENSG00000116793.16	0.390095	5.80842e-07	0.00144269	0.806394	NA
ENSG00000081019.13	10.781	-2.35002e-06	0.00144267	0.611597	0.785532
ENSG00000134242.16	0.659824	1.27832e-06	0.00144269	0.438222	NA
ENSG00000188761.13	3.2041	-4.98799e-06	0.00144269	0.0309972	0.125311
ENSG00000134262.13	3.29609	2.62386e-06	0.00144268	0.367734	0.59175
ENSG00000118655.7	1.21155	3.54216e-06	0.00144269	0.0199841	0.0933705
ENSG00000163349.22	7.21558	6.3384e-06	0.00144269	0.0230604	0.102947
ENSG00000116774.12	7.71528	3.60322e-06	0.00144269	0.149287	0.34753
ENSG00000134207.17	0.675905	-1.61016e-06	0.00144269	0.12546	NA
ENSG00000197323.12	26.0213	6.39765e-07	0.00144264	0.978591	0.99192
ENSG00000116752.6	2.63202	1.07582e-06	0.00144269	0.424562	0.642814
ENSG00000175984.15	0.240481	1.06839e-06	0.00144269	0.821315	NA
ENSG00000116748.21	0.595861	-3.11353e-06	0.0014427	0.00667049	NA
ENSG00000213281.5	0.632097	2.57105e-06	0.00144269	0.531178	NA
ENSG00000009307.16	19.7574	4.75216e-06	0.00144269	0.0295854	0.121717
ENSG00000052723.12	2.48826	2.05473e-06	0.00144269	0.383091	0.607178
ENSG00000198765.12	0	NA	NA	NA	NA
ENSG00000134200.4	0	NA	NA	NA	NA
ENSG00000134198.10	2.15241	4.29167e-06	0.00144269	0.342579	0.568404
ENSG00000134259.5	0.0656904	8.27439e-08	0.00144269	0.711505	NA
ENSG00000173218.15	2.78956	3.26394e-06	0.00144269	0.16052	0.362344
ENSG00000118729.12	1.17845	1.56934e-06	0.00144269	0.656247	0.814991
ENSG00000177551.5	0.44646	2.3931e-07	0.00144269	0.906128	NA
ENSG00000163393.13	0.547634	9.86667e-07	0.00144269	0.468238	NA
ENSG00000173212.4	0.399812	-1.37091e-06	0.00144269	0.145189	NA
ENSG00000163399.16	268.415	-1.85094e-05	0.00144272	0.00870668	0.0534213
ENSG00000116815.16	3.15892	2.64798e-06	0.00144269	0.280738	0.504305
ENSG00000143061.18	4.70785	9.3238e-06	0.0014427	0.298669	0.524253
ENSG00000116824.5	1.43518	-4.01102e-06	0.00144269	0.0301595	0.123067
ENSG00000134247.10	54.8672	1.03386e-05	0.00144269	0.0156523	0.0786856
ENSG00000134256.12	1.21973	-3.61801e-07	0.00144269	0.841722	0.923708
ENSG00000116830.12	3.99247	3.27101e-06	0.00144269	0.208005	0.422446
ENSG00000134253.10	0.359728	1.14936e-06	0.00144269	0.63312	NA
ENSG00000134258.17	0.021664	1.0836e-07	0.00144269	0.760019	NA
ENSG00000198162.12	3.58551	3.9017e-06	0.00144269	0.0871914	0.247076
ENSG00000183508.5	6.25533	-1.56146	0.304728	1.4589e-08	1.15262e-06
ENSG00000196505.11	0.818991	3.50638e-06	0.00144269	0.257659	0.480026
ENSG00000065183.16	4.40413	4.95983e-06	0.00144269	0.0509641	0.173944
ENSG00000155761.14	0.078439	-1.2771e-07	0.00144269	0.724696	NA
ENSG00000092607.15	0.428157	1.50002e-06	0.00144269	0.208241	NA
ENSG00000116874.12	1.83528	-2.75645e-06	0.00144269	0.23256	0.453162
ENSG00000116882.15	0.0250364	1.45489e-07	0.00144269	0.813562	NA
ENSG00000203859.10	2.73501	-3.16608e-06	0.0014427	2.1427e-06	7.92615e-05
ENSG00000203857.10	0.0661438	-1.17505e-07	0.00144269	0.711505	NA
ENSG00000143067.5	5.13284	4.46623e-06	0.00144268	0.197947	0.411603
ENSG00000092621.13	7.67679	4.20654e-06	0.00144269	0.0727891	0.22044
ENSG00000134240.12	77.6907	-9.25291e-06	0.00144271	5.48012e-07	2.51398e-05
ENSG00000134193.15	27.4698	1.51922e-06	0.00144269	0.787784	0.893394
ENSG00000134249.7	0	NA	NA	NA	NA
ENSG00000134250.20	25.8699	9.08703e-06	0.00144269	0.0157868	0.0791443
ENSG00000265808.4	6.46262	-5.99141e-06	0.00144269	0.0830242	0.239255
ENSG00000286106.1	0.00281386	6.03155e-08	0.0014427	0.73254	NA
ENSG00000273136.7	0.390071	1.13919e-06	0.00144269	0.54303	NA
ENSG00000263353.3	0	NA	NA	NA	NA
ENSG00000198019.13	0.0128354	2.45611e-07	0.00144269	0.760019	NA
ENSG00000188610.12	0.0168831	1.19889e-07	0.00144269	0.795524	NA
ENSG00000171943.12	0.217438	2.97491e-07	0.00144269	0.897566	NA
ENSG00000273213.3	0.104306	1.50459e-07	0.00144269	0.768655	NA
ENSG00000263513.5	0.00281386	6.03155e-08	0.0014427	0.73254	NA
ENSG00000271567.1	0	NA	NA	NA	NA
ENSG00000266338.6	0.216963	7.10756e-07	0.00144269	0.829055	NA
ENSG00000279782.2	0	NA	NA	NA	NA
ENSG00000196369.11	0.344218	1.01908e-07	0.00144269	0.817201	NA
ENSG00000215784.6	0.00281386	6.03155e-08	0.0014427	0.73254	NA
ENSG00000256374.2	0	NA	NA	NA	NA
ENSG00000162825.16	0.485543	9.41047e-07	0.00144269	0.598573	NA
ENSG00000117262.19	0.301469	1.23567e-06	0.00144269	0.298875	NA
ENSG00000174827.14	0.174276	-3.50823e-07	0.00144269	0.482089	NA
ENSG00000117281.16	0	NA	NA	NA	NA
ENSG00000265491.5	3.36647	-1.29696e-06	0.00144268	0.577065	0.76041
ENSG00000186141.9	1.54824	1.18981e-06	0.00144269	0.487805	0.692428
ENSG00000186364.12	0.576858	8.0885e-07	0.00144269	0.671806	NA
ENSG00000131788.16	6.86159	0.925364	0.420431	0.000738314	0.00896554
ENSG00000198483.13	1.1652	-1.12488e-06	0.00144269	0.406755	0.627526
ENSG00000143127.13	0.934915	4.19493e-06	0.00144269	0.881385	0.943846
ENSG00000131779.11	6.18992	-8.11793e-06	0.00144269	0.314948	0.540592
ENSG00000265241.7	4.53947	1.11876e-06	0.00144269	0.223518	0.442259
ENSG00000280778.1	0	NA	NA	NA	NA
ENSG00000271601.4	6.98191	-2.00325e-06	0.00144269	0.845779	0.926254
ENSG00000272031.3	1.49213	-2.46962e-06	0.00144269	0.15677	0.357474
ENSG00000121851.13	3.6021	-2.80418e-06	0.00144269	0.303139	0.528725
ENSG00000265972.6	79.5693	-9.88228e-06	0.00144269	0.0373361	0.14276
ENSG00000168509.20	0.373917	-1.53201e-06	0.00144269	0.100446	NA
ENSG00000271425.9	0.209651	1.60059e-07	0.00144269	0.808297	NA
ENSG00000264343.6	0.00281386	6.03155e-08	0.0014427	0.73254	NA
ENSG00000270339.3	0	NA	NA	NA	NA
ENSG00000268043.7	0.249523	-9.50366e-06	0.00144271	0.957181	NA
ENSG00000131791.8	1.6425	1.59292e-06	0.00144269	0.424592	0.642814
ENSG00000131781.13	4.39259	-4.82045e-06	0.00144269	0.0104834	0.06025
ENSG00000131778.19	5.70015	7.91563e-06	0.00144269	0.0503483	0.172763
ENSG00000116128.11	3.69425	4.3548e-06	0.00144269	0.140922	0.335439
ENSG00000288626.1	0.394279	4.64531e-07	0.00144269	0.923871	NA
ENSG00000162836.12	2.01628	2.76835e-06	0.00144269	0.148986	0.347209
ENSG00000265107.3	1.2198	4.39396e-07	0.00144269	0.797276	0.898449
ENSG00000121634.6	0.00281386	6.03155e-08	0.0014427	0.73254	NA
ENSG00000188092.15	0.121128	5.06139e-07	0.00144269	0.93022	NA
ENSG00000263956.6	0.138144	5.26732e-07	0.00144269	0.984641	NA
ENSG00000236334.3	0	NA	NA	NA	NA
ENSG00000270629.6	0.423685	1.70313e-06	0.00144269	0.453563	NA
ENSG00000286019.1	0.0434995	1.7088e-07	0.00144269	0.87114	NA
ENSG00000177144.7	0	NA	NA	NA	NA
ENSG00000178104.19	1.98705	4.73139e-06	0.00144269	0.00949958	0.0565249
ENSG00000269713.7	0.0329194	1.46506e-07	0.00144269	0.810694	NA
ENSG00000286219.1	1.54039	-2.0211e-06	0.00144269	0.178606	0.386342
ENSG00000286185.1	0	NA	NA	NA	NA
ENSG00000271383.7	0	NA	NA	NA	NA
ENSG00000263464.2	0	NA	NA	NA	NA
ENSG00000150337.13	0.0750975	2.95515e-07	0.00144269	0.852379	NA
ENSG00000203814.6	4.05279	4.31039e-06	0.00144269	0.0352325	0.136815
ENSG00000183598.4	1.94649	-1.67367e-07	0.00144269	0.934916	0.970556
ENSG00000270882.2	0.00281386	6.03155e-08	0.0014427	0.73254	NA
ENSG00000203811.1	0.0277438	1.34941e-07	0.00144269	0.803474	NA
ENSG00000203812.2	0	NA	NA	NA	NA
ENSG00000272196.2	0	NA	NA	NA	NA
ENSG00000203852.3	0	NA	NA	NA	NA
ENSG00000270276.2	0	NA	NA	NA	NA
ENSG00000184678.10	12.1236	6.93489e-06	0.00144269	0.0151727	0.0771072
ENSG00000184260.6	21.6057	8.21569e-07	0.00144267	0.548396	0.73899
ENSG00000184270.6	14.6271	-3.84561e-06	0.00144268	0.171773	0.377364
ENSG00000178096.9	2.22986	-3.44281e-06	0.00144269	0.119967	0.303151
ENSG00000159164.10	1.30173	8.68815e-07	0.00144269	0.594472	0.772765
ENSG00000143368.10	21.4922	5.95716e-06	0.00144267	0.300976	0.526543
ENSG00000014914.21	17.3243	-7.11781e-06	0.00144269	0.0329255	0.130658
ENSG00000264522.6	9.18899	3.01202e-06	0.00144268	0.426723	0.644896
ENSG00000136631.15	2.68326	-8.83508e-07	0.00144269	0.481865	0.68812
ENSG00000023902.14	12.7072	1.03377e-05	0.00144271	0.0249394	0.108295
ENSG00000143401.15	5.63343	0.749396	0.402513	0.00173116	0.0169138
ENSG00000118298.12	0.0471266	1.61203e-07	0.00144269	0.803474	NA
ENSG00000117362.13	26.7672	5.20816e-07	0.00144264	0.794859	0.897046
ENSG00000118292.9	0.307241	1.0589e-06	0.00144269	0.699796	NA
ENSG00000159208.16	0.172538	7.41705e-07	0.00144269	0.792585	NA
ENSG00000266472.6	1.47773	-1.95345e-07	0.00144269	0.908226	0.958475
ENSG00000117360.13	4.24864	6.02246e-06	0.00144269	0.0258517	0.111059
ENSG00000163125.15	10.2957	9.9059e-06	0.00144269	0.00565615	0.0396024
ENSG00000143374.17	7.24264	7.8928e-06	0.00144269	0.031619	0.127045
ENSG00000143369.15	18.6868	3.71854e-06	0.00144269	0.142256	0.337236
ENSG00000143382.15	11.1743	2.00954e-06	0.00144269	0.408318	0.628964
ENSG00000143384.14	151.698	-9.88634e-06	0.00144267	0.345259	0.571221
ENSG00000143420.19	11.9176	-2.46494e-06	0.00144267	0.530109	0.726275
ENSG00000143457.11	3.67008	-6.25054e-06	0.00144269	0.00989042	0.0580144
ENSG00000143452.16	0	NA	NA	NA	NA
ENSG00000163131.11	42.4382	-0.394947	0.541477	0.00441201	0.033023
ENSG00000143387.14	10.3967	5.40091e-06	0.00144269	0.0106192	0.0607037
ENSG00000143437.21	4.22812	6.52127e-06	0.00144269	0.0205294	0.095236
ENSG00000283324.1	0	NA	NA	NA	NA
ENSG00000143379.12	5.18638	6.70285e-06	0.00144269	0.0467055	0.164679
ENSG00000143418.20	18.0246	2.27963e-05	0.00144274	0.00926879	0.055565
ENSG00000143412.10	0.421524	6.97031e-07	0.00144269	0.576982	NA
ENSG00000143409.15	5.4797	-9.40805e-06	0.00144269	0.00483022	0.0351661
ENSG00000143363.17	2.22808	4.04618e-08	0.00144269	0.988523	0.996144
ENSG00000163141.20	0.107643	4.18284e-10	0.00144269	0.715182	NA
ENSG00000143443.10	1.97479	-6.32669e-07	0.00144269	0.857789	0.931673
ENSG00000197622.13	3.24997	1.82824e-07	0.00144269	0.951794	0.978317
ENSG00000213190.4	0.243494	6.80067e-07	0.00144269	0.852483	NA
ENSG00000143458.12	1.34861	2.16608e-07	0.00144269	0.862888	0.933705
ENSG00000143434.16	7.76651	2.99684e-06	0.00144268	0.276083	0.499659
ENSG00000163154.6	0.661396	-2.04724e-06	0.00144269	0.0733987	NA
ENSG00000163156.12	3.16632	3.65001e-06	0.00144269	0.144004	0.339306
ENSG00000163155.12	0.526988	8.92815e-07	0.00144269	0.637549	NA
ENSG00000163157.15	0.0156493	1.02196e-07	0.00144269	0.773887	NA
ENSG00000163159.14	8.48097	5.18577e-06	0.00144268	0.190685	0.40284
ENSG00000143398.20	4.53521	5.05666e-06	0.00144269	0.056917	0.187222
ENSG00000159352.16	14.1717	0.376144	0.626779	0.00466928	0.0343263
ENSG00000143373.18	16.7085	0.563206	0.211946	0.000258028	0.004011
ENSG00000143393.16	7.28965	9.27131e-06	0.00144269	0.0223776	0.100778
ENSG00000143390.18	6.06579	6.8418e-06	0.00144269	0.0092913	0.0556478
ENSG00000143416.21	124.965	-1.29595e-05	0.00144271	2.61141e-06	9.15709e-05
ENSG00000159377.11	37.6183	7.47937e-06	0.00144265	0.0607725	0.194944
ENSG00000143442.22	8.52966	3.45364e-06	0.00144268	0.0765712	0.227457
ENSG00000143375.15	41.7632	-0.967202	0.3658	0.00024717	0.00389118
ENSG00000143367.16	3.65649	7.12787e-06	0.0014427	0.162867	0.366287
ENSG00000143376.14	8.62816	1.19008e-06	0.00144268	0.452048	0.664953
ENSG00000159409.15	0.554509	-1.1481e-06	0.00144269	0.259034	NA
ENSG00000178796.13	0	NA	NA	NA	NA
ENSG00000143436.11	8.38036	-3.73179e-06	0.00144267	0.358843	0.583924
ENSG00000143450.18	0.231329	-3.98803e-07	0.00144269	0.478648	NA
ENSG00000182134.16	1.10096	1.08217e-06	0.00144269	0.483953	0.689667
ENSG00000213171.3	0.550823	-2.17649e-06	0.00144269	0.03012	NA
ENSG00000143365.19	3.37278	-5.96828e-06	0.00144269	0.0214953	0.0981366
ENSG00000225556.1	3.23249	-1.12439e-06	0.00144269	0.562832	0.749681
ENSG00000196407.12	0.00281386	6.03155e-08	0.0014427	0.73254	NA
ENSG00000159445.13	0.93839	-7.48846e-07	0.00144269	0.572161	0.756127
ENSG00000197747.9	33.9333	-3.66942e-06	0.00144269	0.287776	0.511917
ENSG00000163191.6	28.6647	1.601	0.449558	1.24988e-05	0.000332582
ENSG00000182898.4	0.0482175	1.36925e-07	0.00144269	0.760019	NA
ENSG00000159450.12	1.22006	-4.49114e-06	0.00144269	0.0059118	0.0406384
ENSG00000215853.3	0	NA	NA	NA	NA
ENSG00000197915.7	0	NA	NA	NA	NA
ENSG00000143631.11	0.103924	3.37001e-07	0.0014427	0.589664	NA
ENSG00000143520.6	0.148286	-7.64952e-07	0.00144269	0.31852	NA
ENSG00000143536.7	0	NA	NA	NA	NA
ENSG00000186207.5	0.0594442	-2.69231e-07	0.00144269	0.669818	NA
ENSG00000169509.6	0.797693	-1.11863e-06	0.00144269	0.252673	0.474675
ENSG00000185966.4	0	NA	NA	NA	NA
ENSG00000163202.5	0.0168831	1.19889e-07	0.00144269	0.795524	NA
ENSG00000244057.4	0	NA	NA	NA	NA
ENSG00000187238.5	0	NA	NA	NA	NA
ENSG00000185962.1	0.0146183	9.82536e-08	0.00144269	0.773887	NA
ENSG00000187223.4	0	NA	NA	NA	NA
ENSG00000187180.3	0	NA	NA	NA	NA
ENSG00000159455.9	0	NA	NA	NA	NA
ENSG00000187173.4	0	NA	NA	NA	NA
ENSG00000187170.5	0	NA	NA	NA	NA
ENSG00000198854.5	0.0140693	1.09693e-07	0.00144269	0.784303	NA
ENSG00000203786.6	0.341346	-3.92179e-07	0.00144269	0.554157	NA
ENSG00000240386.3	0.0659616	-1.1691e-07	0.00144269	0.689015	NA
ENSG00000186226.9	0.00281386	6.03155e-08	0.0014427	0.73254	NA
ENSG00000172155.10	0	NA	NA	NA	NA
ENSG00000197084.5	0.0140693	1.09693e-07	0.00144269	0.784303	NA
ENSG00000196734.9	0.00562772	4.79014e-08	0.00144269	0.746705	NA
ENSG00000186844.6	0	NA	NA	NA	NA
ENSG00000235942.3	0.0831798	-3.70934e-08	0.00144269	0.703153	NA
ENSG00000285946.1	0	NA	NA	NA	NA
ENSG00000163206.6	0	NA	NA	NA	NA
ENSG00000163207.7	0	2.79284e-07	0.0014427	1	NA
ENSG00000283227.1	0.00844157	8.42132e-08	0.00144269	0.75998	NA
ENSG00000184148.4	0	NA	NA	NA	NA
ENSG00000169474.4	0.0480803	2.78328e-07	0.0014427	0.803474	NA
ENSG00000163209.15	0.00281386	6.03155e-08	0.0014427	0.73254	NA
ENSG00000169469.9	0	3.03949e-07	0.0014427	1	NA
ENSG00000163216.7	0.0140693	1.09693e-07	0.00144269	0.784303	NA
ENSG00000241794.2	0.0140693	1.09693e-07	0.00144269	0.784303	NA
ENSG00000196805.7	0.00281386	6.03155e-08	0.0014427	0.73254	NA
ENSG00000203785.9	0	NA	NA	NA	NA
ENSG00000244094.2	0	NA	NA	NA	NA
ENSG00000159516.9	0	NA	NA	NA	NA
ENSG00000203784.3	0	NA	NA	NA	NA
ENSG00000203783.5	0.0413044	1.63818e-07	0.00144269	0.842122	NA
ENSG00000203782.6	10.0379	-5.85516e-06	0.0014427	0.00240415	0.0215314
ENSG00000159527.3	0.0985639	2.65532e-07	0.00144269	0.943989	NA
ENSG00000163218.15	0.104719	-4.59809e-08	0.00144269	0.793793	NA
ENSG00000163220.11	2.34525	3.01935	0.51433	0.0159494	0.079803
ENSG00000163221.9	0.00281386	6.03155e-08	0.0014427	0.73254	NA
ENSG00000143546.10	0.568662	4.70166	1.13905	0.771254	NA
ENSG00000184330.12	0.00844157	8.42132e-08	0.00144269	0.75998	NA
ENSG00000197364.7	0	NA	NA	NA	NA
ENSG00000143556.9	0.107479	3.09822e-07	0.0014427	0.893419	NA
ENSG00000197956.10	147.995	-6.77733e-08	0.00144267	0.882097	0.944134
ENSG00000196420.7	0.0268698	1.13266e-07	0.00144269	0.760019	NA
ENSG00000196154.12	17.707	5.6166e-06	0.00144269	0.0331476	0.131185
ENSG00000188015.10	0.287902	3.78756e-07	0.00144269	0.979289	NA
ENSG00000196754.13	0.904449	4.23807	0.917713	0.0993078	0.269745
ENSG00000188643.11	6.79997	2.02041e-06	0.00144268	0.0345617	0.134906
ENSG00000189334.9	13.2788	-8.81518e-06	0.0014427	0.106566	0.2819
ENSG00000189171.14	2.28331	2.74198e-06	0.00144269	0.528226	0.724981
ENSG00000160678.12	0.22084	1.37593e-07	0.00144269	0.816811	NA
ENSG00000160679.13	10.9687	9.33486e-06	0.00144268	0.0246143	0.107622
ENSG00000143553.11	1.97198	5.10445e-07	0.00144269	0.814265	0.907553
ENSG00000143621.17	19.5308	1.04729e-05	0.00144269	0.015144	0.0770256
ENSG00000169418.10	5.4252	7.81465e-07	0.00144269	0.699743	0.842498
ENSG00000143624.14	11.3086	0.588556	0.255529	0.000669859	0.00837251
ENSG00000143554.14	32.5602	-6.44763e-06	0.00144268	0.12205	0.306959
ENSG00000143614.10	4.26601	4.45998e-06	0.00144269	0.108836	0.285333
ENSG00000198837.10	28.0329	9.0321e-06	0.00144268	0.0475955	0.166669
ENSG00000160741.17	12.3366	8.13699e-06	0.00144267	0.106813	0.282108
ENSG00000143570.19	20.2881	0.672744	0.193591	2.08998e-05	0.000506622
ENSG00000285779.1	0.147859	5.89152e-07	0.00144269	0.988582	NA
ENSG00000143578.16	3.00803	4.09186e-07	0.00144269	0.871642	0.938754
ENSG00000143543.15	5.72595	5.60484e-06	0.00144269	0.0842365	0.241249
ENSG00000285641.1	0	NA	NA	NA	NA
ENSG00000143545.10	0	NA	NA	NA	NA
ENSG00000177954.14	6.11261	1.46571	0.368638	0.030752	0.124634
ENSG00000143552.9	0.249247	-2.31159e-07	0.00144269	0.439253	NA
ENSG00000143549.21	18.6549	8.29338e-06	0.00144268	0.0743434	0.223362
ENSG00000163263.7	0.0800787	-2.3249e-07	0.00144269	0.658126	NA
ENSG00000143612.21	5.51644	5.07582e-06	0.00144269	0.0721666	0.219044
ENSG00000143569.19	27.4526	0.338323	0.250592	0.00301831	0.0249718
ENSG00000143575.15	5.85051	9.08095e-06	0.00144269	0.00644477	0.0432546
ENSG00000143595.13	0.0444799	-2.52547e-07	0.00144269	0.669818	NA
ENSG00000143515.19	6.15916	5.10029e-06	0.00144269	0.047981	0.167469
ENSG00000160712.13	6.66694	-6.56969e-06	0.00144269	0.0139905	0.0728792
ENSG00000169291.10	2.61992	-2.55178e-06	0.00144269	0.169665	0.374941
ENSG00000163239.12	0.275643	1.06079e-07	0.00144269	0.754758	NA
ENSG00000160714.10	31.62	-4.49793e-06	0.00144267	0.326834	0.553107
ENSG00000160716.6	0.157681	2.62434e-07	0.00144269	0.861881	NA
ENSG00000160710.17	31.8468	8.92163e-06	0.00144267	0.0412293	0.151854
ENSG00000143603.19	2.2301	1.11919e-06	0.00144269	0.414353	0.633609
ENSG00000163344.6	7.7964	3.37e-06	0.00144268	0.332161	0.558503
ENSG00000163346.17	34.2667	-1.42776e-05	0.00144271	0.922412	0.96446
ENSG00000163348.4	9.26563	0.608989	0.328955	0.00160462	0.0159082
ENSG00000160691.19	27.0782	4.13649e-06	0.00144265	0.54549	0.736469
ENSG00000173207.13	0.162786	8.65515e-07	0.00144269	0.985294	NA
ENSG00000160688.19	4.92852	7.44135e-06	0.00144269	0.0189011	0.0902332
ENSG00000163352.5	0.0268698	1.13266e-07	0.00144269	0.760019	NA
ENSG00000160685.13	29.3307	-0.630053	0.202758	6.31565e-05	0.00128105
ENSG00000163354.15	0.304948	6.26329e-07	0.00144269	0.881504	NA
ENSG00000163357.11	1.24088	-1.78291e-06	0.00144269	0.259322	0.481859
ENSG00000143537.14	43.5864	0.575468	0.224164	0.000284995	0.00433212
ENSG00000243364.8	2.9745	3.05302e-06	0.00144269	0.163035	0.366456
ENSG00000251246.1	0	NA	NA	NA	NA
ENSG00000143590.14	3.95232	4.57911e-06	0.00144269	0.0156737	0.0787023
ENSG00000169242.12	15.3152	-9.23602e-06	0.0014427	0.357887	0.582996
ENSG00000169241.19	12.8292	-4.62021e-06	0.00144268	0.256542	0.47906
ENSG00000179085.8	9.18744	-4.21176e-06	0.00144268	0.212059	0.427627
ENSG00000163463.13	0.0549722	-1.08133e-07	0.00144269	0.702858	NA
ENSG00000273088.2	0.154312	2.40239e-07	0.00144269	0.810365	NA
ENSG00000163462.18	1.59433	9.23277e-07	0.00144269	0.573654	0.757469
ENSG00000185499.16	64.9193	-3.85177e-06	0.00144268	0.205709	0.420184
ENSG00000169231.13	6.04404	1.01452	0.374286	0.000240608	0.00380661
ENSG00000173171.14	7.67494	-4.33883e-06	0.00144269	0.167355	0.371795
ENSG00000177628.16	6.69325	-2.78093e-06	0.00144267	0.509484	0.709975
ENSG00000160767.21	8.51534	1.78919	0.357595	3.3943e-08	2.46839e-06
ENSG00000116521.11	17.5526	2.56587e-06	0.00144267	0.555867	0.744074
ENSG00000176444.19	6.9281	-3.17149e-07	0.00144267	0.929311	0.967878
ENSG00000143630.10	4.60699	1.77393e-06	0.00144269	0.541418	0.733192
ENSG00000143627.19	0.56025	3.98835e-07	0.00144269	0.867997	NA
ENSG00000160752.15	22.031	8.10465e-06	0.00144268	0.0469796	0.165372
ENSG00000160753.16	16.4555	9.36001e-06	0.00144266	0.103569	0.277259
ENSG00000116539.14	9.5418	5.25676e-06	0.00144269	0.28755	0.511657
ENSG00000125459.17	0.517669	1.08166e-06	0.00144269	0.488079	NA
ENSG00000163374.19	11.0452	1.12733e-05	0.00144269	0.00737817	0.0476935
ENSG00000132676.16	8.24141	1.09363e-05	0.00144269	0.00875426	0.0535848
ENSG00000116580.18	8.10924	2.73672e-06	0.00144268	0.435317	0.652644
ENSG00000132718.9	2.94658	1.18264e-06	0.00144269	0.567616	0.752606
ENSG00000143622.11	1.40242	-8.19144e-07	0.00144269	0.678049	0.828118
ENSG00000132680.11	5.89133	0.712506	0.375068	0.00159954	0.015894
ENSG00000173080.6	2.24649	-6.60309e-06	0.0014427	0.00192448	0.0182316
ENSG00000116584.20	31.3003	4.13426e-06	0.00144266	0.49959	0.701278
ENSG00000163479.14	14.2019	4.3285e-06	0.00144267	0.449442	0.66295
ENSG00000160803.8	3.69366	4.05415e-06	0.00144269	0.152747	0.352191
ENSG00000116586.12	3.95265	1.21736e-06	0.00144268	0.792933	0.896138
ENSG00000132698.15	10.2439	-1.69586e-06	0.00144268	0.768073	0.881343
ENSG00000254726.3	5.6633	2.12244e-06	0.00144269	0.349805	0.575865
ENSG00000160789.22	209.369	-2.5524e-06	0.00144265	0.825679	0.915046
ENSG00000196189.13	7.61839	0.00031055	0.00146007	0.694542	0.838548
ENSG00000160785.13	1.75621	1.44215e-06	0.00144269	0.482239	0.688372
ENSG00000260238.6	0	NA	NA	NA	NA
ENSG00000160783.19	2.3923	-9.49583e-07	0.00144269	0.688045	0.834573
ENSG00000242252.2	0.0716469	2.89309e-07	0.00144269	0.896224	NA
ENSG00000160781.17	1.87659	1.35989	0.944549	0.00271479	0.0233356
ENSG00000198952.8	15.8886	0.834483	0.26521	6.17242e-05	0.00125899
ENSG00000163472.19	3.77905	2.83111e-06	0.00144269	0.142325	0.337274
ENSG00000198715.13	6.32222	7.17226e-06	0.00144269	0.0248204	0.1082
ENSG00000189030.10	0.0216074	1.09326e-07	0.00144269	0.760019	NA
ENSG00000163468.15	22.6592	1.16447e-05	0.00144269	0.0126757	0.0685407
ENSG00000163467.12	0.00281386	6.03155e-08	0.0014427	0.73254	NA
ENSG00000132677.13	0.0212105	1.04149e-07	0.00144269	0.760019	NA
ENSG00000116604.18	18.8142	-2.16642e-06	0.00144267	0.6996	0.84243
ENSG00000183856.11	13.0078	1.67482	0.373915	3.85347e-07	1.86821e-05
ENSG00000187862.12	0.303911	-1.74937e-07	0.00144269	0.539368	NA
ENSG00000163382.12	16.8825	-1.27233e-05	0.00144268	0.0251613	0.108981
ENSG00000160818.17	1.97337	4.72474e-06	0.00144269	0.0225925	0.101491
ENSG00000132702.13	0.715344	-1.24898e-06	0.00144269	0.244695	0.466119
ENSG00000132692.19	0.561235	-2.13293e-06	0.00144269	0.0447389	NA
ENSG00000132688.11	24.4266	7.70664e-06	0.00144269	0.00846473	0.0523635
ENSG00000143320.9	0.884908	1.96171e-06	0.00144269	0.105769	0.28089
ENSG00000143319.17	1.76869	1.49791e-06	0.00144269	0.437961	0.654691
ENSG00000143303.12	7.63974	8.57949e-06	0.00144269	0.0228215	0.102273
ENSG00000143314.12	6.01566	-8.3524e-07	0.00144268	0.717684	0.853124
ENSG00000143321.19	23.6504	0.435724	0.24713	0.0017707	0.0172125
ENSG00000143294.15	30.7854	9.8303e-06	0.00144265	0.147445	0.345063
ENSG00000027869.12	2.32006	1.73883e-06	0.00144269	0.439429	0.65589
ENSG00000198400.12	0.811603	9.56517e-07	0.00144269	0.494639	0.697065
ENSG00000027644.5	0.360324	1.75296e-07	0.00144269	0.843487	NA
ENSG00000187800.13	5.69402	-1.48784e-06	0.00144269	0.503872	0.705354
ENSG00000160838.14	0.219924	-5.57854e-07	0.00144269	0.36713	NA
ENSG00000132694.19	16.6499	-3.30826e-05	0.00144285	0.006221	0.0421506
ENSG00000253831.3	0.101853	-9.08999e-08	0.00144269	0.687168	NA
ENSG00000117036.12	5.54751	2.55432e-06	0.00144268	0.419927	0.63886
ENSG00000143297.19	2.31598	-5.63034e-06	0.00144269	0.00999188	0.0584488
ENSG00000163518.11	0.168881	-7.67797e-07	0.00144269	0.28081	NA
ENSG00000160856.21	0.83424	-1.88461e-06	0.00144269	0.176517	0.383298
ENSG00000132704.16	0.394648	1.06653e-07	0.00144269	0.856836	NA
ENSG00000163534.15	0.594601	-2.86649e-06	0.00144269	0.0254796	NA
ENSG00000073754.6	0.0138719	1.04089e-07	0.00144269	0.760019	NA
ENSG00000183853.18	8.24689	0.63023	0.435555	0.00280387	0.0237503
ENSG00000288460.1	0	NA	NA	NA	NA
ENSG00000158473.8	1.96468	-3.2561e-06	0.00144269	0.103179	0.276621
ENSG00000158477.7	0.0797503	-3.57036e-06	0.0014427	0.760007	NA
ENSG00000158481.13	0.330837	6.094e-08	0.00144269	0.814419	NA
ENSG00000158485.11	0.280881	-1.14764e-06	0.00144269	0.200194	NA
ENSG00000158488.16	0.392519	-1.48479e-08	0.00144269	0.748011	NA
ENSG00000186306.1	0.0656904	-1.22788e-07	0.00144269	0.711505	NA
ENSG00000180708.6	0	NA	NA	NA	NA
ENSG00000173285.4	0.056571	-2.67149e-07	0.00144269	0.669818	NA
ENSG00000198965.4	0	NA	NA	NA	NA
ENSG00000197532.2	0	NA	NA	NA	NA
ENSG00000186440.2	0.0276185	1.1513e-07	0.00144269	0.760019	NA
ENSG00000279111.2	0	NA	NA	NA	NA
ENSG00000198967.4	0	NA	NA	NA	NA
ENSG00000163554.15	0.0996371	-8.13085e-08	0.00144269	0.707088	NA
ENSG00000196171.3	0.0244778	1.18718e-07	0.00144269	0.773887	NA
ENSG00000203757.2	0.0189359	1.13924e-07	0.00144269	0.788456	NA
ENSG00000197403.4	0.0128354	2.45611e-07	0.00144269	0.760019	NA
ENSG00000180433.5	0	NA	NA	NA	NA
ENSG00000188340.2	0	NA	NA	NA	NA
ENSG00000163563.8	0.627041	-2.28029e-07	0.00144269	0.744817	NA
ENSG00000163564.15	0.165102	1.126e-08	0.00144269	0.691651	NA
ENSG00000163565.19	7.47476	9.55606e-06	0.00144269	0.0207368	0.095747
ENSG00000163568.15	0.166882	-1.69361e-07	0.00144269	0.317941	NA
ENSG00000162706.13	2.69057	-4.47632e-06	0.00144269	8.95153e-05	0.00170746
ENSG00000213088.12	3.81158	-1.79573e-06	0.00144269	0.316336	0.542078
ENSG00000179639.10	0.229749	9.37244e-08	0.00144269	0.609108	NA
ENSG00000196266.5	0	NA	NA	NA	NA
ENSG00000249730.1	0.040584	-2.52657e-07	0.00144269	0.669818	NA
ENSG00000196184.10	0	NA	NA	NA	NA
ENSG00000184155.8	0	NA	NA	NA	NA
ENSG00000132703.4	0	NA	NA	NA	NA
ENSG00000132693.12	0.0553791	-2.66354e-07	0.00144269	0.669818	NA
ENSG00000158716.9	12.9199	3.32219e-07	0.00144267	0.910036	0.959515
ENSG00000181036.14	0.161791	-7.34282e-08	0.00144269	0.625609	NA
ENSG00000158714.11	3.42068	1.40656e-06	0.00144269	0.538558	0.731975
ENSG00000256029.6	0	NA	NA	NA	NA
ENSG00000243284.1	0.976835	-7.66707e-07	0.00144269	0.572911	0.756728
ENSG00000213085.10	0.133549	4.75969e-07	0.00144269	0.984404	NA
ENSG00000158710.15	75.9521	1.4021e-05	0.00144271	0.33495	0.560941
ENSG00000085552.17	13.8963	-7.91245e-06	0.00144269	0.0113589	0.0635412
ENSG00000162723.10	0.0791121	3.10101e-07	0.00144269	0.838486	NA
ENSG00000177807.10	0.268043	-7.98991e-07	0.00144269	0.328179	NA
ENSG00000143315.8	2.92893	-2.70798e-07	0.00144269	0.87386	0.940192
ENSG00000162728.5	0.19965	-1.8285e-07	0.00144269	0.575866	NA
ENSG00000162729.14	20.6717	3.2053e-06	0.00144267	0.50446	0.705947
ENSG00000018625.15	3.73622	1.54353e-06	0.00144269	0.892347	0.949783
ENSG00000132681.17	0.113324	4.63192e-07	0.00144269	0.958822	NA
ENSG00000143318.13	0.165686	2.31427e-07	0.00144269	0.954466	NA
ENSG00000162734.13	4.65707	3.78634e-06	0.00144269	0.169957	0.375242
ENSG00000132716.19	9.56036	-1.96921e-06	0.00144267	0.878674	0.942599
ENSG00000258465.8	0.0538887	1.96507e-07	0.00144269	0.854828	NA
ENSG00000162735.19	0.85859	1.67197e-07	0.00144269	0.935453	0.970819
ENSG00000122218.16	34.567	4.63326e-06	0.00144265	0.0966539	0.264799
ENSG00000162736.17	27.1785	6.26333e-06	0.00144266	0.325268	0.55155
ENSG00000171786.6	0.380274	-6.14649e-07	0.00144269	0.34615	NA
ENSG00000162738.6	4.20912	3.0017e-06	0.00144269	0.160601	0.362367
ENSG00000162739.14	0.479172	-1.58981e-06	0.00144269	0.10407	NA
ENSG00000066294.15	0.78553	1.8614e-06	0.00144269	0.258047	0.480539
ENSG00000117090.15	0.629266	-1.28465e-05	0.00144272	0.0229746	NA
ENSG00000117091.10	0.992033	-1.11483e-06	0.00144269	0.471171	0.680492
ENSG00000026751.17	5.88466	-5.71868e-06	0.00144269	0.019322	0.0915932
ENSG00000122224.18	0.839469	-2.44363e-06	0.00144269	0.0765689	0.227457
ENSG00000122223.13	0.206265	4.38846e-07	0.00144269	0.866572	NA
ENSG00000179914.5	42.2966	-3.6887e-06	0.00144269	0.0455929	0.16205
ENSG00000158764.7	0.618591	3.40678e-07	0.00144269	0.839628	NA
ENSG00000158769.18	18.7023	1.76547e-06	0.00144267	0.903904	0.956626
ENSG00000270149.5	0.78571	-3.61793e-07	0.00144269	0.723409	0.856284
ENSG00000215845.11	13.7838	-0.581848	0.375642	0.00231958	0.020922
ENSG00000158773.14	4.08219	-5.26739e-06	0.00144269	0.322246	0.548261
ENSG00000186517.14	9.94119	2.56227e-06	0.00144268	0.50778	0.708733
ENSG00000143217.9	5.09735	3.77314e-06	0.00144269	0.0817481	0.237105
ENSG00000162755.14	1.15473	-4.21301e-07	0.00144269	0.806726	0.903533
ENSG00000143256.5	6.05925	6.86199e-06	0.00144269	0.046544	0.164381
ENSG00000158793.14	7.45476	-1.00773e-06	0.00144267	0.474942	0.682983
ENSG00000158796.17	2.74764	2.27318e-06	0.00144269	0.170156	0.375358
ENSG00000143222.12	6.64637	5.59248e-06	0.00144268	0.141569	0.336106
ENSG00000143258.16	3.5819	5.22155e-06	0.00144269	0.0600731	0.193867
ENSG00000143224.18	2.59534	5.18695e-06	0.00144269	0.0284758	0.118563
ENSG00000158850.15	5.70533	-1.65273e-06	0.00144268	0.735142	0.863377
ENSG00000158859.10	13.9504	1.45832	0.464259	5.18003e-05	0.00108866
ENSG00000158864.13	25.6316	-5.60932e-06	0.00144266	0.0463078	0.163727
ENSG00000158869.11	4.08688	4.51921e-06	0.00144269	0.0711497	0.217079
ENSG00000158874.11	0	NA	NA	NA	NA
ENSG00000158882.15	2.04115	-1.42829e-07	0.00144269	0.937352	0.971588
ENSG00000143257.12	0.0897619	-7.64288e-08	0.00144269	0.69715	NA
ENSG00000248485.2	0.247612	4.48031e-07	0.00144269	0.833432	NA
ENSG00000158887.19	1.20127	-2.0016e-08	0.00144269	0.993108	0.997928
ENSG00000143252.16	5.83322	-1.60503e-06	0.00144268	0.653549	0.812463
ENSG00000188931.4	0	NA	NA	NA	NA
ENSG00000143226.15	5.24965	2.86703e-06	0.00144269	0.367425	0.591496
ENSG00000173110.8	0.931833	1.80589e-06	0.00144269	0.138437	0.33243
ENSG00000203747.12	1.17702	2.57489e-06	0.00144269	0.0911161	0.254184
ENSG00000244682.7	0.180992	3.6479e-07	0.00144269	0.910879	NA
ENSG00000162747.12	0.193826	7.67805e-08	0.00144269	0.750837	NA
ENSG00000072694.21	0.394855	-1.5876e-07	0.00144269	0.837407	NA
ENSG00000132185.18	1.15105	-4.12801e-06	0.00144269	0.00686985	0.0452766
ENSG00000162746.14	12.4327	-1.71397e-06	0.00144269	0.123087	0.308599
ENSG00000081721.12	2.19286	4.4103e-06	0.00144269	0.0558415	0.184776
ENSG00000118217.6	5.67539	8.10564e-06	0.0014427	0.0122262	0.0667593
ENSG00000162745.10	6.70441	1.90635	0.460468	1.5843e-06	6.10768e-05
ENSG00000198929.13	2.50529	-2.07019e-07	0.00144269	0.92629	0.966304
ENSG00000254706.3	0	NA	NA	NA	NA
ENSG00000171722.13	0.602107	-1.76475e-06	0.00144269	0.0701359	NA
ENSG00000239887.6	0.467127	4.72596e-07	0.00144269	0.865771	NA
ENSG00000198574.6	0	NA	NA	NA	NA
ENSG00000152332.16	9.85547	8.57974e-06	0.00144269	0.0537061	0.179567
ENSG00000117143.13	4.59133	-1.86977e-06	0.00144269	0.424187	0.642505
ENSG00000162733.19	8.06126	3.36211e-06	0.00144269	0.915078	0.961524
ENSG00000132196.15	0.690553	2.64177e-06	0.00144269	0.0845992	0.242019
ENSG00000185860.13	0	NA	NA	NA	NA
ENSG00000117152.14	0.212657	6.62425e-07	0.00144269	0.952153	NA
ENSG00000143248.13	3.74757	2.59515e-06	0.00144269	0.101055	0.273044
ENSG00000143228.13	0.617413	1.91696e-06	0.00144269	0.158142	NA
ENSG00000185630.19	9.60941	2.57999e-06	0.00144269	0.290111	0.51402
ENSG00000162761.14	0.291169	-8.37701e-07	0.00144269	0.271136	NA
ENSG00000143171.13	0.139944	-3.77532e-07	0.00144269	0.590144	NA
ENSG00000162763.4	0.138423	1.1955e-07	0.00144269	0.690539	NA
ENSG00000143198.13	14.353	-9.45288e-06	0.00144268	0.0281228	0.117552
ENSG00000143149.12	23.621	-1.29363e-05	0.00144269	0.00616966	0.0419137
ENSG00000143183.18	10.4113	-3.34067e-06	0.00144268	0.403925	0.624905
ENSG00000143179.16	4.77139	1.58228e-06	0.00144268	0.642992	0.805565
ENSG00000188859.7	0.195937	-5.82246e-07	0.00144269	0.396068	NA
ENSG00000143157.12	8.77404	1.01946e-05	0.00144269	0.00991739	0.0581194
ENSG00000152382.6	1.39848	1.80373e-06	0.00144269	0.347898	0.573956
ENSG00000143195.13	0.848972	2.46947e-06	0.00144269	0.0742979	0.22333
ENSG00000143194.13	0.0726194	1.93101e-07	0.00144269	0.856573	NA
ENSG00000143167.12	37.4297	-2.17384	0.302283	2.59881e-14	1.18794e-11
ENSG00000198842.10	0.512922	2.73182e-06	0.0014427	0.542614	NA
ENSG00000143190.23	4.58163	8.14513e-06	0.00144269	0.0119557	0.0656741
ENSG00000198821.11	1.24095	-2.75317e-06	0.00144269	0.11093	0.288928
ENSG00000143162.9	41.6101	-9.8959e-06	0.00144265	0.112962	0.292257
ENSG00000198771.11	3.7978	-0.947719	0.375224	0.000374193	0.00532735
ENSG00000197965.12	12.8423	-1.71331e-06	0.00144267	0.674088	0.825389
ENSG00000143199.18	0.0472937	-2.2287e-07	0.00144269	0.68465	NA
ENSG00000143158.11	7.76773	-8.09538e-06	0.00144269	0.0300362	0.12283
ENSG00000143164.15	4.29523	2.90069e-06	0.00144269	0.204985	0.419673
ENSG00000143147.14	2.39207	3.20381e-06	0.00144269	0.0778288	0.229788
ENSG00000143155.13	3.85962	-1.14431e-07	0.00144269	0.962825	0.984202
ENSG00000213064.10	5.40459	-2.44176e-06	0.00144268	0.475866	0.683263
ENSG00000143178.13	0.376947	1.44894e-06	0.00144269	0.395517	NA
ENSG00000143185.4	0.0373799	-1.00218e-07	0.00144269	0.711505	NA
ENSG00000143184.5	0.00610046	6.12696e-08	0.00144269	0.748353	NA
ENSG00000143196.5	3.39258	-4.41424e-07	0.00144269	0.545816	0.736676
ENSG00000143153.13	43.5759	-3.20321e-06	0.00144268	0.351396	0.576975
ENSG00000143156.14	0.61882	1.3089e-06	0.00144269	0.265841	NA
ENSG00000117475.14	0.29884	1.35641e-06	0.00144269	0.591289	NA
ENSG00000117477.12	0.14143	7.45415e-08	0.00144269	0.647135	NA
ENSG00000117479.15	5.98308	0.87483	0.501854	0.00186056	0.0177977
ENSG00000198734.12	0.923949	9.21835e-07	0.00144269	0.469437	0.678831
ENSG00000174175.17	0.486409	1.73848e-07	0.00144269	0.935667	NA
ENSG00000000460.17	1.71696	3.86822e-06	0.00144269	0.0350026	0.136336
ENSG00000188404.10	0.735811	4.97213e-07	0.00144269	0.732349	0.861599
ENSG00000007908.16	0.270393	1.01279e-06	0.00144269	0.701477	NA
ENSG00000171806.12	0.191368	1.36898e-07	0.00144269	0.806514	NA
ENSG00000000457.14	1.40404	1.12595e-06	0.00144269	0.533436	0.728191
ENSG00000075945.13	2.76501	2.04077e-06	0.00144269	0.136487	0.329508
ENSG00000203740.4	0.00281386	6.03155e-08	0.0014427	0.73254	NA
ENSG00000120370.13	1.6325	-8.00832e-07	0.00144269	0.672815	0.824487
ENSG00000116132.12	3.38201	2.4098	0.644865	6.18739e-06	0.000189003
ENSG00000117501.14	0.0145537	9.06989e-08	0.00144269	0.760019	NA
ENSG00000007933.13	0.104721	3.4051e-07	0.00144269	0.889015	NA
ENSG00000094963.14	0.0643672	1.94575e-07	0.00144269	0.910846	NA
ENSG00000010932.17	0.191866	-2.78081e-07	0.00144269	0.92332	NA
ENSG00000076258.10	0.604281	-1.18432e-06	0.00144269	0.281854	NA
ENSG00000117523.16	32.1842	0.586275	0.244651	0.00047831	0.00647819
ENSG00000283683.1	0	NA	NA	NA	NA
ENSG00000034971.17	0.264603	-8.24355e-07	0.00144269	0.308968	NA
ENSG00000117533.15	0.133579	2.94588e-07	0.00144269	0.804865	NA
ENSG00000010165.20	9.02269	5.24321e-06	0.00144267	0.248018	0.469619
ENSG00000197959.14	0.590368	7.22677e-07	0.00144269	0.683859	NA
ENSG00000135845.10	1.13673	1.59389e-06	0.00144269	0.32996	0.556484
ENSG00000180999.11	0	NA	NA	NA	NA
ENSG00000094975.14	11.063	4.48854e-06	0.00144268	0.216686	0.433744
ENSG00000117560.8	0.181291	-7.22672e-07	0.00144269	0.354512	NA
ENSG00000120337.8	0	NA	NA	NA	NA
ENSG00000117586.11	0.0682656	2.17307e-07	0.00144269	0.833413	NA
ENSG00000117592.9	17.5156	-0.566846	0.259947	0.000820364	0.00973108
ENSG00000162753.13	0.045282	1.21257e-07	0.00144269	0.760019	NA
ENSG00000285777.1	0	NA	NA	NA	NA
ENSG00000183831.7	0	NA	NA	NA	NA
ENSG00000232113.3	0	NA	NA	NA	NA
ENSG00000076321.11	1.59189	1.5011e-06	0.00144269	0.414575	0.633872
ENSG00000120334.15	0.194068	6.98774e-07	0.00144269	0.877484	NA
ENSG00000117593.12	2.45701	6.46063e-07	0.00144269	0.321547	0.547708
ENSG00000185278.15	0.541503	4.65861e-07	0.00144269	0.768383	NA
ENSG00000117601.14	0.00281386	6.03155e-08	0.0014427	0.73254	NA
ENSG00000135870.12	4.3942	7.22055e-06	0.00144269	0.0193909	0.0916486
ENSG00000152061.23	2.86607	1.94248e-06	0.00144269	0.295461	0.520595
ENSG00000203737.5	0.11035	2.73634e-07	0.00144269	0.983236	NA
ENSG00000116161.18	2.41867	4.86795e-06	0.00144269	0.00721418	0.0469417
ENSG00000120333.4	4.08499	-1.90982e-06	0.00144269	0.470143	0.67943
ENSG00000120332.16	0.606392	-5.6459e-07	0.00144269	0.635035	NA
ENSG00000235750.10	1.07	3.20818e-06	0.00144269	0.0456583	0.162193
ENSG00000116147.17	0.139023	6.31849e-07	0.00144269	0.948376	NA
ENSG00000143207.21	18.9262	1.4804e-05	0.00144271	0.098213	0.267763
ENSG00000116183.11	0.934996	-2.33196e-06	0.00144269	0.103362	0.276937
ENSG00000152092.16	0.775393	-6.21171e-07	0.00144269	0.549251	0.739596
ENSG00000198797.7	0.0777087	-3.06528e-08	0.00144269	0.710405	NA
ENSG00000120341.18	2.76063	2.33233	0.646362	9.59848e-06	0.000267067
ENSG00000075391.17	5.72137	0.649727	0.447118	0.00298776	0.0247992
ENSG00000188585.9	0.138903	-2.65136e-07	0.00144269	0.486822	NA
ENSG00000240021.10	0.0212345	-2.20891e-07	0.00144269	0.669818	NA
ENSG00000116191.17	1.24487	3.96557e-06	0.00144269	0.871472	0.938649
ENSG00000116194.13	0.260387	3.96773e-07	0.00144269	0.788768	NA
ENSG00000116199.12	2.32631	2.04822e-06	0.00144269	0.362218	0.587018
ENSG00000186283.14	13.144	-1.82412e-06	0.00144266	0.874348	0.940393
ENSG00000143322.21	3.75436	1.23427	0.564812	0.000967672	0.0110189
ENSG00000057252.13	4.54003	2.62952e-06	0.00144269	0.398008	0.619684
ENSG00000162779.22	0.0447425	-2.8198e-07	0.00144269	0.623907	NA
ENSG00000116218.13	0.843285	-2.03423e-06	0.00144269	0.0568638	0.187095
ENSG00000162782.16	0.0679879	-3.01107e-07	0.00144269	0.623206	NA
ENSG00000143340.6	0.0643552	1.92077e-07	0.00144269	0.893685	NA
ENSG00000169905.13	5.5662	3.13761e-06	0.00144268	0.337007	0.562718
ENSG00000143337.19	5.80019	3.01079e-06	0.00144269	0.339921	0.565755
ENSG00000135837.16	4.45557	0.744413	0.420569	0.298204	0.523621
ENSG00000116260.17	138.332	-4.81081e-06	0.00144268	0.224815	0.443949
ENSG00000121454.6	0	NA	NA	NA	NA
ENSG00000230124.8	2.38619	6.20794e-06	0.00144269	0.010689	0.0609321
ENSG00000143324.14	3.19898	0.711758	0.480346	0.27417	0.497322
ENSG00000135835.12	4.65438	-3.8699e-06	0.00144269	0.0782726	0.23046
ENSG00000135823.14	3.31857	6.33694e-06	0.00144269	0.0177617	0.0865036
ENSG00000153029.14	0.70891	2.61101e-06	0.00144269	0.0688881	0.212423
ENSG00000162783.11	37.6932	-3.81631e-07	0.00144266	0.39613	0.617924
ENSG00000198216.12	1.44208	-1.22683e-06	0.00144269	0.427005	0.645019
ENSG00000179930.6	0.476638	-3.24995e-07	0.00144269	0.383535	NA
ENSG00000135821.19	66.8549	-1.85186e-06	0.00144266	0.507888	0.708806
ENSG00000203730.3	0.0341371	-2.40698e-07	0.00144269	0.669818	NA
ENSG00000121446.20	0.230225	-2.41498e-07	0.00144269	0.599174	NA
ENSG00000135828.11	1.63846	-2.86556e-06	0.00144269	0.204599	0.419254
ENSG00000143333.7	3.07194	4.36908e-06	0.00144269	0.00998234	0.0584197
ENSG00000135824.12	0	NA	NA	NA	NA
ENSG00000135838.13	1.59791	3.3984e-06	0.00144269	0.0906093	0.253433
ENSG00000135829.17	18.9523	8.68662e-06	0.00144268	0.0480588	0.167619
ENSG00000157060.16	0.412719	7.07121e-08	0.00144269	0.767101	NA
ENSG00000135862.6	52.2296	0.487834	0.31209	0.00214409	0.0196578
ENSG00000058085.15	51.1344	1.57308	0.558005	0.000125485	0.00223378
ENSG00000157064.11	0.166556	9.79906e-08	0.00144269	0.802786	NA
ENSG00000116698.21	6.15127	-3.93012e-05	0.00144295	0.0223735	0.100778
ENSG00000116701.15	1.98715	1.64259e-06	0.00144269	0.461658	0.672826
ENSG00000162704.16	27.1274	1.89013e-06	0.00144265	0.808046	0.903941
ENSG00000143344.16	3.65469	1.49076e-06	0.00144269	0.617248	0.788275
ENSG00000173627.8	0	NA	NA	NA	NA
ENSG00000198756.12	1.15985	5.74687e-07	0.00144269	0.668697	0.821943
ENSG00000198860.13	2.8502	5.34437e-06	0.00144269	0.0447745	0.160794
ENSG00000116667.15	1.03561	1.45858e-06	0.00144269	0.273333	0.4964
ENSG00000116406.19	11.251	-7.69799e-06	0.00144268	0.0952801	0.262087
ENSG00000135842.17	11.9696	-3.20399e-07	0.00144269	0.773823	0.884063
ENSG00000121481.11	0.604536	5.60921e-07	0.00144269	0.747749	NA
ENSG00000121486.12	7.05107	0.602719	0.369067	0.00254203	0.022252
ENSG00000116668.13	0.269292	9.36088e-07	0.00144269	0.663024	NA
ENSG00000116679.16	4.26204	0.88502	0.467178	0.347777	0.573904
ENSG00000143341.12	4.04942	0.965326	0.901304	0.00411398	0.0314444
ENSG00000116690.13	0.252569	-2.73695e-07	0.00144269	0.50239	NA
ENSG00000047410.14	21.2004	0.953144	0.245033	4.62933e-06	0.000149623
ENSG00000157181.16	0.628816	9.51615e-07	0.00144269	0.804089	NA
ENSG00000116703.14	0	NA	NA	NA	NA
ENSG00000073756.12	4.19139	2.49848e-06	0.00144269	0.0628711	0.199526
ENSG00000116711.10	1.17172	2.19142e-06	0.00144269	0.284015	0.507697
ENSG00000162670.11	0.156642	-2.73517e-07	0.00144269	0.542818	NA
ENSG00000150681.10	0.115479	3.86692e-08	0.00144269	0.760942	NA
ENSG00000253148.1	0	NA	NA	NA	NA
ENSG00000090104.12	1.45002	-1.66632e-07	0.00144269	0.917941	0.962592
ENSG00000127074.15	0.0263219	-1.8391e-07	0.00144269	0.68465	NA
ENSG00000231767.4	0.0684781	1.83445e-07	0.00144269	0.944183	NA
ENSG00000116741.8	2.37737	1.34999e-06	0.00144269	0.272779	0.495923
ENSG00000116750.14	4.35065	3.84711e-06	0.00144269	0.168008	0.37239
ENSG00000116747.13	2.60593	1.88033e-06	0.00144269	0.211471	0.426875
ENSG00000023572.10	5.16828	-5.79909e-06	0.00144269	0.152251	0.351426
ENSG00000134371.14	4.90756	4.14672e-06	0.00144269	0.141262	0.33575
ENSG00000162630.6	0.0315433	1.18714e-07	0.00144269	0.760019	NA
ENSG00000162687.19	0.203059	-1.41365e-07	0.00144269	0.530333	NA
ENSG00000000971.16	4.53302	-2.01863e-06	0.00144269	0.469803	0.679129
ENSG00000116785.14	0	NA	NA	NA	NA
ENSG00000244414.7	0.00610046	6.12696e-08	0.00144269	0.748353	NA
ENSG00000134365.13	0	NA	NA	NA	NA
ENSG00000080910.13	0	NA	NA	NA	NA
ENSG00000134389.10	0	NA	NA	NA	NA
ENSG00000143278.5	0	NA	NA	NA	NA
ENSG00000066279.18	7.19603	0.814261	0.756963	0.00419544	0.0319058
ENSG00000177888.8	0.364366	1.77882e-06	0.00144269	0.856222	NA
ENSG00000134376.16	0.154086	3.53061e-07	0.00144269	0.791103	NA
ENSG00000213047.13	0.87955	3.07582e-06	0.00144269	0.75432	0.874743
ENSG00000203724.11	1.89342	-4.44873e-06	0.00144269	0.00549218	0.0388581
ENSG00000143355.16	0.705054	2.78003e-07	0.00144269	0.992457	0.997601
ENSG00000151414.15	1.55244	1.16351e-06	0.00144269	0.437942	0.654691
ENSG00000151418.12	0	NA	NA	NA	NA
ENSG00000081237.20	6.48056	-2.6658e-06	0.00144269	0.505646	0.706988
ENSG00000116833.14	4.02821	-1.6251e-05	0.00144273	3.86288e-11	7.37925e-09
ENSG00000162702.8	4.41523	0.975561	0.503188	0.00154137	0.0154617
ENSG00000118193.12	0.335639	2.23158e-06	0.00144269	0.649723	NA
ENSG00000118197.14	0.67882	3.43887e-06	0.00144269	0.298545	NA
ENSG00000118200.14	1.41213	2.86285	0.756332	0.00472531	0.0346586
ENSG00000170128.5	1.20769	1.32433e-06	0.00144269	0.485168	0.6905
ENSG00000163362.11	40.0709	-7.74626e-06	0.00144269	0.0408901	0.151127
ENSG00000116852.15	7.33139	5.63912e-06	0.00144268	0.140469	0.334904
ENSG00000081248.11	0.22357	6.6341e-07	0.00144269	0.836836	NA
ENSG00000232237.3	0.584046	-1.05293e-06	0.00144269	0.359536	NA
ENSG00000116857.17	5.95542	2.88547e-06	0.00144269	0.0790239	0.231766
ENSG00000163395.17	1.22952	2.69159e-06	0.00144269	0.0553503	0.183578
ENSG00000081277.13	1.15795	5.62047	0.936992	0.0195039	0.0920805
ENSG00000118194.20	0.477528	1.20346e-07	0.00144269	0.999392	NA
ENSG00000159166.15	38.7714	-1.90264e-07	0.00144268	0.69149	0.836203
ENSG00000159173.19	0.092145	-3.4985e-07	0.00144269	0.601601	NA
ENSG00000174307.7	5.62703	4.39832e-06	0.00144269	0.014164	0.0734541
ENSG00000159176.14	34.7504	3.67399e-06	0.00144269	0.158873	0.36047
ENSG00000134369.15	21.1114	3.01474e-06	0.00144268	0.105401	0.280347
ENSG00000198700.10	9.77631	1.26074e-05	0.0014427	0.00767228	0.048874
ENSG00000198892.7	1.6223	2.2723e-06	0.00144269	0.148256	0.346202
ENSG00000163431.13	13.8421	3.63315e-06	0.00144269	0.614747	0.787117
ENSG00000134375.11	5.18476	7.98423e-07	0.00144268	0.680192	0.829438
ENSG00000176393.11	61.5841	-1.15738e-05	0.00144268	0.0347492	0.135431
ENSG00000163435.16	155.274	-5.36827e-06	0.00144268	0.203685	0.41846
ENSG00000170075.9	0.715922	2.3672e-07	0.00144269	0.850723	0.928402
ENSG00000143862.8	4.20769	4.14231e-06	0.00144268	0.189027	0.400489
ENSG00000143851.15	1.42944	1.02371e-06	0.00144269	0.629012	0.795762
ENSG00000133067.17	8.18206	1.24991	0.669986	0.0012627	0.0132908
ENSG00000077152.11	1.63637	2.39048e-06	0.00144269	0.118719	0.301511
ENSG00000077157.22	8.62079	3.39849e-06	0.00144269	0.043433	0.157211
ENSG00000143858.12	0.273992	-2.07849e-07	0.00144269	0.568775	NA
ENSG00000117139.18	24.0531	1.06832e-05	0.00144269	0.0287272	0.119229
ENSG00000183155.5	2.61273	2.28482e-06	0.00144269	0.379197	0.603328
ENSG00000117153.16	3.01426	4.33483e-06	0.00144269	0.0739818	0.222789
ENSG00000159346.13	6.45875	1.54156	0.325374	0.00565255	0.0396024
ENSG00000159348.13	5.24056	3.59301e-07	0.00144269	0.380793	0.604611
ENSG00000163444.12	3.43772	-1.13956e-06	0.00144269	0.655419	0.8142
ENSG00000143847.15	0.813564	3.15645e-06	0.00144269	0.0463004	0.163727
ENSG00000122180.5	0.106411	-9.34871e-08	0.00144269	0.650565	NA
ENSG00000163485.17	2.80567	-2.63495e-06	0.00144269	0.311068	0.536966
ENSG00000133055.9	0.18333	5.09778e-07	0.00144269	0.88943	NA
ENSG00000133048.13	6.18455	2.49501	0.618652	2.42562e-06	8.72066e-05
ENSG00000133063.16	0.611364	-1.61019e-07	0.00144269	0.869684	NA
ENSG00000159388.6	56.7069	-6.26886e-06	0.00144269	0.0486056	0.16905
ENSG00000122176.12	22.5732	3.76393e-07	0.00144268	0.880911	0.943644
ENSG00000188783.6	10.5538	2.69989e-06	0.00144269	0.269623	0.492782
ENSG00000188770.10	0.00281386	6.03155e-08	0.0014427	0.73254	NA
ENSG00000058668.15	19.7351	1.08428	0.679012	0.049887	0.171669
ENSG00000122188.13	0.745131	-1.36665e-06	0.00144269	0.335301	0.561043
ENSG00000058673.17	5.18124	5.69607e-06	0.00144269	0.0178814	0.0868885
ENSG00000257315.3	1.16381	1.46163	0.87387	0.163226	0.366579
ENSG00000288644.1	0.15213	8.68194e-07	0.00144269	0.973456	NA
ENSG00000182004.13	1.14146	4.92512e-07	0.00144269	0.750816	0.872182
ENSG00000143842.15	5.26596	4.58934e-06	0.00144268	0.0889745	0.250558
ENSG00000143845.15	0.262018	1.62957e-06	0.00144269	0.397464	NA
ENSG00000143839.15	0.802797	-1.13287e-06	0.00144269	0.180571	0.389143
ENSG00000170498.9	1.5235	-2.01749e-06	0.00144269	0.168518	0.373033
ENSG00000174567.8	0.77606	4.26599e-07	0.00144269	0.764568	0.879937
ENSG00000143850.16	36.5424	-7.64951e-06	0.00144268	0.0877629	0.248293
ENSG00000158615.9	17.0307	0.518604	0.293983	0.00167984	0.0164879
ENSG00000133056.13	23.4105	4.67442e-06	0.00144267	0.675226	0.826137
ENSG00000198625.13	1.69371	3.76243e-06	0.00144269	0.0352689	0.136873
ENSG00000170382.12	2.5169	-3.71402e-06	0.00144269	0.035489	0.137477
ENSG00000163531.15	7.81877	1.61788e-06	0.00144269	0.704629	0.845089
ENSG00000184144.12	1.54154	-1.76319e-06	0.00144269	0.238706	0.459359
ENSG00000174529.7	0.0730794	2.56204e-07	0.00144269	0.868922	NA
ENSG00000117222.14	2.8639	2.2655e-06	0.00144269	0.357574	0.58256
ENSG00000133059.17	4.0912	4.49567e-06	0.00144269	0.0448071	0.160865
ENSG00000133069.17	1.05807	1.80986e-06	0.00144269	0.275198	0.49848
ENSG00000163545.11	12.4586	9.73225e-06	0.00144269	0.0191842	0.0912104
ENSG00000162873.15	0.106604	-1.45539e-07	0.00144269	0.578331	NA
ENSG00000186007.10	0.0747965	-6.42912e-09	0.00144269	0.819217	NA
ENSG00000281406.2	0.204545	1.17904e-06	0.00144269	0.617298	NA
ENSG00000117266.16	6.49776	7.40533e-07	0.00144268	0.833029	0.918728
ENSG00000174514.13	14.0232	-2.27088	0.564639	2.34453e-06	8.49542e-05
ENSG00000158711.14	2.60342	0.98768	0.527903	0.106056	0.281505
ENSG00000158715.6	3.93405	3.88158e-06	0.00144269	0.115337	0.296663
ENSG00000069275.13	11.876	0.510288	0.605584	0.00455516	0.0337198
ENSG00000117280.13	0.629623	2.55941e-06	0.00144269	0.0356157	NA
ENSG00000133065.11	3.31625	5.90306e-06	0.00144269	0.0229973	0.102809
ENSG00000162877.13	0.0815078	6.55587e-08	0.00144269	0.679817	NA
ENSG00000174502.19	0.494948	-1.60658e-06	0.00144269	0.0839345	NA
ENSG00000276600.5	0.167833	8.33794e-07	0.00144269	0.88174	NA
ENSG00000196188.12	8.94189	5.42145e-07	0.00144269	0.659645	0.816738
ENSG00000263961.8	0.353939	-1.76059e-06	0.00144269	0.0841312	NA
ENSG00000198049.7	0.117924	-5.3068e-07	0.00144269	0.458715	NA
ENSG00000196550.10	0.051326	2.4837e-07	0.00144269	0.863377	NA
ENSG00000266028.7	2.97166	4.37486e-06	0.00144269	0.066715	0.207828
ENSG00000263528.8	6.70167	4.79234e-06	0.00144268	0.204335	0.418982
ENSG00000266094.8	3.59128	2.69213e-06	0.00144269	0.326732	0.553027
ENSG00000143486.16	4.23698	3.66018e-06	0.00144269	0.0908371	0.253737
ENSG00000143479.17	1.0013	1.98504e-06	0.00144269	0.168306	0.372948
ENSG00000162889.11	12.0949	1.05564e-05	0.00144268	0.0475938	0.166669
ENSG00000136634.7	0.075045	2.47366e-07	0.00144269	0.876563	NA
ENSG00000142224.17	0.00562772	4.79014e-08	0.00144269	0.746705	NA
ENSG00000162891.10	0.0140693	1.09693e-07	0.00144269	0.784303	NA
ENSG00000162892.16	0.0539477	1.87177e-07	0.00144269	0.903162	NA
ENSG00000162894.12	5.40561	-1.81852	0.324411	7.7068e-10	9.57664e-08
ENSG00000162896.6	2403.49	-2.04635	0.414173	3.68826e-08	2.62256e-06
ENSG00000162897.16	0.337892	-9.09327e-07	0.00144269	0.269038	NA
ENSG00000182795.13	5.69712	2.52591e-06	0.00144269	0.330923	0.557711
ENSG00000123836.15	8.79723	-6.07608e-06	0.00144268	0.115602	0.297226
ENSG00000180667.10	1.01953	7.01111e-07	0.00144269	0.673991	0.825389
ENSG00000123843.13	0.490644	1.00294e-06	0.00144269	0.338685	NA
ENSG00000123838.11	0.341556	7.93069e-07	0.00144269	0.650694	NA
ENSG00000196352.16	15.468	7.00517e-06	0.00144269	0.00591208	0.0406384
ENSG00000117322.18	2.69848	-7.34916e-06	0.0014427	2.49288e-06	8.8629e-05
ENSG00000203710.12	2.74859	-7.15126e-07	0.00144269	0.753587	0.874284
ENSG00000197721.17	0.135897	-2.09997e-07	0.00144269	0.544297	NA
ENSG00000117335.20	60.8398	0.576839	0.306619	0.00129357	0.0135265
ENSG00000174059.17	6.2984	2.88207e-07	0.00144269	0.902591	0.955997
ENSG00000076356.7	19.1929	-8.17944e-07	0.00144266	0.665011	0.819481
ENSG00000008118.10	0.321372	-6.88165e-07	0.00144269	0.373018	NA
ENSG00000196878.15	81.154	2.80922e-06	0.00144268	0.341164	0.566991
ENSG00000123689.6	4.21215	1.40913	0.568404	0.000529454	0.00703684
ENSG00000117594.10	2.60281	-2.2569e-07	0.00144269	0.897096	0.952877
ENSG00000009790.15	1.2902	-2.30612e-06	0.00144269	0.175105	0.381605
ENSG00000162757.4	0.366264	5.19096e-07	0.00144269	0.438353	NA
ENSG00000117595.12	7.44416	3.0858e-06	0.00144269	0.179201	0.387236
ENSG00000117597.18	2.84921	4.45966e-06	0.00144269	0.0525138	0.17719
ENSG00000143469.20	0.0553791	-2.66354e-07	0.00144269	0.669818	NA
ENSG00000082497.12	1.26252	8.70334e-07	0.00144269	0.49843	0.700188
ENSG00000054392.13	2.56993	-1.63395e-07	0.00144269	0.941844	0.973878
ENSG00000143473.13	0.184174	-9.47873e-08	0.00144269	0.54579	NA
ENSG00000284299.1	0	NA	NA	NA	NA
ENSG00000283952.1	0	NA	NA	NA	NA
ENSG00000117625.14	4.24631	-1.95855e-06	0.00144269	0.433242	0.651087
ENSG00000082512.15	2.37669	1.34799	0.563735	0.000794845	0.00950768
ENSG00000198570.6	0.182272	-7.52873e-07	0.00144269	0.30028	NA
ENSG00000170385.10	14.7339	-1.5418e-06	0.00144266	0.748831	0.871267
ENSG00000117650.13	1.87843	2.74425e-06	0.00144269	0.0941838	0.260134
ENSG00000123684.13	2.6616	-0.000109793	0.00144479	0.0110184	0.0621398
ENSG00000143493.13	1.2542	0.984014	0.77297	0.701542	0.843181
ENSG00000143476.18	2.76779	3.54258e-06	0.00144269	0.0356056	0.137666
ENSG00000066027.12	8.46954	5.91938e-06	0.00144268	0.122648	0.308014
ENSG00000065600.13	1.77228	1.38855e-07	0.00144269	0.944551	0.975532
ENSG00000117691.10	6.17061	5.04909e-06	0.00144269	0.0564071	0.186119
ENSG00000162772.17	9.16954	1.87647e-06	0.00144269	0.352655	0.578233
ENSG00000162771.8	0.15296	-2.95621e-07	0.00144269	0.535079	NA
ENSG00000123685.9	0.96964	-1.92368e-06	0.00144269	0.167651	0.372036
ENSG00000117697.15	3.63699	3.83841e-07	0.00144268	0.869166	0.937902
ENSG00000203705.11	2.54636	-5.00355e-06	0.00144269	0.0130981	0.0699679
ENSG00000185523.6	0	NA	NA	NA	NA
ENSG00000162769.13	4.78851	0.942653	0.405558	0.000733531	0.00893288
ENSG00000143494.15	0.214752	2.75784e-07	0.00144269	0.898153	NA
ENSG00000174606.14	1.06116	3.05748e-06	0.00144269	0.0252466	0.109221
ENSG00000136643.12	1.94951	8.5647e-07	0.00144269	0.606972	0.782407
ENSG00000117707.16	4.21355	3.95011e-06	0.00144269	0.0283315	0.118231
ENSG00000143499.14	2.36718	3.47951e-06	0.00144269	0.802563	0.90129
ENSG00000152104.12	6.12301	0.971845	0.583793	0.00216066	0.019758
ENSG00000117724.13	7.63338	1.4005	0.611755	0.000592356	0.00762732
ENSG00000082482.14	0.0817317	-5.59601e-08	0.00144269	0.679594	NA
ENSG00000136636.13	9.78951	4.8928e-06	0.00144268	0.149212	0.347419
ENSG00000042781.14	0.470111	-5.00667e-07	0.00144269	0.515213	NA
ENSG00000196482.18	0.0540463	2.35941e-07	0.00144269	0.841541	NA
ENSG00000092978.11	1.33837	1.47214e-06	0.00144269	0.443651	0.658964
ENSG00000162814.11	0.0896299	-7.84466e-08	0.00144269	0.756738	NA
ENSG00000067533.6	1.82536	3.16675e-06	0.00144269	0.205234	0.419882
ENSG00000092969.12	1.32756	2.84389e-06	0.00144269	0.0493938	0.170586
ENSG00000143353.12	1.43127	1.48396e-06	0.00144269	0.36064	0.585675
ENSG00000215817.7	0.00281386	6.03155e-08	0.0014427	0.73254	NA
ENSG00000196660.11	4.51161	-1.15867e-05	0.00144271	1.45845e-10	2.30453e-08
ENSG00000136628.18	11.835	4.52435e-06	0.00144268	0.0153416	0.0775811
ENSG00000162813.18	5.47095	-8.51725e-06	0.0014427	0.00211231	0.0194359
ENSG00000067704.10	19.5526	7.55505e-06	0.00144267	0.150547	0.3491
ENSG00000118873.16	5.90059	3.72939e-06	0.00144269	0.18599	0.396567
ENSG00000116141.17	0.476947	1.38622e-06	0.00144269	0.680043	NA
ENSG00000162817.7	8.36781	-2.12672	0.402981	5.02478e-09	4.87214e-07
ENSG00000117791.16	6.21663	-2.87958e-06	0.00144269	0.301652	0.526862
ENSG00000186205.13	0.642929	-1.66516e-06	0.00144269	0.0686846	NA
ENSG00000286231.1	0	NA	NA	NA	NA
ENSG00000136630.13	5.85866	2.36077e-06	0.00144269	0.380454	0.604239
ENSG00000143507.18	2.88185	5.70127e-06	0.00144269	0.0103658	0.0597083
ENSG00000143512.13	0.255401	-1.69943e-07	0.00144269	0.507534	NA
ENSG00000143498.18	0.309604	7.9673e-07	0.00144269	0.695419	NA
ENSG00000154305.18	14.9987	-1.83443e-06	0.00144267	0.801331	0.900628
ENSG00000186063.13	0.345607	8.64423e-07	0.00144269	0.659124	NA
ENSG00000162819.12	3.03253	6.08905e-07	0.00144269	0.783972	0.891203
ENSG00000197520.10	0.196928	1.06217e-07	0.00144269	0.674391	NA
ENSG00000154309.9	1.82444	6.13105e-07	0.00144269	0.717951	0.853124
ENSG00000187554.14	0.301288	-5.90024e-07	0.00144269	0.466838	NA
ENSG00000143502.15	0.170063	-2.75141e-07	0.00144269	0.616549	NA
ENSG00000178395.7	0.352444	-1.0607e-06	0.00144269	0.22054	NA
ENSG00000203697.12	8.41655	-8.92835e-07	0.00144269	0.72683	0.858546
ENSG00000162909.18	67.6611	-0.300819	0.493563	0.00468862	0.0344195
ENSG00000143514.17	4.65155	0.707547	0.500083	0.00332356	0.0268889
ENSG00000143756.12	4.24923	7.19646e-06	0.00144269	0.0173286	0.0849117
ENSG00000143753.13	7.40528	5.64551e-06	0.00144269	0.0397538	0.148731
ENSG00000143748.18	2.43576	9.39013e-07	0.00144269	0.772071	0.883166
ENSG00000143771.12	9.34921	3.97897e-06	0.00144267	0.323913	0.550134
ENSG00000162923.17	116.147	-1.9319e-06	0.00144267	0.660382	0.816896
ENSG00000143786.8	10.6632	2.59987e-06	0.00144269	0.133082	0.324296
ENSG00000185842.15	0.814997	1.17312e-06	0.00144269	0.419545	0.638572
ENSG00000143815.15	22.9003	7.98823e-06	0.00144268	0.127754	0.315945
ENSG00000154380.17	14.634	0.893544	0.468848	0.00122728	0.0130372
ENSG00000143742.14	5.82669	3.77783e-06	0.00144269	0.286052	0.509772
ENSG00000143819.12	15.1523	-7.58003e-06	0.00144268	0.0536714	0.179567
ENSG00000196187.12	43.3133	0.835114	0.24765	2.50441e-05	0.00058707
ENSG00000243709.1	31.8892	-1.01623e-06	0.00144269	0.646049	0.807183
ENSG00000255835.1	0	NA	NA	NA	NA
ENSG00000143811.19	4.57801	3.1472e-06	0.00144268	0.296979	0.52224
ENSG00000143768.13	1.12417	-1.53829e-06	0.00144269	0.280581	0.504163
ENSG00000143751.10	5.53402	1.53995e-07	0.00144268	0.962004	0.983599
ENSG00000163041.13	0.050318	2.87841e-07	0.0014427	0.856573	NA
ENSG00000182827.9	34.8617	-9.05068e-06	0.00144267	0.234192	0.454499
ENSG00000185155.12	0.982258	-1.19132e-06	0.00144269	0.288515	0.512591
ENSG00000183814.15	0.645808	2.04083e-06	0.00144269	0.999172	NA
ENSG00000143799.14	35.8629	9.63106e-06	0.00144268	0.0579782	0.189604
ENSG00000203685.10	2.78869	-1.19795e-06	0.00144269	0.503803	0.705335
ENSG00000143772.9	25.2807	6.77068e-06	0.00144269	0.0609281	0.195297
ENSG00000143801.18	0.259358	-1.00596e-07	0.00144269	0.674874	NA
ENSG00000288674.1	0	NA	NA	NA	NA
ENSG00000163050.18	21.0584	-2.12383e-06	0.00144267	0.979925	0.992123
ENSG00000143776.18	3.24967	3.80125e-06	0.00144269	0.0743292	0.223362
ENSG00000181450.18	0.446262	-9.57722e-07	0.00144269	0.806047	NA
ENSG00000143740.14	3.79052	4.927e-06	0.00144269	0.106694	0.28197
ENSG00000081692.12	7.96147	0.431096	0.694305	0.00464227	0.034167
ENSG00000185888.5	0.0354025	-2.46207e-07	0.00144269	0.669818	NA
ENSG00000143816.8	1.90266	9.64747e-07	0.00144269	0.567621	0.752606
ENSG00000154342.6	0.269495	-1.84585e-07	0.00144269	0.553409	NA
ENSG00000143761.16	62.9321	-1.01158e-05	0.00144266	0.163144	0.366459
ENSG00000143793.13	7.30372	-1.41055e-06	0.00144267	0.757538	0.876615
ENSG00000162910.19	2.75732	2.70105e-06	0.00144269	0.317558	0.543545
ENSG00000143774.17	29.3362	0.755829	0.226802	2.84956e-05	0.000656223
ENSG00000198835.4	4.16719	3.57272e-06	0.00144269	0.0550516	0.182824
ENSG00000181873.13	6.91875	-1.24525e-06	0.00144268	0.862285	0.933389
ENSG00000154358.22	29.4936	-5.12223e-06	0.00144268	0.135493	0.328441
ENSG00000154370.16	20.8495	3.64447e-06	0.00144267	0.41515	0.634296
ENSG00000162931.12	0.476023	4.98419e-07	0.00144269	0.856899	NA
ENSG00000168148.4	0.0470161	-2.84499e-07	0.00144269	0.623206	NA
ENSG00000181218.5	4.52446	0.66623	1.01711	0.00475759	0.0348156
ENSG00000196890.4	2.51296	4.52921e-06	0.00144269	0.061506	0.196458
ENSG00000168159.14	55.4183	1.53518e-05	0.00144269	0.0131669	0.0702471
ENSG00000116574.6	8.29721	-0.710275	0.365398	0.00100184	0.0112776
ENSG00000168118.12	3.34906	1.39522e-06	0.00144269	0.765266	0.8801
ENSG00000154429.11	5.32252	8.31477e-08	0.00144268	0.979107	0.992015
ENSG00000143632.14	0.654949	7.21972e-07	0.00144269	0.605602	NA
ENSG00000069248.12	9.29194	5.41694e-06	0.00144268	0.0121495	0.0664819
ENSG00000135776.5	19.1875	8.84143e-06	0.00144268	0.333982	0.56005
ENSG00000135801.10	3.13028	0.94346	0.611671	0.00302722	0.0250132
ENSG00000135763.10	6.10976	0.559162	0.593242	0.00475354	0.0348058
ENSG00000143641.10	36.1154	3.42169e-06	0.00144265	0.807112	0.903781
ENSG00000177614.11	2.6655	-2.65133e-06	0.00144269	0.255338	0.478052
ENSG00000135775.14	4.32596	-2.6229e-06	0.00144268	0.400354	0.621332
ENSG00000135744.8	3.1392	9.37392e-07	0.00144269	0.678628	0.828395
ENSG00000135773.13	8.99519	-3.60497e-06	0.00144269	0.0502964	0.172632
ENSG00000119280.17	14.0932	0.698512	0.262609	0.000235984	0.00375081
ENSG00000143643.13	9.13812	-7.37231e-06	0.00144269	0.186812	0.397442
ENSG00000173409.14	1.61209	-1.5027e-06	0.00144269	0.428716	0.646642
ENSG00000182118.8	3.44553	3.84177e-06	0.00144269	0.107874	0.283934
ENSG00000119283.15	2.23864	-3.92373e-06	0.0014427	0.00167581	0.0164653
ENSG00000143633.13	2.28502	2.64775e-06	0.00144269	0.307454	0.533429
ENSG00000116906.13	3.79422	5.69618e-06	0.00144269	0.0145889	0.075013
ENSG00000116903.7	10.3917	-4.92135e-06	0.00144267	0.276784	0.500573
ENSG00000010072.16	1.64917	2.94946e-06	0.00144269	0.165736	0.369944
ENSG00000135766.9	14.5837	-8.46702e-06	0.00144267	0.0955097	0.262549
ENSG00000287856.1	0	NA	NA	NA	NA
ENSG00000116918.15	0.43326	6.50527e-07	0.00144269	0.771896	NA
ENSG00000270106.6	0	NA	NA	NA	NA
ENSG00000162946.23	6.13556	-2.85777e-07	0.00144268	0.820754	0.912274
ENSG00000116991.11	12.3664	2.97139e-06	0.00144268	0.643165	0.805616
ENSG00000212916.4	2.49582	-1.84117e-07	0.00144269	0.931781	0.969031
ENSG00000135778.12	3.136	-1.90106e-06	0.00144269	0.459306	0.67062
ENSG00000135749.19	5.51126	5.30713e-06	0.00144269	0.0219774	0.099501
ENSG00000143674.11	13.9639	1.48632e-06	0.00144268	0.839428	0.922653
ENSG00000135750.15	10.524	1.35598e-06	0.00144268	0.670272	0.823188
ENSG00000183780.13	2.55453	-2.92684e-07	0.00144269	0.842257	0.924213
ENSG00000168275.16	3.78906	-5.21229e-07	0.00144268	0.857562	0.931585
ENSG00000059588.10	29.8504	0.64572	0.322191	0.00103791	0.0115314
ENSG00000168264.10	169.352	2.15289e-05	0.00144274	0.00673189	0.0446895
ENSG00000173726.11	4.47902	2.86234e-06	0.00144269	0.0287805	0.119327
ENSG00000188739.15	3.35512	4.33173e-06	0.00144269	0.131547	0.321865
ENSG00000054267.22	2.75511	4.93781e-06	0.00144269	0.0382696	0.144958
ENSG00000152904.11	0.123704	4.41605e-07	0.00144269	0.929662	NA
ENSG00000285053.1	0.10634	5.95112e-08	0.00144269	0.821848	NA
ENSG00000284770.2	0.238497	-5.47031e-07	0.00144269	0.383289	NA
ENSG00000162885.14	9.34647	7.68668e-06	0.00144268	0.0254771	0.109898
ENSG00000168243.11	0.139522	7.49289e-07	0.00144269	0.886685	NA
ENSG00000143669.14	2.8421	1.05746	0.689566	0.240535	0.46157
ENSG00000116962.15	51.3908	5.44913e-06	0.00144268	0.120805	0.304771
ENSG00000077585.14	7.73037	1.07009	0.350028	9.296e-05	0.00176005
ENSG00000086619.14	0.931453	-9.85015e-07	0.00144269	0.532011	0.727169
ENSG00000186197.15	0.207252	-5.05917e-07	0.00144269	0.488176	NA
ENSG00000116977.19	1.75343	1.87885e-06	0.00144269	0.299789	0.525473
ENSG00000119285.11	6.96249	1.02626	0.441636	0.000680246	0.00846611
ENSG00000077522.14	0.370942	-1.28359e-06	0.00144269	0.142425	NA
ENSG00000116984.14	16.3414	0.730956	0.249588	0.000122426	0.00219765
ENSG00000244020.3	0.102025	-9.12724e-08	0.00144269	0.687035	NA
ENSG00000198626.17	2.38363	0.869436	1.22177	0.203383	0.418236
ENSG00000116996.9	0	NA	NA	NA	NA
ENSG00000270188.1	0.0315433	1.18714e-07	0.00144269	0.760019	NA
ENSG00000133019.12	0.706747	1.62966e-06	0.00144269	0.159697	0.361497
ENSG00000155816.20	4.93127	-2.7938e-06	0.00144269	0.124151	0.310051
ENSG00000180875.5	2.90826	-1.63626e-06	0.00144269	0.255723	0.478304
ENSG00000182901.17	0	NA	NA	NA	NA
ENSG00000091483.7	19.6084	-1.10094e-05	0.00144269	0.011905	0.0655631
ENSG00000117009.12	0.0833185	3.023e-07	0.00144269	0.821791	NA
ENSG00000054277.14	0.330764	-1.08863e-07	0.00144269	0.419844	NA
ENSG00000203668.3	0.332223	1.92942e-06	0.00144269	0.45188	NA
ENSG00000162843.17	0.122124	-1.10232e-07	0.00144269	0.659558	NA
ENSG00000174371.17	0.383875	2.6721e-06	0.00144269	0.415498	NA
ENSG00000196289.7	0.195649	-2.40195e-07	0.00144269	0.706425	NA
ENSG00000197769.6	0.0354025	-2.46207e-07	0.00144269	0.669818	NA
ENSG00000180287.17	0.0739386	-1.53039e-07	0.00144269	0.711396	NA
ENSG00000143702.16	1.05647	4.70538e-06	0.0014427	0.00169227	0.0165972
ENSG00000054282.16	10.4723	-2.52882e-06	0.00144268	0.449524	0.662957
ENSG00000117020.18	0.991279	1.41222e-06	0.00144269	0.214777	0.43107
ENSG00000179456.10	3.53685	0.840044	0.558348	0.00304011	0.0250873
ENSG00000173728.11	0.00281386	6.03155e-08	0.0014427	0.73254	NA
ENSG00000035687.10	9.20672	3.91795e-06	0.00144267	0.301776	0.526935
ENSG00000179397.18	0.127802	4.96761e-07	0.00144269	0.920544	NA
ENSG00000121644.19	2.30205	9.22539e-07	0.00144269	0.625416	0.793487
ENSG00000284188.2	3.91458	-5.37562e-06	0.00144269	0.0057695	0.0400689
ENSG00000203667.10	3.3976	1.85882e-06	0.00144269	0.485308	0.690523
ENSG00000153187.20	191.96	1.66314e-06	0.00144264	0.820149	0.911918
ENSG00000203666.12	1.47991	-1.16265e-06	0.00144269	0.49658	0.698431
ENSG00000162849.16	11.4078	1.37253	0.451816	7.28012e-05	0.00144233
ENSG00000185420.19	5.34492	5.84564e-06	0.00144269	0.10156	0.273847
ENSG00000162851.8	5.18081	8.47618e-06	0.00144269	0.0137951	0.0722441
ENSG00000162852.14	3.40553	-4.49108e-06	0.00144269	0.16627	0.370575
ENSG00000143653.10	12.2528	4.62965e-06	0.00144267	0.264972	0.487613
ENSG00000153207.16	3.738	1.28797	0.614065	0.00120439	0.0128888
ENSG00000197472.15	0.145143	5.29429e-07	0.00144269	0.991986	NA
ENSG00000135747.11	0.0317768	1.60515e-07	0.00144269	0.829436	NA
ENSG00000277462.2	0.20409	5.35709e-07	0.00144269	0.887631	NA
ENSG00000188295.15	1.01372	3.01042e-06	0.00144269	0.0617512	0.197007
ENSG00000196418.12	1.30487	2.24397e-06	0.00144269	0.159792	0.361497
[truncated: 18,420 more rows]

## Sheet: DEG
Supplementary Table5_DEG and DTEG list
GeneName	GeneID	baseMean	log2FoldChange	lfcSE	pvalue	padj
NOC2L	ENSG00000188976.11	25.697	0.296467	0.498904	0.00477672	0.0349156
KLHL17	ENSG00000187961.14	11.7201	-1.04305e-05	0.0014427	0.00240986	0.0215314
PLEKHN1	ENSG00000187583.11	2.625	1.40955	0.706769	0.00144088	0.014716
HES4	ENSG00000188290.11	18.1888	1.11857e-05	0.0014427	0.0340785	0.133877
ISG15	ENSG00000187608.10	13.5513	6.63873e-06	0.00144269	0.00585664	0.040431
AGRN	ENSG00000188157.15	170.28	0.753258	0.271692	0.000164921	0.0027958
TTLL10	ENSG00000162571.14	1.08177	-3.19744e-06	0.00144269	0.0341579	0.133926
TNFRSF18	ENSG00000186891.14	5.11127	-9.12168e-06	0.0014427	0.00106449	0.0117452
SDF4	ENSG00000078808.19	64.3023	-0.4118	0.133046	6.51194e-05	0.00131461
C1QTNF12	ENSG00000184163.3	2.76122	-5.339e-06	0.00144269	0.0173643	0.0850133
INTS11	ENSG00000127054.21	55.9618	-1.00577e-05	0.00144269	0.00910704	0.054878
CPTP	ENSG00000224051.7	5.6978	-0.679692	0.34802	0.00128847	0.0134842
MXRA8	ENSG00000162576.17	48.9967	1.13656	0.31599	1.04578e-05	0.000286003
TMEM88B	ENSG00000205116.3	1.19915	1.73686e-07	0.00144269	0.0399691	0.149144
ATAD3C	ENSG00000215915.10	1.00285	-2.69476e-06	0.00144269	0.0423826	0.154424
ATAD3A	ENSG00000197785.14	7.9234	9.84337e-06	0.0014427	0.0125108	0.0679076
FNDC10	ENSG00000228594.4	5.13635	0.944672	0.604632	0.00239948	0.0215062
FAAP20	ENSG00000162585.17	12.3371	0.402364	0.400932	0.00415068	0.0316218
SKI	ENSG00000157933.10	68.9776	8.85353e-06	0.00144269	0.0276932	0.11625
MORN1	ENSG00000116151.14	5.6428	-7.77594e-06	0.00144269	0.0130438	0.0697445
PANK4	ENSG00000157881.16	22.5292	-1.09085e-05	0.00144269	0.0151296	0.0769954
HES5	ENSG00000197921.6	3.32364	-5.18512e-06	0.00144269	0.0157568	0.0790558
TTC34	ENSG00000215912.12	3.4543	-0.957663	0.645706	0.00207933	0.0191739
ARHGEF16	ENSG00000130762.15	36.7794	-0.51457	0.40858	0.00310825	0.0255508
MEGF6	ENSG00000162591.16	22.8672	1.28816	0.264278	4.31462e-08	2.89125e-06
TPRG1L	ENSG00000158109.15	21.6138	-0.731665	0.210728	1.75287e-05	0.0004399
WRAP73	ENSG00000116213.16	5.22248	7.71402e-06	0.00144269	0.022551	0.101416
CEP104	ENSG00000116198.14	5.29765	0.840983	0.541345	0.00251562	0.0221172
NPHP4	ENSG00000131697.18	8.3216	5.91332e-06	0.00144268	0.042098	0.153858
ICMT	ENSG00000116237.16	12.5764	0.883177	0.303789	0.00012529	0.00223341
KLHL21	ENSG00000162413.16	22.0121	0.461263	0.345657	0.00280188	0.0237503
CAMTA1	ENSG00000171735.19	13.8197	-1.03476e-05	0.00144269	0.00672853	0.0446895
ERRFI1	ENSG00000116285.13	4.73813	4.88138e-06	0.00144269	0.0193669	0.0916347
ENO1	ENSG00000074800.16	132.361	1.07718e-05	0.0014427	0.00712167	0.0464578
GPR157	ENSG00000180758.12	6.20817	7.48311e-06	0.00144269	0.0283973	0.118321
TMEM201	ENSG00000188807.13	9.50674	9.41619e-06	0.00144269	0.00500284	0.0361316
CLSTN1	ENSG00000171603.18	109.772	-1.34288e-05	0.00144265	0.0457449	0.162419
UBE4B	ENSG00000130939.20	8.55735	0.552963	0.675145	0.00486774	0.0353388
CASZ1	ENSG00000130940.15	49.6089	-1.67165e-05	0.00144269	0.00791671	0.0500622
SRM	ENSG00000116649.10	25.4439	0.877949	0.235057	7.47136e-06	0.00021983
AGTRAP	ENSG00000177674.16	7.61938	1.23679e-05	0.0014427	0.00830375	0.0517428
PLOD1	ENSG00000083444.17	27.1511	0.75366	0.250506	8.47252e-05	0.00163313
MIIP	ENSG00000116691.11	6.59469	0.637044	0.521494	0.00358555	0.0283982
PDPN	ENSG00000162493.16	6.8298	1.41408	0.413528	2.33978e-05	0.000554571
PRDM2	ENSG00000116731.22	14.488	1.76275e-05	0.00144273	0.00787384	0.0498679
EFHD2	ENSG00000142634.13	52.0858	-0.609212	0.212333	0.000125097	0.00223308
SLC25A34	ENSG00000162461.8	1.26342	-5.16833e-06	0.0014427	0.0012041	0.0128888
TMEM82	ENSG00000162460.7	3.71428	-1.41782e-05	0.00144272	1.60197e-10	2.50045e-08
FBLIM1	ENSG00000162458.13	30.9218	-0.672025	0.190001	1.45552e-05	0.000380966
SPEN	ENSG00000065526.12	28.6951	0.599293	0.243928	0.000411653	0.00574969
EPHA2	ENSG00000142627.13	26.8774	0.565649	0.466993	0.00326941	0.0265347
MFAP2	ENSG00000117122.14	3.67525	1.23993	0.501244	0.00053666	0.00710311
ATP13A2	ENSG00000159363.19	25.3188	0.499804	0.304158	0.00201247	0.0187808
SDHB	ENSG00000117118.10	9.31247	-9.84009e-06	0.0014427	0.00315216	0.0257792
PADI2	ENSG00000117115.13	65.8248	-2.67207	0.344886	4.05186e-16	3.45732e-13
RCC2	ENSG00000179051.14	41.3939	1.28662e-05	0.00144268	0.0229202	0.102572
KLHDC7A	ENSG00000179023.8	1.35278	-3.67382e-06	0.00144269	0.0199385	0.0933406
ALDH4A1	ENSG00000159423.17	6.40523	7.5067e-06	0.00144269	0.021835	0.099172
UBR4	ENSG00000127481.15	71.1568	1.28399e-05	0.00144267	0.0398303	0.148901
MRTO4	ENSG00000053372.5	2.34394	5.94657e-06	0.00144269	0.0218315	0.099172
AKR7A3	ENSG00000162482.5	5.65988	-5.31451e-06	0.00144269	0.0336483	0.132676
AKR7A2	ENSG00000053371.12	19.3564	-1.4233e-05	0.00144268	0.030434	0.123816
RNF186	ENSG00000178828.7	7.13904	-1.99841	0.339303	1.67293e-10	2.54903e-08
PLA2G2D	ENSG00000117215.15	0.934856	-2.96093e-06	0.00144269	0.0142286	0.0736998
UBXN10	ENSG00000162543.6	0.779341	-2.55695e-06	0.00144269	0.0447593	0.160784
VWA5B1	ENSG00000158816.15	1.71753	-2.84627e-06	0.00144269	0.0391883	0.147434
CAMK2N1	ENSG00000162545.6	16.9761	-1.45451	0.273762	4.82618e-09	4.78839e-07
FAM43B	ENSG00000183114.8	4.66106	-6.01954e-06	0.00144269	0.00606237	0.0413206
PINK1	ENSG00000158828.8	37.2689	-0.515623	0.251324	0.000979377	0.011093
RAP1GAP	ENSG00000076864.19	10.4006	-5.30667e-06	0.00144269	0.0477075	0.166856
HSPG2	ENSG00000142798.20	468.641	0.781485	0.32252	0.000396119	0.00557135
C1QB	ENSG00000173369.17	45.9104	-1.00524e-05	0.00144269	0.0378743	0.144071
LACTBL1	ENSG00000215906.8	2.25299	-4.01154e-06	0.00144269	0.00588448	0.0405576
HNRNPR	ENSG00000125944.21	19.7159	1.10023e-05	0.00144269	0.029193	0.120607
TCEA3	ENSG00000204219.11	15.045	-0.528115	0.375236	0.00278451	0.0236707
ID3	ENSG00000117318.9	23.6063	-1.54386e-05	0.00144271	0.000564287	0.00734818
RPL11	ENSG00000142676.14	20.5114	1.10433	0.249871	0.00228821	0.0207267
HMGCL	ENSG00000117305.15	7.39342	-0.662011	0.354973	0.00133459	0.01391
FUCA1	ENSG00000179163.12	41.2384	-1.62006	0.209659	4.60867e-16	3.68665e-13
MYOM3	ENSG00000142661.19	2.49175	4.82696e-06	0.00144269	0.00873787	0.0535101
CLIC4	ENSG00000169504.15	9.28998	4.87217e-06	0.00144269	0.00647698	0.0434253
RSRP1	ENSG00000117616.18	17.4025	-1.02485e-05	0.00144269	0.010546	0.0604471
SELENON	ENSG00000162430.17	34.0708	1.09149	0.230053	8.41816e-08	5.08227e-06
MTFR1L	ENSG00000117640.18	2.24831	3.77956e-06	0.00144269	0.0324358	0.129255
STMN1	ENSG00000117632.23	8.43667	0.645777	0.635783	0.00431097	0.0325715
PAFAH2	ENSG00000158006.14	3.30378	-0.95041	0.452118	0.000888828	0.0103317
EXTL1	ENSG00000158008.10	0.792472	-3.13716e-06	0.00144269	0.00832375	0.0518169
FAM110D	ENSG00000197245.6	4.87488	-1.86042	0.493699	4.17629e-06	0.00013741
CEP85	ENSG00000130695.16	2.64233	4.62909e-06	0.00144269	0.0330135	0.130898
DHDDS	ENSG00000117682.17	6.31373	-1.09774e-05	0.0014427	0.00813209	0.0509709
RPS6KA1	ENSG00000117676.14	31.1088	-0.569756	0.266316	0.00088282	0.0103095
SFN	ENSG00000175793.12	26.3854	5.73988e-06	0.00144268	0.0419599	0.153573
GPATCH3	ENSG00000198746.13	5.63655	-1.04023e-05	0.0014427	0.012847	0.0691165
NUDC	ENSG00000090273.14	17.2512	1.24225e-05	0.00144269	0.00905727	0.0546554
SLC9A1	ENSG00000090020.11	23.3469	-1.3494e-05	0.00144269	0.00947389	0.0564692
AHDC1	ENSG00000126705.15	23.8171	8.79223e-06	0.00144269	0.0315101	0.126729
IFI6	ENSG00000126709.15	73.6277	1.6003	0.507006	4.52716e-05	0.000975474
SMPDL3B	ENSG00000130768.15	8.04479	-0.689374	0.419197	0.00180837	0.017493
ATP5IF1	ENSG00000130770.18	24.2982	-0.655179	0.205204	4.62106e-05	0.000992364
SESN2	ENSG00000130766.5	15.0179	-1.2909	0.32684	2.73219e-06	9.47679e-05
RCC1	ENSG00000180198.16	14.2701	6.98711e-06	0.00144269	0.00950404	0.0565252
MECR	ENSG00000116353.16	3.80555	5.71029e-06	0.00144269	0.0408504	0.151127
PUM1	ENSG00000134644.16	24.9911	1.40149e-05	0.00144269	0.0148106	0.0758509
SERINC2	ENSG00000168528.12	66.8919	-2.34017e-05	0.00144277	0.0162278	0.080715
COL16A1	ENSG00000084636.18	38.4404	0.902526	0.350541	0.00026505	0.0040872
TXLNA	ENSG00000084652.16	8.41756	8.0881e-06	0.00144269	0.0390489	0.147089
YARS	ENSG00000134684.11	8.36324	0.707728	0.370947	0.00165272	0.016276
TMEM54	ENSG00000121900.19	34.046	-1.28456e-05	0.0014427	0.00407916	0.0312629
PHC2	ENSG00000134686.18	8.77493	0.542768	0.376574	0.00297767	0.0247476
GJA4	ENSG00000187513.9	1.6429	3.62305e-06	0.00144269	0.0478244	0.167014
TMEM35B	ENSG00000243749.1	2.29159	-5.91223e-06	0.00144269	0.0196985	0.0925994
C1orf216	ENSG00000142686.8	1.72438	4.13089e-06	0.00144269	0.0318696	0.127668
COL8A2	ENSG00000171812.13	7.97308	9.31541e-06	0.0014427	0.047948	0.167399
CSF3R	ENSG00000119535.18	4.61132	6.10364e-06	0.00144269	0.0204676	0.0950525
EPHA10	ENSG00000183317.17	10.8845	-1.00006	0.305126	2.88199e-05	0.000661051
FHL3	ENSG00000183386.10	4.6809	1.5342	0.619282	0.00044332	0.00609457
RHBDL2	ENSG00000158315.11	2.36764	-5.60394e-06	0.00144269	0.0242301	0.106388
MACF1	ENSG00000127603.30	63.1743	0.673594	0.415678	0.00191458	0.0181786
BMP8A	ENSG00000183682.8	1.33789	4.11831e-06	0.00144269	0.024244	0.106413
HEYL	ENSG00000163909.8	4.00093	5.30068e-06	0.00144269	0.0241932	0.106299
PPT1	ENSG00000131238.18	15.9793	1.38479e-05	0.00144269	0.0109032	0.0618297
CITED4	ENSG00000179862.7	10.6487	1.07973	0.442786	0.000441292	0.00607322
CTPS1	ENSG00000171793.16	3.54292	1.41274	0.566933	0.000574805	0.00745383
SCMH1	ENSG00000010803.16	4.20607	4.47027e-06	0.00144269	0.0303827	0.123686
GUCA2B	ENSG00000044012.4	6.99766	-4.51564	0.560022	9.27301e-19	2.37371e-15
GUCA2A	ENSG00000197273.4	81.2466	-3.84905	0.66313	2.96214e-10	4.1662e-08
RIMKLA	ENSG00000177181.15	3.44547	-6.19052e-06	0.00144269	0.00596479	0.0409347
YBX1	ENSG00000065978.19	21.1595	9.12647e-06	0.00144269	0.0135919	0.0717077
P3H1	ENSG00000117385.16	15.9729	1.17774	0.278977	1.19605e-06	4.81393e-05
SLC2A1	ENSG00000117394.24	65.0155	6.02514e-06	0.0014427	0.00711965	0.0464578
CFAP57	ENSG00000243710.8	0.941043	-3.46298e-06	0.00144269	0.00848103	0.0524137
C1orf210	ENSG00000253313.6	2.7128	-1.3622	0.467256	0.000102656	0.00190696
KDM4A	ENSG00000066135.13	9.80635	-9.15894e-06	0.00144268	0.0299	0.122461
ARTN	ENSG00000117407.17	1.98784	4.31751e-06	0.00144269	0.0330816	0.131087
DPH2	ENSG00000132768.14	7.89215	8.24232e-06	0.00144269	0.010035	0.0585604
B4GALT2	ENSG00000117411.17	8.98361	0.922232	0.374311	0.000406352	0.00569026
SLC6A9	ENSG00000196517.13	8.34214	-1.02379e-05	0.0014427	0.00473833	0.0347286
KIF2C	ENSG00000142945.13	5.49315	1.65176	0.54917	0.000129695	0.0023023
RPS8	ENSG00000142937.12	38.0941	0.771326	0.377156	0.000938327	0.010771
BEST4	ENSG00000142959.5	13.769	-4.16033	0.536761	8.24065e-17	8.78934e-14
PLK3	ENSG00000173846.13	10.7469	0.568503	0.630639	0.00407689	0.0312629
BTBD19	ENSG00000222009.8	3.85499	5.04584e-06	0.00144269	0.017757	0.0865036
PTCH2	ENSG00000117425.14	1.86527	4.27164e-06	0.00144269	0.0215277	0.0981943
HECTD3	ENSG00000126107.15	24.9787	-0.714137	0.169434	1.01091e-06	4.22823e-05
ZSWIM5	ENSG00000162415.7	16.4271	-1.39466	0.321978	4.4553e-07	2.11198e-05
CCDC17	ENSG00000159588.15	1.46645	-5.13798e-06	0.00144269	0.0108472	0.0616217
TSPAN1	ENSG00000117472.10	102.972	-2.22603	0.358234	2.491e-11	5.31372e-09
POMGNT1	ENSG00000085998.14	6.35909	0.799107	0.382322	0.00099924	0.0112681
RAD54L	ENSG00000085999.13	2.70058	0.865401	0.88302	0.00485876	0.0352936
NSUN4	ENSG00000117481.10	22.3729	-8.74147e-06	0.0014427	0.00077579	0.00933209
FAAH	ENSG00000117480.16	19.4391	-9.68869e-06	0.00144269	0.0178304	0.0867948
TMEM275	ENSG00000282881.2	1.46822	-3.62053e-06	0.00144269	0.010543	0.0604471
ATPAF1	ENSG00000123472.12	12.3611	-1.00965e-05	0.00144269	0.0216504	0.0986134
EFCAB14	ENSG00000159658.14	4.76185	6.90887e-06	0.00144269	0.00679591	0.0449979
CYP4B1	ENSG00000142973.14	1.40998	-4.9698e-06	0.0014427	0.00134878	0.0140122
CYP4X1	ENSG00000186377.8	1.01541	2.5993e-06	0.00144269	0.0231664	0.103312
FOXD2	ENSG00000186564.6	25.1389	-1.95454	0.30891	8.13742e-12	2.16981e-09
SLC5A9	ENSG00000117834.13	0.664526	-2.45518e-06	0.00144269	0.0342026	NA
BEND5	ENSG00000162373.13	14.5705	2.93281e-06	0.00144269	0.0160536	0.0801054
ELAVL4	ENSG00000162374.18	1.81584	-3.97173e-06	0.00144269	0.0144761	0.0746494
FAF1	ENSG00000185104.20	4.50796	5.58514e-06	0.00144269	0.0283699	0.118314
TTC39A	ENSG00000085831.15	12.0433	-6.65982e-06	0.00144269	0.009736	0.0574509
OSBPL9	ENSG00000117859.19	5.64688	5.58457e-06	0.00144269	0.0473536	0.166239
NRDC	ENSG00000078618.22	14.7194	0.424434	1.06133	0.00498446	0.0360226
COA7	ENSG00000162377.6	0.854904	4.71133e-06	0.0014427	0.00185876	0.0177938
ECHDC2	ENSG00000121310.17	18.3338	-0.699767	0.218156	4.04255e-05	0.000889014
SCP2	ENSG00000116171.19	18.2091	-0.480904	0.272701	0.00172554	0.0168718
CPT2	ENSG00000157184.7	13.5328	-1.6011	0.30851	1.09927e-08	9.0771e-07
LRP8	ENSG00000157193.18	10.5544	1.69581	0.422376	2.70195e-06	9.39737e-05
TMEM59	ENSG00000116209.12	74.646	-4.37632e-05	0.00144297	8.41432e-11	1.39863e-08
MRPL37	ENSG00000116221.15	11.4609	0.84501	0.330436	0.000331015	0.00481986
ACOT11	ENSG00000162390.18	11.9635	-8.25254e-06	0.00144269	0.0156183	0.0785828
FAM151A	ENSG00000162391.12	0.513788	-2.79303e-06	0.00144269	0.00939637	NA
PARS2	ENSG00000162396.6	2.14234	-4.84378e-06	0.00144269	0.0241677	0.10626
TTC22	ENSG00000006555.11	39.3825	-1.55249	0.263591	1.65361e-10	2.54903e-08
PCSK9	ENSG00000169174.11	17.25	2.19469	0.546584	2.47942e-06	8.8629e-05
TACSTD2	ENSG00000184292.7	18.6401	2.44651e-06	0.00144269	0.0265688	0.11305
CYP2J2	ENSG00000134716.11	7.23879	-0.758974	0.419259	0.0015041	0.0151787
DOCK7	ENSG00000116641.18	6.13264	5.63015e-06	0.00144269	0.0400837	0.149372
PGM1	ENSG00000079739.17	23.0053	-1.20314	0.223183	3.1596e-09	3.31473e-07
RAVER2	ENSG00000162437.14	9.6905	-1.1485	0.25823	2.79693e-07	1.42055e-05
INSL5	ENSG00000172410.4	2.32324	-2.13019e-06	0.0014427	0.00897366	0.0544589
SLC35D1	ENSG00000116704.8	4.05792	-1.07737	0.409111	0.000273937	0.00418392
SERBP1	ENSG00000142864.15	24.3483	0.387027	0.35067	0.0037368	0.0292989
RABGGTB	ENSG00000137955.16	1.95431	4.05867e-06	0.00144269	0.0335711	0.132485
GIPC2	ENSG00000137960.6	8.67678	-1.46607	0.370236	3.03725e-06	0.000104781
IFI44	ENSG00000137965.11	0.990905	3.66626e-06	0.0014427	0.0074201	0.0478765
RPF1	ENSG00000117133.11	2.77269	5.13452e-06	0.00144269	0.0212324	0.0973329
GNG5	ENSG00000174021.11	14.885	-7.15542e-06	0.00144269	0.0357492	0.138067
MCOLN2	ENSG00000153898.13	0.97545	-3.77355e-06	0.00144269	0.0187544	0.0896667
CLCA1	ENSG00000016490.16	192.702	-1.1946	1.03444	0.00350793	0.0279913
CLCA4	ENSG00000016602.9	23.5684	-3.44129	0.570434	3.65836e-11	7.19665e-09
EPHX4	ENSG00000172031.7	0.602361	3.2857e-06	0.0014427	0.0141891	NA
GFI1	ENSG00000162676.12	3.33691	-6.77902e-06	0.0014427	0.00300888	0.0249236
RPL5	ENSG00000122406.14	10.4615	1.89529	0.439667	0.000341974	0.00495127
TMED5	ENSG00000117500.13	18.9937	-1.48795e-05	0.00144268	0.0134551	0.07125
ARHGAP29	ENSG00000137962.13	1.18595	3.57105e-06	0.00144269	0.0100116	0.058511
SLC35A3	ENSG00000117620.15	28.1873	-6.77233e-06	0.00144269	0.0081437	0.0510187
SLC30A7	ENSG00000162695.12	4.02709	7.15914e-06	0.00144269	0.0113919	0.0636238
COL11A1	ENSG00000060718.22	10.8894	2.01881	0.663148	6.98999e-05	0.001396
PRPF38B	ENSG00000134186.12	4.4635	7.18357e-06	0.00144269	0.035152	0.136585
GPSM2	ENSG00000121957.15	1.58122	2.25673	0.587931	0.0430114	0.156216
PSRC1	ENSG00000134222.16	1.62387	4.468e-06	0.00144269	0.0139267	0.0726355
AMPD2	ENSG00000116337.19	14.0191	0.565182	0.297431	0.00136056	0.0140661
EPS8L3	ENSG00000198758.11	24.3282	-0.547065	0.451173	0.00342692	0.0274647
KCNA3	ENSG00000177272.9	5.60725	-1.46696e-05	0.00144272	2.26236e-05	0.000540222
ATP5PB	ENSG00000116459.11	17.6963	-0.751775	0.300901	0.00038803	0.00548167
DDX20	ENSG00000064703.12	3.31538	5.29106e-06	0.00144269	0.0233876	0.103973
WNT2B	ENSG00000134245.18	2.44615	-8.49987e-06	0.0014427	0.000471308	0.00641731
LRIG2	ENSG00000198799.12	5.10416	0.753668	0.457657	0.00256906	0.0224244
MAGI3	ENSG00000081026.19	10.2024	-1.20463e-05	0.00144269	0.0058154	0.0402114
BCL2L15	ENSG00000188761.13	3.2041	-4.98799e-06	0.00144269	0.0309972	0.125311
DCLRE1B	ENSG00000118655.7	1.21155	3.54216e-06	0.00144269	0.0199841	0.0933705
HIPK1	ENSG00000163349.22	7.21558	6.3384e-06	0.00144269	0.0230604	0.102947
AMPD1	ENSG00000116748.21	0.595861	-3.11353e-06	0.0014427	0.00667049	NA
CSDE1	ENSG00000009307.16	19.7574	4.75216e-06	0.00144269	0.0295854	0.121717
ATP1A1	ENSG00000163399.16	268.415	-1.85094e-05	0.00144272	0.00870668	0.0534213
CD2	ENSG00000116824.5	1.43518	-4.01102e-06	0.00144269	0.0301595	0.123067
PTGFRN	ENSG00000134247.10	54.8672	1.03386e-05	0.00144269	0.0156523	0.0786856
TENT5C	ENSG00000183508.5	6.25533	-1.56146	0.304728	1.4589e-08	1.15262e-06
HSD3B2	ENSG00000203859.10	2.73501	-3.16608e-06	0.0014427	2.1427e-06	7.92615e-05
HMGCS2	ENSG00000134240.12	77.6907	-9.25291e-06	0.00144271	5.48012e-07	2.51398e-05
NOTCH2	ENSG00000134250.20	25.8699	9.08703e-06	0.00144269	0.0157868	0.0791443
PIAS3	ENSG00000131788.16	6.86159	0.925364	0.420431	0.000738314	0.00896554
TXNIP	ENSG00000265972.6	79.5693	-9.88228e-06	0.00144269	0.0373361	0.14276
FMO5	ENSG00000131781.13	4.39259	-4.82045e-06	0.00144269	0.0104834	0.06025
PDE4DIP	ENSG00000178104.19	1.98705	4.73139e-06	0.00144269	0.00949958	0.0565249
HIST2H2BF	ENSG00000203814.6	4.05279	4.31039e-06	0.00144269	0.0352325	0.136815
HIST2H2BE	ENSG00000184678.10	12.1236	6.93489e-06	0.00144269	0.0151727	0.0771072
MTMR11	ENSG00000014914.21	17.3243	-7.11781e-06	0.00144269	0.0329255	0.130658
PLEKHO1	ENSG00000023902.14	12.7072	1.03377e-05	0.00144271	0.0249394	0.108295
ANP32E	ENSG00000143401.15	5.63343	0.749396	0.402513	0.00173116	0.0169138
PRPF3	ENSG00000117360.13	4.24864	6.02246e-06	0.00144269	0.0258517	0.111059
RPRD2	ENSG00000163125.15	10.2957	9.9059e-06	0.00144269	0.00565615	0.0396024
TARS2	ENSG00000143374.17	7.24264	7.8928e-06	0.00144269	0.031619	0.127045
GOLPH3L	ENSG00000143457.11	3.67008	-6.25054e-06	0.00144269	0.00989042	0.0580144
CTSS	ENSG00000163131.11	42.4382	-0.394947	0.541477	0.00441201	0.033023
CTSK	ENSG00000143387.14	10.3967	5.40091e-06	0.00144269	0.0106192	0.0607037
ARNT	ENSG00000143437.21	4.22812	6.52127e-06	0.00144269	0.0205294	0.095236
SETDB1	ENSG00000143379.12	5.18638	6.70285e-06	0.00144269	0.0467055	0.164679
CERS2	ENSG00000143418.20	18.0246	2.27963e-05	0.00144274	0.00926879	0.055565
MINDY1	ENSG00000143409.15	5.4797	-9.40805e-06	0.00144269	0.00483022	0.0351661
PSMD4	ENSG00000159352.16	14.1717	0.376144	0.626779	0.00466928	0.0343263
ZNF687	ENSG00000143373.18	16.7085	0.563206	0.211946	0.000258028	0.004011
PI4KB	ENSG00000143393.16	7.28965	9.27131e-06	0.00144269	0.0223776	0.100778
RFX5	ENSG00000143390.18	6.06579	6.8418e-06	0.00144269	0.0092913	0.0556478
SELENBP1	ENSG00000143416.21	124.965	-1.29595e-05	0.00144271	2.61141e-06	9.15709e-05
CGN	ENSG00000143375.15	41.7632	-0.967202	0.3658	0.00024717	0.00389118
LINGO4	ENSG00000213171.3	0.550823	-2.17649e-06	0.00144269	0.03012	NA
RORC	ENSG00000143365.19	3.37278	-5.96828e-06	0.00144269	0.0214953	0.0981366
S100A11	ENSG00000163191.6	28.6647	1.601	0.449558	1.24988e-05	0.000332582
TCHH	ENSG00000159450.12	1.22006	-4.49114e-06	0.00144269	0.0059118	0.0406384
LOR	ENSG00000203782.6	10.0379	-5.85516e-06	0.0014427	0.00240415	0.0215314
S100A9	ENSG00000163220.11	2.34525	3.01935	0.51433	0.0159494	0.079803
S100A4	ENSG00000196154.12	17.707	5.6166e-06	0.00144269	0.0331476	0.131185
S100A16	ENSG00000188643.11	6.79997	2.02041e-06	0.00144268	0.0345617	0.134906
CHTOP	ENSG00000160679.13	10.9687	9.33486e-06	0.00144268	0.0246143	0.107622
ILF2	ENSG00000143621.17	19.5308	1.04729e-05	0.00144269	0.015144	0.0770256
INTS3	ENSG00000143624.14	11.3086	0.588556	0.255529	0.000669859	0.00837251
DENND4B	ENSG00000198837.10	28.0329	9.0321e-06	0.00144268	0.0475955	0.166669
SLC39A1	ENSG00000143570.19	20.2881	0.672744	0.193591	2.08998e-05	0.000506622
RPS27	ENSG00000177954.14	6.11261	1.46571	0.368638	0.030752	0.124634
UBAP2L	ENSG00000143569.19	27.4526	0.338323	0.250592	0.00301831	0.0249718
HAX1	ENSG00000143575.15	5.85051	9.08095e-06	0.00144269	0.00644477	0.0432546
ATP8B2	ENSG00000143515.19	6.15916	5.10029e-06	0.00144269	0.047981	0.167469
IL6R	ENSG00000160712.13	6.66694	-6.56969e-06	0.00144269	0.0139905	0.0728792
ADAR	ENSG00000160710.17	31.8468	8.92163e-06	0.00144267	0.0412293	0.151854
PYGO2	ENSG00000163348.4	9.26563	0.608989	0.328955	0.00160462	0.0159082
FLAD1	ENSG00000160688.19	4.92852	7.44135e-06	0.00144269	0.0189011	0.0902332
ZBTB7B	ENSG00000160685.13	29.3307	-0.630053	0.202758	6.31565e-05	0.00128105
ADAM15	ENSG00000143537.14	43.5864	0.575468	0.224164	0.000284995	0.00433212
EFNA3	ENSG00000143590.14	3.95232	4.57911e-06	0.00144269	0.0156737	0.0787023
THBS3	ENSG00000169231.13	6.04404	1.01452	0.374286	0.000240608	0.00380661
FAM189B	ENSG00000160767.21	8.51534	1.78919	0.357595	3.3943e-08	2.46839e-06
FDPS	ENSG00000160752.15	22.031	8.10465e-06	0.00144268	0.0469796	0.165372
YY1AP1	ENSG00000163374.19	11.0452	1.12733e-05	0.00144269	0.00737817	0.0476935
DAP3	ENSG00000132676.16	8.24141	1.09363e-05	0.00144269	0.00875426	0.0535848
KHDC4	ENSG00000132680.11	5.89133	0.712506	0.375068	0.00159954	0.015894
RXFP4	ENSG00000173080.6	2.24649	-6.60309e-06	0.0014427	0.00192448	0.0182316
PAQR6	ENSG00000160781.17	1.87659	1.35989	0.944549	0.00271479	0.0233356
SMG5	ENSG00000198952.8	15.8886	0.834483	0.26521	6.17242e-05	0.00125899
GLMP	ENSG00000198715.13	6.32222	7.17226e-06	0.00144269	0.0248204	0.1082
CCT3	ENSG00000163468.15	22.6592	1.16447e-05	0.00144269	0.0126757	0.0685407
IQGAP3	ENSG00000183856.11	13.0078	1.67482	0.373915	3.85347e-07	1.86821e-05
NAXE	ENSG00000163382.12	16.8825	-1.27233e-05	0.00144268	0.0251613	0.108981
GPATCH4	ENSG00000160818.17	1.97337	4.72474e-06	0.00144269	0.0225925	0.101491
BCAN	ENSG00000132692.19	0.561235	-2.13293e-06	0.00144269	0.0447389	NA
NES	ENSG00000132688.11	24.4266	7.70664e-06	0.00144269	0.00846473	0.0523635
RRNAD1	ENSG00000143303.12	7.63974	8.57949e-06	0.00144269	0.0228215	0.102273
HDGF	ENSG00000143321.19	23.6504	0.435724	0.24713	0.0017707	0.0172125
ARHGEF11	ENSG00000132694.19	16.6499	-3.30826e-05	0.00144285	0.006221	0.0421506
FCRL5	ENSG00000143297.19	2.31598	-5.63034e-06	0.00144269	0.00999188	0.0584488
FCRL1	ENSG00000163534.15	0.594601	-2.86649e-06	0.00144269	0.0254796	NA
KIRREL1	ENSG00000183853.18	8.24689	0.63023	0.435555	0.00280387	0.0237503
IFI16	ENSG00000163565.19	7.47476	9.55606e-06	0.00144269	0.0207368	0.095747
CADM3	ENSG00000162706.13	2.69057	-4.47632e-06	0.00144269	8.95153e-05	0.00170746
IGSF9	ENSG00000085552.17	13.8963	-7.91245e-06	0.00144269	0.0113589	0.0635412
SLAMF1	ENSG00000117090.15	0.629266	-1.28465e-05	0.00144272	0.0229746	NA
SLAMF7	ENSG00000026751.17	5.88466	-5.71868e-06	0.00144269	0.019322	0.0915932
ITLN1	ENSG00000179914.5	42.2966	-3.6887e-06	0.00144269	0.0455929	0.16205
TSTD1	ENSG00000215845.11	13.7838	-0.581848	0.375642	0.00231958	0.020922
PFDN2	ENSG00000143256.5	6.05925	6.86199e-06	0.00144269	0.046544	0.164381
PPOX	ENSG00000143224.18	2.59534	5.18695e-06	0.00144269	0.0284758	0.118563
ADAMTS4	ENSG00000158859.10	13.9504	1.45832	0.464259	5.18003e-05	0.00108866
NDUFS2	ENSG00000158864.13	25.6316	-5.60932e-06	0.00144266	0.0463078	0.163727
FCRLA	ENSG00000132185.18	1.15105	-4.12801e-06	0.00144269	0.00686985	0.0452766
ATF6	ENSG00000118217.6	5.67539	8.10564e-06	0.0014427	0.0122262	0.0667593
OLFML2B	ENSG00000162745.10	6.70441	1.90635	0.460468	1.5843e-06	6.10768e-05
MGST3	ENSG00000143198.13	14.353	-9.45288e-06	0.00144268	0.0281228	0.117552
ALDH9A1	ENSG00000143149.12	23.621	-1.29363e-05	0.00144269	0.00616966	0.0419137
POGK	ENSG00000143157.12	8.77404	1.01946e-05	0.00144269	0.00991739	0.0581194
GPA33	ENSG00000143167.12	37.4297	-2.17384	0.302283	2.59881e-14	1.18794e-11
POU2F1	ENSG00000143190.23	4.58163	8.14513e-06	0.00144269	0.0119557	0.0656741
RCSD1	ENSG00000198771.11	3.7978	-0.947719	0.375224	0.000374193	0.00532735
MPC2	ENSG00000143158.11	7.76773	-8.09538e-06	0.00144269	0.0300362	0.12283
SLC19A2	ENSG00000117479.15	5.98308	0.87483	0.501854	0.00186056	0.0177977
C1orf112	ENSG00000000460.17	1.71696	3.86822e-06	0.00144269	0.0350026	0.136336
PRRX1	ENSG00000116132.12	3.38201	2.4098	0.644865	6.18739e-06	0.000189003
PRRC2C	ENSG00000117523.16	32.1842	0.586275	0.244651	0.00047831	0.00647819
PRDX6	ENSG00000117592.9	17.5156	-0.566846	0.259947	0.000820364	0.00973108
RC3H1	ENSG00000135870.12	4.3942	7.22055e-06	0.00144269	0.0193909	0.0916486
CACYBP	ENSG00000116161.18	2.41867	4.86795e-06	0.00144269	0.00721418	0.0469417
KIAA0040	ENSG00000235750.10	1.07	3.20818e-06	0.00144269	0.0456583	0.162193
SEC16B	ENSG00000120341.18	2.76063	2.33233	0.646362	9.59848e-06	0.000267067
RASAL2	ENSG00000075391.17	5.72137	0.649727	0.447118	0.00298776	0.0247992
ABL2	ENSG00000143322.21	3.75436	1.23427	0.564812	0.000967672	0.0110189
ACBD6	ENSG00000230124.8	2.38619	6.20794e-06	0.00144269	0.010689	0.0609321
STX6	ENSG00000135823.14	3.31857	6.33694e-06	0.00144269	0.0177617	0.0865036
RGS16	ENSG00000143333.7	3.07194	4.36908e-06	0.00144269	0.00998234	0.0584197
DHX9	ENSG00000135829.17	18.9523	8.68662e-06	0.00144268	0.0480588	0.167619
LAMC1	ENSG00000135862.6	52.2296	0.487834	0.31209	0.00214409	0.0196578
LAMC2	ENSG00000058085.15	51.1344	1.57308	0.558005	0.000125485	0.00223378
SMG7	ENSG00000116698.21	6.15127	-3.93012e-05	0.00144295	0.0223735	0.100778
TSEN15	ENSG00000198860.13	2.8502	5.34437e-06	0.00144269	0.0447745	0.160794
TRMT1L	ENSG00000121486.12	7.05107	0.602719	0.369067	0.00254203	0.022252
HMCN1	ENSG00000143341.12	4.04942	0.965326	0.901304	0.00411398	0.0314444
TPR	ENSG00000047410.14	21.2004	0.953144	0.245033	4.62933e-06	0.000149623
ASPM	ENSG00000066279.18	7.19603	0.814261	0.756963	0.00419544	0.0319058
C1orf53	ENSG00000203724.11	1.89342	-4.44873e-06	0.00144269	0.00549218	0.0388581
NR5A2	ENSG00000116833.14	4.02821	-1.6251e-05	0.00144273	3.86288e-11	7.37925e-09
ZNF281	ENSG00000162702.8	4.41523	0.975561	0.503188	0.00154137	0.0154617
CAMSAP2	ENSG00000118200.14	1.41213	2.86285	0.756332	0.00472531	0.0346586
INAVA	ENSG00000163362.11	40.0709	-7.74626e-06	0.00144269	0.0408901	0.151127
PKP1	ENSG00000081277.13	1.15795	5.62047	0.936992	0.0195039	0.0920805
PHLDA3	ENSG00000174307.7	5.62703	4.39832e-06	0.00144269	0.014164	0.0734541
IPO9	ENSG00000198700.10	9.77631	1.26074e-05	0.0014427	0.00767228	0.048874
RNPEP	ENSG00000176393.11	61.5841	-1.15738e-05	0.00144268	0.0347492	0.135431
LGR6	ENSG00000133067.17	8.18206	1.24991	0.669986	0.0012627	0.0132908
PPP1R12B	ENSG00000077157.22	8.62079	3.39849e-06	0.00144269	0.043433	0.157211
KDM5B	ENSG00000117139.18	24.0531	1.06832e-05	0.00144269	0.0287272	0.119229
ADIPOR1	ENSG00000159346.13	6.45875	1.54156	0.325374	0.00565255	0.0396024
PPFIA4	ENSG00000143847.15	0.813564	3.15645e-06	0.00144269	0.0463004	0.163727
CHI3L1	ENSG00000133048.13	6.18455	2.49501	0.618652	2.42562e-06	8.72066e-05
BTG2	ENSG00000159388.6	56.7069	-6.26886e-06	0.00144269	0.0486056	0.16905
ATP2B4	ENSG00000058668.15	19.7351	1.08428	0.679012	0.049887	0.171669
ZC3H11A	ENSG00000058673.17	5.18124	5.69607e-06	0.00144269	0.0178814	0.0868885
PPP1R15B	ENSG00000158615.9	17.0307	0.518604	0.293983	0.00167984	0.0164879
MDM4	ENSG00000198625.13	1.69371	3.76243e-06	0.00144269	0.0352689	0.136873
LRRN2	ENSG00000170382.12	2.5169	-3.71402e-06	0.00144269	0.035489	0.137477
DSTYK	ENSG00000133059.17	4.0912	4.49567e-06	0.00144269	0.0448071	0.160865
NUAK2	ENSG00000163545.11	12.4586	9.73225e-06	0.00144269	0.0191842	0.0912104
MFSD4A	ENSG00000174514.13	14.0232	-2.27088	0.564639	2.34453e-06	8.49542e-05
NUCKS1	ENSG00000069275.13	11.876	0.510288	0.605584	0.00455516	0.0337198
RAB29	ENSG00000117280.13	0.629623	2.55941e-06	0.00144269	0.0356157	NA
SLC41A1	ENSG00000133065.11	3.31625	5.90306e-06	0.00144269	0.0229973	0.102809
MAPKAPK2	ENSG00000162889.11	12.0949	1.05564e-05	0.00144268	0.0475938	0.166669
FCMR	ENSG00000162894.12	5.40561	-1.81852	0.324411	7.7068e-10	9.57664e-08
PIGR	ENSG00000162896.6	2403.49	-2.04635	0.414173	3.68826e-08	2.62256e-06
CD55	ENSG00000196352.16	15.468	7.00517e-06	0.00144269	0.00591208	0.0406384
CR2	ENSG00000117322.18	2.69848	-7.34916e-06	0.0014427	2.49288e-06	8.8629e-05
CD46	ENSG00000117335.20	60.8398	0.576839	0.306619	0.00129357	0.0135265
G0S2	ENSG00000123689.6	4.21215	1.40913	0.568404	0.000529454	0.00703684
TRAF5	ENSG00000082512.15	2.37669	1.34799	0.563735	0.000794845	0.00950768
LPGAT1	ENSG00000123684.13	2.6616	-0.000109793	0.00144479	0.0110184	0.0621398
DTL	ENSG00000143476.18	2.76779	3.54258e-06	0.00144269	0.0356056	0.137666
TATDN3	ENSG00000203705.11	2.54636	-5.00355e-06	0.00144269	0.0130981	0.0699679
FLVCR1	ENSG00000162769.13	4.78851	0.942653	0.405558	0.000733531	0.00893288
ANGEL2	ENSG00000174606.14	1.06116	3.05748e-06	0.00144269	0.0252466	0.109221
PROX1	ENSG00000117707.16	4.21355	3.95011e-06	0.00144269	0.0283315	0.118231
PTPN14	ENSG00000152104.12	6.12301	0.971845	0.583793	0.00216066	0.019758
CENPF	ENSG00000117724.13	7.63338	1.4005	0.611755	0.000592356	0.00762732
TGFB2	ENSG00000092969.12	1.32756	2.84389e-06	0.00144269	0.0493938	0.170586
SLC30A10	ENSG00000196660.11	4.51161	-1.15867e-05	0.00144271	1.45845e-10	2.30453e-08
EPRS	ENSG00000136628.18	11.835	4.52435e-06	0.00144268	0.0153416	0.0775811
BPNT1	ENSG00000162813.18	5.47095	-8.51725e-06	0.0014427	0.00211231	0.0194359
C1orf115	ENSG00000162817.7	8.36781	-2.12672	0.402981	5.02478e-09	4.87214e-07
DUSP10	ENSG00000143507.18	2.88185	5.70127e-06	0.00144269	0.0103658	0.0597083
CAPN2	ENSG00000162909.18	67.6611	-0.300819	0.493563	0.00468862	0.0344195
TP53BP2	ENSG00000143514.17	4.65155	0.707547	0.500083	0.00332356	0.0268889
FBXO28	ENSG00000143756.12	4.24923	7.19646e-06	0.00144269	0.0173286	0.0849117
DEGS1	ENSG00000143753.13	7.40528	5.64551e-06	0.00144269	0.0397538	0.148731
ENAH	ENSG00000154380.17	14.634	0.893544	0.468848	0.00122728	0.0130372
TMEM63A	ENSG00000196187.12	43.3133	0.835114	0.24765	2.50441e-05	0.00058707
JMJD4	ENSG00000081692.12	7.96147	0.431096	0.694305	0.00464227	0.034167
GUK1	ENSG00000143774.17	29.3362	0.755829	0.226802	2.84956e-05	0.000656223
HIST3H2A	ENSG00000181218.5	4.52446	0.66623	1.01711	0.00475759	0.0348156
RNF187	ENSG00000168159.14	55.4183	1.53518e-05	0.00144269	0.0131669	0.0702471
RHOU	ENSG00000116574.6	8.29721	-0.710275	0.365398	0.00100184	0.0112776
NUP133	ENSG00000069248.12	9.29194	5.41694e-06	0.00144268	0.0121495	0.0664819
TAF5L	ENSG00000135801.10	3.13028	0.94346	0.611671	0.00302722	0.0250132
URB2	ENSG00000135763.10	6.10976	0.559162	0.593242	0.00475354	0.0348058
C1orf198	ENSG00000119280.17	14.0932	0.698512	0.262609	0.000235984	0.00375081
TRIM67	ENSG00000119283.15	2.23864	-3.92373e-06	0.0014427	0.00167581	0.0164653
GNPAT	ENSG00000116906.13	3.79422	5.69618e-06	0.00144269	0.0145889	0.075013
PCNX2	ENSG00000135749.19	5.51126	5.30713e-06	0.00144269	0.0219774	0.099501
TARBP1	ENSG00000059588.10	29.8504	0.64572	0.322191	0.00103791	0.0115314
IRF2BP2	ENSG00000168264.10	169.352	2.15289e-05	0.00144274	0.00673189	0.0446895
TOMM20	ENSG00000173726.11	4.47902	2.86234e-06	0.00144269	0.0287805	0.119327
ARID4B	ENSG00000054267.22	2.75511	4.93781e-06	0.00144269	0.0382696	0.144958
B3GALNT2	ENSG00000162885.14	9.34647	7.68668e-06	0.00144268	0.0254771	0.109898
GPR137B	ENSG00000077585.14	7.73037	1.07009	0.350028	9.296e-05	0.00176005
HEATR1	ENSG00000119285.11	6.96249	1.02626	0.441636	0.000680246	0.00846611
MTR	ENSG00000116984.14	16.3414	0.730956	0.249588	0.000122426	0.00219765
FH	ENSG00000091483.7	19.6084	-1.10094e-05	0.00144269	0.011905	0.0655631
CEP170	ENSG00000143702.16	1.05647	4.70538e-06	0.0014427	0.00169227	0.0165972
ZBTB18	ENSG00000179456.10	3.53685	0.840044	0.558348	0.00304011	0.0250873
AL451007.3	ENSG00000284188.2	3.91458	-5.37562e-06	0.00144269	0.0057695	0.0400689
KIF26B	ENSG00000162849.16	11.4078	1.37253	0.451816	7.28012e-05	0.00144233
TFB2M	ENSG00000162851.8	5.18081	8.47618e-06	0.00144269	0.0137951	0.0722441
AHCTF1	ENSG00000153207.16	3.738	1.28797	0.614065	0.00120439	0.0128888
ZNF496	ENSG00000162714.12	6.56672	8.26687e-06	0.00144269	0.0100935	0.0588394
NLRP3	ENSG00000162711.18	2.51327	4.26357e-06	0.00144269	0.0125716	0.0681508
LYPD8	ENSG00000259823.6	6.72414	-3.84929	0.492814	4.19843e-17	5.37357e-14
ZNF692	ENSG00000171163.16	6.016	5.6703e-06	0.00144269	0.0308772	0.125023
FAM110C	ENSG00000184731.6	11.5705	-6.33093e-06	0.00144269	0.037795	0.14397
PXDN	ENSG00000130508.11	30.8641	0.644588	0.339504	0.00123542	0.0131004
EIPR1	ENSG00000032389.13	3.26383	7.59524e-06	0.00144269	0.0160338	0.080069
ADI1	ENSG00000182551.14	12.9172	-0.604787	0.236518	0.000322951	0.0047402
RPS7	ENSG00000171863.15	4.76467	3.00526	0.768124	5.0029e-06	0.00016008
ID2	ENSG00000115738.10	10.0447	-7.71908e-06	0.00144269	0.0497297	0.171404
CPSF3	ENSG00000119203.14	2.58191	7.32229e-06	0.0014427	0.00687855	0.0453106
YWHAQ	ENSG00000134308.14	44.4387	1.38849e-05	0.00144269	0.00975619	0.0575138
KLF11	ENSG00000172059.11	3.74038	0.956856	0.616779	0.00276685	0.0235929
RRM2	ENSG00000171848.16	35.4488	0.548179	1.02372	0.00427405	0.0323655
ODC1	ENSG00000115758.13	5.59383	1.29828	0.489071	0.000286409	0.00434846
LPIN1	ENSG00000134324.12	7.65857	8.31763e-06	0.00144269	0.0382527	0.144937
NBAS	ENSG00000151779.13	8.31955	6.8591e-06	0.00144269	0.036755	0.14116
MYCN	ENSG00000134323.12	2.0324	-3.88675e-06	0.00144269	0.0499383	0.171725
VSNL1	ENSG00000163032.12	1.48001	1.7608	1.13992	0.00411906	0.0314444
SMC6	ENSG00000163029.16	2.18071	1.87587e-06	0.00144269	0.0496052	0.171085
MATN3	ENSG00000132031.13	2.09489	1.66858	1.03864	0.00175943	0.0171246
RHOB	ENSG00000143878.10	40.0414	5.2053e-06	0.00144269	0.00831736	0.0518024
GDF7	ENSG00000143869.7	43.3127	-5.07884e-06	0.0014427	0.00453595	0.0336359
KLHL29	ENSG00000119771.15	4.55314	8.02122e-06	0.00144269	0.00968518	0.057327
TP53I3	ENSG00000115129.14	5.11746	-7.0787e-06	0.00144269	0.0126927	0.068604
ADCY3	ENSG00000138031.14	18.1729	1.07234	0.22926	1.42917e-07	7.97748e-06
ASXL2	ENSG00000143970.17	7.46904	0.736674	0.388215	0.00142577	0.0146104
KIF3C	ENSG00000084731.15	2.40706	1.02271	0.766003	0.00394142	0.030592
HADHA	ENSG00000084754.12	39.9926	-0.644357	0.197689	4.15591e-05	0.000907704
HADHB	ENSG00000138029.14	20.8243	-0.492395	0.285741	0.00185785	0.0177938
CENPA	ENSG00000115163.15	2.05659	4.24169e-06	0.00144269	0.0423024	0.154253
EMILIN1	ENSG00000138080.14	105.672	4.05224e-06	0.00144268	0.0300741	0.122938
CGREF1	ENSG00000138028.16	1.23394	4.28283e-06	0.0014427	0.0040417	0.0311063
PREB	ENSG00000138073.14	7.93862	1.39973e-05	0.0014427	0.00841672	0.052218
SLC5A6	ENSG00000138074.15	8.88229	1.13315	0.427092	0.000255351	0.0039808
CAD	ENSG00000084774.14	30.9154	0.741637	0.201614	9.50766e-06	0.000265696
PPM1G	ENSG00000115241.11	17.561	0.614942	0.256111	0.00050202	0.00674933
NRBP1	ENSG00000115216.14	8.18749	6.01039e-06	0.00144268	0.0120953	0.0662422
IFT172	ENSG00000138002.16	4.75316	8.40668e-06	0.00144269	0.00767	0.048874
BABAM2	ENSG00000158019.21	3.03321	1.3191	0.489085	0.000353263	0.00509033
ALK	ENSG00000171094.18	1.49871	-3.6475e-06	0.00144269	0.0174823	0.0854355
LBH	ENSG00000213626.13	2.7293	5.30464e-06	0.00144269	0.0212324	0.0973329
XDH	ENSG00000158125.10	10.146	-1.16216	0.396472	0.000105346	0.00194844
LTBP1	ENSG00000049323.16	21.8864	8.12674e-06	0.00144269	0.0119485	0.0656626
CYP1B1	ENSG00000138061.12	6.26912	3.31015e-06	0.00144269	0.0459811	0.162842
ATL2	ENSG00000119787.14	5.72699	6.26959e-06	0.00144269	0.0381332	0.144612
GALM	ENSG00000143891.17	6.76641	-1.18567e-05	0.0014427	0.00601213	0.0411054
DHX57	ENSG00000163214.21	2.6234	4.71659e-06	0.00144269	0.0473688	0.166239
THUMPD2	ENSG00000138050.15	1.47208	4.09342e-06	0.00144269	0.0334909	0.132259
KCNG3	ENSG00000171126.8	2.02537	-6.37839e-06	0.0014427	0.00119563	0.0128165
HAAO	ENSG00000162882.15	3.23159	-5.89139e-06	0.00144269	0.00803819	0.0506303
THADA	ENSG00000115970.18	7.74044	7.20531e-06	0.00144269	0.040879	0.151127
SLC3A1	ENSG00000138079.14	2.31389	-5.08022e-06	0.0014427	0.00291608	0.0244901
RHOQ	ENSG00000119729.12	1.82351	4.49125e-06	0.00144269	0.0151022	0.0768868
EPCAM	ENSG00000119888.11	128.251	-9.78909e-06	0.00144269	0.00937589	0.0559857
MSH6	ENSG00000116062.17	7.39962	0.85693	0.434829	0.00126732	0.0133282
RPS27A	ENSG00000143947.14	4.14724	2.83568	0.376999	0.0023881	0.0214366
CFAP36	ENSG00000163001.12	1.46062	4.30256e-06	0.0014427	0.00571711	0.0398274
PPP4R3B	ENSG00000275052.5	4.87374	0.827576	0.562309	0.00292738	0.0245068
CCDC85A	ENSG00000055813.6	2.2836	-6.34563e-06	0.0014427	0.00105476	0.0116579
PAPOLG	ENSG00000115421.13	1.05065	3.42442e-06	0.00144269	0.0358643	0.13847
XPO1	ENSG00000082898.18	6.76232	1.20722	0.316676	0.0101356	0.0589931
CCT4	ENSG00000115484.15	18.428	0.878497	0.254184	2.1555e-05	0.000519551
UGP2	ENSG00000169764.16	11.717	-1.3731e-05	0.00144271	0.000150459	0.00260596
PELI1	ENSG00000197329.12	1.42402	3.45631e-06	0.00144269	0.0376668	0.143609
CEP68	ENSG00000011523.14	7.5451	0.782212	0.33138	0.000612499	0.00781592
PNO1	ENSG00000115946.8	2.2084	5.01296e-06	0.00144269	0.0487899	0.169461
ANTXR1	ENSG00000169604.20	28.7563	1.23938	0.301864	1.44836e-06	5.63451e-05
MXD1	ENSG00000059728.11	10.8833	-8.20985e-06	0.00144269	0.0185864	0.0892482
TGFA	ENSG00000163235.16	3.12266	-7.08366e-06	0.0014427	0.00411824	0.0314444
ATP6V1B1	ENSG00000116039.13	1.62307	-2.95574e-06	0.00144269	0.0140506	0.0730612
ZNF638	ENSG00000075292.19	5.81125	5.45485e-06	0.00144269	0.0401455	0.149497
DYSF	ENSG00000135636.14	12.3908	0.714366	0.45534	0.00209953	0.0193436
SFXN5	ENSG00000144040.13	15.1972	-2.36554	0.428224	9.99862e-10	1.17406e-07
RAB11FIP5	ENSG00000135631.17	16.9338	1.05611e-05	0.00144269	0.0193808	0.0916347
NOTO	ENSG00000214513.4	0.475492	-1.93208e-06	0.00144269	0.0478359	NA
SMYD5	ENSG00000135632.12	3.69854	7.11541e-06	0.00144269	0.0146121	0.0750784
PRADC1	ENSG00000135617.4	4.63239	-8.6492e-06	0.00144269	0.004947	0.0358126
EGR4	ENSG00000135625.8	2.39461	-4.41226e-06	0.00144269	0.00551585	0.0389181
ALMS1	ENSG00000116127.19	5.76957	1.48242e-05	0.00144272	0.00758984	0.0485712
TPRKB	ENSG00000144034.16	1.03832	4.27387e-06	0.00144269	0.0158015	0.0791869
TET3	ENSG00000187605.15	27.5875	-2.8506e-05	0.00144279	0.0458821	0.162762
RTKN	ENSG00000114993.17	11.1338	0.517286	0.326672	0.00235839	0.0212272
WBP1	ENSG00000239779.7	4.27455	8.05118e-06	0.00144269	0.0136946	0.0720714
CCDC142	ENSG00000135637.14	57.8967	-0.885431	0.40591	0.000758243	0.00916957
LBX2	ENSG00000179528.16	1.82767	-2.99108e-06	0.00144269	0.0480293	0.167592
DQX1	ENSG00000144045.14	2.89069	-3.66216e-06	0.00144269	0.045793	0.162491
AUP1	ENSG00000115307.17	43.2113	0.409697	0.287869	0.00264202	0.022879
DOK1	ENSG00000115325.13	6.47975	-8.91916e-06	0.00144269	0.027996	0.117224
HK2	ENSG00000159399.10	53.5328	-0.644484	0.296835	0.000809159	0.00964285
SUCLG1	ENSG00000163541.12	24.5389	-0.596716	0.217751	0.0001919	0.00318564
RETSAT	ENSG00000042445.14	39.3297	-1.678	0.223388	2.63006e-15	1.60296e-12
SH2D6	ENSG00000152292.17	1.25179	-3.18174e-06	0.0014427	0.0026878	0.0231346
VAMP8	ENSG00000118640.11	6.06242	-7.54914e-06	0.00144269	0.0118204	0.0652676
GNLY	ENSG00000115523.17	1.78016	1.82978	0.958353	0.00113246	0.012339
REEP1	ENSG00000068615.19	1.09898	1.95148e-06	0.00144269	0.0315406	0.126787
KDM3A	ENSG00000115548.17	7.91428	5.9512e-06	0.00144269	0.0399293	0.149083
FABP1	ENSG00000163586.10	75.8936	-2.89864	0.500399	3.20115e-10	4.40554e-08
EIF2AK3	ENSG00000172071.14	16.2594	-0.498462	0.283621	0.00157915	0.0157425
IGKC	ENSG00000211592.8	489.192	-1.66278	0.342543	5.54393e-08	3.53019e-06
IGKJ5	ENSG00000211593.2	4.46932	-1.79759	0.632948	0.000145911	0.00253393
IGKJ4	ENSG00000211594.2	16.412	-2.22096	0.430003	7.21405e-09	6.59518e-07
IGKJ3	ENSG00000211595.2	4.57581	-4.89282e-06	0.00144269	0.00588286	0.0405576
IGKJ2	ENSG00000211596.3	17.9202	-8.09453e-06	0.0014427	6.83757e-05	0.00137601
IGKJ1	ENSG00000211597.2	19.9795	-1.74594	0.409169	8.21891e-07	3.56589e-05
IGKV4-1	ENSG00000211598.2	116.228	-1.15166	0.443409	0.000297371	0.00445673
IGKV5-2	ENSG00000211599.2	0.758502	-2.29104e-06	0.00144269	0.0293139	0.120847
IGKV1-6	ENSG00000239855.1	3.69742	-1.01294e-05	0.00144271	1.35228e-05	0.000356129
IGKV3-7	ENSG00000243063.1	1.12152	-2.67679e-06	0.00144269	0.0355676	0.137593
IGKV1-9	ENSG00000241755.1	3.7956	-8.73036e-06	0.0014427	9.58089e-05	0.00180598
IGKV3-11	ENSG00000241351.3	17.5623	-1.63858	0.343274	7.71289e-08	4.72331e-06
IGKV3-15	ENSG00000244437.1	3.53443	-9.9625e-06	0.00144271	5.98455e-06	0.000183684
IGKV1-17	ENSG00000240382.3	7.73884	-1.8709	0.343886	2.45681e-09	2.66481e-07
IGKV3-20	ENSG00000239951.1	17.3669	-0.800869	0.45851	0.00185347	0.0177938
IGKV2-24	ENSG00000241294.1	6.10126	-1.2574e-05	0.00144272	1.12793e-08	9.25407e-07
IGKV1-27	ENSG00000244575.3	5.57785	-6.84198e-06	0.0014427	0.00143387	0.0146817
IGKV2-30	ENSG00000243238.1	1.09351	-4.46996e-06	0.0014427	0.0027229	0.0233582
IGKV2D-24	ENSG00000241566.1	0.764338	-4.05098e-06	0.0014427	0.00097317	0.0110516
IGKV3D-20	ENSG00000211625.2	2.17543	-5.20792e-06	0.0014427	0.00551066	0.0389181
IGKV1D-17	ENSG00000242766.1	0.559497	-2.94202e-06	0.00144269	0.0129515	NA
IGKV1D-13	ENSG00000276566.1	1.68815	-3.95959e-06	0.0014427	0.00263093	0.0227984
IGKV1D-8	ENSG00000239819.2	0.471142	-2.04321e-06	0.00144269	0.0431291	NA
ASTL	ENSG00000188886.3	0.474338	-2.14569e-06	0.00144269	0.0381021	NA
SNRNP200	ENSG00000144028.15	61.6078	1.46928e-05	0.00144267	0.0328204	0.130456
ARID5A	ENSG00000196843.17	10.5501	7.01838e-06	0.00144269	0.026034	0.111459
CNNM4	ENSG00000158158.12	20.2011	-1.34624	0.2191	3.44616e-11	6.89178e-09
CNNM3	ENSG00000168763.16	187.421	-0.960172	0.480786	0.00113981	0.0123841
SEMA4C	ENSG00000168758.11	16.2052	9.14439e-06	0.00144269	0.00566569	0.0396257
ANKRD36	ENSG00000135976.20	1.85221	3.09534e-06	0.00144269	0.0373739	0.142833
COX5B	ENSG00000135940.7	41.9609	-0.366373	0.367661	0.0041074	0.0314444
ZAP70	ENSG00000115085.14	4.60036	-8.38828e-06	0.00144269	0.0158819	0.0795274
TMEM131	ENSG00000075568.17	21.0386	-0.300356	0.400725	0.00428986	0.0324311
KIAA1211L	ENSG00000196872.12	18.7569	-5.9158e-06	0.00144268	0.0128132	0.0689929
EIF5B	ENSG00000158417.11	8.05533	1.14164e-05	0.0014427	0.0121164	0.0663291
REV1	ENSG00000135945.10	1.89477	4.38719e-06	0.00144269	0.0105697	0.060504
RPL31	ENSG00000071082.11	15.0553	8.46997e-06	0.00144269	0.0180822	0.0876092
TBC1D8	ENSG00000204634.13	9.23294	8.61232e-06	0.00144268	0.043598	0.157585
MAP4K4	ENSG00000071054.16	11.8552	0.846975	0.320772	0.000300742	0.00449087
IL1R2	ENSG00000115590.14	4.03704	-2.11987	0.49116	4.9816e-07	2.31013e-05
IL18R1	ENSG00000115604.11	0.843979	-3.00008e-06	0.00144269	0.021777	0.0990491
SLC9A2	ENSG00000115616.3	8.6334	-1.7694	0.34887	1.17183e-08	9.55299e-07
LIMS1	ENSG00000169756.16	6.38108	5.27522e-06	0.00144268	0.00637954	0.0429746
RANBP2	ENSG00000153201.16	10.0214	0.62795	0.473131	0.00324766	0.0264084
MALL	ENSG00000144063.4	21.8044	-1.51512	0.352057	7.116e-07	3.15148e-05
MTLN	ENSG00000175701.10	5.72197	-7.0528e-06	0.00144269	0.0162028	0.0806807
BUB1	ENSG00000169679.15	2.71753	4.39007e-06	0.00144269	0.0282433	0.117901
FBLN7	ENSG00000144152.13	1.35167	-4.1441e-06	0.00144269	0.0228415	0.102327
TTL	ENSG00000114999.8	3.24342	6.03019e-06	0.00144269	0.0210556	0.0966955
IL1RN	ENSG00000136689.19	1.55042	4.30755e-06	0.0014427	0.00274877	0.0234974
IGKV1OR2-108	ENSG00000231292.6	2.52283	-3.3933e-06	0.00144269	0.0138406	0.0723326
CBWD2	ENSG00000136682.15	0.83357	3.70966e-06	0.00144269	0.0157552	0.0790558
DPP10	ENSG00000175497.17	12.9791	-5.47115e-06	0.00144269	0.0480632	0.167619
DDX18	ENSG00000088205.13	4.48042	4.00139e-06	0.00144269	0.0475186	0.166536
EN1	ENSG00000163064.7	14.4758	-2.0393	0.517215	2.58873e-06	9.12761e-05
MARCO	ENSG00000019169.10	2.61437	2.22135e-06	0.00144269	0.0390776	0.147128
TMEM37	ENSG00000171227.7	12.6289	-1.61101	0.38708	1.31629e-06	5.24835e-05
INHBB	ENSG00000163083.6	2.46374	3.77352e-06	0.00144269	0.0112668	0.0631366
TFCP2L1	ENSG00000115112.8	17.9536	-0.706769	0.469524	0.00257025	0.0224244
ERCC3	ENSG00000163161.14	7.68756	9.62145e-06	0.00144269	0.0196732	0.0925725
MYO7B	ENSG00000169994.18	58.7418	-1.06832	0.24852	7.33631e-07	3.23784e-05
SMPD4	ENSG00000136699.19	9.52748	9.77587e-06	0.00144269	0.00890745	0.0542113
PTPN18	ENSG00000072135.13	27.5515	-1.93476e-05	0.00144272	0.000657804	0.00825415
ARHGEF4	ENSG00000136002.20	20.3375	-4.2411e-06	0.00144269	0.0399577	0.149144
FAM168B	ENSG00000152102.18	8.36307	-0.736493	0.29824	0.000366881	0.0052466
MZT2A	ENSG00000173272.16	10.306	1.07276e-05	0.00144269	0.00612445	0.0416508
GPR39	ENSG00000183840.7	5.02021	-5.39827e-06	0.00144269	0.0389291	0.146771
MGAT5	ENSG00000152127.9	5.41967	7.54906e-06	0.00144269	0.0344019	0.134405
MCM6	ENSG00000076003.5	7.55277	8.8522e-06	0.00144269	0.0210655	0.0967065
DARS	ENSG00000115866.11	12.7564	0.522174	0.350112	0.00278669	0.0236707
KIF5C	ENSG00000168280.18	2.18017	-5.93821e-06	0.0014427	0.00264552	0.0228938
RIF1	ENSG00000080345.18	10.0326	9.29706e-06	0.0014427	0.00555404	0.0390798
ARL5A	ENSG00000162980.17	2.20531	7.79336e-06	0.0014427	0.00746849	0.0480115
FMNL2	ENSG00000157827.20	6.58486	6.19677e-06	0.00144269	0.0364718	0.140307
ACVR1	ENSG00000115170.15	2.12163	5.08498e-06	0.00144269	0.0301013	0.12301
PKP4	ENSG00000144283.22	7.75824	8.17264e-06	0.00144269	0.00683231	0.0451222
CD302	ENSG00000241399.7	4.27137	-0.956598	0.41638	0.000508314	0.00681534
TBR1	ENSG00000136535.15	3.89177	-1.08645	0.582278	0.00101272	0.0113401
GCG	ENSG00000115263.15	3.08792	-2.46954e-06	0.0014427	0.00933766	0.055847
FAP	ENSG00000078098.14	0.771908	3.49914e-06	0.00144269	0.0272612	0.115154
IFIH1	ENSG00000115267.8	3.00938	4.58167e-06	0.00144269	0.0350681	0.136383
GRB14	ENSG00000115290.10	0.784026	-2.76769e-06	0.00144269	0.0359098	0.138562
DHRS9	ENSG00000073737.17	4.81377	-8.5704e-06	0.0014427	3.06852e-06	0.000105575
SSB	ENSG00000138385.16	1.68426	4.56513e-06	0.00144269	0.0156671	0.0787023
SP5	ENSG00000204335.4	6.22665	4.97474e-06	0.00144269	0.0109366	0.0619301
TLK1	ENSG00000198586.14	6.54668	-5.36692e-06	0.00144269	0.0454836	0.161925
MAP3K20	ENSG00000091436.17	3.9498	1.46748	0.618653	0.000547524	0.00715722
CDCA7	ENSG00000144354.14	16.8928	0.820186	0.44558	0.00146483	0.0148636
ATF2	ENSG00000115966.17	1.97104	3.27584e-06	0.00144269	0.0330424	0.130972
ATP5MC3	ENSG00000154518.10	50.0495	-0.790103	0.264842	0.00010058	0.00187656
EVX2	ENSG00000174279.4	19.2245	-4.39594e-06	0.00144269	0.0372521	0.142496
HOXD12	ENSG00000170178.7	1.23692	-4.0355e-06	0.00144269	0.00578885	0.0401362
HOXD11	ENSG00000128713.14	6.5008	-8.14757e-06	0.0014427	0.00122255	0.0130179
HOXD4	ENSG00000170166.6	1.01953	-3.21383e-06	0.00144269	0.0319281	0.127822
HOXD1	ENSG00000128645.15	88.9088	-0.81433	0.41196	0.00115894	0.0125514
SESTD1	ENSG00000187231.14	1.14701	3.54194e-06	0.00144269	0.0203896	0.0947696
NEUROD1	ENSG00000162992.4	0.609196	-2.90847e-06	0.0014427	0.0060281	NA
ITPRID2	ENSG00000138434.17	31.9812	-9.39765e-06	0.00144268	0.0364134	0.140125
DNAJC10	ENSG00000077232.18	2.59312	5.56384e-06	0.00144269	0.0123023	0.0670601
ZC3H15	ENSG00000065548.18	4.19913	5.66928e-06	0.00144269	0.03444	0.134513
ITGAV	ENSG00000138448.12	33.0319	0.841607	0.216454	3.97904e-06	0.00013228
COL3A1	ENSG00000168542.16	1324.97	1.73511	0.331838	6.95119e-09	6.49192e-07
COL5A2	ENSG00000204262.14	80.9384	1.59847	0.287342	9.88685e-10	1.17168e-07
HIBCH	ENSG00000198130.16	3.08168	-6.30829e-06	0.00144269	0.0281904	0.117757
NAB1	ENSG00000138386.17	5.2018	7.79847e-06	0.00144269	0.00834114	0.0518748
STAT1	ENSG00000115415.20	31.5005	0.897997	0.355356	0.000336173	0.00488385
HECW2	ENSG00000138411.13	1.63034	1.25306	1.05318	0.00312042	0.0256201
HSPD1	ENSG00000144381.18	24.7354	0.814523	0.312797	0.000287461	0.00435197
SATB2	ENSG00000119042.17	25.8253	-0.594322	0.404072	0.00262854	0.0227984
PPIL3	ENSG00000240344.9	1.17154	3.78853e-06	0.00144269	0.0248123	0.1082
ALS2	ENSG00000003393.15	2.29093	4.59147e-06	0.00144269	0.0423359	0.154331
FZD7	ENSG00000155760.2	17.8223	6.96307e-06	0.0014427	0.0362526	0.139624
NOP58	ENSG00000055044.11	3.38956	1.03518	0.613666	0.00260958	0.0226749
BMPR2	ENSG00000204217.15	3.42372	4.22727e-06	0.00144269	0.0299969	0.122779
FAM117B	ENSG00000138439.12	13.0843	-1.03274e-05	0.00144269	0.00507417	0.0364838
ABI2	ENSG00000138443.17	3.24919	7.43254e-06	0.0014427	0.00680696	0.0450477
NRP2	ENSG00000118257.17	16.2253	5.22001e-06	0.00144269	0.00999905	0.0584641
NDUFS1	ENSG00000023228.14	11.8502	-8.41582e-06	0.00144269	0.0343381	0.134237
EEF1B2	ENSG00000114942.14	7.26487	8.11937e-06	0.00144269	0.0109448	0.0619301
CCNYL1	ENSG00000163249.13	6.65675	-8.59408e-06	0.00144269	0.0148159	0.0758509
FZD5	ENSG00000163251.4	47.2021	-0.459969	0.248315	0.00145601	0.0148018
IDH1	ENSG00000138413.14	11.3129	-9.47377e-06	0.00144269	0.0120287	0.0659905
RPE	ENSG00000197713.15	1.28809	3.54395e-06	0.00144269	0.0367507	0.14116
ERBB4	ENSG00000178568.15	0.816969	-2.18965e-06	0.00144269	0.0252556	0.109221
FN1	ENSG00000115414.21	362.798	1.08074	0.413681	0.000245029	0.00387176
RPL37A	ENSG00000197756.10	37.7968	1.27364	0.257913	3.54802e-08	2.53694e-06
SLC11A1	ENSG00000018280.17	6.21255	1.94604	0.622299	5.73178e-05	0.00117755
VIL1	ENSG00000127831.11	61.4942	-8.75238e-06	0.00144269	0.015091	0.0768602
ZNF142	ENSG00000115568.16	6.55567	0.849131	0.401702	0.00111681	0.0122485
TTLL4	ENSG00000135912.11	3.60405	6.89503e-06	0.00144269	0.00949238	0.0565084
PRKAG3	ENSG00000115592.11	0.356147	-2.16879e-06	0.0014427	0.0247154	NA
FEV	ENSG00000163497.3	2.59855	-1.15366e-05	0.00144271	1.18439e-07	6.82837e-06
CRYBA2	ENSG00000163499.12	0.913428	-4.72049e-06	0.0014427	8.84894e-05	0.00169294
IHH	ENSG00000163501.7	23.7254	-5.05497e-06	0.00144269	0.0142055	0.0736395
CNPPD1	ENSG00000115649.16	35.9502	-0.600936	0.190379	5.39923e-05	0.00112183
ABCB6	ENSG00000115657.14	7.23896	1.13709	0.35711	6.567e-05	0.00132364
ANKZF1	ENSG00000163516.14	12.4016	1.01641e-05	0.00144268	0.0313291	0.126214
CHPF	ENSG00000123989.14	41.7652	1.08227	0.254078	8.06517e-07	3.51109e-05
SLC4A3	ENSG00000114923.17	2.29513	4.01086e-06	0.00144269	0.0489317	0.169585
SERPINE2	ENSG00000135919.14	9.59403	0.632337	0.607592	0.00373491	0.0292989
RHBDD1	ENSG00000144468.17	0.87493	2.8755e-06	0.00144269	0.0411144	0.151606
TRIP12	ENSG00000153827.14	17.6964	1.06383e-05	0.00144269	0.00553804	0.0390423
SP100	ENSG00000067066.17	6.81344	3.83308e-06	0.00144268	0.0387898	0.146322
ITM2C	ENSG00000135916.16	220.474	-1.75974	0.242971	2.12703e-14	1.00829e-11
SPATA3	ENSG00000173699.16	1.27	-3.43423e-06	0.0014427	0.00170025	0.0166627
C2orf72	ENSG00000204128.6	25.2301	-1.66362	0.356427	1.0787e-07	6.30426e-06
B3GNT7	ENSG00000156966.7	67.9454	-5.81008e-06	0.0014427	0.000135912	0.00238292
NCL	ENSG00000115053.17	103.459	0.616919	0.268152	0.000548091	0.00715722
PTMA	ENSG00000187514.17	64.5373	0.880701	0.349084	0.000304546	0.00453243
COPS7B	ENSG00000144524.18	2.36367	0.79959	1.2329	0.0063312	0.0427372
ALPP	ENSG00000163283.7	0.556116	7.3814e-07	0.00144269	0.0329981	NA
ALPI	ENSG00000163295.5	2.75586	-1.62204e-05	0.00144273	1.12002e-11	2.86702e-09
GIGYF2	ENSG00000204120.16	17.6437	1.04886e-05	0.00144268	0.0482415	0.168097
UGT1A8	ENSG00000242366.3	0.889447	-4.77165e-06	0.0014427	3.82513e-05	0.000849963
UGT1A10	ENSG00000242515.5	1.99434	-9.14014e-06	0.00144271	2.69299e-08	2.01263e-06
HJURP	ENSG00000123485.12	3.31728	3.78439e-06	0.00144269	0.0129228	0.0693788
SH3BP4	ENSG00000130147.16	10.5014	0.618898	0.3345	0.00159945	0.015894
AGAP1	ENSG00000157985.19	25.8982	-1.1189e-05	0.00144268	0.0289067	0.119695
COL6A3	ENSG00000163359.16	370.35	1.26408	0.266361	8.35991e-08	5.07102e-06
HES6	ENSG00000144485.11	22.2473	0.961135	0.488551	0.00105428	0.0116579
NDUFA10	ENSG00000130414.13	13.7755	-0.959423	0.218404	5.03019e-07	2.32424e-05
COPS9	ENSG00000172428.11	6.48191	6.74155e-06	0.00144269	0.0408727	0.151127
GPC1	ENSG00000063660.9	24.8253	0.736925	0.320454	0.000574439	0.00745383
GPR35	ENSG00000178623.12	16.6866	6.75886e-06	0.00144269	0.0475131	0.166536
CROCC2	ENSG00000226321.5	0.607268	-3.72467e-06	0.0014427	0.0023188	NA
HDLBP	ENSG00000115677.17	64.425	1.64812e-05	0.00144269	0.00663054	0.0441542
BOK	ENSG00000176720.6	7.55914	6.10678e-06	0.00144269	0.0310139	0.125338
DTYMK	ENSG00000168393.13	6.45026	1.02439e-05	0.00144269	0.0331095	0.131116
GAL3ST2	ENSG00000154252.12	27.3524	-1.40602	0.335366	1.11798e-06	4.57158e-05
NEU4	ENSG00000204099.12	9.27463	-1.90392	0.435481	3.92575e-07	1.89606e-05
SUMF1	ENSG00000144455.14	21.1332	-0.66961	0.244643	0.000173275	0.00291425
ITPR1	ENSG00000150995.20	11.1838	5.32121e-06	0.00144269	0.0412832	0.151965
BHLHE40	ENSG00000134107.5	25.0607	0.737717	0.449504	0.00198516	0.0186386
GRM7	ENSG00000196277.16	1.19948	-3.6867e-06	0.00144269	0.0313104	0.126214
LMCD1	ENSG00000071282.12	4.88214	1.54275	0.479872	5.52163e-05	0.00114182
OXTR	ENSG00000180914.10	3.37408	-5.05024e-06	0.00144269	0.0237171	0.104891
SETD5	ENSG00000168137.18	13.5936	0.633189	0.294531	0.000965734	0.0110189
TADA3	ENSG00000171148.13	10.7868	1.05744e-05	0.0014427	0.005515	0.0389181
CIDEC	ENSG00000187288.12	1.12069	-3.7533e-06	0.00144269	0.0044061	0.032998
JAGN1	ENSG00000171135.15	7.36895	-1.15411e-05	0.0014427	0.0432706	0.156845
IL17RE	ENSG00000163701.19	29.7364	-7.61017e-06	0.00144268	0.0468699	0.165089
IL17RC	ENSG00000163702.20	11.7225	0.393512	0.429146	0.0043813	0.0328863
ATP2B2	ENSG00000157087.20	0.686887	-2.8532e-06	0.00144269	0.007989	0.0504197
TAMM41	ENSG00000144559.10	1.91584	4.91974e-06	0.00144269	0.0243447	0.106671
RPL32	ENSG00000144713.13	6.43711	1.33299	0.447628	0.0113374	0.0634766
NUP210	ENSG00000132182.12	34.2747	7.71838e-06	0.00144269	0.00523628	0.037295
WNT7A	ENSG00000154764.6	3.50966	-5.41515e-06	0.00144269	0.0197336	0.0926183
SLC6A6	ENSG00000131389.17	21.9278	1.83756	0.331918	1.30709e-09	1.4937e-07
FGD5	ENSG00000154783.12	6.92643	5.9496e-06	0.00144268	0.0267653	0.113659
PLCL2	ENSG00000154822.18	7.82798	-7.14246e-06	0.00144269	0.0261714	0.111842
KAT2B	ENSG00000114166.8	9.53368	-9.04976e-06	0.00144269	0.00554574	0.0390429
RPL15	ENSG00000174748.22	15.7717	1.25421	0.293933	8.60752e-07	3.72188e-05
NR1D2	ENSG00000174738.13	1.86771	1.10317	0.786791	0.00371359	0.0291955
SLC4A7	ENSG00000033867.16	4.54449	6.73123e-06	0.00144269	0.0208299	0.0959689
STT3B	ENSG00000163527.10	32.2071	1.63788e-05	0.0014427	0.00512076	0.0367406
GPD1L	ENSG00000152642.11	7.93038	-1.44909	0.294491	3.51568e-08	2.52793e-06
CMTM6	ENSG00000091317.8	12.6911	-0.361921	0.335458	0.00358201	0.0283982
CRTAP	ENSG00000170275.15	36.3327	1.06351e-05	0.00144269	0.00786379	0.0498507
PDCD6IP	ENSG00000170248.15	25.0157	-0.802042	0.22225	1.13759e-05	0.000305882
TRANK1	ENSG00000168016.15	18.9016	-9.64194e-06	0.00144269	0.0162264	0.080715
VILL	ENSG00000136059.14	18.46	-1.37138	0.272979	1.89868e-08	1.48178e-06
PLCD1	ENSG00000187091.14	11.6052	-1.35277	0.267845	2.34511e-08	1.80814e-06
ACAA1	ENSG00000060971.19	18.9415	-1.05447	0.206282	1.25876e-08	1.01326e-06
SCN5A	ENSG00000183873.18	1.97846	-6.10865e-06	0.0014427	0.00191419	0.0181786
SCN10A	ENSG00000185313.8	3.72621	-1.09069	0.615832	0.00137943	0.0142267
RPSA	ENSG00000168028.14	25.6029	1.13687	0.294291	4.46467e-06	0.000145034
RPL14	ENSG00000188846.14	10.3358	1.3385	0.356087	8.9148e-06	0.000254689
ZNF619	ENSG00000177873.14	0.959212	3.36796e-06	0.00144269	0.0403448	0.150021
CTNNB1	ENSG00000168036.18	38.2845	1.64826e-05	0.0014427	0.0439578	0.158483
VIPR1	ENSG00000114812.13	12.6487	-1.32758	0.372429	1.04407e-05	0.000286003
SEC22C	ENSG00000093183.14	1.49538	2.23024	0.854975	0.00020063	0.0033006
POMGNT2	ENSG00000144647.6	1.96169	1.56475	0.689002	0.000888959	0.0103317
CLEC3B	ENSG00000163815.6	7.37141	-2.0302	0.486789	1.03797e-06	4.31329e-05
TMEM158	ENSG00000249992.2	20.8705	1.62228	0.34784	1.23617e-07	7.0319e-06
SACM1L	ENSG00000211456.13	3.01128	0.887522	0.554314	0.00307254	0.0253212
LTF	ENSG00000012223.13	2.92794	-7.54223e-06	0.0014427	2.28919e-05	0.000544597
NBEAL2	ENSG00000160796.18	65.2781	0.900608	0.209115	6.73299e-07	3.0237e-05
SETD2	ENSG00000181555.21	11.2636	8.38886e-06	0.00144269	0.0302104	0.12322
PTPN23	ENSG00000076201.15	37.6498	1.56697e-05	0.00144266	0.040908	0.151149
SMARCC1	ENSG00000173473.11	30.0808	1.57149e-05	0.00144269	0.0106857	0.0609321
DHX30	ENSG00000132153.15	27.4557	1.76139e-05	0.0014427	0.00902324	0.0546136
MAP4	ENSG00000047849.21	35.6764	1.25415e-05	0.00144269	0.0113534	0.0635384
PLXNB1	ENSG00000164050.13	53.7334	1.49975e-05	0.00144269	0.0214645	0.0980807
SHISA5	ENSG00000164054.15	19.1519	0.881207	0.232133	6.07669e-06	0.000186066
COL7A1	ENSG00000114270.17	40.2014	1.0669	0.32348	2.98932e-05	0.000683354
UQCRC1	ENSG00000010256.11	70.7164	-0.741955	0.157151	1.0076e-07	5.9157e-06
CELSR3	ENSG00000008300.17	11.5427	1.56479	0.448483	1.51622e-05	0.000393634
NCKIPSD	ENSG00000213672.8	5.54653	9.90796e-06	0.00144269	0.0148677	0.0759646
PRKAR2A	ENSG00000114302.16	8.99099	-1.62047e-05	0.00144271	0.000632888	0.00803605
SLC25A20	ENSG00000178537.10	7.13917	-1.25355	0.333387	5.77061e-06	0.000179267
DALRD3	ENSG00000178149.17	8.00429	7.7991e-06	0.00144268	0.0449578	0.161146
IMPDH2	ENSG00000178035.13	19.9718	0.774596	0.292755	0.000246737	0.00388914
LAMB2	ENSG00000172037.14	57.1295	9.74655e-06	0.00144269	0.00518783	0.0370324
GPX1	ENSG00000233276.7	57.7923	1.45064e-05	0.00144268	0.017093	0.0840142
MST1	ENSG00000173531.15	0.481454	2.81109e-06	0.00144269	0.0448228	NA
GMPPB	ENSG00000173540.14	10.2542	-9.86004e-06	0.00144269	0.0252658	0.109221
UBA7	ENSG00000182179.13	23.6535	-1.22743e-05	0.00144267	0.0406578	0.150703
IFRD2	ENSG00000214706.10	24.4669	0.470862	0.28902	0.00206465	0.0191073
NAA80	ENSG00000243477.6	3.76717	-4.61232e-06	0.00144269	0.0421479	0.153953
HYAL2	ENSG00000068001.14	9.16319	0.653987	0.294861	0.000825141	0.00977868
DCAF1	ENSG00000145041.15	7.88256	1.00551e-05	0.00144269	0.0238956	0.105498
RAD54L2	ENSG00000164080.13	7.05825	0.965942	0.329464	0.000135101	0.00237465
RRP9	ENSG00000114767.7	9.40263	0.538002	0.375136	0.00282589	0.0239187
RPL29	ENSG00000162244.12	13.3113	1.39936	0.380266	9.06487e-06	0.000257825
WDR82	ENSG00000164091.12	7.08025	8.71567e-06	0.00144269	0.0218229	0.099172
BAP1	ENSG00000163930.10	16.7748	1.45888e-05	0.00144269	0.00751745	0.0481802
STAB1	ENSG00000010327.10	163.44	-8.12407e-06	0.00144269	0.0413159	0.152042
NT5DC2	ENSG00000168268.11	24.2441	1.1784	0.27318	7.61017e-07	3.34717e-05
PBRM1	ENSG00000163939.18	8.32369	1.04626e-05	0.00144269	0.00620076	0.0420358
SPCS1	ENSG00000114902.14	38.3519	-1.18525e-05	0.00144268	0.0249085	0.108288
NEK4	ENSG00000114904.13	2.25426	4.47834e-06	0.00144269	0.0379949	0.144344
ITIH1	ENSG00000055957.11	0.931088	-1.48954e-06	0.00144269	0.0499841	0.171824
PRKCD	ENSG00000163932.15	16.1953	-0.774453	0.225049	2.07256e-05	0.000503353
TKT	ENSG00000163931.16	59.7909	0.567647	0.221171	0.000301052	0.00449087
FLNB	ENSG00000136068.15	161.272	-1.63554e-05	0.00144272	0.0156741	0.0787023
DNASE1L3	ENSG00000163687.14	3.84943	-6.955e-06	0.0014427	1.27e-05	0.000337236
FAM107A	ENSG00000168309.18	1.53172	-6.42708e-06	0.0014427	5.85168e-05	0.00120025
FAM3D	ENSG00000198643.7	32.1951	-9.92034e-06	0.0014427	0.000373902	0.00532735
ADAMTS9	ENSG00000163638.13	6.16251	4.05438e-06	0.00144269	0.0202583	0.0943546
SUCLG2	ENSG00000172340.15	11.3414	-1.29416	0.263428	4.23542e-08	2.86821e-06
ARL6IP5	ENSG00000144746.7	11.4412	-8.91706e-06	0.00144269	0.0253278	0.109443
GPR27	ENSG00000170837.3	3.56488	-5.04401e-06	0.00144269	0.00746803	0.0480115
GXYLT2	ENSG00000172986.13	7.59082	6.08627e-06	0.00144269	0.00763894	0.0487392
CNTN3	ENSG00000113805.8	0.510773	-2.79023e-06	0.00144269	0.0108963	NA
ROBO1	ENSG00000169855.20	3.75661	1.41112	0.595656	0.000681044	0.00846611
ARL13B	ENSG00000169379.16	1.18388	4.31092e-06	0.00144269	0.0153513	0.077599
CLDND1	ENSG00000080822.17	4.07884	5.24782e-06	0.00144269	0.0375467	0.143323
DCBLD2	ENSG00000057019.16	11.9185	1.74712	0.45149	0.0258763	0.111063
COL8A1	ENSG00000144810.16	9.49238	1.67278	0.437325	4.95755e-06	0.000159426
CMSS1	ENSG00000184220.12	1.79036	1.28846	0.725287	0.00255683	0.0223531
FILIP1L	ENSG00000168386.18	3.24944	3.59803e-06	0.00144269	0.0399263	0.149083
RPL24	ENSG00000114391.13	12.5814	0.966102	0.416213	0.000624549	0.00795384
ALCAM	ENSG00000170017.12	4.73441	5.78663e-06	0.00144269	0.0250475	0.10862
IFT57	ENSG00000114446.5	5.10946	-8.76014e-06	0.00144269	0.00985992	0.0579059
HHLA2	ENSG00000114455.13	1.54049	-8.70572e-06	0.0014427	5.05589e-06	0.000161372
NECTIN3	ENSG00000177707.11	9.70567	-0.869284	0.314953	0.000167646	0.00283074
PHLDB2	ENSG00000144824.21	5.41623	1.30817	0.886803	0.00246848	0.0218644
BOC	ENSG00000144857.14	7.68766	6.75017e-06	0.0014427	0.00774096	0.0491695
USF3	ENSG00000176542.10	1.35143	2.72719e-06	0.00144269	0.0318058	0.127532
TMEM39A	ENSG00000176142.13	1.44724	4.43881e-06	0.00144269	0.0144841	0.0746603
LRRC58	ENSG00000163428.4	15.1085	1.1029e-05	0.00144269	0.0198579	0.0930651
FSTL1	ENSG00000163430.12	38.9327	0.779088	0.315529	0.000359019	0.00515722
POLQ	ENSG00000051341.14	3.11168	7.13249e-06	0.0014427	0.0280652	0.117388
GOLGB1	ENSG00000173230.15	12.4472	6.6874e-06	0.00144269	0.0327744	0.130314
IQCB1	ENSG00000173226.17	1.05615	4.25885e-06	0.00144269	0.0074709	0.0480115
SLC15A2	ENSG00000163406.11	2.97886	-9.29469e-06	0.0014427	4.15134e-05	0.000907704
ILDR1	ENSG00000145103.15	5.65847	-7.82177e-06	0.00144269	0.0161386	0.0804665
CASR	ENSG00000036828.17	0.427546	-2.02469e-06	0.00144269	0.049857	NA
FAM162A	ENSG00000114023.15	7.6838	-1.1866e-05	0.00144271	0.0114033	0.0636238
SLC49A4	ENSG00000138463.9	16.7695	-0.364745	0.324177	0.00337534	0.0272218
HACD2	ENSG00000206527.10	7.75673	-1.28026e-05	0.0014427	0.0373436	0.14276
ITGB5	ENSG00000082781.12	25.3845	1.82017e-05	0.00144272	0.0109466	0.0619301
MUC13	ENSG00000173702.7	27.1694	-0.97605	0.322065	8.14528e-05	0.0015892
HEG1	ENSG00000173706.14	23.0314	0.63987	0.420906	0.00217672	0.0198715
SNX4	ENSG00000114520.11	8.75978	-9.11823e-06	0.00144269	0.0204941	0.0951413
ZXDC	ENSG00000070476.15	19.338	1.27624e-05	0.00144268	0.0217973	0.099106
PLXNA1	ENSG00000114554.11	31.5473	1.69375	0.257294	2.21788e-12	6.60153e-10
TPRA1	ENSG00000163870.16	9.76272	0.649497	0.288437	0.000709457	0.00868932
MCM2	ENSG00000073111.14	18.7875	-2.17209e-06	0.00144268	0.0144499	0.0745442
PODXL2	ENSG00000114631.11	14.7359	1.06879	0.454858	0.000482997	0.00653475
MGLL	ENSG00000074416.14	24.0547	-1.05234	0.256044	1.66933e-06	6.41616e-05
RUVBL1	ENSG00000175792.12	6.44678	7.66459e-06	0.00144269	0.0161654	0.0805375
RAB7A	ENSG00000075785.14	22.1186	1.20426e-05	0.00144269	0.00937833	0.0559857
ACAD9	ENSG00000177646.19	9.55273	1.12449e-05	0.00144269	0.0114299	0.0637228
EFCC1	ENSG00000114654.7	6.23552	-7.40055e-06	0.00144269	0.0142135	0.0736514
CNBP	ENSG00000169714.17	14.9566	0.600758	0.346306	0.00184349	0.0177258
H1FX	ENSG00000184897.6	33.5307	-1.88561e-05	0.00144269	0.0060274	0.0411878
PLXND1	ENSG00000004399.13	66.2565	0.50605	0.251787	0.00101821	0.0113718
TMCC1	ENSG00000172765.17	2.32732	5.34416e-06	0.00144269	0.0132148	0.0704148
ATP2C1	ENSG00000017260.20	5.82468	5.71867e-06	0.00144269	0.0430327	0.156224
SLCO2A1	ENSG00000174640.15	10.9958	-1.14134	0.285011	2.19577e-06	8.05264e-05
DBR1	ENSG00000138231.13	2.13319	5.8e-06	0.00144269	0.0234295	0.104087
PIK3CB	ENSG00000051382.9	4.11321	6.50412e-06	0.00144269	0.00902902	0.0546136
ZBTB38	ENSG00000177311.11	5.31131	6.11358e-06	0.00144269	0.0342203	0.133968
PLS1	ENSG00000120756.13	11.1585	-1.34671	0.389484	2.12359e-05	0.000513795
PCOLCE2	ENSG00000163710.9	1.10167	-2.93246e-06	0.00144269	0.0426682	0.155189
U2SURP	ENSG00000163714.18	4.88687	1.0029	0.572224	0.00196858	0.0185386
CPA3	ENSG00000163751.4	2.28668	-4.04847e-06	0.00144269	0.0454077	0.161847
GYG1	ENSG00000163754.18	3.0815	5.62486e-06	0.00144269	0.0242905	0.106544
CP	ENSG00000047457.14	0.792202	-2.92303e-06	0.00144269	0.0137624	0.0722422
TM4SF1	ENSG00000169908.12	15.0786	0.806045	0.8815	0.00377675	0.0295108
WWTR1	ENSG00000018408.15	15.2375	6.07926e-06	0.00144269	0.00580798	0.0401929
TSC22D2	ENSG00000196428.12	31.0852	-6.71903e-06	0.00144269	0.0392533	0.147505
EIF2A	ENSG00000144895.12	2.93677	1.05816	0.732718	0.00331053	0.0268004
SELENOT	ENSG00000198843.13	10.914	-1.10467e-05	0.00144269	0.00861336	0.0530011
SIAH2	ENSG00000181788.4	17.9587	-8.53913e-06	0.00144269	0.0226836	0.101834
IGSF10	ENSG00000152580.8	0.736142	-3.01169e-06	0.00144269	0.010125	0.0589579
MBNL1	ENSG00000152601.17	7.47613	7.54995e-06	0.00144269	0.00923681	0.0554186
P2RY1	ENSG00000169860.7	7.47279	-7.48834e-06	0.0014427	0.0012193	0.0130048
RAP2B	ENSG00000181467.5	8.61508	1.07782	0.345381	7.14712e-05	0.00141823
GMPS	ENSG00000163655.16	6.43406	1.00383	0.498955	0.00116302	0.0125616
SSR3	ENSG00000114850.7	11.2915	1.03507e-05	0.00144269	0.0305834	0.124184
ARL14	ENSG00000179674.4	0.917372	-4.2238e-06	0.0014427	0.00245571	0.0217815
NMD3	ENSG00000169251.13	2.13911	4.19699e-06	0.00144269	0.0345279	0.134815
SI	ENSG00000090402.8	4.39328	-1.35508	0.750686	0.00135201	0.0140344
LRRC31	ENSG00000114248.10	1.21499	-6.16095e-06	0.0014427	0.000293195	0.00440446
SKIL	ENSG00000136603.14	3.15674	5.80389e-06	0.0014427	0.0113991	0.0636238
FNDC3B	ENSG00000075420.13	18.705	1.1637e-05	0.00144268	0.0203919	0.0947696
ECT2	ENSG00000114346.14	3.52013	1.74314	0.743493	0.000671542	0.00837725
PIK3CA	ENSG00000121879.6	1.06283	3.17893e-06	0.0014427	0.00583379	0.0402951
FXR1	ENSG00000114416.18	4.94907	0.980503	0.548345	0.00196179	0.0185033
KLHL6	ENSG00000172578.12	4.09429	-1.0558	0.417786	0.000333558	0.00485138
YEATS2	ENSG00000163872.16	6.51457	4.80625e-06	0.00144269	0.0127546	0.0687639
MAP6D1	ENSG00000180834.8	1.39177	-3.14257e-06	0.00144269	0.0396384	0.148429
DVL3	ENSG00000161202.20	21.5971	0.619417	0.193957	5.21387e-05	0.00109218
ALG3	ENSG00000214160.10	13.9932	1.16332e-05	0.00144269	0.00565329	0.0396024
PSMD2	ENSG00000175166.17	34.7909	1.60149e-05	0.00144269	0.006438	0.0432319
EIF4G1	ENSG00000114867.22	103.122	0.35147	0.155981	0.000690944	0.00853785
FAM131A	ENSG00000175182.15	4.59653	6.39565e-06	0.00144269	0.0160241	0.0800517
CLCN2	ENSG00000114859.16	19.5126	-9.19388e-06	0.0014427	0.00484831	0.0352777
EPHB3	ENSG00000182580.3	65.8047	1.25232	0.473522	0.000218221	0.0035435
VPS8	ENSG00000156931.16	3.01546	5.01357e-06	0.00144269	0.0276012	0.116201
EHHADH	ENSG00000113790.11	3.51855	-0.65883	0.722192	0.00396751	0.03072
LIPH	ENSG00000163898.10	3.41982	-4.36949e-06	0.00144269	0.0209511	0.0963885
ST6GAL1	ENSG00000073849.16	4.72292	-5.82711e-06	0.00144269	0.0225906	0.101491
MASP1	ENSG00000127241.18	3.56273	2.33565e-06	0.00144269	0.0392309	0.147464
SST	ENSG00000157005.4	6.8991	-4.5329e-06	0.0014427	2.2367e-06	8.15864e-05
CLDN1	ENSG00000163347.6	6.38363	2.94394	0.62001	1.1285e-07	6.53557e-06
CCDC50	ENSG00000152492.15	3.50816	5.02698e-06	0.00144269	0.0419538	0.153573
ATP13A4	ENSG00000127249.15	0.752053	-2.04594e-06	0.00144269	0.0352445	0.13682
OPA1	ENSG00000198836.11	7.99673	8.16798e-06	0.00144269	0.0090448	0.0546316
LRRC15	ENSG00000172061.9	1.73831	3.99587e-06	0.00144269	0.00845833	0.0523635
ATP13A3	ENSG00000133657.16	5.14426	1.42087	0.326429	0.00482624	0.0351661
MUC20	ENSG00000176945.17	32.3583	-6.7568e-06	0.00144269	0.0192809	0.0915343
MUC4	ENSG00000145113.22	181.467	-5.9422e-06	0.00144269	0.0173576	0.0850133
TNK2	ENSG00000061938.20	29.3328	0.427677	0.250014	0.00183787	0.0177131
SLC51A	ENSG00000163959.10	6.88211	-3.32991e-06	0.0014427	0.000354499	0.00509801
UBXN7	ENSG00000163960.12	4.02048	5.52507e-06	0.00144269	0.0476191	0.166685
RNF168	ENSG00000163961.4	2.11449	1.79658e-06	0.00144269	0.0404128	0.150143
PIGZ	ENSG00000119227.8	16.9748	-0.933336	0.334335	0.0001673	0.00282864
MELTF	ENSG00000163975.12	23.8279	1.21516	0.544842	0.000596537	0.00765806
BDH1	ENSG00000161267.12	15.3387	-1.06467	0.299293	1.37287e-05	0.000360809
RPL35A	ENSG00000182899.17	9.46574	0.976758	0.603566	0.00201322	0.0187808
ATP5ME	ENSG00000169020.10	22.8829	-0.732924	0.197664	7.4223e-06	0.00021889
SLC49A3	ENSG00000169026.13	7.26464	-6.31083e-06	0.00144269	0.0274155	0.115653
DGKQ	ENSG00000145214.14	41.4512	-1.97533e-05	0.00144273	0.000101399	0.0018891
FGFRL1	ENSG00000127418.15	14.5266	1.11648	0.417278	0.000225359	0.00360998
SPON2	ENSG00000159674.12	41.2207	1.60335	0.311126	9.32577e-09	7.90467e-07
MAEA	ENSG00000090316.16	18.115	-0.390008	0.26055	0.00248015	0.0219374
UVSSA	ENSG00000163945.19	22.6426	-8.73105e-06	0.00144268	0.0450548	0.161248
NKX1-1	ENSG00000235608.2	16.1694	-7.00643e-06	0.0014427	0.00297738	0.0247476
FAM53A	ENSG00000174137.13	4.50531	-1.24785	0.483043	0.000236202	0.00375081
TACC3	ENSG00000013810.20	11.6954	5.69798e-06	0.00144269	0.0422887	0.154247
LETM1	ENSG00000168924.15	28.6417	-0.55665	0.235497	0.000515864	0.00689921
MFSD10	ENSG00000109736.15	42.7744	0.439537	0.259915	0.00187268	0.0178735
NOP14	ENSG00000087269.16	15.5242	1.32738e-05	0.00144269	0.0056655	0.0396257
HTT	ENSG00000197386.12	30.3856	1.25897e-05	0.00144268	0.0213748	0.0977406
OTOP1	ENSG00000163982.6	1.87715	-3.57716e-06	0.00144269	0.0240903	0.106065
S100P	ENSG00000163993.7	7.75595	5.98371e-06	0.0014427	0.0132482	0.0704682
TBC1D14	ENSG00000132405.19	9.22272	8.49361e-06	0.00144269	0.0383868	0.145187
CCDC96	ENSG00000173013.6	3.28133	-1.40759	0.483911	7.72811e-05	0.00151473
SORCS2	ENSG00000184985.16	13.1049	-8.41692e-06	0.0014427	0.0472853	0.166082
AFAP1	ENSG00000196526.10	13.219	7.08437e-06	0.00144269	0.0131755	0.0702639
ABLIM2	ENSG00000163995.21	3.85306	5.5431e-06	0.00144269	0.0238785	0.105459
SH3TC1	ENSG00000125089.17	17.4956	9.06896e-06	0.00144269	0.0258948	0.111105
HTRA3	ENSG00000170801.10	16.3488	1.25805	0.40088	5.30002e-05	0.00110661
CPZ	ENSG00000109625.19	7.67267	8.91873e-06	0.0014427	0.00854789	0.0526743
SLC2A9	ENSG00000109667.12	4.16823	7.13098e-06	0.00144269	0.0267084	0.11353
WDR1	ENSG00000071127.17	68.7079	-1.8316e-05	0.00144269	0.00598125	0.041002
NKX3-2	ENSG00000109705.8	276.063	-2.66492	0.728018	1.01172e-05	0.000279072
CD38	ENSG00000004468.13	2.70227	-6.90122e-06	0.0014427	0.0239552	0.10558
NCAPG	ENSG00000109805.10	2.23257	2.69874e-06	0.00144269	0.0196545	0.0925184
GBA3	ENSG00000249948.6	0.956253	-3.22043e-06	0.0014427	0.00080178	0.00958168
RBPJ	ENSG00000168214.20	3.81405	8.84576e-06	0.0014427	0.0100954	0.0588394
RELL1	ENSG00000181826.10	11.3256	-6.05056e-06	0.00144268	0.0170655	0.0839116
PGM2	ENSG00000169299.14	4.50986	6.16139e-06	0.00144269	0.0103269	0.0596451
KLHL5	ENSG00000109790.16	1.93023	1.12836e-06	0.00144269	0.0401001	0.149372
RPL9	ENSG00000163682.17	2.22033	3.0802	0.778117	0.000788098	0.00944464
UGDH	ENSG00000109814.12	14.1729	-1.6398	0.281483	2.36341e-10	3.51736e-08
RBM47	ENSG00000163694.15	44.279	-1.17868	0.256852	1.95156e-07	1.03215e-05
APBB2	ENSG00000163697.17	4.53179	5.10569e-06	0.00144269	0.0455292	0.162004
SLC30A9	ENSG00000014824.14	4.2349	6.00182e-06	0.00144269	0.0477142	0.166856
ATP8A1	ENSG00000124406.16	4.25852	-0.853325	0.382817	0.000699377	0.00861533
SLC10A4	ENSG00000145248.7	7.78587	-3.96416e-06	0.00144269	0.0143216	0.0741214
CWH43	ENSG00000109182.12	1.59073	-9.46726e-06	0.00144271	1.07719e-06	4.4331e-05
KDR	ENSG00000128052.10	2.30305	4.91062e-06	0.00144269	0.0250563	0.10862
SRD5A3	ENSG00000128039.12	4.70876	8.72141e-06	0.0014427	0.00641856	0.0431466
NMU	ENSG00000109255.11	1.26166	2.93889e-06	0.0014427	0.00512483	0.0367466
KIAA1211	ENSG00000109265.14	21.6323	-1.48262	0.280312	4.04101e-09	4.17104e-07
HOPX	ENSG00000171476.22	1.45897	3.495e-06	0.00144269	0.0421121	0.153866
SPINK2	ENSG00000128040.11	1.25219	-5.68526e-06	0.0014427	2.21934e-05	0.000532934
IGFBP7	ENSG00000163453.11	458.295	0.926205	0.256391	1.118e-05	0.000301249
UGT2A3	ENSG00000135220.11	3.61104	-3.74073	0.672994	2.64931e-10	3.85324e-08
SULT1B1	ENSG00000173597.9	1.62363	-6.09712e-06	0.0014427	5.08192e-05	0.00107156
FDCSP	ENSG00000181617.6	0.570096	-2.34273e-06	0.0014427	0.0165055	NA
JCHAIN	ENSG00000132465.12	237.188	-2.45043	0.398868	3.98492e-11	7.50043e-09
GRSF1	ENSG00000132463.14	55.9703	-1.72714e-05	0.00144269	0.0106822	0.0609321
SLC4A4	ENSG00000080493.18	13.7662	-1.14309e-05	0.00144271	4.15201e-09	4.25133e-07
RASSF6	ENSG00000169435.14	1.56253	-5.15286e-06	0.0014427	0.00252068	0.0221277
CXCL8	ENSG00000169429.11	2.90947	3.07313	0.862215	1.07286e-05	0.000292785
CXCL1	ENSG00000163739.5	16.419	0.938924	0.650453	0.00249301	0.0220208
PPBP	ENSG00000163736.4	2.96531	1.08337e-06	0.00144269	0.0246855	0.107796
CXCL5	ENSG00000163735.7	5.97045	3.93799e-06	0.00144269	0.0186263	0.0893211
CXCL3	ENSG00000163734.4	5.03702	0.985468	0.793501	0.00387655	0.0301434
CXCL2	ENSG00000081041.9	2.44943	3.81821e-06	0.00144269	0.0384797	0.145452
PARM1	ENSG00000169116.11	18.1865	-1.59736	0.383021	1.15112e-06	4.69211e-05
NAAA	ENSG00000138744.16	18.3557	-1.72934	0.275548	1.22775e-11	3.0088e-09
SDAD1	ENSG00000198301.12	2.90505	5.90305e-06	0.00144269	0.00979087	0.0575889
SCARB2	ENSG00000138760.10	45.7906	-1.31775e-05	0.00144271	0.00700017	0.0458992
STBD1	ENSG00000118804.8	5.23933	-6.81282e-06	0.00144269	0.0103475	0.0596909
SHROOM3	ENSG00000138771.16	79.4534	-0.802284	0.221551	1.08258e-05	0.000294807
SOWAHB	ENSG00000186212.4	9.06772	-8.26423e-06	0.00144269	0.00967331	0.0572923
CXCL13	ENSG00000156234.7	1.54753	-3.39775e-06	0.00144269	0.0287282	0.119229
ANXA3	ENSG00000138772.13	2.04452	4.79869e-06	0.00144269	0.0199734	0.0933705
BMP3	ENSG00000152785.8	5.22992	-4.89074e-06	0.0014427	0.0028037	0.0237503
SCD5	ENSG00000145284.12	2.23345	3.65535e-06	0.00144269	0.0310541	0.125461
PLAC8	ENSG00000145287.11	13.3983	-1.3428e-05	0.00144272	3.13285e-09	3.31383e-07
GPAT3	ENSG00000138678.11	2.18205	-7.57818e-06	0.0014427	0.000379483	0.00537874
WDFY3	ENSG00000163625.16	7.27444	0.762889	0.540964	0.00297962	0.0247476
PTPN13	ENSG00000163629.13	1.46539	2.60523	0.609039	0.0168227	0.0830044
HSD17B11	ENSG00000198189.11	13.4162	-1.51134	0.323391	1.19283e-07	6.84618e-06
SPP1	ENSG00000118785.14	7.75272	2.56388	0.710634	8.86504e-06	0.000253834
ABCG2	ENSG00000118777.12	1.02693	-2.91516e-06	0.0014427	0.0038594	0.0300283
HERC6	ENSG00000138642.15	2.3472	3.17799e-06	0.00144269	0.0434571	0.157254
MMRN1	ENSG00000138722.10	1.05626	-3.32147e-06	0.00144269	0.0163531	0.0811882
ATOH1	ENSG00000172238.6	11.1032	-5.19832e-06	0.00144269	0.0136826	0.0720672
UNC5C	ENSG00000182168.15	1.7454	-5.16349e-06	0.00144269	0.0109177	0.0618849
ADH6	ENSG00000172955.17	1.16319	-3.78594e-06	0.00144269	0.00675597	0.0448029
ADH1C	ENSG00000248144.6	18.5443	-3.34501	0.52778	3.81629e-12	1.06184e-09
BANK1	ENSG00000153064.12	1.08135	-4.3321e-06	0.0014427	0.00490359	0.0355385
DKK2	ENSG00000155011.9	0.698146	2.66428e-06	0.00144269	0.0297125	0.122016
HADH	ENSG00000138796.17	39.4543	-1.17416e-05	0.00144267	0.0108824	0.0617416
RPL34	ENSG00000109475.16	8.65755	8.34175e-06	0.0014427	0.00697838	0.0458049
CASP6	ENSG00000138794.10	5.23484	-9.21563e-06	0.0014427	0.00105376	0.0116579
ELOVL6	ENSG00000170522.10	2.60236	-6.28246e-06	0.0014427	0.00205433	0.0190394
UGT8	ENSG00000174607.11	4.13526	-5.25229e-06	0.00144269	0.0159235	0.0797046
C4orf3	ENSG00000164096.13	14.5538	1.31134e-05	0.0014427	0.00904156	0.0546316
NDNF	ENSG00000173376.14	1.93835	-5.73335e-06	0.0014427	0.00294407	0.024564
ANXA5	ENSG00000164111.15	23.2429	9.13441e-06	0.00144269	0.0153026	0.0774856
CCNA2	ENSG00000145386.11	2.14392	4.24189e-06	0.00144269	0.0362616	0.139624
NUDT6	ENSG00000170917.14	3.00882	-8.6092e-06	0.0014427	0.000652151	0.00822352
ANKRD50	ENSG00000151458.12	1.29595	3.64204e-06	0.00144269	0.0111746	0.0627297
FAT4	ENSG00000196159.14	7.86999	5.88913e-06	0.00144269	0.0164981	0.0818448
SLC7A11	ENSG00000151012.13	1.56517	2.76752	0.885599	0.00246677	0.0218644
NDUFC1	ENSG00000109390.13	33.4917	-9.60583e-06	0.00144268	0.0111945	0.0627862
NAA15	ENSG00000164134.13	2.35358	4.31981e-06	0.00144269	0.0305924	0.124184
MAML3	ENSG00000196782.12	7.1518	-8.55304e-06	0.00144269	0.0136779	0.0720672
FREM3	ENSG00000183090.5	13.8443	-4.92623e-06	0.00144269	0.012077	0.0661702
HHIP	ENSG00000164161.10	3.66009	-1.96819e-05	0.00144275	5.48963e-12	1.49493e-09
POU4F2	ENSG00000151615.3	0.79948	-2.44719e-06	0.00144269	0.0398535	0.148901
NR3C2	ENSG00000151623.15	5.93769	-6.07481e-06	0.00144269	0.0213094	0.0976159
RPS3A	ENSG00000145425.10	2.23157	2.74018	0.775348	0.00807912	0.0507383
GUCY1A1	ENSG00000164116.17	3.26786	3.64769e-06	0.00144269	0.00811682	0.0509083
ETFDH	ENSG00000171503.12	1.68438	-4.59997e-06	0.00144269	0.0293172	0.120847
SPOCK3	ENSG00000196104.11	1.75846	-3.62633e-06	0.00144269	0.0189749	0.0904167
PALLD	ENSG00000129116.19	134.239	5.1523e-06	0.00144269	0.0208188	0.0959525
HPGD	ENSG00000164120.14	1.59537	-6.0292e-06	0.0014427	0.000220743	0.00355383
VEGFC	ENSG00000150630.4	2.70461	4.37085e-06	0.00144269	0.0369627	0.141685
IRF2	ENSG00000168310.11	7.01885	-7.69607e-06	0.00144269	0.0367779	0.14116
ACSL1	ENSG00000151726.15	9.07955	0.757607	0.371029	0.0011611	0.0125514
HELT	ENSG00000187821.8	0.754733	-4.497e-06	0.0014427	0.00966496	0.0572693
TLR3	ENSG00000164342.13	1.03836	-4.31685e-06	0.0014427	0.00624002	0.0422348
SDHA	ENSG00000073578.17	12.3563	-1.5168e-05	0.00144271	0.000192361	0.00318916
SLC9A3	ENSG00000066230.12	97.109	-3.09454e-06	0.00144269	4.50766e-05	0.00097291
NKD2	ENSG00000145506.14	4.11504	3.806e-06	0.00144269	0.0401872	0.149565
SLC6A19	ENSG00000174358.16	6.75222	-4.30113	0.588941	1.35735e-15	9.14357e-13
CLPTM1L	ENSG00000049656.14	24.1424	1.06599e-05	0.00144268	0.0103038	0.0595928
LPCAT1	ENSG00000153395.10	20.2217	0.628208	0.32853	0.0012773	0.0133892
ADAMTS16	ENSG00000145536.15	1.69668	2.46075e-06	0.00144269	0.0239231	0.105517
ICE1	ENSG00000164151.12	6.25976	8.23192e-06	0.00144269	0.00864892	0.0531944
SRD5A1	ENSG00000145545.12	4.22251	6.66999e-06	0.00144269	0.012404	0.0674709
MTRR	ENSG00000124275.15	5.05214	0.718547	0.491513	0.00326337	0.0265025
CCT5	ENSG00000150753.12	20.5933	4.31764e-06	0.00144268	0.0260939	0.11166
CMBL	ENSG00000164237.9	9.16688	-1.9617	0.39452	2.47622e-08	1.89779e-06
2023-03-06	ENSG00000145495.16	21.5125	0.374194	0.500969	0.00457786	0.0338096
TRIO	ENSG00000038382.20	63.2549	1.55866e-05	0.00144269	0.00495806	0.0358521
RETREG1	ENSG00000154153.13	5.74048	-0.73841	0.41451	0.0017106	0.0167513
MYO10	ENSG00000145555.15	31.6643	1.12616e-05	0.00144268	0.0420106	0.153715
DROSHA	ENSG00000113360.16	5.81919	8.61625e-06	0.00144269	0.00710658	0.0464304
PDZD2	ENSG00000133401.16	2.70731	1.40063	0.582314	0.000691086	0.00853785
GOLPH3	ENSG00000113384.14	24.6071	-1.17328e-05	0.00144268	0.029715	0.122016
ADAMTS12	ENSG00000151388.11	3.07836	2.68024	0.638977	1.00547e-06	4.21936e-05
BRIX1	ENSG00000113460.13	3.15129	7.11632e-06	0.0014427	0.00666409	0.0443314
SKP2	ENSG00000145604.17	5.20212	1.77151	0.547964	5.62906e-05	0.00116017
NADK2	ENSG00000152620.13	8.39985	6.40168e-06	0.00144269	0.0461827	0.163375
NIPBL	ENSG00000164190.19	6.32197	7.1737e-06	0.0014427	0.00703465	0.046078
NUP155	ENSG00000113569.16	8.56687	6.38167e-06	0.00144269	0.00576937	0.0400689
OSMR	ENSG00000145623.13	3.23934	4.26509e-06	0.00144269	0.0390839	0.147128
PTGER4	ENSG00000171522.6	11.7066	3.44208e-06	0.00144267	0.00877043	0.0536581
RPL37	ENSG00000145592.14	49.755	0.941808	0.325653	0.000118666	0.00213916
SELENOP	ENSG00000250722.6	18.7956	-1.16302	0.392472	9.9001e-05	0.00185522
CCL28	ENSG00000151882.11	3.43805	-1.36371	0.668257	0.000937948	0.010771
PAIP1	ENSG00000172239.14	7.72172	6.87334e-06	0.00144269	0.0325385	0.129496
HCN1	ENSG00000164588.8	10.4521	-4.54403e-06	0.00144269	0.00563461	0.0395416
PELO	ENSG00000152684.11	2.53281	5.28359e-06	0.00144269	0.0275174	0.115955
ITGA1	ENSG00000213949.10	17.5774	1.3207e-05	0.00144271	0.0143877	0.0742832
ESM1	ENSG00000164283.13	0.855403	2.73833e-06	0.0014427	0.0163228	0.0811163
CCNO	ENSG00000152669.9	2.34267	4.90442e-06	0.00144269	0.00597034	0.0409509
PLPP1	ENSG00000067113.17	8.32743	-7.55716e-06	0.00144269	0.013256	0.0704682
MIER3	ENSG00000155545.20	2.79913	-4.43345e-06	0.00144269	0.0178614	0.0868243
GPBP1	ENSG00000062194.16	2.10003	3.76541e-06	0.00144269	0.0217089	0.0987773
PDE4D	ENSG00000113448.19	11.9066	-4.10848e-06	0.00144269	0.0309459	0.125222
ZSWIM6	ENSG00000130449.6	29.8881	-1.8483e-05	0.00144273	0.000507442	0.00681505
IPO11	ENSG00000086200.17	0.725343	4.77538e-06	0.0014427	0.0362467	0.139624
MAST4	ENSG00000069020.18	17.2303	9.05161e-06	0.00144269	0.00577986	0.0401173
CCNB1	ENSG00000134057.15	5.55096	6.14319e-06	0.0014427	0.00555858	0.0390902
CENPH	ENSG00000153044.10	1.05834	2.884e-06	0.00144269	0.0498952	0.171669
CCDC125	ENSG00000183323.13	1.23942	-3.87199e-06	0.00144269	0.0390392	0.147089
TMEM171	ENSG00000157111.13	5.94152	-2.18456	0.419531	7.01338e-09	6.49192e-07
BTF3	ENSG00000145741.16	11.2782	7.22063e-06	0.00144269	0.0202195	0.0942424
ENC1	ENSG00000171617.14	7.01872	8.01319e-06	0.00144269	0.0195679	0.0922804
ANKDD1B	ENSG00000189045.15	1.26617	-6.0567e-06	0.0014427	0.000539465	0.00712224
IQGAP2	ENSG00000145703.16	8.13317	-1.0128	0.306442	3.40613e-05	0.000767518
F2RL1	ENSG00000164251.5	14.8024	-1.54673e-05	0.00144272	2.4903e-05	0.000584833
TBCA	ENSG00000171530.15	2.95577	4.69861e-06	0.00144269	0.0230062	0.102813
THBS4	ENSG00000113296.14	9.86133	2.02212e-06	0.00144269	0.0217095	0.0987773
SERINC5	ENSG00000164300.17	29.2594	-9.75189e-06	0.00144269	0.0200204	0.0934844
CKMT2	ENSG00000131730.16	2.16995	-2.82936e-06	0.00144269	0.0301488	0.123067
RPS23	ENSG00000186468.13	28.6543	0.610168	0.459982	0.00284978	0.0240596
VCAN	ENSG00000038427.16	26.8938	1.07661	0.310367	1.69364e-05	0.000426712
EDIL3	ENSG00000164176.13	5.79264	-9.36028e-06	0.0014427	0.00127226	0.0133692
RASA1	ENSG00000145715.15	7.79814	7.20204e-06	0.00144269	0.04017	0.149545
SLCO6A1	ENSG00000205359.10	0.783843	-2.25397e-06	0.00144269	0.0314805	0.126704
PAM	ENSG00000145730.20	7.86728	5.49206e-06	0.0014427	0.0102991	0.0595928
FBXL17	ENSG00000145743.17	36.6745	-2.2471e-05	0.00144275	0.00580959	0.0401929
SEMA6A	ENSG00000092421.17	4.13275	-1.27621	0.457227	0.000174994	0.00293931
HSD17B4	ENSG00000133835.17	14.6617	-1.11427e-05	0.00144269	0.0212289	0.0973329
LOX	ENSG00000113083.15	7.87917	6.79278e-06	0.00144269	0.0171086	0.0840587
PPIC	ENSG00000168938.6	17.4655	-0.604323	0.288814	0.000871233	0.0102208
SLC12A2	ENSG00000064651.14	187.47	0.608293	0.434416	0.00253743	0.022229
ADAMTS19	ENSG00000145808.10	1.48132	-3.15758e-06	0.00144269	0.0231486	0.103269
CHSY3	ENSG00000198108.4	1.6033	4.13426e-06	0.00144269	0.0134098	0.0710986
FNIP1	ENSG00000217128.12	2.73067	4.23504e-06	0.00144269	0.0376997	0.143692
PDLIM4	ENSG00000131435.13	7.91737	5.16602e-06	0.00144269	0.021051	0.0966955
SLC22A5	ENSG00000197375.13	7.99157	-1.42368	0.315064	3.21011e-07	1.59869e-05
SOWAHA	ENSG00000198944.6	21.0917	-1.7087e-05	0.00144273	2.15173e-06	7.93659e-05
SHROOM1	ENSG00000164403.15	24.808	-0.861046	0.224014	4.39099e-06	0.000144103
UQCRQ	ENSG00000164405.11	28.8258	-1.48296e-05	0.00144269	0.00836419	0.0519676
PITX1	ENSG00000069011.16	6.13993	4.8124e-06	0.00144269	0.0380601	0.144442
CXCL14	ENSG00000145824.13	43.4652	-1.11923	0.495452	0.000682378	0.00846611
TGFBI	ENSG00000120708.17	86.813	1.90859	0.34305	1.01624e-09	1.18245e-07
SPOCK1	ENSG00000152377.14	5.94505	1.73794	0.487866	1.47764e-05	0.000385321
FAM53C	ENSG00000120709.11	6.60273	7.00299e-06	0.00144269	0.0119097	0.0655631
SLC23A1	ENSG00000170482.17	0.697152	-3.0474e-06	0.0014427	0.00761983	0.0486901
MZB1	ENSG00000170476.16	14.8315	-1.43598	0.34569	1.16759e-06	4.72913e-05
CYSTM1	ENSG00000120306.11	9.22727	-0.757746	0.362629	0.000914388	0.0106003
SLC35A4	ENSG00000176087.15	10.0153	9.79713e-06	0.00144269	0.00947263	0.0564692
PCDHA2	ENSG00000204969.7	0.545852	-2.39382e-06	0.00144269	0.0128083	NA
PCDHA4	ENSG00000204967.12	2.84898	-4.928e-06	0.00144269	0.0137952	0.0722441
PCDHA12	ENSG00000251664.5	4.30187	-4.47572e-06	0.00144269	0.0275075	0.115955
PCDHB14	ENSG00000120327.6	1.29357	4.16934e-06	0.00144269	0.0143712	0.0742282
PCDHGA11	ENSG00000253873.6	1.30349	2.85219e-06	0.00144269	0.0286508	0.119082
DIAPH1	ENSG00000131504.17	38.1868	5.97551e-06	0.00144268	0.00500518	0.0361316
PCDH1	ENSG00000156453.14	35.7089	-0.666845	0.23324	0.00013188	0.0023314
SPRY4	ENSG00000187678.10	7.39271	0.574652	0.548658	0.00427613	0.0323655
PRELID2	ENSG00000186314.11	4.60384	-8.45171e-06	0.0014427	0.00636752	0.0429162
TCERG1	ENSG00000113649.11	11.8624	7.68041e-06	0.00144268	0.0305859	0.124184
DPYSL3	ENSG00000113657.13	23.2009	1.0446	0.441983	0.000453001	0.00621432
HTR4	ENSG00000164270.18	1.0355	-3.33639e-06	0.00144269	0.0138379	0.0723326
SH3TC2	ENSG00000169247.14	1.74996	4.1699e-06	0.00144269	0.0103652	0.0597083
AFAP1L1	ENSG00000157510.14	2.77206	5.75051e-06	0.0014427	0.0147358	0.0755321
PPARGC1B	ENSG00000155846.17	22.9602	-0.809225	0.222011	8.66691e-06	0.000249436
SLC26A2	ENSG00000155850.8	27.4695	-2.82092	0.4172	6.21881e-13	1.98986e-10
PDGFRB	ENSG00000113721.14	28.5277	1.11807	0.243641	1.7301e-07	9.26508e-06
CDX1	ENSG00000113722.17	35.1104	-0.744577	0.299513	0.000377687	0.00536516
TCOF1	ENSG00000070814.22	17.8376	0.960266	0.254343	7.01374e-06	0.000209251
RPS14	ENSG00000164587.13	64.0947	0.925421	0.279054	3.06414e-05	0.000696588
ANXA6	ENSG00000197043.14	29.5071	8.51302e-06	0.00144269	0.0258589	0.111059
SPARC	ENSG00000113140.11	159.546	1.34643	0.293351	1.70815e-07	9.22736e-06
G3BP1	ENSG00000145907.16	25.2243	1.32117e-05	0.00144269	0.0235203	0.104273
GEMIN5	ENSG00000082516.9	5.48247	6.58862e-06	0.00144269	0.0112069	0.0628285
ADAM19	ENSG00000135074.16	8.54274	7.04416e-06	0.00144269	0.0176856	0.0862567
LSM11	ENSG00000155858.6	5.48534	-6.40504e-06	0.00144269	0.03782	0.144022
CCNJL	ENSG00000135083.16	3.67009	-5.09885e-06	0.00144269	0.0135134	0.0714408
PTTG1	ENSG00000164611.13	3.55318	1.26317	0.75434	0.00262667	0.0227984
ATP10B	ENSG00000118322.14	30.195	-6.24621e-06	0.00144268	0.0477595	0.166915
FBLL1	ENSG00000188573.8	3.66713	-3.31807e-06	0.00144269	0.0494324	0.170673
NPM1	ENSG00000181163.14	7.52831	2.07992	0.55496	8.52881e-06	0.000246969
SH3PXD2B	ENSG00000174705.13	17.9798	0.558853	0.315968	0.00155852	0.015584
NEURL1B	ENSG00000214357.9	28.4667	-8.01389e-06	0.00144268	0.0410264	0.151368
STC2	ENSG00000113739.10	2.33763	1.67839	0.920389	0.00200568	0.0187645
MSX2	ENSG00000120149.9	1.42175	3.83848e-06	0.00144269	0.00368866	0.0290352
CLTB	ENSG00000175416.16	49.9633	-0.785301	0.190449	1.43774e-06	5.61026e-05
FAF2	ENSG00000113194.13	5.01164	7.50948e-06	0.00144269	0.0122091	0.0667585
RNF44	ENSG00000146083.12	21.225	0.564085	0.219051	0.000324027	0.00475055
CDHR2	ENSG00000074276.10	15.9596	-0.884008	0.556084	0.00226418	0.0205527
UIMC1	ENSG00000087206.17	3.78202	7.29011e-06	0.00144269	0.00670781	0.0445759
NSD1	ENSG00000165671.21	10.9123	1.24071	0.348125	1.66491e-05	0.000420298
PRELID1	ENSG00000169230.10	6.15259	0.972258	0.433117	0.000869327	0.0102078
LMAN2	ENSG00000169223.15	65.7286	-0.27934	0.378159	0.00446196	0.0332607
PRR7	ENSG00000131188.12	2.64702	0.759824	0.874951	0.00554239	0.0390423
DBN1	ENSG00000113758.13	16.4552	0.775673	0.397365	0.00112928	0.012339
PDLIM7	ENSG00000196923.14	36.3817	1.03206	0.603955	0.00158692	0.0158062
DOK3	ENSG00000146094.15	6.26533	-7.58859e-06	0.00144269	0.0406514	0.150703
PHYKPL	ENSG00000175309.15	7.17968	-9.79355e-06	0.00144269	0.00823215	0.0513967
GRM6	ENSG00000113262.16	1.12527	-3.67813e-06	0.00144269	0.00881632	0.0538873
ADAMTS2	ENSG00000087116.16	31.8168	1.35297	0.377142	1.09995e-05	0.000298901
HNRNPH1	ENSG00000169045.17	40.4931	0.651939	0.239825	0.000200397	0.0033006
CANX	ENSG00000127022.15	77.3617	1.26657e-05	0.00144268	0.0137666	0.0722422
TBC1D9B	ENSG00000197226.13	41.3333	1.19999e-05	0.00144268	0.0255486	0.110063
ZFP62	ENSG00000196670.14	0.960455	3.40275e-06	0.00144269	0.0122139	0.0667585
BTNL8	ENSG00000113303.12	2.28475	-1.20384e-05	0.00144271	4.72832e-09	4.76518e-07
BTNL3	ENSG00000168903.9	2.80598	-5.98023e-06	0.0014427	0.000158185	0.0027083
TRIM41	ENSG00000146063.20	14.5806	9.79348e-06	0.00144269	0.0104531	0.0601032
IRF4	ENSG00000137265.15	5.48422	-1.55465	0.45148	1.85696e-05	0.000460605
FOXQ1	ENSG00000164379.7	35.7693	2.52391	0.526813	5.01677e-08	3.26104e-06
NQO2	ENSG00000124588.21	1.03463	4.30369e-06	0.0014427	0.00434236	0.0327121
SLC22A23	ENSG00000137266.15	24.9951	-1.08199	0.22114	4.08872e-08	2.81352e-06
ECI2	ENSG00000198721.13	4.44612	-1.26481	0.334882	5.8159e-06	0.000179801
NRN1	ENSG00000124785.9	1.09725	2.59815e-06	0.00144269	0.0203209	0.0945773
RREB1	ENSG00000124782.20	71.191	-0.531976	0.165512	4.4177e-05	0.000958342
RIOK1	ENSG00000124784.9	1.13805	4.23883e-06	0.00144269	0.00442217	0.0330604
BMP6	ENSG00000153162.9	42.747	-7.68352e-06	0.0014427	0.00109564	0.012037
TXNDC5	ENSG00000239264.9	140.812	-3.26929e-05	0.00144284	7.94317e-09	7.10941e-07
TFAP2A	ENSG00000137203.15	2.23695	3.03443e-06	0.00144269	0.0114424	0.063748
PAK1IP1	ENSG00000111845.5	1.94687	5.76247e-06	0.00144269	0.0153046	0.0774856
SMIM13	ENSG00000224531.6	1.33215	5.59788e-06	0.0014427	0.00228094	0.0206754
NEDD9	ENSG00000111859.17	10.1383	-9.99122e-06	0.0014427	0.00207669	0.0191739
ADTRP	ENSG00000111863.13	5.38652	-2.33658	0.522639	1.94486e-07	1.03215e-05
MCUR1	ENSG00000050393.11	9.72624	-8.51875e-06	0.00144268	0.035065	0.136383
FAM8A1	ENSG00000137414.6	12.2158	-1.09722e-05	0.00144269	0.0167944	0.0828971
KIF13A	ENSG00000137177.20	9.07451	6.99911e-06	0.00144269	0.00981974	0.0577322
DEK	ENSG00000124795.17	37.5257	1.05326e-05	0.00144268	0.011666	0.0646938
SOX4	ENSG00000124766.7	107.394	1.086	0.248664	4.51874e-07	2.13415e-05
TDP2	ENSG00000111802.14	11.4649	-1.19067e-05	0.0014427	0.00179015	0.0173797
C6orf62	ENSG00000112308.13	3.9436	4.39157e-06	0.00144269	0.00969228	0.057327
SLC17A4	ENSG00000146039.11	0.833424	-4.56589e-06	0.0014427	0.00116671	0.012583
BTN3A2	ENSG00000186470.14	2.56629	1.40705	0.629957	0.00119252	0.0128045
BTN3A1	ENSG00000026950.17	4.28005	7.42214e-06	0.00144269	0.0209159	0.0962613
BTN3A3	ENSG00000111801.16	2.95675	4.32984e-06	0.00144269	0.0381538	0.144648
BTN2A1	ENSG00000112763.17	5.62096	6.71045e-06	0.00144269	0.0443059	0.159559
HIST1H2AI	ENSG00000196747.4	7.16818	6.32691e-06	0.00144269	0.0203674	0.0947592
HIST1H2AL	ENSG00000276903.2	22.5972	6.19822e-06	0.00144269	0.0330983	0.131113
OR2I1P	ENSG00000237988.5	1.68109	-3.23097e-06	0.00144269	0.0266572	0.113351
UBD	ENSG00000213886.4	8.76156	1.49676	0.836833	0.00144013	0.014716
TRIM15	ENSG00000204610.13	11.0744	-1.02409e-05	0.00144269	0.00791436	0.0500622
GNL1	ENSG00000204590.12	15.6194	1.28319e-05	0.00144269	0.0186112	0.0892821
C6orf136	ENSG00000204564.12	10.0798	-0.896097	0.271594	3.09602e-05	0.000702587
PPP1R18	ENSG00000146112.12	15.2868	8.10793e-06	0.00144269	0.00992975	0.0581527
MDC1	ENSG00000137337.15	13.9842	1.43447e-05	0.00144269	0.00872939	0.0534837
TUBB	ENSG00000196230.13	78.3485	0.357466	0.50008	0.00435427	0.0327633
TCF19	ENSG00000137310.12	2.56723	4.37974e-06	0.00144269	0.0403903	0.150143
MICA	ENSG00000204520.14	3.37327	6.02995e-06	0.00144269	0.0235684	0.10445
LTB	ENSG00000227507.3	5.27467	-6.63988e-06	0.00144269	0.0337289	0.132895
PRRC2A	ENSG00000204469.13	103.269	0.590589	0.146568	2.09394e-06	7.76821e-05
DDAH2	ENSG00000213722.10	30.6685	1.06263e-05	0.00144269	0.0261405	0.111747
VARS	ENSG00000204394.13	45.4823	0.540219	0.197073	0.000199874	0.00329663
NEU1	ENSG00000204386.12	18.5187	9.17114e-06	0.00144268	0.0326897	0.130025
SLC44A4	ENSG00000204385.13	113.665	-1.15662	0.30364	5.58844e-06	0.00017531
EHMT2	ENSG00000204371.11	23.8247	0.835299	0.238716	1.58415e-05	0.000403093
C4B	ENSG00000224389.9	1.59445	1.99706	0.854253	0.0437302	0.157974
PPT2	ENSG00000221988.13	1.43217	-3.15898e-06	0.00144269	0.0466592	0.164651
AGPAT1	ENSG00000204310.13	14.9998	0.784016	0.263893	0.0001083	0.00197914
NOTCH4	ENSG00000204301.6	7.23085	0.500883	0.624064	0.00443405	0.0330912
TAP2	ENSG00000204267.16	0.943485	3.1817e-06	0.00144269	0.040325	0.149998
TAP1	ENSG00000168394.11	120.571	0.67529	0.369978	0.0013708	0.0141491
BRD2	ENSG00000204256.14	33.0808	0.834033	0.207373	2.3497e-06	8.49542e-05
HSD17B8	ENSG00000204228.4	5.82081	-6.72141e-06	0.00144269	0.0449607	0.161146
RPS18	ENSG00000231500.7	22.3135	1.3611	0.434473	5.23591e-05	0.00109501
RGL2	ENSG00000237441.10	24.7955	1.06595	0.249051	6.23395e-07	2.82937e-05
KIFC1	ENSG00000237649.8	12.6272	0.683266	0.496604	0.00291095	0.024463
ITPR3	ENSG00000096433.11	85.1789	1.14008e-05	0.00144269	0.00852189	0.0525635
HMGA1	ENSG00000137309.20	11.2286	5.20416e-06	0.00144269	0.0151786	0.0771072
SMIM29	ENSG00000186577.14	1.62816	4.7805e-06	0.00144269	0.0160518	0.0801054
UHRF1BP1	ENSG00000065060.17	4.01603	4.7839e-06	0.00144269	0.00886662	0.0540399
SCUBE3	ENSG00000146197.9	1.23475	1.95798e-06	0.00144269	0.0271482	0.114866
FANCE	ENSG00000112039.5	4.6315	6.67736e-06	0.00144269	0.0232378	0.103522
RPL10A	ENSG00000198755.11	19.005	0.604006	0.279561	0.0410035	0.151368
TEAD3	ENSG00000007866.22	10.5109	6.15215e-06	0.00144269	0.0392922	0.147522
ETV7	ENSG00000010030.14	2.07403	2.43368	0.842634	0.000118199	0.00213376
SRSF3	ENSG00000112081.17	14.6111	8.30423e-06	0.00144269	0.035408	0.137252
CPNE5	ENSG00000124772.12	2.71111	-9.10403e-06	0.0014427	0.000386357	0.00547011
RNF8	ENSG00000112130.17	3.68853	6.10754e-06	0.00144269	0.0117822	0.0651595
DNAH8	ENSG00000124721.18	0.600077	-2.40783e-06	0.00144269	0.0159929	NA
KCNK5	ENSG00000164626.9	10.3428	-0.962237	0.342702	0.000160965	0.00274326
KIF6	ENSG00000164627.18	1.08452	-4.17298e-06	0.00144269	0.00517886	0.0370096
MOCS1	ENSG00000124615.20	5.24598	-1.68109	0.341564	4.19363e-08	2.85501e-06
TREM2	ENSG00000095970.17	1.85835	3.86341e-06	0.00144269	0.0387665	0.146277
FOXP4	ENSG00000137166.16	19.0476	-1.35889e-05	0.0014427	0.00568807	0.0397108
MDFI	ENSG00000112559.15	3.647	1.96095	0.704947	0.000218994	0.0035435
FRS3	ENSG00000137218.10	1.44862	4.62363e-06	0.00144269	0.0204198	0.0948648
BYSL	ENSG00000112578.10	5.57782	6.62954e-06	0.00144269	0.0105454	0.0604471
C6orf132	ENSG00000188112.9	26.433	7.01259e-06	0.00144269	0.0336173	0.132594
TRERF1	ENSG00000124496.12	6.50696	6.565e-06	0.00144269	0.0152417	0.0772333
RPL7L1	ENSG00000146223.16	2.17211	4.08103e-06	0.00144269	0.042917	0.155961
C6orf226	ENSG00000221821.4	6.36988	-8.02591e-06	0.00144269	0.00474028	0.0347286
CNPY3	ENSG00000137161.17	17.9187	0.878341	0.307734	0.000124705	0.00222919
KLHDC3	ENSG00000124702.18	11.8564	7.01425e-06	0.00144269	0.0499332	0.171725
KLC4	ENSG00000137171.15	12.6545	-0.540315	0.361979	0.00235193	0.0211839
PTK7	ENSG00000112655.16	24.1811	0.525039	0.66049	0.00407182	0.0312441
CUL9	ENSG00000112659.14	16.1151	0.482046	0.223347	0.000894642	0.0103813
ABCC10	ENSG00000124574.15	16.7818	0.420378	0.247617	0.0018798	0.0179148
POLR1C	ENSG00000171453.20	4.58273	5.41863e-06	0.00144269	0.0387023	0.146164
XPO5	ENSG00000124571.18	7.43591	6.97882e-06	0.00144269	0.0155976	0.0785756
VEGFA	ENSG00000112715.25	59.6268	0.516482	0.352015	0.00238836	0.0214366
MRPL14	ENSG00000180992.7	5.30642	-7.15456e-06	0.00144269	0.04125	0.151887
SLC29A1	ENSG00000112759.19	7.6028	1.66254	0.350392	1.38156e-07	7.78967e-06
HSP90AB1	ENSG00000096384.20	105.663	0.999914	0.22956	5.29754e-07	2.43896e-05
CLIC5	ENSG00000112782.19	4.18357	-1.39732	0.455733	7.55509e-05	0.00148766
ENPP4	ENSG00000001561.7	0.789108	-3.40342e-06	0.00144269	0.0276841	0.11625
RCAN2	ENSG00000172348.15	1.62955	-3.85142e-06	0.00144269	0.048776	0.169458
MEP1A	ENSG00000112818.10	13.8045	-2.14559	0.474434	2.34836e-07	1.21687e-05
MCM3	ENSG00000112118.20	20.0736	9.28556e-06	0.00144269	0.00570432	0.0397817
PAQR8	ENSG00000170915.9	19.4448	-1.58166	0.323461	3.98137e-08	2.76425e-06
ICK	ENSG00000112144.16	1.13692	3.13866e-06	0.00144269	0.0261305	0.111747
ELOVL5	ENSG00000012660.14	3.9268	6.73012e-06	0.00144269	0.0246767	0.107794
GCLC	ENSG00000001084.13	7.84123	-5.44104e-06	0.00144268	0.00869634	0.053409
LRRC1	ENSG00000137269.15	5.66892	-9.00929e-06	0.00144269	0.0058989	0.040632
BAG2	ENSG00000112208.11	0.918899	4.21113e-06	0.0014427	0.0215074	0.0981366
PRIM2	ENSG00000146143.19	1.00049	3.06767e-06	0.00144269	0.0383075	0.145018
LMBRD1	ENSG00000168216.13	11.2443	-0.846251	0.229804	9.02664e-06	0.000257309
RIMS1	ENSG00000079841.18	0.871939	-2.78923e-06	0.00144269	0.021846	0.0991865
KCNQ5	ENSG00000185760.17	1.05036	-2.90547e-06	0.00144269	0.0451458	0.161311
CGAS	ENSG00000164430.16	3.15307	6.46784e-06	0.00144269	0.0170038	0.0836776
EEF1A1	ENSG00000156508.19	16.6986	2.57721	0.445753	0.0137327	0.0721828
SLC17A5	ENSG00000119899.13	4.46721	-4.86424e-06	0.00144269	0.0464793	0.164198
COL12A1	ENSG00000111799.21	66.83	2.13709	0.286865	4.27249e-15	2.48562e-12
SH3BGRL2	ENSG00000198478.8	6.56389	-1.54842	0.325235	6.76402e-08	4.22978e-06
BCKDHB	ENSG00000083123.15	5.73073	-7.67426e-06	0.00144269	0.0234849	0.10426
TENT5A	ENSG00000112773.16	9.87492	-9.01281e-06	0.00144269	0.0100291	0.0585598
IBTK	ENSG00000005700.15	1.57947	1.78876	0.607025	0.0136163	0.0718066
TPBG	ENSG00000146242.9	17.5854	7.37893e-06	0.00144269	0.0476655	0.166777
SNX14	ENSG00000135317.13	10.8361	0.607416	0.283758	0.00104876	0.0116317
SYNCRIP	ENSG00000135316.19	4.76911	4.11425e-06	0.00144269	0.0489162	0.169585
LYRM2	ENSG00000083099.11	1.70028	-4.58273e-06	0.00144269	0.0145725	0.0749695
POU3F2	ENSG00000184486.10	28.1917	-6.77879e-06	0.00144269	0.00744116	0.047955
PRDM1	ENSG00000057657.17	8.04659	-9.2278e-06	0.00144269	0.0143945	0.0742884
CD24	ENSG00000272398.6	54.1309	-1.01685	0.31444	4.46159e-05	0.000966225
FOXO3	ENSG00000118689.15	16.1955	-8.43624e-06	0.00144268	0.0450648	0.161248
CD164	ENSG00000135535.17	60.7998	-0.855992	0.213927	2.56204e-06	9.08354e-05
ZBTB24	ENSG00000112365.5	0.734698	-1.47446e-06	0.00144269	0.0489187	0.169585
METTL24	ENSG00000053328.8	22.0772	-0.940881	0.435695	0.000758698	0.00916957
AMD1	ENSG00000123505.19	3.88146	1.10054	0.654982	0.0024495	0.0217565
LAMA4	ENSG00000112769.20	21.4117	0.526881	0.519195	0.00378843	0.0295479
MARCKS	ENSG00000277443.3	235.905	-1.04396	0.193561	2.99741e-09	3.22385e-07
COL10A1	ENSG00000123500.10	3.12186	2.98434e-06	0.00144269	0.0309875	0.125311
VGLL2	ENSG00000170162.14	1.21359	-4.08766e-06	0.0014427	0.00144865	0.0147387
NUS1	ENSG00000153989.8	2.46524	1.65858	0.599972	0.000347203	0.00501563
MAN1A1	ENSG00000111885.7	48.5649	-0.513272	0.263156	0.00116711	0.012583
PKIB	ENSG00000135549.15	1.21633	-4.62058e-06	0.0014427	0.00421824	0.0320411
SMPDL3A	ENSG00000172594.13	14.4404	-2.42849	0.2808	3.59694e-19	1.15093e-15
PTPRK	ENSG00000152894.15	22.4278	1.09847e-05	0.00144268	0.0264309	0.112649
EPB41L2	ENSG00000079819.19	22.3641	0.346196	0.380437	0.00417767	0.0317895
AKAP7	ENSG00000118507.17	1.08975	-3.68532e-06	0.00144269	0.0129787	0.0696497
ENPP3	ENSG00000154269.15	2.63263	-7.91497e-06	0.0014427	8.35318e-05	0.00161718
ENPP1	ENSG00000197594.13	6.89057	-1.13121	0.424307	0.000185294	0.00309202
RPS12	ENSG00000112306.8	11.3699	1.56578	0.607667	0.00028698	0.00435197
SGK1	ENSG00000118515.11	19.7023	-0.867338	0.458566	0.00144554	0.0147187
MYB	ENSG00000118513.19	5.5223	-6.40327e-06	0.00144269	0.029897	0.122461
BCLAF1	ENSG00000029363.17	2.11323	4.5793e-06	0.00144269	0.00916337	0.0551536
SLC35D3	ENSG00000182747.5	1.78075	3.29401e-06	0.00144269	0.0459782	0.162842
TNFAIP3	ENSG00000118503.15	13.1707	8.45879e-06	0.00144269	0.0383604	0.14513
PERP	ENSG00000112378.12	102.3	0.846221	0.329842	0.000292078	0.00439801
ABRACL	ENSG00000146386.8	2.24493	-5.38196e-06	0.00144269	0.00599008	0.0410204
HECA	ENSG00000112406.5	31.3868	-1.29983e-05	0.00144269	0.00868446	0.0533617
ADGRG6	ENSG00000112414.15	26.0759	-4.00123e-06	0.00144269	0.0244015	0.106884
HIVEP2	ENSG00000010818.10	6.11116	0.865575	0.521989	0.00247434	0.0219012
AIG1	ENSG00000146416.19	2.61149	0.881502	0.627303	0.00405404	0.0311684
PLAGL1	ENSG00000118495.20	3.07608	6.79573e-06	0.00144269	0.00833359	0.051853
ZC3H12D	ENSG00000178199.14	6.77471	-7.93491e-06	0.00144269	0.0207539	0.095774
LATS1	ENSG00000131023.13	5.88547	1.15644	0.381491	0.000105704	0.00194942
LRP11	ENSG00000120256.11	23.3998	0.512949	0.284844	0.00154266	0.0154617
ULBP2	ENSG00000131015.5	0.799166	2.08522e-06	0.0014427	0.0295962	0.121723
MTHFD1L	ENSG00000120254.16	12.8661	0.564315	0.359015	0.00219094	0.0199728
ZDHHC14	ENSG00000175048.17	4.15308	-6.34025e-06	0.00144269	0.0467571	0.16477
TULP4	ENSG00000130338.13	11.443	9.35238e-06	0.00144269	0.00878165	0.0537011
EZR	ENSG00000092820.18	71.1826	-0.385466	0.270625	0.00274093	0.0234585
FNDC1	ENSG00000164694.17	36.1032	2.03443	0.487387	9.20732e-07	3.90214e-05
SOD2	ENSG00000112096.19	30.8465	0.65417	0.241317	0.000222683	0.00358055
IGF2R	ENSG00000197081.16	78.4335	1.72936e-05	0.00144267	0.00559801	0.0393395
SLC22A3	ENSG00000146477.6	5.32665	1.11256	0.623712	0.0015423	0.0154617
MAP3K4	ENSG00000085511.20	7.98742	0.51394	0.517595	0.00432531	0.0326028
MPC1	ENSG00000060762.19	5.32639	-1.15175	0.359499	4.03882e-05	0.000889014
RPS6KA2	ENSG00000071242.12	6.16257	5.8836e-06	0.00144269	0.0396706	0.148507
FRMD1	ENSG00000153303.17	4.06266	-1.01966e-05	0.00144271	5.38346e-06	0.000170552
THBS2	ENSG00000186340.16	66.6356	2.2998	0.387194	1.05208e-10	1.7045e-08
PDCD2	ENSG00000071994.11	16.4069	0.81843	0.233257	1.85189e-05	0.000460239
FAM20C	ENSG00000177706.9	31.8552	6.40905e-06	0.00144269	0.00905679	0.0546554
DNAAF5	ENSG00000164818.16	45.5571	0.29055	0.660608	0.00443275	0.0330912
CYP2W1	ENSG00000073067.14	14.726	1.26721	0.636406	0.000947963	0.0108718
C7orf50	ENSG00000146540.15	9.09831	7.23908e-06	0.00144269	0.0238628	0.105426
INTS1	ENSG00000164880.16	108.436	0.31503	0.189699	0.00191003	0.0181623
PSMG3	ENSG00000157778.9	3.13918	5.78262e-06	0.00144269	0.024444	0.107033
EIF3B	ENSG00000106263.18	82.4184	1.29413e-05	0.00144269	0.0115378	0.0641182
BRAT1	ENSG00000106009.16	35.4813	0.476329	0.224536	0.000855534	0.0100922
TTYH3	ENSG00000136295.15	65.7676	0.982592	0.228905	6.75714e-07	3.02394e-05
GNA12	ENSG00000146535.14	13.2655	9.3052e-06	0.00144269	0.0127919	0.0689071
FOXK1	ENSG00000164916.11	42.3611	0.433054	0.225637	0.00124591	0.0131788
TNRC18	ENSG00000182095.14	343.432	0.58361	0.204608	0.000138798	0.00242356
FBXL18	ENSG00000155034.19	9.62563	1.26632e-05	0.00144269	0.0066069	0.0440426
FSCN1	ENSG00000075618.18	30.3075	2.04028	0.489519	1.07498e-06	4.4331e-05
RNF216	ENSG00000011275.19	8.21958	0.519921	0.410894	0.00357383	0.028358
C7orf26	ENSG00000146576.13	6.57789	7.81515e-06	0.00144269	0.0277974	0.116534
RPA3	ENSG00000106399.11	1.588	3.8003e-06	0.00144269	0.0106534	0.0608447
GLCCI1	ENSG00000106415.13	13.1668	-0.84126	0.276727	8.28592e-05	0.00160706
PHF14	ENSG00000106443.17	4.04464	7.72332e-06	0.00144269	0.0119396	0.0656536
SCIN	ENSG00000006747.15	4.83813	-1.33471e-05	0.00144272	9.03016e-10	1.09035e-07
SOSTDC1	ENSG00000171243.8	0.883236	-4.81148e-06	0.0014427	0.000109331	0.00199052
TWIST1	ENSG00000122691.13	4.01614	3.69995e-06	0.00144269	0.045024	0.161237
ITGB8	ENSG00000105855.10	2.0212	1.67657	0.672972	0.000539774	0.00712224
TOMM7	ENSG00000196683.11	4.34529	6.40242e-06	0.00144269	0.0120736	0.0661702
MALSU1	ENSG00000156928.5	4.52179	6.5295e-06	0.00144269	0.018526	0.08924
NPY	ENSG00000122585.8	0.591253	-2.33388e-06	0.00144269	0.0141156	NA
CYCS	ENSG00000172115.9	8.72768	-7.2173e-06	0.00144269	0.0169521	0.0835465
NFE2L3	ENSG00000050344.9	24.9707	1.59812	0.394857	1.75397e-06	6.70121e-05
CBX3	ENSG00000122565.19	1.76007	3.49777e-06	0.00144269	0.0132689	0.0704682
HOXA3	ENSG00000105997.22	4.71328	0.654286	0.856344	0.0044667	0.0332766
HOXA10	ENSG00000253293.5	17.493	-1.03817e-05	0.00144269	0.0122418	0.066787
TAX1BP1	ENSG00000106052.13	6.59291	6.80563e-06	0.00144269	0.0219001	0.0993313
PRR15	ENSG00000176532.4	15.7429	-1.21921e-05	0.00144271	0.0108743	0.0617416
FKBP14	ENSG00000106080.11	0.957368	2.79448e-06	0.00144269	0.0179002	0.0869468
PLEKHA8	ENSG00000106086.20	1.25577	3.76711e-06	0.00144269	0.0225737	0.101483
MTURN	ENSG00000180354.16	3.86186	5.88347e-06	0.00144269	0.0105701	0.060504
NOD1	ENSG00000106100.11	6.0612	0.758695	0.408544	0.00179106	0.0173797
GARS	ENSG00000106105.15	32.0797	0.605626	0.255867	0.000500577	0.006737
FKBP9	ENSG00000122642.11	32.4312	0.80532	0.205153	3.44415e-06	0.00011631
SEPTIN7	ENSG00000122545.20	4.31437	5.44538e-06	0.00144269	0.0247236	0.107926
EEPD1	ENSG00000122547.11	5.3087	6.74245e-06	0.00144269	0.0155978	0.0785756
ANLN	ENSG00000011426.11	3.45338	2.24428	0.54557	0.00503988	0.0362594
SFRP4	ENSG00000106483.12	8.58659	2.072	0.567309	9.49376e-06	0.000265696
INHBA	ENSG00000122641.11	6.67784	2.37485	0.486549	5.01934e-08	3.26104e-06
HECW1	ENSG00000002746.15	1.20273	3.90591e-06	0.00144269	0.0232906	0.103707
BLVRA	ENSG00000106605.11	4.64156	5.92879e-06	0.00144269	0.0292637	0.120765
AEBP1	ENSG00000106624.11	123.842	1.05488	0.300783	1.47818e-05	0.000385321
POLD2	ENSG00000106628.11	15.9761	1.01893	0.276894	1.03716e-05	0.000284864
NUDCD3	ENSG00000015676.18	9.4594	8.79456e-06	0.00144269	0.0351964	0.136716
DDX56	ENSG00000136271.10	13.6694	9.87715e-06	0.00144269	0.0297729	0.122136
ZMIZ2	ENSG00000122515.15	25.41	0.702297	0.188671	8.67249e-06	0.000249436
PPIA	ENSG00000196262.15	14.0724	0.961904	0.489064	0.00118099	0.0127021
IGFBP3	ENSG00000146674.15	44.0276	1.01915e-05	0.00144269	0.0136882	0.0720672
TNS3	ENSG00000136205.17	43.6552	1.24894e-05	0.00144267	0.0117286	0.0649567
VWC2	ENSG00000188730.5	0.676452	-2.88549e-06	0.00144269	0.011996	NA
IKZF1	ENSG00000185811.19	6.13535	-0.747211	0.407118	0.00161466	0.0159954
DDC	ENSG00000132437.18	12.6132	-5.83678e-06	0.00144269	0.0119837	0.065775
GRB10	ENSG00000106070.20	4.88	5.92272e-06	0.00144269	0.0267393	0.113586
VSTM2A	ENSG00000170419.11	7.01175	-1.7207	0.576718	6.96022e-05	0.00139411
EGFR	ENSG00000146648.19	35.8481	-0.474975	0.280117	0.00189078	0.018006
NIPSNAP2	ENSG00000146729.10	8.33424	-7.80242e-06	0.00144268	0.0495932	0.171085
CCT6A	ENSG00000146731.11	10.5608	0.607409	0.490503	0.00340924	0.0273573
CHCHD2	ENSG00000106153.13	9.92352	0.619588	0.651907	0.00435243	0.0327633
ASL	ENSG00000126522.17	18.4783	-1.0235e-05	0.00144269	0.0130058	0.0697072
AUTS2	ENSG00000158321.18	19.2424	1.01665e-05	0.00144269	0.0183064	0.0883497
NSUN5	ENSG00000130305.17	9.01709	1.48831e-05	0.00144271	0.0178493	0.0868243
FZD9	ENSG00000188763.5	5.33112	-8.09831e-06	0.0014427	0.0052468	0.0373492
BAZ1B	ENSG00000009954.11	18.2148	1.23348e-05	0.00144269	0.00817355	0.0510977
MLXIPL	ENSG00000009950.16	12.7293	1.42306	0.581833	0.000364525	0.00521874
BUD23	ENSG00000071462.12	11.1423	1.08597e-05	0.00144269	0.00635242	0.042837
CLDN3	ENSG00000165215.6	123.815	-1.13327e-05	0.0014427	0.000922462	0.0106462
CLDN4	ENSG00000189143.9	170.634	-5.28222e-06	0.00144268	0.0254136	0.109777
ELN	ENSG00000049540.18	54.5026	0.930754	0.519627	0.00136459	0.0140964
LIMK1	ENSG00000106683.15	8.4916	1.02005e-05	0.00144269	0.00805849	0.0506858
GTF2IRD1	ENSG00000006704.11	17.9828	1.49233	0.32206	1.56107e-07	8.53851e-06
GTF2I	ENSG00000263001.7	4.84981	6.60367e-06	0.00144269	0.0103522	0.0596909
CASTOR2	ENSG00000274070.2	0.844099	2.8247e-06	0.00144269	0.035533	0.137593
SRRM3	ENSG00000177679.16	3.5545	-4.52741e-06	0.00144269	0.041694	0.153099
PTPN12	ENSG00000127947.16	6.09146	5.01916e-06	0.00144269	0.04777	0.166915
ABCB1	ENSG00000085563.15	4.31065	-1.30754e-05	0.00144272	4.91977e-07	2.28975e-05
SRI	ENSG00000075142.14	23.951	-1.43368	0.270875	4.93789e-09	4.82443e-07
ANKIB1	ENSG00000001629.10	4.06883	0.58776	1.36146	0.00590662	0.0406384
HEPACAM2	ENSG00000188175.10	3.67397	-1.52652e-05	0.00144273	7.51072e-11	1.31685e-08
COL1A2	ENSG00000164692.18	1751.57	1.84345	0.323898	5.40348e-10	6.84744e-08
PDK4	ENSG00000004799.8	11.5945	-1.16782	0.429438	8.41544e-09	7.42822e-07
SEM1	ENSG00000127922.9	6.78523	7.33782e-06	0.00144269	0.0248852	0.108262
TECPR1	ENSG00000205356.10	15.2866	-1.07205e-05	0.00144268	0.0483697	0.168367
BRI3	ENSG00000164713.10	9.54905	8.1302e-06	0.00144269	0.0467408	0.164758
NPTX2	ENSG00000106236.4	4.13328	4.11804e-06	0.00144269	0.0119417	0.0656536
TRRAP	ENSG00000196367.14	43.1619	0.465555	0.170805	0.000203554	0.0033444
AC004922.1	ENSG00000284292.1	4.59443	5.0621e-06	0.00144269	0.0199272	0.0933218
BUD31	ENSG00000106245.11	5.37452	0.618711	0.535835	0.00439371	0.0329303
MCM7	ENSG00000166508.18	32.3752	-2.71125e-06	0.00144268	0.0269476	0.114188
TAF6	ENSG00000106290.15	13.4609	1.16711e-05	0.00144269	0.00744968	0.047962
MBLAC1	ENSG00000214309.5	2.12395	-4.0394e-06	0.00144269	0.0417107	0.153099
MAP11	ENSG00000146826.17	16.8501	-0.52685	0.202074	0.000250383	0.00392246
AGFG2	ENSG00000106351.13	13.4244	-1.23943e-05	0.0014427	0.00241079	0.0215314
PCOLCE	ENSG00000106333.13	41.0892	5.21729e-06	0.00144268	0.0252546	0.109221
MOSPD3	ENSG00000106330.12	4.61908	8.47481e-06	0.00144269	0.00707615	0.0462788
POP7	ENSG00000172336.5	2.8434	6.05534e-06	0.00144269	0.0290768	0.120283
ZAN	ENSG00000146839.19	0.417848	-2.06898e-06	0.00144269	0.0279981	NA
EPHB4	ENSG00000196411.10	40.9814	1.06016	0.241681	4.54138e-07	2.13695e-05
TRIP6	ENSG00000087077.14	23.3203	1.03859	0.272407	5.41904e-06	0.000170552
ACHE	ENSG00000087085.16	12.9408	-7.68988e-06	0.00144269	0.00530174	0.0376859
MUC12	ENSG00000205277.9	99.7529	-1.17955	0.562993	0.000959276	0.0109623
SERPINE1	ENSG00000106366.9	22.4677	1.68012	0.572021	8.80009e-05	0.00168611
NAT16	ENSG00000167011.9	1.05752	-2.64582e-06	0.00144269	0.0136397	0.0719007
PLOD3	ENSG00000106397.12	44.1941	0.900233	0.199722	2.50026e-07	1.28003e-05
FIS1	ENSG00000214253.9	12.443	8.42611e-06	0.00144268	0.0459123	0.162779
IFT22	ENSG00000128581.17	0.61702	3.17879e-06	0.00144269	0.0319138	NA
CUX1	ENSG00000257923.12	35.669	0.312287	0.264232	0.00340062	0.0273072
ARMC10	ENSG00000170632.14	4.81794	7.91231e-06	0.00144269	0.0107278	0.0611062
PSMC2	ENSG00000161057.13	6.30581	7.5441e-06	0.00144269	0.0208924	0.0962173
PUS7	ENSG00000091127.14	1.66912	3.68027e-06	0.00144269	0.0172018	0.0843869
NAMPT	ENSG00000105835.12	14.5837	0.43908	0.341278	0.00340086	0.0273072
CCDC71L	ENSG00000253276.4	19.9647	1.00454e-05	0.00144268	0.0160134	0.0800293
COG5	ENSG00000164597.15	4.84447	7.29396e-06	0.00144269	0.0110508	0.0622261
SLC26A3	ENSG00000091138.13	49.7509	-2.94468	0.482566	5.30937e-11	9.73203e-09
LAMB1	ENSG00000091136.15	54.3373	1.10113e-05	0.00144268	0.0262106	0.111935
CAV2	ENSG00000105971.15	5.55281	4.39177e-06	0.00144269	0.0242076	0.106326
CAV1	ENSG00000105974.13	8.68813	4.12154e-06	0.00144269	0.0177229	0.0863805
MET	ENSG00000105976.16	7.36787	1.77759	0.514806	2.24345e-05	0.000536709
WNT2	ENSG00000105989.10	0.603943	2.38313e-06	0.00144269	0.0172079	NA
WASL	ENSG00000106299.8	13.3426	-0.685276	0.275594	0.000406839	0.00569085
TMEM229A	ENSG00000234224.3	1.177	-3.07963e-06	0.00144269	0.0448758	0.161022
SND1	ENSG00000197157.11	35.8829	0.361172	0.229351	0.00229516	0.020775
RBM28	ENSG00000106344.8	4.08735	1.03402	0.441618	0.000704764	0.00864307
IMPDH1	ENSG00000106348.18	8.50678	1.24107	0.401436	8.28706e-05	0.00160706
CALU	ENSG00000128595.17	10.3637	7.57261e-06	0.00144269	0.020386	0.0947696
ATP6V1F	ENSG00000128524.5	8.49181	8.04888e-06	0.00144268	0.0255174	0.110002
TNPO3	ENSG00000064419.13	7.0508	7.87963e-06	0.00144269	0.0143331	0.074151
AHCYL2	ENSG00000158467.16	14.8132	-1.65309e-05	0.00144272	3.63439e-05	0.00081608
ZC3HC1	ENSG00000091732.17	2.04056	4.481e-06	0.00144269	0.0406945	0.150796
MEST	ENSG00000106484.16	3.27488	1.2959	0.478142	0.000341388	0.00494838
KLF14	ENSG00000266265.4	2.33749	-3.70386e-06	0.00144269	0.0227012	0.101877
PODXL	ENSG00000128567.17	8.8217	9.2624e-06	0.00144269	0.00902732	0.0546136
AKR1B10	ENSG00000198074.10	4.66249	-3.77489e-06	0.0014427	0.00613298	0.0416867
CALD1	ENSG00000122786.20	52.1256	1.03283	0.432434	0.000974334	0.0110516
NUP205	ENSG00000155561.15	11.7537	5.48385e-06	0.00144269	0.0153701	0.0776635
KIAA1549	ENSG00000122778.10	8.25438	8.49345e-06	0.00144269	0.0167934	0.0828971
ZC3HAV1L	ENSG00000146858.8	4.89879	5.55214e-06	0.00144269	0.043851	0.158232
RAB19	ENSG00000146955.11	1.06756	-4.28334e-06	0.00144269	0.00590162	0.040632
MKRN1	ENSG00000133606.11	10.8844	-1.2218e-05	0.00144269	0.0088362	0.0539316
MGAM	ENSG00000257335.8	0.603472	-2.47868e-06	0.00144269	0.0213105	NA
MTRNR2L6	ENSG00000270672.1	2.9481	-7.58863e-06	0.0014427	2.74643e-05	0.000634505
GSTK1	ENSG00000197448.14	32.7981	-1.26071e-05	0.00144269	0.0106613	0.0608626
ZYX	ENSG00000159840.16	120.429	0.749725	0.234068	4.33981e-05	0.000944261
TAS2R60	ENSG00000185899.1	0.628171	-1.79183e-06	0.00144269	0.0266006	NA
EZH2	ENSG00000106462.11	2.7027	4.6261e-06	0.00144269	0.0107795	0.0613185
ZNF212	ENSG00000170260.9	2.97351	3.33739e-06	0.00144269	0.0411894	0.151795
ZNF777	ENSG00000196453.8	8.26949	9.63897e-06	0.00144268	0.0286388	0.119082
ZNF746	ENSG00000181220.17	11.6712	1.10897e-05	0.00144269	0.0493843	0.170586
GIMAP7	ENSG00000179144.5	1.46431	-4.0614e-06	0.00144269	0.0404095	0.150143
TMEM176B	ENSG00000106565.18	65.8586	-9.93947e-06	0.00144269	0.0222967	0.10052
AOC1	ENSG00000002726.21	124.473	-1.69151	0.352035	6.84397e-08	4.25223e-06
ATG9B	ENSG00000181652.19	0.984397	2.12789e-06	0.00144269	0.0418589	0.153379
ABCB8	ENSG00000197150.13	13.3673	1.47045e-05	0.0014427	0.0351386	0.136574
CDK5	ENSG00000164885.13	3.00345	6.0853e-06	0.00144269	0.026311	0.112289
SLC4A2	ENSG00000164889.15	53.9681	1.07719	0.164299	2.73657e-12	7.78343e-10
FASTK	ENSG00000164896.20	27.0197	0.347134	0.390789	0.00410961	0.0314444
TMUB1	ENSG00000164897.14	37.6774	0.688696	0.290744	0.000493702	0.00666549
CHPF2	ENSG00000033100.16	28.8487	0.524708	0.195685	0.000233907	0.00373015
WDR86	ENSG00000187260.16	1.51251	2.59087e-06	0.00144269	0.0315051	0.126729
RHEB	ENSG00000106615.10	3.81737	6.1121e-06	0.0014427	0.00570663	0.0397817
INSIG1	ENSG00000186480.13	11.4969	8.77737e-06	0.00144269	0.0117856	0.0651595
EN2	ENSG00000164778.4	10.2259	-0.533027	0.572804	0.0035935	0.0284436
LMBR1	ENSG00000105983.22	3.10196	1.13184	0.566016	0.00158943	0.0158189
UBE3C	ENSG00000009335.18	13.2261	0.824013	0.353223	0.000591543	0.00762453
NCAPG2	ENSG00000146918.20	6.26693	8.55711e-06	0.0014427	0.00571941	0.0398274
DLGAP2	ENSG00000198010.13	0.747826	-3.90042e-06	0.0014427	0.00282749	0.0239187
KBTBD11	ENSG00000176595.4	28.3127	-1.36236	0.23866	4.52686e-10	5.97312e-08
MYOM2	ENSG00000036448.10	0.87525	-3.12336e-06	0.00144269	0.0249121	0.108288
CLDN23	ENSG00000253958.2	22.5943	-2.33956	0.289269	2.05394e-17	3.28605e-14
MFHAS1	ENSG00000147324.11	28.7026	1.06077e-05	0.00144268	0.0290756	0.120283
MSRA	ENSG00000175806.15	3.02418	-5.12573e-06	0.00144269	0.0453559	0.161792
XKR6	ENSG00000171044.11	13.9005	-0.745698	0.286236	0.000257555	0.00401028
BLK	ENSG00000136573.14	1.47081	-5.95928e-06	0.0014427	0.000603701	0.00772975
CTSB	ENSG00000164733.22	114.433	0.554018	0.287241	0.00119505	0.0128165
MSR1	ENSG00000038945.15	3.0951	3.60653e-06	0.00144269	0.012379	0.0673636
SLC7A2	ENSG00000003989.18	1.82939	2.67791e-06	0.00144269	0.0424124	0.154434
PCM1	ENSG00000078674.18	6.51735	3.44732e-06	0.00144269	0.0276922	0.11625
ASAH1	ENSG00000104763.20	14.47	-8.99636e-06	0.00144268	0.0407256	0.150824
LPL	ENSG00000175445.17	1.96729	3.56514e-06	0.00144269	0.0319763	0.127975
LZTS1	ENSG00000061337.15	1.31358	5.68316e-06	0.0014427	0.00157408	0.015715
GFRA2	ENSG00000168546.11	2.52462	-1.10177e-05	0.00144271	1.01419e-06	4.22823e-05
BMP1	ENSG00000168487.20	24.5174	1.04119e-05	0.00144268	0.0225202	0.101313
PDLIM2	ENSG00000120913.23	9.03586	-0.760052	0.34031	0.00066005	0.00827423
CCAR2	ENSG00000158941.16	37.4629	-1.45505e-05	0.00144268	0.0454943	0.161925
BIN3	ENSG00000147439.13	4.51625	-7.46182e-06	0.00144269	0.0407731	0.150956
RHOBTB2	ENSG00000008853.17	3.26545	5.19762e-06	0.00144269	0.0400402	0.149305
TNFRSF10B	ENSG00000120889.13	9.18818	0.934348	0.280623	3.97583e-05	0.000878872
CHMP7	ENSG00000147457.14	10.8591	-1.06905e-05	0.00144269	0.0220788	0.0998894
LOXL2	ENSG00000134013.16	19.9629	1.49852	0.274525	2.34594e-09	2.5663e-07
STC1	ENSG00000159167.12	0.765815	2.1726e-06	0.00144269	0.0395892	0.148344
ADAM28	ENSG00000042980.13	1.5396	-5.27784e-06	0.0014427	0.00469003	0.0344195
ADAMDEC1	ENSG00000134028.14	14.5762	-2.72268	0.44713	2.42773e-11	5.26653e-09
PTK2B	ENSG00000120899.18	18.1886	-0.833009	0.253164	3.69145e-05	0.000825995
EPHX2	ENSG00000120915.14	11.8351	-1.24235	0.257624	5.59042e-08	3.54217e-06
SCARA5	ENSG00000168079.17	7.74555	-1.22479e-05	0.00144272	8.60739e-09	7.54562e-07
NUGGC	ENSG00000189233.12	1.61504	-6.71822e-06	0.0014427	0.000151832	0.00262608
EXTL3	ENSG00000012232.9	6.44389	0.926571	0.485934	0.00136023	0.0140661
KIF13B	ENSG00000197892.13	46.7606	-0.793258	0.168134	9.15804e-08	5.44492e-06
DUSP4	ENSG00000120875.9	4.82798	5.59378e-06	0.00144269	0.0185618	0.0892482
GSR	ENSG00000104687.14	33.1157	-2.60458e-05	0.00144277	3.82569e-06	0.000128181
UNC5D	ENSG00000156687.11	1.94445	-5.36536e-06	0.0014427	0.00173722	0.0169516
ZNF703	ENSG00000183779.7	148.288	1.69298e-05	0.00144272	0.0283525	0.11828
EIF4EBP1	ENSG00000187840.5	18.5192	-4.03995e-06	0.00144269	0.0343674	0.134311
NSD3	ENSG00000147548.17	4.84717	4.25824e-06	0.00144269	0.00971107	0.0574097
ADAM9	ENSG00000168615.13	40.2346	0.647569	0.280388	0.000543961	0.00714801
GPAT4	ENSG00000158669.11	5.58389	7.85114e-06	0.00144269	0.0234214	0.104087
PLAT	ENSG00000104368.19	28.4395	-0.505972	0.374419	0.00295544	0.0246267
HOOK3	ENSG00000168172.9	2.81637	5.18971e-06	0.00144269	0.0268975	0.114032
PRKDC	ENSG00000253729.8	95.1387	0.852836	0.245943	1.96319e-05	0.000482281
MCM4	ENSG00000104738.18	16.0017	7.63127e-06	0.00144269	0.0096197	0.057054
PXDNL	ENSG00000147485.13	2.94422	-3.16564e-06	0.00144269	0.0296958	0.122015
RB1CC1	ENSG00000023287.13	6.73556	7.36451e-06	0.00144269	0.00901615	0.0546132
RPS20	ENSG00000008988.11	10.9977	1.2716	0.388895	0.00786377	0.0498507
CHD7	ENSG00000171316.12	16.116	0.610968	0.281203	0.000845614	0.00999355
RRS1	ENSG00000179041.4	7.9774	1.09128e-05	0.00144269	0.0064023	0.0430826
CSPP1	ENSG00000104218.16	2.48796	5.39825e-06	0.00144269	0.0320479	0.128142
SULF1	ENSG00000137573.14	20.6373	2.22308	0.420261	5.42082e-09	5.21663e-07
RPL7	ENSG00000147604.14	4.29478	2.46672	0.529323	0.00151415	0.0152596
JPH1	ENSG00000104369.5	4.99536	1.27812	0.560082	0.000655654	0.00825144
ZC2HC1A	ENSG00000104427.12	0.868248	2.71354e-06	0.00144269	0.0417563	0.153134
ZBTB10	ENSG00000205189.12	18.8574	-0.635201	0.324642	0.00116044	0.0125514
PAG1	ENSG00000076641.4	3.51241	-7.42205e-06	0.00144269	0.0146846	0.075308
CA1	ENSG00000133742.14	33.3946	-3.48318	0.652624	4.49314e-09	4.5641e-07
CA2	ENSG00000104267.10	107.616	-3.36864	0.444654	1.87792e-15	1.20177e-12
MMP16	ENSG00000156103.16	0.933912	-2.29512e-06	0.00144269	0.0372083	0.142413
DECR1	ENSG00000104325.7	11.0967	-1.19288	0.311436	5.6655e-06	0.000176704
OTUD6B	ENSG00000155100.11	1.49981	3.18236e-06	0.00144269	0.0456226	0.162111
RUNX1T1	ENSG00000079102.16	6.61567	1.34438	0.751298	0.00144322	0.0147185
TMEM67	ENSG00000164953.16	1.83584	1.61308	0.685663	0.000651951	0.00822352
CDH17	ENSG00000079112.10	32.2935	-1.06085e-05	0.0014427	0.000542361	0.00714165
VIRMA	ENSG00000164944.12	5.90446	5.46573e-06	0.00144269	0.0331677	0.131185
DPY19L4	ENSG00000156162.16	1.46312	3.76469e-06	0.00144269	0.00840253	0.0521552
INTS8	ENSG00000164941.14	4.78825	6.24314e-06	0.00144269	0.0359944	0.138805
MTDH	ENSG00000147649.10	45.1744	0.475258	0.211383	0.000655316	0.00825144
RPL30	ENSG00000156482.11	19.6096	0.808432	0.377226	0.000825929	0.00977897
NIPAL2	ENSG00000104361.10	5.5242	-9.86743e-06	0.0014427	0.00059343	0.00763263
VPS13B	ENSG00000132549.18	8.39816	7.72644e-06	0.00144269	0.0313561	0.126283
PABPC1	ENSG00000070756.17	75.2285	1.22842	0.304286	1.87117e-06	7.10658e-05
UBR5	ENSG00000104517.13	16.1482	0.800669	0.301699	0.000255243	0.0039808
AZIN1	ENSG00000155096.14	5.08707	1.55575	0.516909	9.98236e-05	0.0018679
CTHRC1	ENSG00000164932.13	11.2608	2.17106	0.490188	3.82841e-07	1.86311e-05
OXR1	ENSG00000164830.18	13.8638	-0.831514	0.413837	0.00101417	0.0113465
EIF3E	ENSG00000104408.11	13.1	1.58685	0.440511	9.9052e-06	0.000274337
EMC2	ENSG00000104412.8	1.59118	4.82825e-06	0.00144269	0.00611878	0.0416508
ENY2	ENSG00000120533.13	2.13373	4.70499e-06	0.00144269	0.0374463	0.142999
TRPS1	ENSG00000104447.13	3.19689	3.25176e-06	0.00144269	0.0448495	0.160973
EIF3H	ENSG00000147677.11	20.0277	0.414775	0.536566	0.00451102	0.0335093
RAD21	ENSG00000164754.15	8.87447	6.64766e-06	0.00144269	0.0259138	0.11115
EXT1	ENSG00000182197.12	6.25783	7.87899e-06	0.00144269	0.0102767	0.0595637
ENPP2	ENSG00000136960.13	5.88448	-5.6539e-06	0.00144269	0.0348132	0.135639
TAF2	ENSG00000064313.12	2.24172	4.1863e-06	0.00144269	0.0326916	0.130025
ZHX2	ENSG00000178764.8	3.67854	4.30663e-06	0.00144268	0.0470192	0.16542
ATAD2	ENSG00000156802.13	6.14872	1.1561	0.61797	0.00142008	0.0145638
FER1L6	ENSG00000214814.7	5.58949	-5.64376e-06	0.0014427	0.00264853	0.0229044
SQLE	ENSG00000104549.12	17.9415	1.22079	0.469482	0.000270333	0.00415365
MYC	ENSG00000136997.21	104.722	1.15168	0.272971	8.79704e-07	3.79102e-05
ASAP1	ENSG00000153317.15	5.48874	8.14142e-06	0.0014427	0.00568585	0.0397108
EFR3A	ENSG00000132294.15	6.47881	7.92918e-06	0.0014427	0.0350212	0.136359
CCN4	ENSG00000104415.14	1.80962	2.32615	0.844416	8.3645e-05	0.00161718
PTK2	ENSG00000169398.19	8.73994	0.669117	0.368502	0.00173767	0.0169516
PTP4A3	ENSG00000184489.12	2.47923	1.50673	0.695589	0.00124302	0.01317
TSNARE1	ENSG00000171045.16	7.33006	9.92666e-06	0.00144269	0.0153415	0.0775811
THEM6	ENSG00000130193.8	18.885	1.16562	0.338286	2.00836e-05	0.000490552
CYP11B2	ENSG00000179142.2	0.756169	-2.47592e-06	0.00144269	0.0261385	0.111747
LY6E	ENSG00000160932.11	45.2104	1.56912	0.386633	1.68723e-06	6.46551e-05
TOP1MT	ENSG00000184428.13	8.96668	1.06801	0.361535	0.000103071	0.00191189
RHPN1	ENSG00000158106.14	12.7462	0.74039	0.4634	0.00204806	0.0190087
EEF1D	ENSG00000104529.17	57.8469	0.582101	0.263809	0.00070354	0.00864307
FAM83H	ENSG00000180921.7	99.6736	7.46051e-06	0.00144269	0.0207038	0.095722
SCRIB	ENSG00000180900.20	102.959	1.48036e-05	0.0014427	0.0111288	0.0625274
PARP10	ENSG00000178685.14	42.4116	1.26885e-05	0.00144269	0.0135824	0.0716872
GRINA	ENSG00000178719.17	21.8638	0.62989	0.258402	0.000436621	0.00602189
GPAA1	ENSG00000197858.11	47.3101	1.23175e-05	0.00144268	0.0268743	0.113971
CYC1	ENSG00000179091.5	54.7993	-1.6462e-05	0.00144269	0.00883188	0.053931
SHARPIN	ENSG00000179526.17	19.7649	1.54636e-05	0.0014427	0.0167458	0.0828213
BOP1	ENSG00000261236.8	40.3061	0.932945	0.291852	4.58921e-05	0.000987181
HSF1	ENSG00000185122.11	24.5723	1.05383	0.220274	8.01929e-08	4.88757e-06
DGAT1	ENSG00000185000.12	47.4362	-0.430246	0.291774	0.00248827	0.021994
SCRT1	ENSG00000261678.3	13.3623	-1.22949	0.440489	0.000137412	0.00240265
SLC52A2	ENSG00000185803.12	37.5206	5.53007e-06	0.00144268	0.0295243	0.121544
VPS28	ENSG00000160948.14	18.7585	-8.82302e-06	0.00144268	0.0435345	0.157445
TONSL	ENSG00000160949.17	16.5826	0.658785	0.395613	0.00187811	0.017912
GPT	ENSG00000167701.14	20.729	-1.41465e-05	0.00144272	1.90656e-11	4.43674e-09
RECQL4	ENSG00000160957.14	12.3914	1.03421	0.404814	0.000316276	0.00467439
LRRC14	ENSG00000160959.8	5.33029	0.682232	0.441464	0.00263079	0.0227984
LRRC24	ENSG00000254402.7	2.84733	-5.34008e-06	0.00144269	0.0216654	0.0986466
C8orf82	ENSG00000213563.7	36.7853	-0.67962	0.196033	1.7945e-05	0.000448591
RPL8	ENSG00000161016.18	223.97	0.588459	0.187036	5.3783e-05	0.0011193
ZNF250	ENSG00000196150.14	1.43976	4.00695e-06	0.00144269	0.0383096	0.145018
KANK1	ENSG00000107104.20	12.01	0.473098	0.936949	0.00450444	0.0334799
PLPP6	ENSG00000205808.7	7.69222	-1.01698e-05	0.00144269	0.0109571	0.0619432
AK3	ENSG00000147853.17	12.9715	-1.15372e-05	0.00144269	0.00727078	0.0471184
RCL1	ENSG00000120158.12	2.39614	1.01577	0.687387	0.00375414	0.0293879
ERMP1	ENSG00000099219.14	17.0859	-9.37173e-06	0.00144268	0.0340716	0.133877
RANBP6	ENSG00000137040.10	1.44484	3.73497e-06	0.00144269	0.00975564	0.0575138
UHRF2	ENSG00000147854.17	3.59725	1.12597e-05	0.00144271	0.0178596	0.0868243
GLDC	ENSG00000178445.10	0.695822	-2.57417e-06	0.00144269	0.0161646	0.0805375
LURAP1L	ENSG00000153714.6	7.95493	7.32263e-06	0.00144269	0.00952271	0.0566099
FREM1	ENSG00000164946.20	2.62131	3.58233e-06	0.00144269	0.0185327	0.08924
ADAMTSL1	ENSG00000178031.17	7.09277	-8.0033e-06	0.0014427	0.00360052	0.0284815
DENND4C	ENSG00000137145.20	6.48662	6.15656e-06	0.00144269	0.0140153	0.0729786
RPS6	ENSG00000137154.13	40.9402	1.07822	0.285828	6.31628e-06	0.000191432
FOCAD	ENSG00000188352.12	6.14024	0.964358	0.363915	0.000322951	0.0047402
CDKN2B	ENSG00000147883.12	9.89776	-2.15843	0.367643	2.27574e-10	3.42673e-08
IFT74	ENSG00000096872.17	1.12324	3.54414e-06	0.00144269	0.0275674	0.116102
LRRC19	ENSG00000184434.8	1.24723	-3.97433e-06	0.0014427	0.00274192	0.0234585
APTX	ENSG00000137074.20	1.54334	5.4731e-06	0.00144269	0.00642487	0.0431663
DNAJA1	ENSG00000086061.16	11.1255	0.719895	0.469901	0.00241187	0.0215314
SMU1	ENSG00000122692.9	5.8288	5.24252e-06	0.00144269	0.0432686	0.156845
NOL6	ENSG00000165271.17	17.941	0.73097	0.229968	5.35191e-05	0.00111562
PRSS3	ENSG00000010438.17	6.54636	-6.28939e-06	0.00144269	0.0316253	0.127045
UBAP2	ENSG00000137073.23	9.75019	1.21797e-05	0.0014427	0.0137293	0.0721828
MYORG	ENSG00000164976.9	19.52	-0.968958	0.265623	9.56898e-06	0.000266827
CNTFR	ENSG00000122756.15	4.60055	-3.92614e-06	0.00144269	0.0190251	0.0905884
SIGMAR1	ENSG00000147955.17	25.4138	0.666933	0.274575	0.000416604	0.0058084
CCL19	ENSG00000172724.12	2.89907	-6.95287e-06	0.0014427	9.63382e-05	0.00181255
FANCG	ENSG00000221829.10	5.1718	0.725903	0.466298	0.00280322	0.0237503
STOML2	ENSG00000165283.16	28.2423	-1.45434e-06	0.00144267	0.0272195	0.115037
RUSC2	ENSG00000198853.12	13.0205	7.55948e-06	0.0014427	0.00455491	0.0337198
CA9	ENSG00000107159.13	19.3119	3.96527	0.859451	1.55109e-07	8.53851e-06
TPM2	ENSG00000198467.16	51.0335	1.15401	0.526939	0.000302922	0.0045135
TLN1	ENSG00000137076.21	134.539	1.13232e-05	0.0014427	0.0442975	0.159559
HRCT1	ENSG00000196196.3	4.9491	-2.07012	0.394607	6.19776e-09	5.91978e-07
ZBTB5	ENSG00000168795.5	1.61698	1.0959	1.02347	0.00482935	0.0351661
POLR1E	ENSG00000137054.16	3.07508	6.54077e-06	0.00144269	0.00897091	0.0544589
EXOSC3	ENSG00000107371.14	6.43174	7.81222e-06	0.00144268	0.0429385	0.155995
DCAF10	ENSG00000122741.16	10.7239	0.328377	2.62377	0.00530662	0.0376911
SHB	ENSG00000107338.10	3.01529	6.95689e-06	0.00144269	0.00882827	0.053931
KLF9	ENSG00000119138.4	12.3122	-6.24036e-06	0.00144269	0.0467044	0.164679
CEMIP2	ENSG00000135048.14	9.77367	8.30274e-06	0.00144269	0.0127036	0.0686338
GDA	ENSG00000119125.17	4.47137	-1.32871	0.490991	0.000188552	0.00313413
TRPM6	ENSG00000119121.22	5.06538	-1.93412	0.625927	5.20092e-05	0.00109126
C9orf40	ENSG00000135045.7	7.67415	-8.07073e-06	0.00144269	0.0205568	0.0952939
PCSK5	ENSG00000099139.14	16.0621	-1.67168	0.280804	7.50318e-11	1.31685e-08
RFK	ENSG00000135002.12	1.21881	-4.25819e-06	0.00144269	0.015981	0.07993
PRUNE2	ENSG00000106772.18	22.722	4.01642e-06	0.00144269	0.013239	0.0704682
FOXB2	ENSG00000204612.1	2.69192	-4.06564e-06	0.00144269	0.0176908	0.0862567
VPS13A	ENSG00000197969.14	4.86577	6.11463e-06	0.00144269	0.0207095	0.095722
GNA14	ENSG00000156049.7	2.2079	-5.72062e-06	0.00144269	0.00721999	0.0469459
CEP78	ENSG00000148019.14	2.96195	1.32214	0.563157	0.000889568	0.0103317
PSAT1	ENSG00000135069.14	3.46323	1.01383	0.787508	0.00346125	0.0276705
FRMD3	ENSG00000172159.16	1.95277	-7.28357e-06	0.0014427	0.000992384	0.0112125
HNRNPK	ENSG00000165119.21	46.3906	1.34742e-05	0.00144269	0.0143439	0.0741766
RMI1	ENSG00000178966.17	0.538603	1.60026e-06	0.00144269	0.0358772	NA
AGTPBP1	ENSG00000135049.16	3.74522	0.994219	0.611646	0.00278379	0.0236707
NAA35	ENSG00000135040.16	2.4558	5.53361e-06	0.00144269	0.00846194	0.0523635
GOLM1	ENSG00000135052.16	60.3977	-0.946019	0.289132	3.82005e-05	0.000849963
GAS1	ENSG00000180447.7	20.4548	1.55835	0.457686	2.06164e-05	0.000501654
CTSL	ENSG00000135047.16	8.69215	9.8227e-06	0.0014427	0.00596276	0.0409347
S1PR3	ENSG00000213694.6	3.78455	4.58315e-06	0.00144269	0.0312335	0.126027
AUH	ENSG00000148090.12	8.8979	-1.02873e-05	0.00144269	0.0165118	0.0818808
IARS	ENSG00000196305.18	12.867	0.90056	0.396244	0.000682634	0.00846611
CARD19	ENSG00000165233.18	6.03359	7.37327e-06	0.00144269	0.0216186	0.0985385
AOPEP	ENSG00000148120.17	10.8717	9.85108e-06	0.00144269	0.0101682	0.0591289
SLC35D2	ENSG00000130958.13	6.98297	-7.03569e-06	0.00144269	0.00922902	0.0554044
ZNF367	ENSG00000165244.7	4.85052	5.0442e-06	0.00144269	0.0492942	0.170426
HABP4	ENSG00000130956.14	4.0227	0.847124	0.597714	0.00312284	0.0256213
CDC14B	ENSG00000081377.17	4.04016	5.0032e-06	0.00144269	0.0405968	0.150652
ANP32B	ENSG00000136938.9	20.5194	5.28045e-06	0.00144269	0.0495373	0.170943
NANS	ENSG00000095380.11	38.8216	-0.987594	0.25498	4.51369e-06	0.000146255
TBC1D2	ENSG00000095383.20	15.6403	5.62702e-06	0.00144269	0.0201198	0.093846
ANKS6	ENSG00000165138.18	12.8197	8.23645e-06	0.00144268	0.0430383	0.156224
GALNT12	ENSG00000119514.7	40.1697	-1.79877e-05	0.00144273	9.32452e-06	0.000262873
COL15A1	ENSG00000204291.11	45.4866	9.50265e-06	0.00144269	0.0162325	0.080715
TGFBR1	ENSG00000106799.13	8.55757	7.17737e-06	0.00144269	0.012879	0.0692306
TEX10	ENSG00000136891.14	2.33186	1.04249	0.777206	0.00478868	0.034983
TMEM246	ENSG00000165152.9	5.78258	-0.885653	0.336665	0.000246568	0.00388914
NIPSNAP3A	ENSG00000136783.10	3.47263	-0.949055	0.531538	0.00175321	0.0170902
TMEM38B	ENSG00000095209.12	3.26573	-4.22125e-06	0.00144269	0.0485484	0.168897
ZNF462	ENSG00000148143.13	7.59369	7.31262e-06	0.00144269	0.0297494	0.122096
RAD23B	ENSG00000119318.13	11.2237	0.892882	0.449566	0.00124583	0.0131788
KLF4	ENSG00000136826.15	55.6359	-1.08229	0.323561	3.04036e-05	0.000692413
ELP1	ENSG00000070061.16	5.46346	0.755723	0.737795	0.00459445	0.033893
CTNNAL1	ENSG00000119326.15	2.92785	4.05008e-06	0.00144269	0.00742143	0.0478765
TMEM245	ENSG00000106771.13	32.567	4.93758e-06	0.00144267	0.00767252	0.048874
EPB41L4B	ENSG00000095203.14	38.3014	-1.58337	0.228257	1.59936e-13	5.84864e-11
SLC31A1	ENSG00000136868.11	1.37439	3.89797e-06	0.00144269	0.0134748	0.0712661
PRPF4	ENSG00000136875.13	4.27272	6.05241e-06	0.00144269	0.0195166	0.0921066
HDHD3	ENSG00000119431.9	9.84619	-8.90051e-06	0.00144269	0.0205376	0.0952396
ALAD	ENSG00000148218.16	8.09689	-6.57853e-06	0.00144268	0.0320128	0.128081
COL27A1	ENSG00000196739.15	14.4403	1.2483	0.37021	2.38541e-05	0.000562437
TNC	ENSG00000041982.16	80.464	1.64572	0.474402	1.55286e-05	0.000398298
CDK5RAP2	ENSG00000136861.18	14.4941	1.12587e-05	0.00144269	0.00656538	0.0438571
FBXW2	ENSG00000119402.17	1.90033	4.67041e-06	0.0014427	0.0273145	0.115341
PHF19	ENSG00000119403.15	5.69224	7.08644e-06	0.00144269	0.0102581	0.0595011
PDCL	ENSG00000136940.14	1.32599	3.25464e-06	0.00144269	0.0368037	0.14116
CRB2	ENSG00000148204.12	3.86631	-0.984913	0.592538	0.00167624	0.0164653
DENND1A	ENSG00000119522.16	9.88569	1.37331e-05	0.0014427	0.0454472	0.161847
RPL35	ENSG00000136942.15	64.1847	1.12563	0.25144	3.14338e-07	1.57157e-05
GAPVD1	ENSG00000165219.22	7.10898	6.95177e-06	0.00144269	0.0167562	0.0828213
MAPKAP1	ENSG00000119487.17	6.93931	7.67477e-06	0.00144269	0.0140836	0.0731263
ANGPTL2	ENSG00000136859.10	6.49511	1.01123	0.509581	0.00113283	0.012339
SLC2A8	ENSG00000136856.18	19.3303	1.21842e-05	0.00144269	0.00899434	0.0545586
RPL12	ENSG00000197958.13	12.0147	1.51174	0.502176	9.42338e-05	0.00177891
LRSAM1	ENSG00000148356.14	6.50302	7.41445e-06	0.00144269	0.0434701	0.157257
STXBP1	ENSG00000136854.24	5.39911	1.24337	0.507257	0.000453808	0.00621873
PTRH1	ENSG00000187024.15	8.04639	4.47871e-06	0.00144268	0.0298938	0.122461
TTC16	ENSG00000167094.16	1.94349	-4.44813e-06	0.0014427	0.00217564	0.0198715
TOR2A	ENSG00000160404.18	10.576	-9.96384e-06	0.00144268	0.0256914	0.110529
CIZ1	ENSG00000148337.21	17.3165	1.29062e-05	0.00144271	0.0132004	0.0703671
DNM1	ENSG00000106976.21	8.86257	0.59016	0.354378	0.00202493	0.0188488
CERCAM	ENSG00000167123.19	25.963	0.660377	0.349938	0.00125749	0.0132684
SPTAN1	ENSG00000197694.18	123.963	1.4947e-05	0.00144266	0.0213663	0.0977368
WDR34	ENSG00000119333.11	21.0992	9.45423e-06	0.00144269	0.0241631	0.10626
SET	ENSG00000119335.17	14.0278	8.7208e-06	0.00144269	0.0148633	0.0759646
PKN3	ENSG00000160447.7	3.88145	0.906129	0.452659	0.00150227	0.0151757
ZER1	ENSG00000160445.11	12.0489	-1.00564e-05	0.00144269	0.0127434	0.0687329
TBC1D13	ENSG00000107021.16	5.58174	0.792935	0.358847	0.000917807	0.010602
ENDOG	ENSG00000167136.7	12.0632	-9.48713e-06	0.00144269	0.0117355	0.0649667
LRRC8A	ENSG00000136802.12	10.7315	0.724184	0.426364	0.00199298	0.0186873
DOLK	ENSG00000175283.8	4.3056	0.54995	0.561052	0.00514587	0.0368562
NUP188	ENSG00000095319.14	16.3323	1.13645	0.30128	7.3828e-06	0.000218732
MIGA2	ENSG00000148343.18	12.2197	-1.11811e-05	0.00144269	0.00576041	0.0400689
PTPA	ENSG00000119383.20	7.0039	1.07413e-05	0.00144269	0.00684828	0.0452043
IER5L	ENSG00000188483.8	35.441	1.41427	0.275	9.17056e-09	7.82493e-07
NCS1	ENSG00000107130.10	5.21509	4.16495e-06	0.00144269	0.00723669	0.0469926
ASS1	ENSG00000130707.18	17.3661	-7.88724e-06	0.00144268	0.0486953	0.169243
EXOSC2	ENSG00000130713.16	3.08799	6.3637e-06	0.00144269	0.0108828	0.0617416
ABL1	ENSG00000097007.19	26.7339	4.20816e-06	0.00144268	0.0195359	0.0921639
LAMC3	ENSG00000050555.19	3.77119	-6.60926e-06	0.00144269	0.00702094	0.0460118
NUP214	ENSG00000126883.17	20.167	1.05033e-05	0.00144269	0.0213347	0.097662
PRRC2B	ENSG00000130723.21	88.7116	0.667753	0.18177	8.59709e-06	0.000248384
PRRT1B	ENSG00000283526.1	3.17817	-5.65942e-06	0.0014427	0.00328034	0.0265896
TTF1	ENSG00000125482.13	1.13834	3.37446e-06	0.00144269	0.00773518	0.0491695
ABO	ENSG00000175164.15	17.7942	-0.728658	0.387093	0.0013587	0.0140661
RPL7A	ENSG00000148303.17	50.1918	0.927677	0.349545	0.00022459	0.00360217
REXO4	ENSG00000148300.12	4.91688	5.34076e-06	0.00144268	0.011023	0.0621398
CACFD1	ENSG00000160325.15	8.58289	-0.550106	0.352128	0.00203673	0.0189394
ADAMTSL2	ENSG00000197859.11	2.85599	4.70638e-06	0.00144269	0.0180202	0.08743
FAM163B	ENSG00000196990.9	0.461459	-2.42993e-06	0.00144269	0.0186548	NA
DBH	ENSG00000123454.12	0.71432	-3.2463e-06	0.0014427	0.00244743	0.0217532
SARDH	ENSG00000123453.18	2.61789	-6.01436e-06	0.00144269	0.020814	0.0959525
WDR5	ENSG00000196363.9	3.56554	5.85638e-06	0.00144269	0.0138938	0.072523
COL5A1	ENSG00000130635.16	266.208	1.44127	0.280191	9.7166e-09	8.18176e-07
CAMSAP1	ENSG00000130559.19	12.2336	0.671839	0.354323	0.00128767	0.0134842
NACC2	ENSG00000148411.8	16.2935	7.22176e-06	0.00144269	0.0304925	0.123924
TMEM250	ENSG00000238227.8	5.69562	6.43612e-06	0.00144269	0.0221672	0.100182
QSOX2	ENSG00000165661.17	9.10033	6.14967e-06	0.00144268	0.0381912	0.144747
SNAPC4	ENSG00000165684.4	12.2601	0.614118	0.288253	0.000880519	0.010292
ENTR1	ENSG00000165689.17	4.96377	8.02236e-06	0.00144269	0.0145733	0.0749695
INPP5E	ENSG00000148384.14	10.8459	1.25117e-05	0.0014427	0.00857789	0.0528337
SEC16A	ENSG00000148396.18	65.2862	1.66695e-05	0.00144269	0.0119843	0.065775
NOTCH1	ENSG00000148400.12	110.432	0.763113	0.224147	2.23903e-05	0.000536655
RABL6	ENSG00000196642.19	56.1206	1.2766e-05	0.00144268	0.0257734	0.110774
EDF1	ENSG00000107223.13	25.2734	-1.78209e-05	0.00144272	0.00638955	0.0430194
ABCA2	ENSG00000107331.17	45.1252	0.418236	0.179825	0.000531039	0.00705059
SAPCD2	ENSG00000186193.9	25.1041	1.33754	0.383325	1.6093e-05	0.00040787
MAN1B1	ENSG00000177239.15	21.5425	0.487674	0.233133	0.000915179	0.0106003
DPP7	ENSG00000176978.14	40.7226	0.523253	0.17818	0.000112808	0.00204509
TPRN	ENSG00000176058.13	59.6015	-0.807691	0.267865	8.7408e-05	0.00167726
TMEM203	ENSG00000187713.7	9.34748	1.00536e-05	0.00144268	0.0374452	0.142999
RNF208	ENSG00000212864.3	1.37133	2.39726	0.906908	0.000158279	0.0027083
FAM166A	ENSG00000188163.8	2.6028	3.18036e-06	0.00144269	0.0085191	0.0525635
STPG3	ENSG00000197768.10	0.504842	-1.91247e-06	0.00144269	0.0456963	NA
ENTPD8	ENSG00000188833.10	16.8366	-1.12441e-05	0.00144271	1.40861e-06	5.54732e-05
NSMF	ENSG00000165802.23	12.2992	8.82043e-06	0.00144269	0.00916221	0.0551536
PNPLA7	ENSG00000130653.16	8.58017	-0.708572	0.452464	0.00199768	0.018704
GTPBP4	ENSG00000107937.19	8.17354	0.491087	0.431882	0.00402344	0.0310404
ADARB2	ENSG00000185736.16	2.42376	-8.0907e-06	0.0014427	0.0035164	0.0280394
PFKP	ENSG00000067057.18	53.6141	6.88285e-05	0.00144348	0.0377417	0.143809
PITRM1	ENSG00000107959.17	10.5879	1.15322e-05	0.00144269	0.00929587	0.0556491
AKR1C3	ENSG00000196139.14	4.65097	-2.25932	0.433957	6.58303e-09	6.19531e-07
TUBAL3	ENSG00000178462.12	1.67189	-7.73166e-06	0.0014427	2.30725e-08	1.78972e-06
TASOR2	ENSG00000108021.20	5.70759	9.64065e-06	0.0014427	0.00661744	0.0440898
FBH1	ENSG00000134452.20	11.0601	9.71935e-06	0.00144268	0.0424025	0.154434
IL15RA	ENSG00000134470.21	6.59371	6.99847e-06	0.00144269	0.0215042	0.0981366
PFKFB3	ENSG00000170525.21	20.5429	0.680329	0.367679	0.00152909	0.0153737
PRKCQ	ENSG00000065675.15	0.921156	3.14631e-06	0.00144269	0.0410055	0.151368
SFMBT2	ENSG00000198879.12	8.72677	-7.30602e-06	0.00144269	0.00957439	0.0568907
ITIH2	ENSG00000151655.19	0.710063	-1.77885e-06	0.00144269	0.019379	0.0916347
USP6NL	ENSG00000148429.14	2.80103	5.63594e-06	0.00144269	0.0452606	0.161542
CAMK1D	ENSG00000183049.13	6.71489	-6.99763e-06	0.00144269	0.0222763	0.100517
FAM107B	ENSG00000065809.13	1.41202	-3.51809e-06	0.00144269	0.0342274	0.133968
C1QL3	ENSG00000165985.10	0.950486	-3.43345e-06	0.00144269	0.00529594	0.037678
VIM	ENSG00000026025.16	239.726	9.71292e-06	0.00144269	0.0283817	0.118321
STAM	ENSG00000136738.15	3.21024	6.0516e-06	0.00144269	0.0275234	0.115955
TMEM236	ENSG00000148483.9	3.15408	-7.374e-06	0.0014427	2.5464e-05	0.00059582
ARL5B	ENSG00000165997.5	1.21159	5.68497e-06	0.0014427	0.00122742	0.0130372
NEBL	ENSG00000078114.19	1.78134	3.40792e-06	0.00144269	0.0347222	0.135408
OTUD1	ENSG00000165312.6	33.3769	-7.87305e-06	0.00144269	0.0389316	0.146771
APBB1IP	ENSG00000077420.16	7.8736	-0.852992	0.339924	0.000330317	0.00481519
PTCHD3	ENSG00000182077.12	0.463985	-2.3785e-06	0.00144269	0.0436209	NA
SVIL	ENSG00000197321.15	30.0485	0.839941	0.295684	0.0302563	0.123289
ITGB1	ENSG00000150093.20	30.3288	0.509266	0.422012	0.00323804	0.026384
CCNY	ENSG00000108100.18	2.78561	5.69041e-06	0.00144269	0.010613	0.0606952
GJD4	ENSG00000177291.4	1.14047	-4.64409e-06	0.0014427	0.000223718	0.00359269
ZNF33B	ENSG00000196693.15	0.633022	3.02668e-06	0.0014427	0.0161034	NA
BMS1	ENSG00000165733.8	6.97522	7.81984e-06	0.00144269	0.0196082	0.0923811
HNRNPF	ENSG00000169813.16	31.0194	1.4866e-05	0.00144268	0.0181089	0.0876942
TMEM72	ENSG00000187783.12	0.893758	-5.68031e-06	0.0014427	8.50279e-06	0.000246774
2023-03-08	ENSG00000165406.16	2.07681	3.44594e-06	0.00144269	0.0346496	0.135166
GPRIN2	ENSG00000204175.5	5.50818	-5.72313e-06	0.00144269	0.0328596	0.130531
GDF2	ENSG00000263761.3	10.974	-4.7093e-06	0.00144269	0.017381	0.0850381
CSTF2T	ENSG00000177613.9	5.20977	7.28801e-06	0.00144269	0.0280745	0.117388
UBE2D1	ENSG00000072401.15	1.68803	5.07883e-06	0.00144269	0.0103157	0.0596218
BICC1	ENSG00000122870.12	1.44608	4.3078e-06	0.00144269	0.0222743	0.100517
SLC16A9	ENSG00000165449.11	1.02795	-4.02079e-06	0.0014427	0.00273509	0.0234313
ANK3	ENSG00000151150.22	11.3468	-0.485031	0.413323	0.00353171	0.0281109
CDK1	ENSG00000170312.16	1.62987	2.81235e-06	0.00144269	0.0229055	0.102567
ADO	ENSG00000181915.5	10.1213	9.30838e-06	0.00144269	0.0187198	0.0895347
SIRT1	ENSG00000096717.12	18.9038	-6.16541e-06	0.00144269	0.0431203	0.156389
PBLD	ENSG00000108187.16	3.82702	-7.94691e-06	0.0014427	9.10956e-05	0.00173502
CCAR1	ENSG00000060339.14	5.55886	7.21959e-06	0.00144269	0.0183232	0.0883976
DDX21	ENSG00000165732.13	11.7176	9.96511e-06	0.00144269	0.00507962	0.0364838
FAM241B	ENSG00000171224.9	1.19605	4.19347e-06	0.00144269	0.0150622	0.0768467
PPA1	ENSG00000180817.12	13.4549	0.715639	0.359843	0.00113106	0.012339
PALD1	ENSG00000107719.9	11.0372	9.38646e-06	0.0014427	0.00663672	0.0441723
ADAMTS14	ENSG00000138316.11	4.39086	1.22292	0.498172	0.000518554	0.00691351
VSIR	ENSG00000107738.20	24.4921	-0.602316	0.294771	0.00106906	0.0117854
P4HA1	ENSG00000122884.12	2.92991	4.59224e-06	0.00144269	0.0141322	0.0733188
USP54	ENSG00000166348.18	8.17076	7.91156e-06	0.0014427	0.00785848	0.0498507
SYNPO2L	ENSG00000166317.12	2.64852	-4.28625e-06	0.00144269	0.00563512	0.0395416
PLAU	ENSG00000122861.16	11.3756	1.74295	0.407263	0.00102927	0.0114553
ADK	ENSG00000156110.15	3.00316	4.65416e-06	0.00144269	0.018945	0.0903896
SAMD8	ENSG00000156671.15	3.16397	6.29538e-06	0.0014427	0.0195963	0.0923803
ZNF503	ENSG00000165655.17	22.9934	0.587019	0.367836	0.00201839	0.0188109
KCNMA1	ENSG00000156113.24	41.1327	4.56481e-06	0.00144269	0.0179865	0.0872996
DLG5	ENSG00000151208.17	26.808	9.71068e-06	0.00144269	0.01869	0.0894926
RPS24	ENSG00000138326.21	12.5263	1.40521	0.477132	0.000103688	0.00192055
PLAC9	ENSG00000189129.14	3.85418	-4.71893e-06	0.00144269	0.0212818	0.0975243
TSPAN14	ENSG00000108219.15	23.5512	1.16698e-05	0.00144268	0.0433905	0.157146
GHITM	ENSG00000165678.21	32.0051	-1.1174e-05	0.00144269	0.0145935	0.075013
C10orf99	ENSG00000188373.5	9.43649	-1.85457	0.352322	7.05037e-09	6.49192e-07
LRIT1	ENSG00000148602.6	1.25205	-3.30813e-06	0.00144269	0.0087147	0.0534449
CCSER2	ENSG00000107771.17	2.31027	3.74894e-06	0.00144269	0.00906727	0.0546899
PAPSS2	ENSG00000198682.13	26.541	-1.57362	0.322054	3.925e-08	2.74514e-06
LIPM	ENSG00000173239.14	9.84039	-4.56036e-06	0.00144269	0.0150787	0.076859
LIPA	ENSG00000107798.18	12.3958	-6.51061e-06	0.00144269	0.034143	0.133926
PANK1	ENSG00000152782.16	8.69315	-7.59398e-06	0.00144269	0.0345849	0.134955
FGFBP3	ENSG00000174721.10	3.32734	-0.95262	0.478936	0.000888605	0.0103317
CYP26C1	ENSG00000187553.10	9.73341	-6.59938e-06	0.00144269	0.00542179	0.0384415
MYOF	ENSG00000138119.17	27.7509	9.23935e-06	0.00144269	0.0227735	0.10212
RBP4	ENSG00000138207.14	4.36618	2.87626e-06	0.00144269	0.0169802	0.0836524
LGI1	ENSG00000108231.14	0.73143	-2.62087e-06	0.00144269	0.00640877	0.0431034
SLC35G1	ENSG00000176273.15	1.15023	-3.05646e-06	0.00144269	0.0342382	0.133969
PLCE1	ENSG00000138193.16	6.43195	-1.43862	0.325199	3.10968e-07	1.56696e-05
TBC1D12	ENSG00000108239.9	16.7681	-0.579195	0.248706	0.000472955	0.00642606
HELLS	ENSG00000119969.15	3.09343	4.74188e-06	0.00144269	0.0307313	0.12459
CYP2C18	ENSG00000108242.13	0.962939	-2.52083e-06	0.00144269	0.00972666	0.0574223
PDLIM1	ENSG00000107438.9	29.4117	-0.451937	0.325767	0.00290449	0.0244569
BLNK	ENSG00000095585.17	2.4849	-3.56581e-06	0.00144269	0.0306871	0.12445
FRAT1	ENSG00000165879.9	6.04501	-9.13451e-06	0.00144269	0.00681503	0.0450545
FRAT2	ENSG00000181274.7	19.3308	-1.1045e-05	0.00144269	0.0060374	0.0412341
RRP12	ENSG00000052749.14	15.8065	1.02988e-05	0.00144268	0.0262988	0.112275
MMS19	ENSG00000155229.21	11.7726	0.613858	0.263515	0.000600697	0.00770372
AVPI1	ENSG00000119986.7	2.56566	-4.61921e-06	0.00144269	0.0391335	0.147271
GOT1	ENSG00000120053.12	9.75237	-0.715985	0.303373	0.000516703	0.00690296
SCD	ENSG00000099194.6	15.7331	0.990626	0.339004	0.00011615	0.0021027
SEMA4G	ENSG00000095539.15	12.8354	-7.82896e-06	0.00144269	0.0107549	0.0612333
LZTS2	ENSG00000107816.17	23.0591	1.11237e-05	0.00144269	0.00761668	0.0486901
NPM3	ENSG00000107833.10	3.82313	1.44506	0.559791	0.00032674	0.00477937
LDB1	ENSG00000198728.11	11.0802	4.03128e-06	0.00144268	0.0272076	0.115037
PPRC1	ENSG00000148840.11	16.6399	0.67133	0.228539	0.000110028	0.00200035
NOLC1	ENSG00000166197.17	16.0072	1.58797e-05	0.00144271	0.0051832	0.03702
NFKB2	ENSG00000077150.20	22.8747	7.0601e-06	0.00144268	0.014054	0.0730612
FBXL15	ENSG00000107872.13	12.3777	-9.65189e-06	0.00144268	0.0248842	0.108262
CNNM2	ENSG00000148842.18	12.0067	-1.45697	0.28946	1.27867e-08	1.02286e-06
PDCD11	ENSG00000148843.15	12.268	0.668056	0.268734	0.000431466	0.00595721
CALHM2	ENSG00000138172.11	1.67402	5.0334e-06	0.00144269	0.0130454	0.0697445
NEURL1	ENSG00000107954.10	9.38856	-1.33644	0.450228	9.19849e-05	0.00174676
ITPRIP	ENSG00000148841.17	6.28627	9.30396e-06	0.00144269	0.0132669	0.0704682
MXI1	ENSG00000119950.21	8.81844	-1.3661	0.375097	1.1075e-05	0.000299049
PDCD4	ENSG00000150593.18	23.2386	-1.83965	0.238667	5.42806e-16	4.08669e-13
ADRA2A	ENSG00000150594.7	10.6075	-1.3171	0.427668	6.21311e-05	0.00126425
ACSL5	ENSG00000197142.10	29.9469	-8.38048e-06	0.00144269	0.0285341	0.118728
CASP7	ENSG00000165806.21	5.82695	-6.64176e-06	0.00144269	0.0330057	0.130898
PLEKHS1	ENSG00000148735.15	0.820839	2.68396e-06	0.00144269	0.0170049	0.0836776
VWA2	ENSG00000165816.13	8.24196	1.94904	0.510126	5.79719e-06	0.000179657
GFRA1	ENSG00000151892.15	1.33799	-5.59723e-07	0.00144269	0.0491196	0.169989
PNLIPRP2	ENSG00000266200.6	0.73783	-2.26112e-06	0.00144269	0.0342229	0.133968
VAX1	ENSG00000148704.13	0.517871	-2.09277e-06	0.00144269	0.0385517	NA
PDZD8	ENSG00000165650.12	29.0459	0.468833	0.292027	0.00205324	0.0190394
EIF3A	ENSG00000107581.13	89.7066	1.29795e-05	0.00144268	0.0257743	0.110774
SFXN4	ENSG00000183605.17	1.50793	4.4229e-06	0.00144269	0.03036	0.123633
MCMBP	ENSG00000197771.13	10.0693	0.842017	0.283716	0.000124239	0.00222553
HTRA1	ENSG00000166033.13	34.6252	7.54228e-06	0.00144269	0.0100384	0.0585604
HMX3	ENSG00000188620.11	450.017	-9.6498e-06	0.0014427	0.000107623	0.00197345
HMX2	ENSG00000188816.3	1.08613	-3.28411e-06	0.00144269	0.00725687	0.0470563
LHPP	ENSG00000107902.14	6.0914	-1.14651e-05	0.0014427	0.0102189	0.0593427
ZRANB1	ENSG00000019995.6	3.5229	5.0215e-06	0.00144269	0.0337455	0.132895
ADAM12	ENSG00000148848.14	7.90759	1.94986	0.502923	4.4199e-06	0.000144681
FOXI2	ENSG00000186766.8	1.22013	-3.34641e-06	0.00144269	0.00297456	0.0247476
CLRN3	ENSG00000180745.5	3.86158	-5.30477e-06	0.00144269	0.023806	0.105212
PTPRE	ENSG00000132334.17	9.74142	8.7534e-06	0.00144269	0.0291911	0.120607
MKI67	ENSG00000148773.14	14.9721	0.697937	0.563354	0.00323561	0.026384
GLRX3	ENSG00000108010.12	3.16969	4.65486e-06	0.00144269	0.0234684	0.104223
TCERG1L	ENSG00000176769.9	0.897211	-2.87118e-06	0.00144269	0.0213544	0.0977174
BNIP3	ENSG00000176171.11	3.92852	1.37838	0.756854	0.00181303	0.0175132
PWWP2B	ENSG00000171813.14	19.5333	-0.537069	0.237241	0.000577774	0.00748474
CFAP46	ENSG00000171811.14	1.11796	-2.91304e-06	0.00144269	0.0437275	0.157974
ADGRA1	ENSG00000197177.15	1.04543	-2.94358e-06	0.00144269	0.0206373	0.0954631
KNDC1	ENSG00000171798.18	9.59078	1.20878	0.537569	0.000625726	0.0079609
UTF1	ENSG00000171794.4	1.3065	-4.4314e-06	0.00144269	0.00695328	0.0456853
ADAM8	ENSG00000151651.16	14.8582	8.65591e-06	0.00144269	0.00993217	0.0581527
ECHS1	ENSG00000127884.5	40.7318	-0.493876	0.277479	0.00164477	0.0162308
ODF3	ENSG00000177947.14	2.44146	-1.88158e-06	0.00144269	2.6952e-06	9.39737e-05
RIC8A	ENSG00000177963.14	16.8713	1.83794e-05	0.00144271	0.015473	0.0780909
IFITM2	ENSG00000185201.16	7.42113	6.01207e-06	0.00144269	0.0358939	0.138542
IFITM1	ENSG00000185885.16	9.03115	8.72671e-06	0.0014427	0.0051636	0.0369212
IFITM3	ENSG00000142089.16	51.0288	1.615	0.278219	2.83617e-10	4.07866e-08
B4GALNT4	ENSG00000182272.12	11.0645	1.10311	0.815645	0.00240841	0.0215314
PHRF1	ENSG00000070047.13	54.7518	1.88416e-05	0.00144267	0.00948171	0.0564711
CDHR5	ENSG00000099834.19	112.668	-1.90194	0.247853	7.40766e-16	5.26726e-13
SCT	ENSG00000070031.4	1.78351	-5.28945e-06	0.00144269	0.00431525	0.0325815
EPS8L2	ENSG00000177106.16	43.2739	-1.04502e-05	0.00144268	0.0276827	0.11625
GATD1	ENSG00000177225.17	14.4857	1.26172e-05	0.00144269	0.00924005	0.0554186
RPLP2	ENSG00000177600.9	180.727	1.3084	0.264371	2.85387e-08	2.09924e-06
PNPLA2	ENSG00000177666.17	65.1854	-1.90678e-05	0.00144269	0.031855	0.127668
CRACR2B	ENSG00000177685.17	30.4068	-0.639587	0.385127	0.00192586	0.0182316
MUC2	ENSG00000198788.9	2070.53	-2.34139e-06	0.00144269	0.00371974	0.0292259
MUC5AC	ENSG00000215182.8	51.9604	2.64135e-06	0.00144269	0.0105113	0.0603572
SYT8	ENSG00000149043.16	1.60168	3.51562	1.11413	0.00185633	0.0177938
LSP1	ENSG00000130592.17	18.4218	-0.50863	0.341816	0.00242408	0.0216057
IGF2	ENSG00000167244.21	9.78035	0.780331	0.473589	0.00206993	0.0191424
ASCL2	ENSG00000183734.4	34.0247	2.18946	0.495566	3.1226e-07	1.5673e-05
CD81	ENSG00000110651.12	92.8095	1.14405e-05	0.00144269	0.0286563	0.119082
TSSC4	ENSG00000184281.15	8.15506	6.73539e-06	0.00144268	0.037614	0.143494
CDKN1C	ENSG00000129757.14	15.355	7.43838e-06	0.00144269	0.0152292	0.0772333
SLC22A18AS	ENSG00000254827.6	1.37041	-4.43239e-06	0.00144269	0.0138184	0.0723326
SLC22A18	ENSG00000110628.16	43.6642	-1.07279e-05	0.0014427	0.00283724	0.023976
PHLDA2	ENSG00000181649.8	13.9709	1.027	0.42887	0.000465525	0.00635886
NAP1L4	ENSG00000205531.13	5.11368	5.73473e-06	0.00144269	0.0268222	0.113826
ZNF195	ENSG00000005801.18	2.59942	4.18421e-06	0.00144269	0.0158104	0.0792005
ART5	ENSG00000167311.14	1.1248	-4.03527e-06	0.00144269	0.00447263	0.0333014
TRIM5	ENSG00000132256.19	2.60396	5.54868e-06	0.00144269	0.0232953	0.103707
CAVIN3	ENSG00000170955.10	20.695	7.10215e-06	0.00144269	0.00984777	0.0578703
SMPD1	ENSG00000166311.10	11.7717	-1.3437e-05	0.0014427	0.00153693	0.0154404
DNHD1	ENSG00000179532.13	5.8076	7.19152e-06	0.00144269	0.0333076	0.131657
DCHS1	ENSG00000166341.8	31.2615	6.62502e-06	0.00144269	0.0255376	0.110053
MRPL17	ENSG00000158042.9	4.30731	0.865236	0.402297	0.00112398	0.0123061
EIF3F	ENSG00000175390.15	8.25695	0.588318	0.457039	0.00355789	0.028249
RPL27A	ENSG00000166441.13	10.0098	6.91907e-06	0.00144269	0.0112909	0.0632438
ST5	ENSG00000166444.19	21.5571	8.928e-06	0.00144269	0.0100202	0.0585345
DENND5A	ENSG00000184014.8	7.14501	5.89504e-06	0.00144269	0.0140535	0.0730612
IPO7	ENSG00000205339.10	9.66145	1.26836	0.453881	0.00015996	0.00273341
MRVI1	ENSG00000072952.19	12.7112	5.36348e-06	0.0014427	0.0102848	0.0595637
EIF4G2	ENSG00000110321.19	40.7815	3.44998e-06	0.00144268	0.0241495	0.106253
USP47	ENSG00000170242.19	4.68004	6.13708e-06	0.00144269	0.0249437	0.108295
DKK3	ENSG00000050165.18	17.1166	1.07061e-05	0.00144269	0.00629563	0.0425662
SPON1	ENSG00000262655.4	26.7952	-8.09471e-06	0.00144269	0.00699525	0.0458904
PLEKHA7	ENSG00000166689.16	14.5332	-1.26743e-05	0.00144269	0.00652261	0.0436626
RPS13	ENSG00000110700.7	24.8725	8.48932e-06	0.00144269	0.00903572	0.0546283
SAAL1	ENSG00000166788.10	1.85092	5.3182e-06	0.00144269	0.0276181	0.116201
LDHA	ENSG00000134333.14	39.2952	0.740409	0.360335	0.000953273	0.0109132
HTATIP2	ENSG00000109854.14	8.82388	-8.98048e-06	0.00144269	0.0273846	0.115561
FIBIN	ENSG00000176971.4	1.56274	2.09972	0.989355	0.00102274	0.0114125
LGR4	ENSG00000205213.14	20.6297	-1.19835e-05	0.00144268	0.0174363	0.0852433
RCN1	ENSG00000049449.10	15.1662	8.30806e-06	0.00144269	0.0092107	0.0553464
EIF3M	ENSG00000149100.13	5.82196	5.61253e-06	0.00144269	0.0367901	0.14116
QSER1	ENSG00000060749.16	4.33115	1.28854	0.902855	0.00271322	0.0233356
C11orf91	ENSG00000205177.6	1.49256	-2.88549e-06	0.00144269	0.0497379	0.171404
NAT10	ENSG00000135372.9	11.4773	0.54901	0.279413	0.0013443	0.013977
CAT	ENSG00000121691.7	12.3751	-0.653716	0.355121	0.00150495	0.0151787
CD44	ENSG00000026508.20	26.7366	1.19184	0.364587	3.97181e-05	0.000878872
FJX1	ENSG00000179431.7	5.94431	4.57472e-06	0.00144269	0.0473647	0.166239
PRR5L	ENSG00000135362.14	10.7662	-1.08493	0.312151	1.7815e-05	0.000446212
ACCSL	ENSG00000205126.2	1.16773	-5.44459e-06	0.0014427	0.000496686	0.00669812
LARGE2	ENSG00000165905.18	6.33198	4.20896e-06	0.00144269	0.00748728	0.048059
MDK	ENSG00000110492.15	38.223	1.32938e-05	0.0014427	0.00676762	0.0448337
CKAP5	ENSG00000175216.15	11.8515	1.25637	0.309588	2.17172e-06	7.9873e-05
C11orf49	ENSG00000149179.14	7.47842	0.666293	0.396043	0.00206065	0.0190841
PACSIN3	ENSG00000165912.16	3.97754	2.25414	0.625039	1.51962e-05	0.000393666
SLC39A13	ENSG00000165915.14	12.5782	0.55896	0.29446	0.001445	0.0147187
NDUFS3	ENSG00000213619.11	19.516	-1.13024	0.180797	1.69316e-11	4.0131e-09
PTPMT1	ENSG00000110536.14	7.71711	0.952529	0.309455	9.39048e-05	0.00177531
NUP160	ENSG00000030066.13	7.43961	7.68034e-06	0.00144269	0.0159988	0.0799877
SSRP1	ENSG00000149136.9	15.4588	0.322884	0.657927	0.00468701	0.0344195
SLC43A3	ENSG00000134802.18	3.99128	7.13019e-06	0.0014427	0.0088913	0.0541388
[truncated: 1,797 more rows]

## Sheet: DESeq2_TE
GeneID	baseMean	log2FoldChange	lfcSE	stat	pvalue	padj
ENSG00000186092.6	0	NA	NA	NA	NA	NA
ENSG00000284733.1	0	NA	NA	NA	NA	NA
ENSG00000284662.1	0	NA	NA	NA	NA	NA
ENSG00000187634.12	7.46557	0.438723	0.517118	0.8484	0.396215	0.899577
ENSG00000188976.11	50.352	-0.0923782	0.234844	-0.39336	0.694054	0.974227
ENSG00000187961.14	14.5862	1.36331	0.453556	3.00583	0.00264859	0.2102
ENSG00000187583.11	4.24233	0.331769	0.765726	0.433273	0.664816	NA
ENSG00000187642.9	0.330004	1.49481	2.04618	0.730534	0.465064	NA
ENSG00000188290.11	23.7484	0.589972	0.44539	1.32462	0.185297	0.785294
ENSG00000187608.10	38.6666	0.257447	0.574885	0.447823	0.654281	0.967117
ENSG00000188157.15	306.639	-0.0109462	0.338597	-0.0323282	0.97421	0.998665
ENSG00000237330.3	2.92589	-0.985812	0.80936	-1.21801	0.223219	NA
ENSG00000131591.18	6.37567	0.241556	0.432554	0.558441	0.576543	0.951571
ENSG00000162571.14	1.27934	1.39499	0.971007	1.43664	0.15082	NA
ENSG00000186891.14	7.36953	0.86974	0.480996	1.80821	0.0705743	0.615545
ENSG00000186827.11	3.86904	0.644541	0.574692	1.12154	0.262057	NA
ENSG00000078808.19	129.37	0.118162	0.1555	0.759888	0.447321	0.918777
ENSG00000176022.7	28.3762	0.779048	0.344995	2.25814	0.0239367	0.483146
ENSG00000184163.3	5.46648	-0.0678859	0.587305	-0.115589	0.907978	NA
ENSG00000160087.21	17.9799	0.273503	0.274458	0.99652	0.318997	0.868351
ENSG00000162572.21	2.31591	1.99728	0.879625	2.2706	0.0231713	NA
ENSG00000131584.19	27.8359	0.224652	0.262144	0.856979	0.391457	0.897893
ENSG00000169972.12	10.8067	0.115838	0.364744	0.317586	0.750799	0.981837
ENSG00000127054.21	89.3337	0.707562	0.289702	2.44238	0.0145907	0.410683
ENSG00000224051.7	14.5251	-0.0235214	0.302879	-0.0776594	0.938099	0.994552
ENSG00000169962.5	5.30772	0.0605372	0.604636	0.100122	0.920248	NA
ENSG00000107404.20	29.2104	0.00553424	0.309781	0.017865	0.985747	0.999392
ENSG00000162576.17	110.522	0.500645	0.428434	1.16855	0.242586	0.826886
ENSG00000175756.13	67.0173	-0.0102328	0.211366	-0.0484128	0.961387	0.996693
ENSG00000221978.12	30.1473	-0.139264	0.261559	-0.532438	0.594423	0.956111
ENSG00000242485.6	31.5995	-0.0548225	0.235499	-0.232793	0.815922	0.985185
ENSG00000235098.8	5.22447	0.542474	0.914834	0.592976	0.553197	NA
ENSG00000205116.3	2.35598	2.32931	1.53699	1.5155	0.129647	NA
ENSG00000179403.12	96.5528	0.684463	0.341309	2.00541	0.0449197	0.572965
ENSG00000215915.10	1.20301	2.07191	1.15773	1.78963	0.0735141	NA
ENSG00000160072.20	9.95535	0.593266	0.488597	1.21422	0.224663	0.816615
ENSG00000197785.14	14.3521	-0.375039	0.362465	-1.03469	0.300813	0.85938
ENSG00000205090.9	1.38055	-0.370511	1.07949	-0.343229	0.731426	NA
ENSG00000160075.12	32.8814	-0.0534404	0.223671	-0.238925	0.811164	0.985185
ENSG00000228594.4	6.60766	0.143186	0.642392	0.222894	0.823618	0.985185
ENSG00000197530.12	44.0052	-0.0389034	0.280487	-0.138699	0.889688	0.991785
ENSG00000189409.14	2.41536	0.355041	0.905408	0.392134	0.69496	NA
ENSG00000248333.9	9.93907	-0.526444	0.358382	-1.46895	0.141847	0.736794
ENSG00000189339.12	7.88385	-0.178357	0.374504	-0.476249	0.633897	0.962857
ENSG00000008128.23	8.10571	0.785737	0.39806	1.97392	0.0483913	0.574905
ENSG00000008130.15	48.7648	0.00609375	0.198781	0.0306556	0.975544	0.998827
ENSG00000078369.18	129.304	-0.0357834	0.192567	-0.185824	0.852583	0.98899
ENSG00000169885.10	0	NA	NA	NA	NA	NA
ENSG00000178821.13	2.7145	0.136402	0.815505	0.167261	0.867165	NA
ENSG00000142609.18	0.713096	0.986309	1.24969	0.789245	0.429969	NA
ENSG00000187730.9	2.25508	2.74525	0.83986	3.2687	0.00108044	NA
ENSG00000067606.17	13.5038	-0.530833	0.328464	-1.61611	0.106071	0.686131
ENSG00000162585.17	19.0523	-0.0906099	0.314486	-0.288121	0.773254	0.984496
ENSG00000157933.10	90.6879	0.10421	0.313463	0.332448	0.739551	0.981236
ENSG00000116151.14	8.10504	1.16227	0.436281	2.66405	0.00772072	0.312792
ENSG00000157916.20	35.7908	-0.547287	0.319872	-1.71096	0.0870888	0.649334
ENSG00000157911.11	10.222	-0.127816	0.399539	-0.319908	0.749038	0.981837
ENSG00000149527.18	8.2641	0.729686	0.505656	1.44305	0.149006	0.749569
ENSG00000157881.16	36.8131	0.524492	0.269465	1.94642	0.051604	0.581438
ENSG00000197921.6	4.06137	-0.867648	0.758795	-1.14346	0.25285	NA
ENSG00000157873.17	22.6936	0.0400298	0.315079	0.127047	0.898903	0.991785
ENSG00000157870.17	31.4313	0.155103	0.302574	0.512611	0.608223	0.956276
ENSG00000142606.16	2.30008	0.614349	0.614801	0.999266	0.317666	NA
ENSG00000215912.12	3.88561	1.56369	0.944946	1.6548	0.0979657	NA
ENSG00000169717.7	0.258599	2.30397	3.56496	0.646282	0.518097	NA
ENSG00000142611.17	10.2688	1.36323	0.555419	2.45441	0.0141116	0.403694
ENSG00000130762.15	58.9973	0.202499	0.336359	0.602031	0.547154	0.948647
ENSG00000162591.16	34.813	0.0783989	0.39173	0.200135	0.841375	0.985645
ENSG00000158109.15	47.4424	0.344397	0.205962	1.67214	0.0944976	0.66177
ENSG00000116213.16	13.6939	-0.132532	0.328786	-0.403094	0.686879	0.972947
ENSG00000078900.15	3.82826	2.31958	0.881974	2.62998	0.00853893	NA
ENSG00000162592.10	0.0480747	0.701268	5.89352	0.11899	0.905283	NA
ENSG00000235169.11	0.399483	0.392997	1.11878	0.351272	0.725384	NA
ENSG00000130764.10	64.2442	0.033993	0.191882	0.177156	0.859386	0.990164
ENSG00000116198.14	10.7241	-0.994077	0.419665	-2.36874	0.0178489	0.444293
ENSG00000169598.17	4.34976	0.461762	0.491826	0.938873	0.347796	NA
ENSG00000198912.11	8.88206	0.0598223	0.403905	0.14811	0.882256	0.990936
ENSG00000196581.11	38.982	-0.867496	0.890058	-0.974651	0.329733	0.876541
ENSG00000131697.18	14.6677	0.348676	0.287593	1.21239	0.225361	0.816615
ENSG00000069424.15	8.85861	0.703314	0.318489	2.20829	0.0272244	0.500923
ENSG00000116254.18	1.89481	0.65269	0.739792	0.882262	0.377635	NA
ENSG00000285629.1	0	NA	NA	NA	NA	NA
ENSG00000116251.11	14.1915	-0.660754	0.521572	-1.26685	0.205208	0.803663
ENSG00000158286.13	7.16059	0.310446	0.491253	0.631947	0.527421	0.946336
ENSG00000116237.16	30.1472	-0.656355	0.299183	-2.19383	0.0282479	0.503444
ENSG00000173673.8	0.117329	1.30858	5.24129	0.249668	0.802844	NA
ENSG00000158292.7	42.0417	0.578702	0.427204	1.35463	0.175536	0.779458
ENSG00000097021.20	44.9118	0.0840231	0.393246	0.213665	0.830808	0.985202
ENSG00000069812.11	9.29213	0.0178315	0.428682	0.0415962	0.966821	0.997775
ENSG00000187017.17	26.9182	-0.464181	0.468422	-0.990946	0.321712	0.869724
ENSG00000215788.11	8.84806	-1.09281	0.484195	-2.25697	0.0240101	0.483146
ENSG00000171680.23	22.447	0.287732	0.359271	0.800879	0.423202	0.908985
ENSG00000162408.11	25.5104	-0.186097	0.251262	-0.740647	0.458908	0.922038
ENSG00000173662.21	0.158138	0.474615	2.89409	0.163995	0.869735	NA
ENSG00000204859.13	8.80336	0.142774	0.326396	0.437426	0.661802	0.968786
ENSG00000162413.16	39.5854	0.154654	0.343613	0.450083	0.652651	0.967089
ENSG00000116273.6	10.0649	0.086752	0.372316	0.233007	0.815756	0.985185
ENSG00000041988.15	4.12219	0.00605217	0.513441	0.0117875	0.990595	NA
ENSG00000007923.16	34.9139	-0.080366	0.222882	-0.360576	0.718416	0.976017
ENSG00000171735.19	18.2525	0.706472	0.345596	2.04422	0.0409323	0.559327
ENSG00000049245.13	12.0944	-0.453469	0.408621	-1.10975	0.267105	0.842421
ENSG00000049246.14	9.35009	-1.10153	0.703088	-1.5667	0.117185	0.702121
ENSG00000049247.14	0.270169	1.46529	1.58958	0.921808	0.356629	NA
ENSG00000049249.9	2.09215	1.4724	0.823501	1.78797	0.0737806	NA
ENSG00000116288.13	61.9696	0.0202072	0.255994	0.0789363	0.937083	0.994552
ENSG00000116285.13	12.032	-0.10383	0.630492	-0.164681	0.869195	0.99068
ENSG00000162426.16	2.78951	-0.0781095	0.778971	-0.100273	0.920128	NA
ENSG00000142599.19	77.9676	-0.214422	0.286539	-0.748316	0.45427	0.922038
ENSG00000074800.16	487.501	-0.209609	0.313674	-0.668238	0.503982	0.939955
ENSG00000131686.15	0.186892	2.76134	3.29273	0.838616	0.401685	NA
ENSG00000197241.3	0.088976	0.909806	2.715	0.335103	0.737547	NA
ENSG00000142583.18	15.8404	0.567848	0.48912	1.16096	0.245658	0.82904
ENSG00000180758.12	9.9106	-0.261366	0.346629	-0.754022	0.450836	0.921644
ENSG00000049239.13	47.0208	-0.105285	0.224206	-0.46959	0.638648	0.963309
ENSG00000171621.14	18.3511	-0.364977	0.342522	-1.06556	0.286625	0.851225
ENSG00000171612.7	1.66388	-0.224257	0.71713	-0.312715	0.754497	NA
ENSG00000188807.13	20.8088	0.119404	0.344147	0.346956	0.728624	0.979517
ENSG00000171608.16	14.9501	0.105296	0.502848	0.209399	0.834137	0.985202
ENSG00000171603.18	269.674	0.0305391	0.169944	0.179701	0.857387	0.989829
ENSG00000178585.15	4.99469	-0.0870638	0.547651	-0.158977	0.873687	NA
ENSG00000162441.12	2.52226	-1.89668	0.765515	-2.47765	0.013225	NA
ENSG00000173614.14	2.93965	-0.594214	0.732118	-0.811637	0.417	NA
ENSG00000162444.12	0.568483	0.406074	1.28002	0.317239	0.751062	NA
ENSG00000130939.20	23.8451	-0.65595	0.337238	-1.94507	0.051767	0.581438
ENSG00000054523.18	33.3226	-0.302451	0.244018	-1.23946	0.215175	0.811157
ENSG00000142657.21	53.0036	-0.218888	0.292958	-0.747165	0.454964	0.922038
ENSG00000251503.8	0	NA	NA	NA	NA	NA
ENSG00000175279.22	0	NA	NA	NA	NA	NA
ENSG00000241563.4	0.174759	0.770267	2.35777	0.326692	0.743901	NA
ENSG00000160049.12	12.447	-0.0400858	0.317331	-0.126322	0.899477	0.991785
ENSG00000142655.13	12.4322	0.0809725	0.296237	0.273337	0.784594	0.984496
ENSG00000130940.15	79.4321	0.128927	0.204368	0.630858	0.528133	0.946336
ENSG00000175262.14	0.52844	0.985176	1.14701	0.858911	0.39039	NA
ENSG00000120948.18	7.32019	-0.288562	0.560778	-0.514573	0.606851	0.956276
ENSG00000277726.4	0.0300077	0.917387	5.89351	0.155661	0.876301	NA
ENSG00000009724.17	0.351027	1.36249	2.5607	0.532079	0.594672	NA
ENSG00000116649.10	38.8344	-0.0415927	0.273896	-0.151856	0.879301	0.990936
ENSG00000171824.14	29.5274	-0.19136	0.296204	-0.646043	0.518252	0.943104
ENSG00000198793.13	51.3859	-0.204457	0.21102	-0.968898	0.332596	0.877763
ENSG00000171819.5	1.33643	1.26587	1.29091	0.980602	0.326789	NA
ENSG00000120942.14	12.6201	0.486116	0.383202	1.26856	0.204597	0.803143
ENSG00000204624.8	1.20264	1.26065	0.878638	1.43477	0.151352	NA
ENSG00000116661.11	3.13	0.917323	0.791173	1.15945	0.246274	NA
ENSG00000132879.14	4.33169	0.486357	0.489756	0.993058	0.320681	NA
ENSG00000116663.11	6.88745	-0.231844	0.468385	-0.494987	0.620609	0.95831
ENSG00000116670.15	6.91164	0.615163	0.476153	1.29195	0.196376	0.796686
ENSG00000162490.7	0.287913	1.1711	1.78585	0.655765	0.511975	NA
ENSG00000177674.16	21.4181	0.342817	0.288233	1.18938	0.234291	0.823178
ENSG00000215910.7	1.25641	0.289399	1.06264	0.27234	0.785361	NA
ENSG00000177000.13	18.7737	0.205948	0.262363	0.784972	0.43247	0.911886
ENSG00000011021.23	11.2811	0.135685	0.461741	0.293854	0.768869	0.984496
ENSG00000175206.10	0.0270386	0.870718	5.89363	0.147739	0.882549	NA
ENSG00000120937.9	0	NA	NA	NA	NA	NA
ENSG00000116685.16	64.8514	-0.264462	0.168622	-1.56838	0.116793	0.701175
ENSG00000083444.17	80.6822	0.161578	0.281262	0.574474	0.565647	0.949667
ENSG00000116688.18	47.8987	-0.467832	0.30472	-1.53529	0.124714	0.712612
ENSG00000116691.11	11.5445	-0.112573	0.393973	-0.285736	0.77508	0.984496
ENSG00000120949.15	1.74473	2.03517	0.833272	2.44239	0.0145904	NA
ENSG00000028137.19	31.6028	0.505832	0.247296	2.04545	0.0408102	0.559327
ENSG00000048707.15	51.8784	-0.690095	0.306477	-2.2517	0.024341	0.483146
ENSG00000162496.9	45.0246	0.219554	0.247857	0.885807	0.375722	0.8931
ENSG00000204518.2	0.156244	0.885225	5.01604	0.176479	0.859918	NA
ENSG00000188984.12	0.0552618	0.870718	5.89363	0.147739	0.882549	NA
ENSG00000157330.10	0.0240373	0.870718	5.89363	0.147739	0.882549	NA
ENSG00000116726.5	0	NA	NA	NA	NA	NA
ENSG00000116721.9	0	NA	NA	NA	NA	NA
ENSG00000239810.3	0	NA	NA	NA	NA	NA
ENSG00000179172.10	0.0192835	1.03091	5.89358	0.174921	0.861142	NA
ENSG00000120952.4	0	NA	NA	NA	NA	NA
ENSG00000243073.4	0	NA	NA	NA	NA	NA
ENSG00000187545.5	0	NA	NA	NA	NA	NA
ENSG00000204510.5	0	NA	NA	NA	NA	NA
ENSG00000232423.6	0	NA	NA	NA	NA	NA
ENSG00000274764.6	0	NA	NA	NA	NA	NA
ENSG00000277058.2	0	NA	NA	NA	NA	NA
ENSG00000229571.7	0	NA	NA	NA	NA	NA
ENSG00000275774.3	0	NA	NA	NA	NA	NA
ENSG00000280267.4	0	NA	NA	NA	NA	NA
ENSG00000179412.11	0	NA	NA	NA	NA	NA
ENSG00000204505.4	0	NA	NA	NA	NA	NA
ENSG00000279169.3	0	NA	NA	NA	NA	NA
ENSG00000279804.2	0	NA	NA	NA	NA	NA
ENSG00000270601.4	0	NA	NA	NA	NA	NA
ENSG00000182330.10	0	NA	NA	NA	NA	NA
ENSG00000237700.2	0	NA	NA	NA	NA	NA
ENSG00000204501.7	0	NA	NA	NA	NA	NA
ENSG00000204481.8	0	NA	NA	NA	NA	NA
ENSG00000204480.8	0.0610022	1.23248	5.89375	0.209116	0.834358	NA
ENSG00000204479.4	0	NA	NA	NA	NA	NA
ENSG00000204478.10	0	NA	NA	NA	NA	NA
ENSG00000162494.6	0.552094	1.30627	1.47026	0.888463	0.374292	NA
ENSG00000162493.16	18.5885	0.410331	0.492343	0.833424	0.404605	0.902146
ENSG00000116731.22	25.4228	-0.645928	0.342719	-1.88472	0.059468	0.599753
ENSG00000189337.17	7.46486	-0.700175	0.463818	-1.50959	0.131148	0.721699
ENSG00000171729.14	13.4627	0.107467	0.294362	0.365087	0.715047	0.976017
ENSG00000142621.19	1.44982	0.557022	0.851277	0.654337	0.512895	NA
ENSG00000142634.13	114.397	0.500812	0.242307	2.06685	0.0387481	0.549806
ENSG00000162438.12	0.167323	1.422	4.26514	0.3334	0.738832	NA
ENSG00000142615.8	0.168847	0.724223	5.79158	0.125048	0.900486	NA
ENSG00000215704.10	0.0385562	1.23248	5.89375	0.209116	0.834358	NA
ENSG00000132906.18	10.9124	0.426879	0.321636	1.32721	0.184438	0.785294
ENSG00000116138.13	13.7597	-0.628181	0.415987	-1.5101	0.131018	0.721699
ENSG00000116771.6	19.7432	-0.0198618	0.392383	-0.0506183	0.95963	0.996693
ENSG00000197312.12	17.0147	-0.216669	0.291697	-0.742786	0.457611	0.922038
ENSG00000215695.1	1.24596	-1.96552	1.13327	-1.73438	0.0828513	NA
ENSG00000116786.13	31.7881	-0.0840041	0.260198	-0.322847	0.746811	0.981837
ENSG00000162461.8	1.90464	-0.788519	0.782047	-1.00828	0.313322	NA
ENSG00000162460.7	8.15217	0.321426	0.696215	0.461676	0.644314	0.965045
ENSG00000162458.13	58.2448	0.0584504	0.210628	0.277505	0.781393	0.984496
ENSG00000233954.6	0.267163	-0.0952497	2.18041	-0.0436843	0.965156	NA
ENSG00000065526.12	55.618	-0.641632	0.239468	-2.67941	0.00737524	0.312792
ENSG00000116809.12	12.0967	0.228246	0.313724	0.727536	0.466898	0.925096
ENSG00000183888.4	0.0282609	0.607183	5.8933	0.103029	0.91794	NA
ENSG00000173641.18	12.4483	-0.276011	1.02231	-0.269987	0.78717	0.984496
ENSG00000186510.12	0.140609	0.265023	4.42775	0.059855	0.952271	NA
ENSG00000184908.18	0.641633	-1.50917	1.7712	-0.852063	0.394179	NA
ENSG00000185519.9	0.198094	0.453916	3.03153	0.149732	0.880976	NA
ENSG00000142627.13	59.4738	0.265746	0.428388	0.62034	0.535034	0.948647
ENSG00000142632.17	7.70971	0.245488	0.443244	0.553843	0.579686	0.952261
ENSG00000132881.12	3.06875	-0.200995	0.585483	-0.343298	0.731374	NA
ENSG00000037637.11	9.82757	0.22158	0.358139	0.618698	0.536115	0.948647
ENSG00000055070.17	10.334	-0.206779	0.32494	-0.63636	0.524542	0.944853
ENSG00000187144.11	0.0464113	0.86146	5.89347	0.146172	0.883786	NA
ENSG00000157191.20	29.1805	0.157056	0.240941	0.651845	0.514501	0.942407
ENSG00000219481.10	0.694667	-0.970567	1.03241	-0.940101	0.347166	NA
ENSG00000058453.17	23.1774	0.468721	0.32752	1.43112	0.152395	0.754613
ENSG00000117122.14	14.1395	0.593657	0.592584	1.00181	0.316435	0.867118
ENSG00000159363.19	38.7863	-0.163451	0.257676	-0.634327	0.525868	0.9457
ENSG00000288636.1	0.554969	0.399943	1.08935	0.367139	0.713515	NA
ENSG00000117118.10	45.4941	0.298402	0.290454	1.02736	0.30425	0.859444
ENSG00000117115.13	198.4	0.260564	0.489044	0.532804	0.594169	0.956111
ENSG00000142623.11	1.12654	-0.597839	1.33611	-0.447446	0.654553	NA
ENSG00000142619.4	0.404157	-0.141046	2.08914	-0.0675137	0.946173	NA
ENSG00000159339.13	0.310374	1.20803	1.32472	0.911913	0.361814	NA
ENSG00000276747.1	0.188055	1.48886	3.69694	0.402728	0.687149	NA
ENSG00000179051.14	75.008	0.0490293	0.238913	0.205218	0.837402	0.985645
ENSG00000074964.17	101.058	-0.197113	0.206517	-0.954465	0.339848	0.878634
ENSG00000117148.8	0.247516	0.698258	1.37309	0.508531	0.611081	NA
ENSG00000117154.12	2.29965	1.11142	0.993012	1.11924	0.263037	NA
ENSG00000179023.8	2.57397	0.523106	0.736271	0.71048	0.477407	NA
ENSG00000009709.12	0.23006	1.25903	4.0721	0.309186	0.75718	NA
ENSG00000179002.5	0.313135	1.05255	2.55755	0.411547	0.680672	NA
ENSG00000159423.17	14.5119	-0.201659	0.362991	-0.555549	0.57852	0.952261
ENSG00000169991.11	20.2985	1.19006	0.380956	3.12387	0.0017849	0.186185
ENSG00000127481.15	198.286	-0.227505	0.17304	-1.31475	0.188594	0.790056
ENSG00000127463.15	80.2043	-0.0566834	0.233738	-0.242508	0.808387	0.985185
ENSG00000053372.5	9.48721	-0.434392	0.47105	-0.92218	0.356435	0.890055
ENSG00000211454.15	0.875306	0.909705	1.05634	0.861183	0.389138	NA
ENSG00000162482.5	14.6902	-0.167938	0.467845	-0.358961	0.719624	0.976017
ENSG00000053371.12	43.4574	-0.183453	0.194563	-0.942901	0.345731	0.884175
ENSG00000040487.13	11.6346	-0.0432866	0.339865	-0.127364	0.898652	0.991785
ENSG00000077549.19	130.109	0.0686566	0.245205	0.279997	0.77948	0.984496
ENSG00000173436.15	5.03362	0.45248	0.557746	0.811264	0.417214	NA
ENSG00000158747.15	75.3863	-0.250829	0.299115	-0.838569	0.401711	0.900548
ENSG00000270136.6	1.29187	0.159982	1.08864	0.146956	0.883167	NA
ENSG00000158748.4	2.4994	0.155096	0.960867	0.161413	0.871768	NA
ENSG00000162542.13	16.7936	0.249903	0.311256	0.802887	0.42204	0.908808
ENSG00000178828.7	20.8968	0.799572	0.45959	1.73975	0.081903	0.637203
ENSG00000169914.6	5.06134	0.43493	0.487735	0.891733	0.372536	NA
ENSG00000188784.4	0.0385562	1.23248	5.89375	0.209116	0.834358	NA
ENSG00000188257.12	202.211	0.249864	0.916399	0.272659	0.785115	0.984496
ENSG00000127472.11	0.465168	0.00537428	2.44189	0.00220087	0.998244	NA
ENSG00000117215.15	3.02371	2.08524	0.89995	2.31706	0.0205006	NA
ENSG00000158786.5	0.134556	-0.192708	3.11906	-0.0617841	0.950735	NA
ENSG00000187980.7	0.00360234	1.20033	5.8937	0.203663	0.838617	NA
ENSG00000162543.6	2.95718	0.795325	0.852134	0.933333	0.350648	NA
ENSG00000158816.15	2.04134	1.77751	1.15318	1.5414	0.123218	NA
ENSG00000162545.6	29.1527	-0.039227	0.328985	-0.119237	0.905088	0.991785
ENSG00000090432.7	13.8366	-0.11996	0.305566	-0.392582	0.694628	0.974227
ENSG00000183114.8	5.63758	1.95433	0.7369	2.65209	0.00799947	NA
ENSG00000158825.6	4.95054	-0.214567	0.955679	-0.224517	0.822355	NA
ENSG00000158828.8	71.9209	0.150719	0.297146	0.507223	0.611998	0.956772
ENSG00000244038.11	231.735	0.0636855	0.187554	0.339558	0.734189	0.979842
ENSG00000117245.13	0.922873	0.886678	1.00272	0.88427	0.376551	NA
ENSG00000189410.12	0.772431	0.259975	1.56491	0.166128	0.868056	NA
ENSG00000127483.19	57.7325	-0.127785	0.288279	-0.443268	0.657572	0.967535
ENSG00000075151.21	39.2792	-0.212105	0.239852	-0.884318	0.376525	0.89311
ENSG00000117298.16	92.7787	-0.0598233	0.243794	-0.245385	0.806159	0.985185
ENSG00000142794.19	0.892043	-1.11004	0.86073	-1.28965	0.197171	NA
ENSG00000162551.14	4.36785	0.560426	0.665566	0.84203	0.399771	NA
ENSG00000076864.19	18.77	0.328093	0.544454	0.60261	0.546768	0.948647
ENSG00000090686.16	22.1059	0.236516	0.301604	0.784194	0.432926	0.911886
ENSG00000187942.12	0.948794	-0.301447	1.00951	-0.298609	0.765239	NA
ENSG00000142798.20	1109.88	0.262423	0.350875	0.74791	0.454515	0.922038
ENSG00000219073.8	0.0778608	1.00407	5.89295	0.170384	0.864708	NA
ENSG00000142789.20	0.105721	0.842691	5.39127	0.156307	0.875791	NA
ENSG00000070831.17	28.215	0.0428598	0.306075	0.140031	0.888636	0.991785
ENSG00000162552.15	6.68172	-0.406002	0.552202	-0.735241	0.462192	0.922968
ENSG00000184677.18	11.2072	0.370694	0.335175	1.10597	0.268739	0.842421
ENSG00000070886.12	0.81984	1.53297	1.31617	1.16472	0.244132	NA
ENSG00000173372.17	151.795	0.433798	0.400341	1.08357	0.278555	0.845998
ENSG00000159189.12	183.019	0.204523	0.366198	0.558505	0.5765	0.951571
ENSG00000173369.17	165.58	0.53752	0.36701	1.46459	0.143032	0.741283
ENSG00000133216.17	97.3958	0.145473	0.456651	0.318565	0.750057	0.981837
ENSG00000215906.8	2.59058	1.06408	1.21686	0.874447	0.381875	NA
ENSG00000227868.6	0	NA	NA	NA	NA	NA
ENSG00000004487.17	55.637	0.319729	0.250516	1.27628	0.201856	0.79973
ENSG00000169641.13	13.2524	-0.0133916	0.34859	-0.0384164	0.969356	0.998175
ENSG00000179546.4	0.585575	1.039	1.39772	0.743357	0.457266	NA
ENSG00000125944.21	63.6848	-0.347293	0.230982	-1.50355	0.132697	0.72381
ENSG00000125945.15	3.3905	-0.816519	0.687685	-1.18735	0.235091	NA
ENSG00000204219.11	42.0624	-0.373801	0.357849	-1.04458	0.296218	0.854842
ENSG00000088280.19	22.456	-0.543316	0.385755	-1.40845	0.158998	0.762595
ENSG00000007968.7	4.8751	-0.056844	0.484899	-0.117229	0.906679	NA
ENSG00000117318.9	70.3357	0.42734	0.291176	1.46763	0.142204	0.738233
ENSG00000142676.14	58.8385	-0.971473	0.370227	-2.62399	0.00869064	0.33222
ENSG00000011007.12	15.1701	-0.146579	0.334801	-0.437809	0.661525	0.968786
ENSG00000057757.10	11.076	-0.263756	0.403204	-0.654151	0.513015	0.942407
ENSG00000011009.11	23.3351	0.0336558	0.302271	0.111343	0.911344	0.993652
ENSG00000117308.15	43.4048	-0.154758	0.336433	-0.459996	0.645519	0.965045
ENSG00000117305.15	27.3173	0.122228	0.304056	0.401993	0.687689	0.973261
ENSG00000179163.12	122.984	0.431969	0.268735	1.60742	0.107963	0.687471
ENSG00000188822.8	0.599839	0.436235	1.13083	0.385764	0.699671	NA
ENSG00000189266.13	1.37924	-1.08104	0.803415	-1.34556	0.178446	NA
ENSG00000188529.15	21.6595	0.343461	0.268318	1.28005	0.200528	0.798341
ENSG00000142661.19	3.93363	-0.888575	0.790108	-1.12462	0.260748	NA
ENSG00000142677.4	11.7261	-0.0164726	0.476976	-0.0345354	0.97245	0.998572
ENSG00000185436.12	5.65694	-0.19012	0.444375	-0.427837	0.66877	NA
ENSG00000158055.16	1.01915	0.819092	1.14241	0.716985	0.473383	NA
ENSG00000001460.18	2.33314	-0.884536	0.718536	-1.23103	0.218313	NA
ENSG00000001461.17	9.25134	-0.174148	0.369422	-0.471406	0.637351	0.963309
ENSG00000117602.13	3.50062	0.228222	0.502028	0.4546	0.649397	NA
ENSG00000184454.7	0.200056	0.591426	1.20978	0.488871	0.624933	NA
ENSG00000133226.17	60.8135	0.198889	0.168896	1.17758	0.238963	0.824055
ENSG00000169504.15	26.4867	-0.575889	0.544887	-1.0569	0.290559	0.852532
ENSG00000020633.19	7.58893	0.823172	0.448768	1.83429	0.0666104	0.608305
ENSG00000117614.10	16.6986	-0.0759098	0.302948	-0.25057	0.802147	0.984496
ENSG00000117616.18	32.0432	-0.492474	0.553625	-0.889544	0.373711	0.8931
ENSG00000187010.21	0.115614	0.958322	5.25048	0.182521	0.855174	NA
ENSG00000183726.11	43.4881	-0.427048	0.333009	-1.28239	0.199705	0.797552
ENSG00000188672.19	0.150118	2.0589	2.79137	0.737594	0.460761	NA
ENSG00000204178.11	13.1203	-0.0211283	0.373163	-0.0566194	0.954848	0.996311
ENSG00000157978.12	17.3498	-0.160006	0.240892	-0.664221	0.506549	0.940057
ENSG00000117643.14	13.3572	0.473596	0.461244	1.02678	0.304524	0.859444
ENSG00000162430.17	54.4578	-0.434215	0.255654	-1.69845	0.0894236	0.652411
ENSG00000255054.3	1.9664	-0.890976	0.728832	-1.22247	0.22153	NA
ENSG00000117640.18	6.35846	-1.34585	0.588866	-2.2855	0.0222836	0.471174
ENSG00000127423.11	0.860776	1.02903	0.968985	1.06197	0.288249	NA
ENSG00000182749.6	8.79901	0.286831	0.448599	0.639393	0.522567	0.94447
ENSG00000117632.23	39.1834	-0.360545	0.410873	-0.877508	0.380211	0.894319
ENSG00000158006.14	13.6924	0.230524	0.381446	0.604344	0.545615	0.948647
ENSG00000158008.10	0.933228	2.28834	1.28714	1.77785	0.0754282	NA
ENSG00000158014.15	0.530066	0.0556712	1.57262	0.0354004	0.97176	NA
ENSG00000158022.7	0.215031	0.448414	2.42222	0.185125	0.853131	NA
ENSG00000175087.10	1.76164	-0.73204	0.776693	-0.942508	0.345933	NA
ENSG00000197245.6	6.1154	1.98045	0.638614	3.10117	0.00192759	NA
ENSG00000282872.2	0.434588	-0.16574	2.00222	-0.0827779	0.934028	NA
ENSG00000236782.7	0.0432898	1.39267	5.8937	0.236298	0.813202	NA
ENSG00000142684.9	10.7782	0.116939	0.37549	0.311431	0.755473	0.982405
ENSG00000142675.18	19.0732	-0.148781	0.309461	-0.480775	0.630677	0.961448
ENSG00000188782.9	0.261745	0.0960824	3.29634	0.0291482	0.976746	NA
ENSG00000130695.16	7.23463	-0.43948	0.531398	-0.827026	0.408223	0.903344
ENSG00000142669.15	89.7135	-0.0798667	0.344813	-0.231624	0.81683	0.985185
ENSG00000158062.20	10.5937	0.697035	0.387123	1.80055	0.0717734	0.617078
ENSG00000169442.9	5.3719	0.558812	0.700856	0.797329	0.42526	NA
ENSG00000176092.16	10.4407	-0.192913	0.731543	-0.263707	0.792006	0.984496
ENSG00000176083.18	0.890244	2.43704	1.10122	2.21303	0.0268957	NA
ENSG00000131914.11	0.0820465	1.06306	5.89363	0.180375	0.856858	NA
ENSG00000117682.17	18.9923	-0.0649856	0.288977	-0.224882	0.822071	0.985185
ENSG00000198830.11	16.4561	0.0242702	0.52184	0.0465089	0.962905	0.996947
ENSG00000117676.14	70.5592	-0.0161695	0.228252	-0.0708405	0.943525	0.995471
ENSG00000117713.20	135.798	0.156594	0.153761	1.01842	0.308476	0.862671
ENSG00000060642.11	11.8857	-0.619106	0.447243	-1.38427	0.166275	0.770241
ENSG00000204160.12	17.6033	0.047202	0.288761	0.163464	0.870153	0.990936
ENSG00000175793.12	78.8054	-0.0298642	0.412299	-0.0724332	0.942257	0.995118
ENSG00000142751.15	19.1779	-0.136334	0.237898	-0.573078	0.566592	0.949667
ENSG00000198746.13	9.72437	0.542232	0.306637	1.76832	0.0770076	0.62978
ENSG00000090273.14	36.1791	-0.0722448	0.233154	-0.309858	0.756669	0.982586
ENSG00000131910.5	1.05231	1.37976	1.14486	1.20517	0.228136	NA
ENSG00000175707.9	7.39418	-0.478961	0.433941	-1.10375	0.269703	0.842421
ENSG00000253368.4	9.85325	-0.0379458	0.71337	-0.0531923	0.957579	0.99665
ENSG00000158246.8	6.22338	1.51054	1.0819	1.39619	0.162657	NA
ENSG00000090020.11	63.5763	-0.223287	0.23502	-0.950078	0.342073	0.880701
ENSG00000142784.16	14.5896	-0.619619	0.353503	-1.7528	0.0796367	0.631146
ENSG00000186501.14	11.1113	0.207853	0.343663	0.604818	0.5453	0.948647
ENSG00000142765.18	22.6149	0.427128	0.412108	1.03645	0.299994	0.857615
ENSG00000142733.17	34.0097	0.187306	0.304776	0.614572	0.538838	0.948647
ENSG00000142748.13	0.427029	2.38693	1.20766	1.97649	0.0480991	NA
ENSG00000174950.11	0.262933	0.926348	1.74671	0.530337	0.595878	NA
ENSG00000181773.7	0.562806	1.61103	1.18415	1.36049	0.173673	NA
ENSG00000158195.11	36.4956	-0.291912	0.297263	-0.981999	0.3261	0.873915
ENSG00000126705.15	37.2431	-0.178508	0.320186	-0.557515	0.577176	0.951774
ENSG00000000938.13	2.99386	-0.441369	0.650713	-0.678285	0.497591	NA
ENSG00000126709.15	174.558	0.103908	0.621451	0.167202	0.867211	0.990533
ENSG00000009780.16	2.10149	0.339411	0.724099	0.468735	0.639259	NA
ENSG00000117758.14	16.6813	-0.503261	0.404581	-1.24391	0.213534	0.810028
ENSG00000117751.18	11.9763	-0.00923341	0.343122	-0.02691	0.978532	0.998964
ENSG00000130775.16	36.3496	0.174372	0.346529	0.503195	0.614827	0.956772
ENSG00000117748.10	9.43738	-0.532023	0.485688	-1.0954	0.273341	0.843174
ENSG00000130768.15	28.3173	-0.168107	0.370109	-0.45421	0.649678	0.967089
ENSG00000158156.9	10.7402	0.111093	0.347475	0.319716	0.749184	0.981837
ENSG00000158161.16	6.44499	-0.497824	0.608043	-0.818732	0.412939	0.904534
ENSG00000169403.12	10.8321	0.1446	0.683167	0.211662	0.832371	0.985202
ENSG00000126698.11	9.72221	-0.435447	0.391228	-1.11303	0.265697	0.842421
ENSG00000130770.18	54.0923	-0.0785732	0.241778	-0.32498	0.745196	0.981837
ENSG00000130766.5	26.016	0.783609	0.35113	2.23168	0.0256361	0.491844
ENSG00000130772.14	7.47509	-0.494838	0.544316	-0.9091	0.363297	0.891467
ENSG00000204138.13	10.1143	-0.607074	0.401743	-1.5111	0.130763	0.721699
ENSG00000180198.16	26.9248	-0.22786	0.420752	-0.541554	0.588126	0.955366
ENSG00000180098.9	3.51744	-0.351741	0.608567	-0.577983	0.563276	NA
ENSG00000120656.12	2.35151	-0.137465	0.735396	-0.186927	0.851718	NA
ENSG00000188060.7	0.941138	0.0465699	0.978207	0.0476074	0.962029	NA
ENSG00000162419.13	5.07399	-0.673141	0.503527	-1.33685	0.181271	NA
ENSG00000198492.16	21.0786	-0.417626	0.362656	-1.15158	0.249494	0.829944
ENSG00000116329.11	0.870065	2.39846	1.29874	1.84676	0.0647815	NA
ENSG00000159023.22	16.4228	-0.0347099	0.339332	-0.102289	0.918527	0.994001
ENSG00000253304.2	7.96806	-0.174622	0.757307	-0.230583	0.817639	0.985185
ENSG00000116350.17	31.2936	0.138938	0.237257	0.585602	0.558143	0.948647
ENSG00000116353.16	9.76378	-0.526078	0.365614	-1.43889	0.150181	0.751395
ENSG00000060656.20	8.4929	1.22519	0.665803	1.84017	0.0657431	0.606283
ENSG00000162510.6	0.247941	1.59936	2.61761	0.611001	0.541199	NA
ENSG00000162511.8	165.612	0.932929	0.344062	2.71151	0.00669766	0.306594
ENSG00000162512.16	48.8147	0.359274	0.390114	0.920944	0.357079	0.890671
ENSG00000134644.16	82.0887	-0.279034	0.193597	-1.44131	0.149497	0.751174
ENSG00000084628.10	0.234262	0.867414	3.24484	0.267321	0.789222	NA
ENSG00000060688.13	13.5385	-0.245074	0.366433	-0.668812	0.503615	0.939955
ENSG00000121766.16	2.57951	0.338451	0.709065	0.477321	0.633134	NA
ENSG00000121769.8	1.53169	0.697086	0.907459	0.768174	0.442384	NA
ENSG00000168528.12	158.855	-0.478268	0.320775	-1.49098	0.135967	0.729601
ENSG00000142910.16	84.23	-0.123764	0.265477	-0.466195	0.641076	0.96403
ENSG00000121764.11	0.177443	0.974992	3.37262	0.28909	0.772512	NA
ENSG00000162517.13	22.7448	-0.387744	0.324184	-1.19606	0.231673	0.821478
ENSG00000084636.18	73.0937	0.446003	0.435299	1.02459	0.305557	0.859444
ENSG00000121753.12	3.84883	-0.651058	0.702437	-0.926856	0.354001	NA
ENSG00000134668.12	1.31889	2.3779	1.02041	2.33034	0.0197883	NA
ENSG00000184007.22	2.83545	-2.55897	0.849974	-3.01065	0.00260693	NA
ENSG00000121774.18	125.36	0.0457275	0.169464	0.269836	0.787286	0.984496
ENSG00000121775.18	14.636	0.465163	0.336251	1.38338	0.166548	0.770241
ENSG00000025800.14	30.9803	-0.234833	0.352045	-0.667054	0.504737	0.940057
ENSG00000084652.16	23.6555	-0.187716	0.271393	-0.691677	0.48914	0.933936
ENSG00000160050.15	3.00277	1.01886	0.675268	1.50883	0.131343	NA
ENSG00000160051.12	1.14023	0.374401	0.90966	0.411583	0.680645	NA
ENSG00000222046.2	0.00629548	1.14519	5.89366	0.194308	0.845935	NA
ENSG00000160055.20	4.19289	-0.553565	0.501965	-1.1028	0.270115	NA
ENSG00000084623.12	70.1744	-0.117446	0.2207	-0.53215	0.594622	0.956111
ENSG00000183615.6	1.2371	0.450565	0.847757	0.531479	0.595087	NA
ENSG00000182866.17	6.51239	0.262736	0.563276	0.466442	0.640899	0.96403
ENSG00000116478.12	95.3759	-0.0115442	0.247983	-0.0465523	0.96287	0.996947
ENSG00000175130.7	57.3993	-0.0469756	0.336854	-0.139454	0.889091	0.991785
ENSG00000162526.7	0.107738	1.27412	4.57592	0.27844	0.780674	NA
ENSG00000225828.1	1.42424	-0.50119	1.04676	-0.4788	0.632081	NA
ENSG00000160058.19	22.8882	0.21595	0.294475	0.733338	0.463352	0.923307
ENSG00000254553.1	0	NA	NA	NA	NA	NA
ENSG00000273274.2	0	NA	NA	NA	NA	NA
ENSG00000160062.15	2.26814	-0.438981	0.816211	-0.537827	0.590696	NA
ENSG00000176261.15	2.01114	-1.37065	0.829521	-1.65234	0.0984652	NA
ENSG00000162521.19	34.9324	-0.0172475	0.340362	-0.0506738	0.959585	0.996693
ENSG00000162520.15	3.22847	-0.0420787	0.654458	-0.0642954	0.948735	NA
ENSG00000162522.11	100.971	-0.454445	0.243459	-1.86661	0.0619554	0.605685
ENSG00000134684.11	32.452	-0.460894	0.324736	-1.41929	0.155815	0.759853
ENSG00000116497.18	4.36054	0.283407	0.603432	0.469658	0.638599	NA
ENSG00000160097.20	0.531579	0.614346	1.51527	0.405436	0.685157	NA
ENSG00000121905.10	0.225266	-0.536462	1.41495	-0.379138	0.704585	NA
ENSG00000121900.19	72.8039	-0.711641	0.294033	-2.42027	0.0155089	0.415976
ENSG00000116514.17	61.3194	0.281882	0.281609	1.00097	0.316842	0.867392
ENSG00000004455.17	15.3037	-0.687181	0.327658	-2.09725	0.0359717	0.533976
ENSG00000142920.17	2.14714	-0.318733	0.683123	-0.466583	0.640798	NA
ENSG00000116525.14	5.22859	0.60789	0.433675	1.40172	0.161	NA
ENSG00000160094.15	6.93215	-0.621331	0.473319	-1.31271	0.189281	0.790178
ENSG00000184389.9	0.309997	1.1577	2.8569	0.405229	0.685309	NA
ENSG00000134686.18	24.5223	-0.3036	0.318341	-0.953693	0.340239	0.878713
ENSG00000121903.14	2.44866	-0.65734	0.619935	-1.06034	0.288991	NA
ENSG00000121904.17	12.0965	3.2972	0.583157	5.65404	1.56716e-08	7.24891e-05
ENSG00000176256.10	0	NA	NA	NA	NA	NA
ENSG00000142698.15	0.0282862	0.53851	5.89302	0.0913811	0.92719	NA
ENSG00000163866.9	6.49778	-0.189876	0.403214	-0.470908	0.637707	0.963309
ENSG00000189280.3	1.96715	1.92698	1.7433	1.10536	0.269002	NA
ENSG00000189433.7	2.23167	2.83216	1.03123	2.7464	0.00602539	NA
ENSG00000188910.8	6.43453	-0.0829192	0.719135	-0.115304	0.908204	0.992768
ENSG00000187513.9	4.80268	0.424895	0.662463	0.641386	0.521272	NA
ENSG00000116544.12	2.10089	0.7152	0.918573	0.7786	0.436216	NA
ENSG00000284773.1	0.0654899	0.656257	4.32897	0.151597	0.879505	NA
ENSG00000271741.1	0	NA	NA	NA	NA	NA
ENSG00000243749.1	11.4728	1.20184	0.380721	3.15675	0.00159536	0.186185
ENSG00000163867.17	0.801661	-0.423505	1.05038	-0.403194	0.686805	NA
ENSG00000197056.11	2.84283	-0.843302	0.933964	-0.902928	0.366564	NA
ENSG00000116560.11	220.599	0.247855	0.17325	1.43062	0.152538	0.754613
ENSG00000146463.12	9.29367	-0.276176	0.425366	-0.649267	0.516166	0.942407
ENSG00000142687.18	21.8287	-0.163548	0.337095	-0.48517	0.627556	0.960702
ENSG00000020129.16	22.3064	0.4367	0.294356	1.48358	0.137921	0.732191
ENSG00000116819.8	1.73207	1.73474	0.917455	1.89082	0.0586481	NA
ENSG00000126067.12	82.9383	0.00342402	0.334238	0.0102443	0.991826	0.9994
ENSG00000142686.8	3.86217	-0.26088	0.679562	-0.383894	0.701057	NA
ENSG00000092853.14	5.78328	-0.407405	0.660121	-0.617167	0.537125	NA
ENSG00000134698.11	3.40113	-0.26277	0.568673	-0.462075	0.644028	NA
ENSG00000092847.13	9.86359	-0.48336	0.377141	-1.28164	0.199968	0.797552
ENSG00000126070.20	4.10538	-0.311093	0.56582	-0.549808	0.582451	NA
ENSG00000092850.12	0.331129	2.66734	2.46918	1.08025	0.28003	NA
ENSG00000116863.11	17.0169	0.070994	0.290712	0.244207	0.807071	0.985185
ENSG00000171812.13	14.8418	0.816252	0.422943	1.92993	0.0536152	0.587329
ENSG00000054116.12	15.5629	0.281559	0.261367	1.07726	0.281365	0.848455
ENSG00000116871.15	66.7648	0.359053	0.333675	1.07606	0.281902	0.849025
ENSG00000054118.15	74.7436	-0.0432661	0.18187	-0.237895	0.811962	0.985185
ENSG00000214193.11	8.61144	-0.125335	0.548891	-0.228342	0.819381	0.985185
ENSG00000142694.6	9.06567	0.378526	0.495804	0.763459	0.445189	0.918734
ENSG00000196182.11	11.5954	-0.386208	0.376351	-1.02619	0.304801	0.859444
ENSG00000181817.6	1.17435	-0.266923	0.849936	-0.31405	0.753483	NA
ENSG00000116885.18	2.01858	-0.42486	0.746153	-0.569401	0.569084	NA
ENSG00000116898.12	14.887	-0.675057	0.331163	-2.03844	0.0415057	0.561349
ENSG00000119535.18	8.20974	0.561001	0.611381	0.917597	0.35883	0.891467
ENSG00000163873.10	3.00602	1.33346	1.0447	1.27641	0.201812	NA
ENSG00000163874.11	27.6206	0.319318	0.365193	0.874382	0.381911	0.894671
ENSG00000163875.16	5.60925	-0.676995	0.541372	-1.25052	0.21111	NA
ENSG00000163877.11	10.0111	0.472227	0.336682	1.40259	0.160739	0.762955
ENSG00000163879.11	2.68762	-0.528238	0.86642	-0.609679	0.542075	NA
ENSG00000134697.13	15.9511	-0.20332	0.42076	-0.483219	0.62894	0.96123
ENSG00000169218.14	0.136431	0.553668	2.82476	0.196006	0.844606	NA
ENSG00000116922.14	4.47426	0.312837	0.474816	0.658859	0.509986	NA
ENSG00000134690.11	7.28441	0.6423	0.506397	1.26837	0.204666	0.803143
ENSG00000183317.17	14.2975	0.248578	0.394668	0.629842	0.528798	0.946336
ENSG00000185090.14	7.40954	0.456017	0.461496	0.988128	0.32309	0.870356
ENSG00000196449.4	22.2599	0.189023	0.292783	0.645608	0.518533	0.943353
ENSG00000197982.14	15.5949	-0.0260221	0.299526	-0.0868776	0.930769	0.994001
ENSG00000188786.10	6.65249	-0.670768	0.441494	-1.51931	0.128684	0.719717
ENSG00000204084.13	14.1704	0.0681784	0.335044	0.203491	0.838751	0.985645
ENSG00000183431.12	20.537	-0.167501	0.324897	-0.515553	0.606167	0.956276
ENSG00000183386.10	11.0069	-0.445291	0.618954	-0.719425	0.471879	0.927614
ENSG00000183520.12	5.60038	0.196868	0.603769	0.326064	0.744376	NA
ENSG00000185668.8	4.56259	-0.355334	0.844359	-0.420833	0.673877	NA
ENSG00000116954.8	11.2745	-0.548431	0.449062	-1.22128	0.22198	0.815246
ENSG00000214114.9	0.419336	1.08377	1.2225	0.886521	0.375337	NA
ENSG00000274944.4	0.00290101	0.984994	5.89371	0.167126	0.867271	NA
ENSG00000131233.10	0	NA	NA	NA	NA	NA
ENSG00000158315.11	7.34713	-0.184938	0.56499	-0.32733	0.743419	0.981837
ENSG00000174574.16	22.4489	-0.204619	0.245496	-0.833494	0.404566	0.902146
ENSG00000168653.11	33.8583	-0.516817	0.460831	-1.12149	0.26208	0.839884
ENSG00000127603.30	138.134	-0.260478	0.36345	-0.716682	0.47357	0.928836
ENSG00000183682.8	2.0245	-0.735069	0.83268	-0.882775	0.377358	NA
ENSG00000090621.15	116.274	1.26034	0.433897	2.90469	0.00367615	0.238418
ENSG00000163909.8	9.60144	0.645135	0.510855	1.26286	0.206641	0.804053
ENSG00000116981.3	0.21858	0.583683	2.08704	0.279671	0.77973	NA
ENSG00000116983.13	0.190168	0.115267	2.32475	0.0495823	0.960455	NA
ENSG00000084072.17	12.8915	0.304869	0.363633	0.838398	0.401807	0.900548
ENSG00000116985.12	3.297	0.028785	0.530165	0.0542944	0.956701	NA
ENSG00000198754.5	0.291225	0.18778	2.36301	0.0794664	0.936662	NA
ENSG00000043514.17	6.69809	-0.25782	0.481805	-0.535111	0.592573	0.955366
ENSG00000116990.11	10.6162	0.0302973	0.450781	0.0672106	0.946414	0.99549
ENSG00000168389.18	13.4915	0.549039	0.448594	1.22391	0.220986	0.814579
ENSG00000131236.18	143.313	-0.181931	0.2254	-0.807148	0.419581	0.908808
ENSG00000131238.18	45.238	0.113349	0.226869	0.499624	0.61734	0.957259
ENSG00000117000.9	11.8698	0.0132898	0.455021	0.0292069	0.9767	0.998964
ENSG00000188800.6	0	NA	NA	NA	NA	NA
ENSG00000084073.10	34.7464	-0.318788	0.28154	-1.1323	0.257507	0.835923
ENSG00000049089.15	9.91202	0.132872	0.539113	0.246464	0.805323	0.985185
ENSG00000084070.12	31.5216	0.220657	0.274215	0.804685	0.421001	0.908808
ENSG00000187801.15	0.448616	2.05684	1.15101	1.78699	0.0739398	NA
ENSG00000187815.10	0.380139	1.45244	1.19248	1.21799	0.223226	NA
ENSG00000164002.11	1.18591	0.497665	0.937697	0.530731	0.595605	NA
ENSG00000117010.17	0.489636	0.466868	1.03082	0.452909	0.650614	NA
ENSG00000117016.10	1.24967	0.31575	0.900199	0.350756	0.725772	NA
ENSG00000066136.20	14.6159	-0.560415	0.37244	-1.50471	0.132398	0.723514
ENSG00000117013.17	4.23043	-0.800473	0.725325	-1.10361	0.269764	NA
ENSG00000179862.7	17.937	0.2747	0.547746	0.50151	0.616012	0.956772
ENSG00000171793.16	11.3596	-0.298872	0.515478	-0.579795	0.562053	0.949651
ENSG00000171790.15	0.62009	1.56518	1.70085	0.920233	0.357451	NA
ENSG00000010803.16	6.44837	-1.54774	0.56815	-2.72418	0.00644615	0.300981
ENSG00000204060.7	6.14692	-0.0526551	0.611477	-0.0861114	0.931378	NA
ENSG00000127129.10	1.94451	-1.0626	1.27079	-0.836175	0.403057	NA
ENSG00000127124.16	6.9294	-0.221015	0.583954	-0.37848	0.705074	0.976017
ENSG00000284895.1	0.111904	1.00551	4.11965	0.244077	0.807171	NA
ENSG00000044012.4	16.0533	1.2978	0.834161	1.55582	0.119751	0.706655
ENSG00000197273.4	189.007	0.53029	0.811307	0.653624	0.513354	0.942407
ENSG00000198815.9	13.5806	0.0891343	0.415044	0.214758	0.829956	0.985202
ENSG00000177181.15	6.01453	0.309762	0.537199	0.576625	0.564193	NA
ENSG00000066185.13	0.694801	0.260431	0.942201	0.276407	0.782235	NA
ENSG00000127125.9	40.3363	0.0856464	0.251996	0.339872	0.733953	0.979842
ENSG00000186409.18	0.26115	0.158005	2.23615	0.0706596	0.943669	NA
ENSG00000171960.12	8.78502	-0.558106	0.468433	-1.19143	0.233484	0.821478
ENSG00000065978.19	30.9407	-0.730828	0.330949	-2.20828	0.0272248	0.500923
ENSG00000164007.11	0	NA	NA	NA	NA	NA
ENSG00000117385.16	39.1561	0.331524	0.341956	0.969492	0.3323	0.877763
ENSG00000164008.16	1.33047	0.600808	0.803491	0.747747	0.454613	NA
ENSG00000283580.3	0.364743	-0.216024	2.47834	-0.087165	0.93054	NA
ENSG00000274386.5	0.021949	0.981621	5.89355	0.166559	0.867717	NA
ENSG00000177868.12	0.46331	0.98443	1.14489	0.859845	0.389875	NA
ENSG00000164010.15	2.76679	-0.398935	0.577474	-0.690828	0.489674	NA
ENSG00000164011.18	1.27283	-0.0414187	0.787368	-0.052604	0.958047	NA
ENSG00000117394.24	187.651	-0.215057	0.574894	-0.374081	0.708344	0.976017
ENSG00000186973.11	0.0394593	0.6977	4.83956	0.144166	0.885369	NA
ENSG00000117395.13	26.83	0.451758	0.369949	1.22114	0.222035	0.815246
ENSG00000243710.8	1.08436	1.78314	1.16349	1.53259	0.125377	NA
ENSG00000179178.11	10.5014	-0.781753	0.470477	-1.66162	0.0965889	0.666064
ENSG00000253313.6	8.43638	0.295813	0.478006	0.618847	0.536017	0.948647
ENSG00000066056.14	23.1878	0.691819	0.413696	1.67229	0.0944673	0.66177
ENSG00000117400.18	0.323542	0.732036	1.10546	0.662201	0.507842	NA
ENSG00000117399.14	29.1401	0.361612	0.43784	0.825898	0.408862	0.903344
ENSG00000066322.15	69.7202	-0.219618	0.294343	-0.746129	0.455589	0.922038
ENSG00000159479.17	10.2313	-0.576495	0.410129	-1.40564	0.15983	0.762944
ENSG00000198198.17	48.3887	-0.0750068	0.207352	-0.361736	0.717549	0.976017
ENSG00000178922.17	25.8327	-0.0894517	0.333434	-0.268274	0.788488	0.984496
ENSG00000142949.17	261.101	-0.338915	0.223386	-1.51717	0.129224	0.719717
ENSG00000066135.13	31.827	0.291489	0.257819	1.13059	0.258226	0.835923
ENSG00000284989.1	0	NA	NA	NA	NA	NA
ENSG00000126091.21	1.97045	0.0960823	0.889406	0.10803	0.913972	NA
ENSG00000117407.17	2.96814	-1.21338	0.696741	-1.74152	0.0815932	NA
ENSG00000117408.11	10.7208	-0.58919	0.362028	-1.62747	0.103637	0.681377
ENSG00000132768.14	14.4765	0.0458462	0.339191	0.135163	0.892483	0.991785
ENSG00000117410.14	97.6298	0.263783	0.222714	1.1844	0.236254	0.823495
ENSG00000117411.17	11.5301	-0.257004	0.451551	-0.569157	0.569249	0.949707
ENSG00000159214.13	7.05859	0.186258	0.404474	0.460493	0.645162	0.965045
ENSG00000196517.13	18.6074	-0.240643	0.369918	-0.650532	0.515348	0.942407
ENSG00000171872.5	0.0687905	0.979333	5.89351	0.166171	0.868022	NA
ENSG00000283039.1	0.0328296	1.11175	5.89366	0.188635	0.850379	NA
ENSG00000178028.14	15.7458	-0.143662	0.262366	-0.547562	0.583992	0.954487
ENSG00000117419.16	13.9957	-0.204867	0.335183	-0.611208	0.541062	0.948647
ENSG00000187147.18	12.616	-0.169421	0.275839	-0.614201	0.539082	0.948647
ENSG00000126106.14	13.4056	0.215341	0.347185	0.620249	0.535094	0.948647
ENSG00000198520.12	0.757097	2.08545	1.14583	1.82002	0.0687553	NA
ENSG00000142945.13	16.8075	-1.01938	0.574802	-1.77345	0.0761545	0.629023
ENSG00000142937.12	62.7047	-0.634731	0.350401	-1.81144	0.0700723	0.615545
ENSG00000142959.5	37.241	0.0358809	0.774038	0.0463554	0.963027	0.996947
ENSG00000173846.13	17.1448	0.106408	0.46211	0.230265	0.817886	0.985185
ENSG00000188396.4	0.231878	-0.49604	1.34614	-0.368492	0.712507	NA
ENSG00000222009.8	4.78382	0.684169	0.742766	0.921109	0.356994	NA
ENSG00000117425.14	2.65414	-0.486935	0.842512	-0.577957	0.563293	NA
ENSG00000070785.17	5.71662	-0.943163	0.655988	-1.43777	0.150498	NA
ENSG00000126107.15	57.3151	0.0535854	0.200253	0.267589	0.789016	0.984496
ENSG00000126088.14	24.7134	-0.120228	0.321696	-0.373733	0.708603	0.976017
ENSG00000162415.7	23.1612	0.959868	0.387597	2.47646	0.0132692	0.394157
ENSG00000186603.6	17.4869	0.197684	0.56917	0.34732	0.728351	0.979361
ENSG00000132781.19	0.746935	1.78171	0.981081	1.81607	0.0693594	NA
ENSG00000288208.1	0	NA	NA	NA	NA	NA
ENSG00000132773.12	4.72727	0.149679	0.455552	0.328567	0.742483	NA
ENSG00000070759.17	1.30047	-0.931467	0.783347	-1.18909	0.234406	NA
ENSG00000280670.3	0.413357	1.75164	1.02169	1.71446	0.0864446	NA
ENSG00000132763.15	5.30568	0.153974	0.516752	0.297965	0.76573	NA
ENSG00000117450.15	142.905	-0.10609	0.330202	-0.321288	0.747992	0.981837
ENSG00000117448.14	71.3848	-0.0226807	0.223237	-0.101599	0.919075	0.994001
ENSG00000132780.17	24.9032	-0.137606	0.334069	-0.41191	0.680405	0.971813
ENSG00000159588.15	1.8005	0.60204	0.814805	0.738876	0.459982	NA
ENSG00000159592.11	12.3096	-0.821356	0.384707	-2.13502	0.0327595	0.521947
ENSG00000159596.7	4.54071	-0.883378	0.693176	-1.27439	0.202525	NA
ENSG00000197429.11	4.70441	-1.5301	0.73936	-2.06949	0.0384999	NA
ENSG00000086015.22	32.6112	-0.687847	0.230424	-2.98514	0.00283448	0.216709
ENSG00000117461.15	0.631605	1.89633	1.15613	1.64023	0.100957	NA
ENSG00000278139.1	0	NA	NA	NA	NA	NA
ENSG00000117472.10	582.324	0.504316	0.47095	1.07085	0.284237	0.849524
ENSG00000250719.2	0	NA	NA	NA	NA	NA
ENSG00000085998.14	10.6753	-0.602406	0.361889	-1.66462	0.0959893	0.665665
ENSG00000171357.6	0.591233	0.805863	1.26749	0.635792	0.524912	NA
ENSG00000085999.13	4.30223	-0.0465763	0.632982	-0.0735824	0.941343	NA
ENSG00000132128.16	64.1179	-0.0431033	0.186946	-0.230566	0.817652	0.985185
ENSG00000173660.12	12.036	-1.04777	0.483434	-2.16734	0.0302091	0.51357
ENSG00000117481.10	31.7057	1.47654	0.42035	3.51264	0.000443675	0.110931
ENSG00000117480.16	40.9929	-0.0131962	0.290281	-0.04546	0.963741	0.997267
ENSG00000197587.11	0.0144613	1.46563	5.89359	0.248682	0.803607	NA
ENSG00000282881.2	2.20289	5.08718	1.59731	3.18485	0.00144831	NA
ENSG00000162456.10	0	NA	NA	NA	NA	NA
ENSG00000079277.22	8.33985	-0.713559	0.415119	-1.71893	0.0856279	0.645594
ENSG00000142961.15	5.9753	-0.474585	0.451697	-1.05067	0.29341	NA
ENSG00000123472.12	23.9126	0.133217	0.235112	0.566611	0.570978	0.950364
ENSG00000186118.9	0.00672176	0.919408	5.89366	0.156	0.876033	NA
ENSG00000159658.14	10.8691	-1.17739	0.439595	-2.67836	0.00739833	0.312792
ENSG00000142973.14	2.28025	0.012326	0.83826	0.0147042	0.988268	NA
ENSG00000187048.13	0	NA	NA	NA	NA	NA
ENSG00000186377.8	3.0076	0.278555	0.988174	0.281888	0.778029	NA
ENSG00000186160.5	0	NA	NA	NA	NA	NA
ENSG00000162365.12	0	NA	NA	NA	NA	NA
ENSG00000162366.8	22.4832	0.581686	0.559161	1.04028	0.298208	0.856391
ENSG00000162367.11	3.32121	1.07961	0.737793	1.4633	0.143385	NA
ENSG00000123473.16	5.35633	-0.887649	0.774333	-1.14634	0.251655	NA
ENSG00000162368.13	99.9122	-0.0991223	0.299699	-0.33074	0.740841	0.981598
ENSG00000186790.6	113.985	0.369295	0.643137	0.574209	0.565827	0.949667
ENSG00000186564.6	42.1692	0.560397	0.4409	1.27103	0.203718	0.803143
ENSG00000269113.4	2.5003	-0.0728756	0.776177	-0.0938904	0.925196	NA
ENSG00000117834.13	1.52192	1.36356	0.965427	1.41239	0.157835	NA
ENSG00000132122.12	2.04054	1.13693	0.750226	1.51545	0.129659	NA
ENSG00000186094.17	0.241192	2.41706	2.27173	1.06397	0.287343	NA
ENSG00000162373.13	16.7093	-1.63478	1.02156	-1.60028	0.109537	0.689291
ENSG00000162374.18	2.65855	2.01349	1.09162	1.8445	0.0651096	NA
ENSG00000142700.12	3.31609	1.47528	1.00946	1.46146	0.14389	NA
ENSG00000185104.20	14.2674	-0.595761	0.430712	-1.3832	0.166604	0.770241
ENSG00000123080.12	1.27952	-0.649478	0.901841	-0.720169	0.471421	NA
ENSG00000204006.10	0.00290101	0.984994	5.89371	0.167126	0.867271	NA
ENSG00000123091.5	4.96544	-0.888283	0.57723	-1.53887	0.123835	NA
ENSG00000085831.15	26.8152	0.0375897	0.498423	0.0754173	0.939883	0.995048
ENSG00000085832.17	25.1859	-0.44402	0.328796	-1.35044	0.176874	0.779458
ENSG00000117859.19	18.1868	-0.583659	0.348634	-1.67413	0.0941049	0.660552
ENSG00000078618.22	40.6905	-0.468658	0.295779	-1.58449	0.113083	0.694641
ENSG00000169213.7	2.96379	-0.52831	0.856982	-0.616477	0.53758	NA
ENSG00000117862.13	25.3992	0.168647	0.27431	0.614805	0.538683	0.948647
ENSG00000285839.1	0	NA	NA	NA	NA	NA
ENSG00000198841.4	5.06536	-0.301534	0.439131	-0.686659	0.492298	NA
ENSG00000134717.18	0.497007	-1.21769	1.53441	-0.793588	0.427435	NA
ENSG00000157077.15	4.57681	-0.781334	0.667356	-1.17079	0.241683	NA
ENSG00000154222.15	16.2396	-0.223357	0.255978	-0.87256	0.382903	0.894986
ENSG00000085840.13	6.12809	-0.0687306	0.695611	-0.098806	0.921292	NA
ENSG00000134748.13	7.52968	-0.666155	0.412372	-1.61542	0.106219	0.686131
ENSG00000134744.14	7.88852	-0.123668	0.534153	-0.231521	0.81691	0.985185
ENSG00000116157.6	2.83958	1.74129	0.671324	2.59382	0.00949167	NA
ENSG00000182183.15	0.964572	0.640521	0.929647	0.688994	0.490827	NA
ENSG00000162377.6	3.86465	-2.08085	0.638993	-3.25645	0.00112817	NA
ENSG00000162378.13	9.77376	-0.270009	0.475024	-0.568411	0.569756	0.949713
ENSG00000203995.10	0.0755909	1.19531	3.47026	0.344444	0.730513	NA
ENSG00000121310.17	30.1308	-0.218766	0.256734	-0.85211	0.394153	0.898957
ENSG00000116171.19	76.2689	0.0130224	0.258507	0.0503755	0.959823	0.996693
ENSG00000174348.14	46.4815	0.515944	0.579934	0.88966	0.373649	0.8931
ENSG00000162383.13	0.794562	1.10649	1.51008	0.732733	0.463721	NA
ENSG00000157184.7	51.0935	0.421063	0.300723	1.40017	0.161462	0.764226
ENSG00000162384.14	8.8477	-0.387285	0.428476	-0.903866	0.366066	0.891467
ENSG00000162385.11	13.7111	-0.0847176	0.396713	-0.213549	0.830899	0.985202
ENSG00000157193.18	14.1435	0.393005	0.590918	0.665075	0.506002	0.940057
ENSG00000143006.7	1.00668	-1.22324	1.22057	-1.00219	0.316251	NA
ENSG00000174332.5	1.15573	0.485344	0.945708	0.513207	0.607807	NA
ENSG00000058804.12	15.892	0.135089	0.487217	0.277268	0.781575	0.984496
ENSG00000058799.15	9.33647	0.164799	0.465915	0.353711	0.723555	0.977781
ENSG00000211452.11	0.0127748	0.98608	5.89341	0.167319	0.867119	NA
ENSG00000081870.12	4.25622	0.201897	0.576234	0.350373	0.726058	NA
ENSG00000116212.15	8.78381	-0.749838	0.474558	-1.58008	0.11409	0.697122
ENSG00000203985.11	0.23279	1.49886	2.4984	0.599928	0.548555	NA
ENSG00000116209.12	256.131	0.266223	0.219527	1.21271	0.22524	0.816615
ENSG00000116205.14	1.68638	-1.16714	0.758324	-1.53911	0.123777	NA
ENSG00000256407.2	0	NA	NA	NA	NA	NA
ENSG00000157211.11	0.0987633	1.5447	4.66378	0.331213	0.740484	NA
ENSG00000215883.10	0.568175	0.617834	1.0259	0.602237	0.547016	NA
ENSG00000116221.15	31.6535	-0.907946	0.296116	-3.06619	0.00216807	0.194574
ENSG00000157216.15	9.98623	-0.496249	0.388983	-1.27576	0.20204	0.800117
ENSG00000162390.18	33.0507	-0.675089	0.352951	-1.9127	0.0557862	0.593718
ENSG00000162391.12	1.35557	-0.855739	0.855538	-1.00024	0.317197	NA
ENSG00000184313.20	0.0747278	0.761906	3.74774	0.203297	0.838903	NA
ENSG00000271723.5	0.0625936	1.06306	5.89363	0.180375	0.856858	NA
ENSG00000243725.7	5.22882	-0.835516	0.512135	-1.63144	0.102798	NA
ENSG00000162396.6	5.39473	0.662381	0.444474	1.49026	0.136157	NA
ENSG00000006555.11	61.4899	0.158331	0.313448	0.505128	0.613469	0.956772
ENSG00000162398.11	0.29172	-2.00876	1.43652	-1.39835	0.162007	NA
ENSG00000116133.13	111.791	-0.0651204	0.359156	-0.181315	0.85612	0.989675
ENSG00000143001.5	3.86525	-0.0562042	0.911856	-0.0616371	0.950852	NA
ENSG00000162399.9	0	NA	NA	NA	NA	NA
ENSG00000169174.11	43.8331	0.233234	0.682912	0.341528	0.732706	0.979842
ENSG00000162402.14	40.6372	-0.391643	0.305038	-1.28392	0.199172	0.797552
ENSG00000284686.1	0.070771	0.919079	5.73895	0.160148	0.872765	NA
ENSG00000162407.9	12.6794	-0.0163486	0.549721	-0.0297398	0.976275	0.998964
ENSG00000162409.11	2.95444	0.130107	0.96478	0.134857	0.892725	NA
ENSG00000187889.13	0.25992	1.31956	2.23441	0.590563	0.554814	NA
ENSG00000157131.11	0.0871101	1.42713	5.89371	0.242144	0.808668	NA
ENSG00000021852.13	0.0821603	0.44324	5.56966	0.0795812	0.93657	NA
ENSG00000173406.16	0.172118	1.2124	2.71917	0.445872	0.655689	NA
ENSG00000162600.12	6.81089	-0.797629	0.595734	-1.3389	0.180603	0.78347
ENSG00000184292.7	50.5743	0.403819	1.12825	0.357916	0.720406	0.976195
ENSG00000162601.11	5.0468	-0.739435	0.607817	-1.21654	0.223779	NA
ENSG00000177606.8	175.588	0.203742	0.442534	0.460399	0.64523	0.965045
ENSG00000172456.18	9.71363	-0.249019	0.601309	-0.414128	0.67878	0.971211
ENSG00000134709.12	15.601	-0.469026	0.57206	-0.819889	0.412279	0.904534
ENSG00000134716.11	23.6787	-0.00122001	0.370127	-0.00329619	0.99737	0.9994
ENSG00000162598.13	0.105639	0.797081	3.35025	0.237917	0.811946	NA
ENSG00000162599.17	16.7617	-0.613837	0.447738	-1.37097	0.170383	0.772276
ENSG00000162604.12	9.96692	-0.67134	0.37089	-1.81008	0.0702837	0.615545
ENSG00000132849.21	43.2572	-0.343489	0.308752	-1.11251	0.265919	0.842421
ENSG00000240563.2	5.97736	0.1198	1.29858	0.0922548	0.926496	NA
ENSG00000132854.19	1.52222	-0.236133	0.972688	-0.242763	0.808189	NA
ENSG00000162607.13	6.48667	-1.16467	0.788018	-1.47797	0.139415	0.732948
ENSG00000116641.18	23.2068	-0.567777	0.388361	-1.46198	0.143746	0.7436
ENSG00000132855.5	0.00871781	0.825889	5.89346	0.140137	0.888552	NA
ENSG00000125703.15	1.88581	0.371613	0.84874	0.437841	0.661502	NA
ENSG00000187140.6	2.91724	0.899566	0.865531	1.03932	0.298655	NA
ENSG00000088035.18	8.08208	-0.35341	0.689552	-0.512521	0.608287	0.956276
ENSG00000142856.17	1.51731	0.84798	0.762151	1.11261	0.265874	NA
ENSG00000203965.13	0.912168	0.889507	1.18367	0.751485	0.452361	NA
ENSG00000079739.17	66.6891	0.118319	0.256803	0.460739	0.644986	0.965045
ENSG00000185483.12	5.89175	0.329687	0.750089	0.43953	0.660278	NA
ENSG00000177414.13	0	NA	NA	NA	NA	NA
ENSG00000158966.16	5.61308	-0.185663	0.484644	-0.383092	0.701652	NA
ENSG00000162437.14	20.2078	0.0860895	0.333213	0.258362	0.796128	0.984496
ENSG00000162434.13	80.2871	-0.00158482	0.223514	-0.0070905	0.994343	0.9994
ENSG00000162433.15	0.636487	-0.629649	1.20641	-0.521919	0.601727	NA
ENSG00000116675.16	2.54971	1.17005	0.80938	1.44561	0.148286	NA
ENSG00000213625.9	31.3676	0.42499	0.36088	1.17765	0.238937	0.824055
ENSG00000116678.20	3.01983	-0.0520509	1.05755	-0.0492185	0.960745	NA
ENSG00000184588.18	5.81783	0.666207	0.702399	0.948474	0.342888	NA
ENSG00000118473.22	1.45485	1.27403	0.932169	1.36674	0.171708	NA
ENSG00000152760.10	0.131383	0.840259	4.45092	0.188783	0.850263	NA
ENSG00000172410.4	21.3104	0.734836	1.62963	0.450922	0.652046	0.967089
ENSG00000152763.17	2.38847	-2.45939	0.736729	-3.33825	0.000843069	NA
ENSG00000198160.15	10.6756	-0.943151	0.45497	-2.07299	0.0381729	0.5475
ENSG00000116704.8	17.017	0.327071	0.375092	0.871976	0.383221	0.894986
ENSG00000203963.11	0.0151202	1.14519	5.89366	0.194308	0.845935	NA
ENSG00000162594.16	0.0801136	0.335627	2.41109	0.139202	0.889291	NA
ENSG00000081985.13	0.510302	0.47056	1.38562	0.339603	0.734155	NA
ENSG00000142864.15	43.6742	-0.495549	0.219329	-2.25938	0.0238598	0.483146
ENSG00000116717.13	14.9771	0.28226	0.416568	0.677585	0.498035	0.938307
ENSG00000172380.6	5.46096	-1.04739	0.617509	-1.69615	0.0898567	NA
ENSG00000162595.7	1.00409	0.850683	0.982215	0.866087	0.386443	NA
ENSG00000116729.14	93.3837	0.333503	0.408676	0.816057	0.414468	0.904729
ENSG00000116745.7	0.0165378	0.726722	5.89273	0.123325	0.90185	NA
ENSG00000024526.17	0.680968	1.59033	0.987006	1.61127	0.107122	NA
ENSG00000033122.21	0.22202	0.801964	3.64904	0.219774	0.826047	NA
ENSG00000066557.6	5.81641	-0.717246	0.730674	-0.981623	0.326286	NA
ENSG00000116754.13	39.084	0.242758	0.209479	1.15887	0.246511	0.829141
ENSG00000118454.13	6.95746	-0.771791	0.382546	-2.01751	0.0436422	0.56666
ENSG00000116761.12	5.02204	0.349475	0.652214	0.535829	0.592077	NA
ENSG00000050628.20	3.87242	0.862493	0.775332	1.11242	0.265959	NA
ENSG00000132485.14	15.9929	-0.391573	0.389668	-1.00489	0.314951	0.866191
ENSG00000172260.15	11.7057	-0.187655	0.890662	-0.210692	0.833128	0.985202
ENSG00000162620.16	0.0881092	1.49766	4.85259	0.308631	0.757602	NA
ENSG00000254685.6	2.71336	-1.38803	0.704664	-1.96977	0.0488644	NA
ENSG00000259030.7	0.0009959	1.10396	5.89373	0.187311	0.851417	NA
ENSG00000116783.15	0	NA	NA	NA	NA	NA
ENSG00000162621.7	0.0377567	1.14628	5.89337	0.194503	0.845782	NA
ENSG00000178965.14	0.118286	0.750155	4.52405	0.165815	0.868303	NA
ENSG00000116791.14	9.72002	0.159677	0.508767	0.313851	0.753635	0.982151
ENSG00000162623.16	2.06534	-0.278105	0.741432	-0.375091	0.707592	NA
ENSG00000162624.14	0.200192	1.84792	3.26598	0.565808	0.571524	NA
ENSG00000137968.16	0.221308	2.13391	3.75605	0.568125	0.56995	NA
ENSG00000117054.14	17.3348	-0.156361	0.437652	-0.357272	0.720888	0.97631
ENSG00000137955.16	6.77076	-1.28315	0.578849	-2.21672	0.0266421	0.499694
ENSG00000057468.7	0.419849	1.60817	2.53617	0.634094	0.52602	NA
ENSG00000154007.7	0	NA	NA	NA	NA	NA
ENSG00000184005.11	0.590024	0.156804	1.13419	0.138252	0.890041	NA
ENSG00000117069.15	1.27954	0.603742	1.03061	0.585809	0.558004	NA
ENSG00000142892.15	16.1257	0.259481	0.498929	0.520076	0.603011	0.956276
ENSG00000154027.19	0.966937	2.20168	1.33015	1.65521	0.0978818	NA
ENSG00000036549.13	2.70926	-0.452843	0.722467	-0.626801	0.53079	NA
ENSG00000077254.14	17.2639	-1.17693	0.584863	-2.01232	0.0441867	0.569343
ENSG00000180488.15	6.19145	-1.05751	0.562592	-1.87972	0.0601469	NA
ENSG00000162614.19	5.50188	1.01705	1.0409	0.977087	0.328526	NA
ENSG00000162613.17	41.071	0.117516	0.27763	0.423283	0.672089	0.969497
ENSG00000162616.9	6.47882	0.495006	0.925046	0.535115	0.592571	0.955366
ENSG00000137960.6	17.5751	0.723334	0.44058	1.64178	0.100636	0.678562
ENSG00000122420.10	0.641109	2.09798	1.3382	1.56776	0.116938	NA
ENSG00000137959.16	2.89085	1.44647	0.973984	1.48511	0.137515	NA
ENSG00000137965.11	5.74693	-0.589056	0.782281	-0.752998	0.451451	NA
ENSG00000162618.15	5.40407	1.01863	0.678687	1.50088	0.133386	NA
ENSG00000117114.20	5.81631	-0.839135	0.727878	-1.15285	0.248972	NA
ENSG00000137941.17	1.17282	-0.0653655	0.967652	-0.0675506	0.946143	NA
ENSG00000142875.19	18.7615	-0.696738	0.630241	-1.10551	0.268938	0.842421
ENSG00000203943.9	1.49151	-0.0295199	0.759413	-0.038872	0.968992	NA
ENSG00000137976.7	0.0204089	0.668616	5.89254	0.113468	0.909659	NA
ENSG00000117133.11	10.5236	-0.887774	0.460187	-1.92916	0.053711	0.587329
ENSG00000174021.11	39.8137	0.349846	0.30916	1.1316	0.257802	0.835923
ENSG00000122432.18	0.229514	0.896312	2.63544	0.3401	0.733782	NA
ENSG00000117151.13	19.1382	-0.134515	0.316511	-0.424994	0.670841	0.969497
ENSG00000117155.17	2.60629	-0.739997	0.681262	-1.08621	0.277384	NA
ENSG00000171517.6	0.435527	1.25631	1.18931	1.05633	0.290815	NA
ENSG00000153898.13	6.21602	0.0287989	0.740388	0.038897	0.968973	NA
ENSG00000162643.13	0.13448	2.09743	2.50334	0.837853	0.402113	NA
ENSG00000055732.13	0.450208	1.51132	1.30034	1.16225	0.245133	NA
ENSG00000097096.9	13.2602	-0.207973	0.494809	-0.420309	0.67426	0.969815
ENSG00000162642.14	5.44535	0.40099	0.417876	0.959591	0.337261	NA
ENSG00000142867.14	21.2587	0.0750484	0.338569	0.221664	0.824576	0.985185
ENSG00000153904.21	46.1404	-0.188435	0.289927	-0.649939	0.515731	0.942407
ENSG00000142871.18	180.254	0.893752	0.672826	1.32836	0.18406	0.785294
ENSG00000117174.11	4.72553	0.191177	0.505596	0.378121	0.70534	NA
ENSG00000171502.15	1.58991	1.39296	0.864298	1.61166	0.107035	NA
ENSG00000122417.15	2.8369	0.573767	0.741856	0.773421	0.439274	NA
ENSG00000137975.8	0.40373	0.585119	1.48248	0.394689	0.693073	NA
ENSG00000016490.16	1291.58	0.135567	0.909675	0.149028	0.881531	0.990936
ENSG00000016602.9	161.271	0.316642	0.843443	0.375416	0.707351	0.976017
ENSG00000097033.14	22.4924	-0.359683	0.406207	-0.885467	0.375905	0.8931
ENSG00000183291.17	77.4583	0.132801	0.20454	0.649264	0.516167	0.942407
ENSG00000153936.17	1.65777	0.386792	0.688721	0.561609	0.574382	NA
ENSG00000267561.2	0.0318426	1.14628	5.89337	0.194504	0.845782	NA
ENSG00000143013.13	16.1786	0.520652	0.385961	1.34898	0.177345	0.779458
ENSG00000065243.20	18.2446	-0.961148	0.413636	-2.32366	0.0201439	0.46057
ENSG00000137947.12	15.2165	0.0667976	0.406792	0.164206	0.869569	0.990688
ENSG00000137944.18	9.28421	-0.246444	0.572901	-0.430169	0.667073	0.969497
ENSG00000213516.10	2.0815	-0.354614	0.670034	-0.529247	0.596634	NA
ENSG00000117226.12	11.557	-0.799239	0.484829	-1.6485	0.099251	0.673639
ENSG00000117228.10	21.8445	-0.355392	0.598088	-0.594214	0.552369	0.948647
ENSG00000162645.13	33.9563	-0.187313	0.424125	-0.441645	0.658746	0.968175
ENSG00000213512.3	0.0964359	0.3142	2.67369	0.117515	0.906452	NA
ENSG00000162654.9	16.3924	0.131208	0.583145	0.225	0.821979	0.985185
ENSG00000154451.14	11.3207	0.0510169	0.878517	0.0580716	0.953692	0.99595
ENSG00000183347.15	0.075586	1.35071	4.24721	0.318023	0.750467	NA
ENSG00000197147.15	4.05388	-0.285222	0.650639	-0.438372	0.661117	NA
ENSG00000288629.1	0.108532	1.45932	1.82533	0.799484	0.42401	NA
ENSG00000171488.15	5.10448	0.824203	0.663813	1.24162	0.214377	NA
ENSG00000271949.1	0.0845896	0.463681	2.75051	0.16858	0.866127	NA
ENSG00000171492.14	7.05307	-1.26018	0.563837	-2.23501	0.0254167	0.490877
ENSG00000162664.17	10.5945	0.659682	0.383742	1.71907	0.0856009	0.645594
ENSG00000143032.8	1.73181	0.276388	1.07837	0.256302	0.797718	NA
ENSG00000122482.21	11.5669	-0.935184	0.556296	-1.68109	0.0927451	0.658974
ENSG00000162669.16	0.0638468	0.849302	3.51511	0.241614	0.809079	NA
ENSG00000097046.13	2.88397	-0.729334	0.801155	-0.910354	0.362636	NA
ENSG00000069702.11	21.3876	0.203619	0.611217	0.333138	0.73903	0.981236
ENSG00000137948.18	0	NA	NA	NA	NA	NA
ENSG00000172031.7	1.5651	2.15241	1.07147	2.00885	0.0445531	NA
ENSG00000230667.6	0.0428828	0.837075	5.34039	0.156744	0.875446	NA
ENSG00000189195.15	2.28732	0.9184	0.77067	1.19169	0.233383	NA
ENSG00000203910.9	0	NA	NA	NA	NA	NA
ENSG00000174842.17	1.76949	-0.944825	0.866321	-1.09062	0.275441	NA
ENSG00000122484.9	4.69741	-0.637619	0.63815	-0.999167	0.317714	NA
ENSG00000162676.12	6.2455	0.786507	0.549672	1.43087	0.152469	0.754613
ENSG00000067208.14	2.83783	-1.19695	0.714739	-1.67466	0.094001	NA
ENSG00000122406.14	25.96	-1.7073	0.517488	-3.2992	0.000969595	0.153098
ENSG00000154511.12	4.59325	-0.248837	0.595426	-0.417914	0.67601	NA
ENSG00000143033.18	2.83702	-0.514924	0.752773	-0.684037	0.493952	NA
ENSG00000117500.13	44.0992	0.143186	0.202987	0.705392	0.480566	0.931731
ENSG00000122483.17	1.48755	0.208392	0.841731	0.247575	0.804463	NA
ENSG00000117505.13	3.88048	-0.756762	0.617563	-1.2254	0.220425	NA
ENSG00000137942.17	10.0942	-0.864522	0.429645	-2.01218	0.0442011	0.569343
ENSG00000137936.18	14.9381	-0.110476	0.469699	-0.235206	0.814049	0.985185
ENSG00000067334.14	9.0637	-0.402504	0.548991	-0.733171	0.463454	0.923307
ENSG00000023909.10	9.04106	0.057008	0.429887	0.132612	0.894501	0.991785
ENSG00000198691.13	0.94862	0.00290896	1.13751	0.00255732	0.99796	NA
ENSG00000137962.13	3.57656	-0.857767	0.777885	-1.10269	0.270161	NA
ENSG00000117528.14	51.6021	-0.550042	0.264671	-2.07821	0.0376897	0.543726
ENSG00000117525.14	36.1312	-0.002095	0.485206	-0.00431775	0.996555	0.9994
ENSG00000143036.17	22.2717	-0.0704757	0.402361	-0.175156	0.860957	0.990164
ENSG00000117519.16	43.0945	0.0669807	0.448479	0.149351	0.881277	0.990936
ENSG00000172339.10	7.28781	0.406809	0.391653	1.0387	0.298945	0.857001
ENSG00000152078.10	1.16392	0.393387	0.953514	0.412565	0.679925	NA
ENSG00000271092.5	0.00383034	0.895357	5.89345	0.151924	0.879247	NA
ENSG00000122481.17	3.23369	0.235047	0.519981	0.45203	0.651247	NA
ENSG00000117569.19	5.1826	0.133017	0.949167	0.14014	0.888549	NA
ENSG00000188641.14	21.0112	-0.161907	0.504417	-0.320978	0.748227	0.981837
ENSG00000162627.17	10.4254	-0.68926	0.315179	-2.18688	0.0287511	0.505582
ENSG00000117598.13	0.276725	2.40497	2.50888	0.958586	0.337767	NA
ENSG00000117600.12	1.48766	1.84007	0.988527	1.86142	0.0626845	NA
ENSG00000099260.11	1.55932	-0.598231	1.03623	-0.577316	0.563726	NA
ENSG00000156869.14	9.80782	-1.73037	0.778685	-2.22216	0.0262722	0.494998
ENSG00000162688.17	17.2451	-0.820226	0.486157	-1.68717	0.0915716	0.655566
ENSG00000117620.15	36.5155	0.296752	0.499868	0.593662	0.552738	0.948647
ENSG00000283761.1	0.0170965	1.04581	5.89359	0.177449	0.859156	NA
ENSG00000156875.14	0.475781	-1.24955	1.05543	-1.18392	0.236445	NA
ENSG00000156876.10	1.75213	-0.216044	0.867461	-0.249053	0.80332	NA
ENSG00000122435.10	3.34957	-0.0102481	0.556243	-0.0184238	0.985301	NA
ENSG00000122477.13	0.00672176	0.919408	5.89366	0.156	0.876033	NA
ENSG00000137992.14	7.59974	-0.119319	0.55869	-0.213568	0.830884	0.985202
ENSG00000137996.13	9.82936	-0.303476	0.375374	-0.808463	0.418824	0.908808
ENSG00000079335.20	1.9227	-0.450248	0.708006	-0.635937	0.524817	NA
ENSG00000181656.7	1.36664	0.888887	1.31857	0.674127	0.50023	NA
ENSG00000162692.12	29.5416	-0.00195654	0.511139	-0.00382781	0.996946	0.9994
ENSG00000162694.14	1.30706	1.40493	0.977275	1.4376	0.150548	NA
ENSG00000162695.12	30.4779	-0.704494	0.371937	-1.89412	0.0582085	0.595943
ENSG00000117543.21	2.36285	-1.09786	0.724041	-1.5163	0.129444	NA
ENSG00000170989.10	11.9407	1.42949	0.45242	3.15965	0.00157961	0.186185
ENSG00000118733.17	0.187477	0.944086	2.46209	0.383449	0.701387	NA
ENSG00000060718.22	35.5141	0.992614	0.952725	1.04187	0.297473	0.855696
ENSG00000185946.16	4.17229	-0.749666	0.517485	-1.44867	0.147429	NA
ENSG00000240038.6	0.138479	0.0347053	4.51043	0.00769446	0.993861	NA
ENSG00000243480.7	0	NA	NA	NA	NA	NA
ENSG00000237763.9	0	NA	NA	NA	NA	NA
ENSG00000174876.16	0	NA	NA	NA	NA	NA
ENSG00000187733.6	0	NA	NA	NA	NA	NA
ENSG00000198890.9	11.6935	-0.0167248	0.325919	-0.0513157	0.959074	0.996693
ENSG00000162631.19	0.556646	0.912532	2.05526	0.443998	0.657044	NA
ENSG00000134215.16	12.8748	-1.05791	0.501737	-2.10849	0.0349888	0.530794
ENSG00000085491.17	44.7364	-0.163117	0.265055	-0.615409	0.538284	0.948647
ENSG00000196427.13	0	NA	NA	NA	NA	NA
ENSG00000186086.18	0	NA	NA	NA	NA	NA
ENSG00000162636.16	7.99714	-0.441812	0.45911	-0.962324	0.335887	0.877767
ENSG00000162639.16	2.50305	-0.233025	0.753114	-0.309415	0.757006	NA
ENSG00000134186.12	10.9238	-0.18841	0.388292	-0.485229	0.627514	0.960702
ENSG00000143107.10	0.0261079	1.23248	5.89375	0.209116	0.834358	NA
ENSG00000116266.11	20.0613	0.252534	0.375251	0.672974	0.500964	0.939568
ENSG00000162641.20	0.125955	1.43562	3.16442	0.453677	0.650062	NA
ENSG00000121957.15	7.75209	-1.77639	0.759052	-2.34028	0.0192695	0.45493
ENSG00000121940.16	12.1898	-0.490498	0.416515	-1.17762	0.238947	0.824055
ENSG00000085433.16	4.19756	-0.200104	0.678911	-0.294743	0.76819	NA
ENSG00000197780.10	3.17013	-0.754967	0.770061	-0.980399	0.326889	NA
ENSG00000215717.7	10.6337	-0.504365	0.414228	-1.2176	0.223375	0.816615
ENSG00000179902.13	0.0897873	1.22325	5.89358	0.207557	0.835575	NA
ENSG00000116299.17	191.519	0.178552	0.718298	0.248577	0.803688	0.984496
ENSG00000031698.13	79.0813	-0.024304	0.157118	-0.154687	0.877068	0.990936
ENSG00000143126.8	26.5352	0.098865	0.456783	0.216438	0.828647	0.985185
ENSG00000134222.16	4.3787	-0.330534	0.665665	-0.496547	0.619508	NA
ENSG00000221986.7	0.191596	1.84278	3.83624	0.480359	0.630972	NA
ENSG00000134243.12	97.6439	-0.224766	0.228952	-0.981718	0.326239	0.874033
ENSG00000143106.13	47.0396	-0.00940838	0.289715	-0.0324746	0.974094	0.998665
ENSG00000143028.9	0.791922	1.19096	1.35522	0.878795	0.379512	NA
ENSG00000162650.16	1.80005	0.0713572	0.760222	0.0938636	0.925218	NA
ENSG00000174151.15	4.88847	-0.0293893	0.442618	-0.0663988	0.94706	NA
ENSG00000181754.7	1.96713	0.0671987	0.784922	0.0856119	0.931775	NA
ENSG00000156097.12	0.117488	1.13234	4.52152	0.250434	0.802251	NA
ENSG00000065135.12	29.1147	0.255147	0.301131	0.847295	0.396831	0.899577
ENSG00000134183.12	0.03825	0.728789	4.11184	0.177242	0.859319	NA
ENSG00000116337.19	28.9491	0.162318	0.286161	0.567227	0.57056	0.95018
ENSG00000168765.17	7.44992	-0.414559	0.527578	-0.785778	0.431997	0.911604
ENSG00000213366.13	2.8564	0.421947	0.839244	0.50277	0.615126	NA
ENSG00000134184.13	3.69594	-1.07963	0.953863	-1.13185	0.257698	NA
ENSG00000134201.12	1.67624	1.43808	1.25274	1.14795	0.250991	NA
ENSG00000134202.11	10.2815	-0.660036	0.576537	-1.14483	0.252281	0.833427
ENSG00000198758.11	56.6436	0.274536	0.357871	0.767136	0.443	0.918627
ENSG00000184371.14	29.3705	0.140219	0.344165	0.407418	0.683701	0.972419
ENSG00000168710.18	63.0661	-0.0204618	0.187719	-0.109003	0.9132	0.993978
ENSG00000143093.15	22.2302	-0.0980996	0.247622	-0.396167	0.691982	0.97373
ENSG00000156150.9	0.0235013	1.19111	5.89354	0.202104	0.839835	NA
ENSG00000186150.5	0.0240149	0.870718	5.89363	0.147739	0.882549	NA
ENSG00000197106.7	0.532378	2.11375	1.49227	1.41646	0.156641	NA
ENSG00000116396.15	6.56746	0.619281	0.455569	1.35936	0.174033	0.77741
ENSG00000162775.16	28.2807	0.0843701	0.227845	0.370295	0.711163	0.976017
ENSG00000168679.18	1.89278	1.01309	0.872296	1.1614	0.245479	NA
ENSG00000134248.14	20.1709	-0.284997	0.291208	-0.978674	0.327741	0.874677
ENSG00000143125.6	0.0623698	1.49887	5.89334	0.254332	0.799239	NA
ENSG00000143105.7	0.0534765	1.39267	5.8937	0.236298	0.813202	NA
ENSG00000177301.16	0.39559	0.922725	1.22102	0.755701	0.449828	NA
ENSG00000177272.9	10.7295	0.378862	0.447566	0.846493	0.397278	0.899577
ENSG00000143119.14	44.0836	0.550908	0.443102	1.2433	0.213758	0.810028
ENSG00000121931.16	3.80629	-1.30313	0.740825	-1.75902	0.0785734	NA
ENSG00000156171.15	10.1783	-1.31015	0.673671	-1.94479	0.0518007	0.581438
ENSG00000134255.14	14.6155	-0.125135	0.518507	-0.241338	0.809293	0.985185
ENSG00000162777.17	19.8683	0.0142565	0.310911	0.045854	0.963427	0.997165
ENSG00000064886.14	1.76053	2.32085	1.1878	1.9539	0.0507129	NA
ENSG00000134216.19	0	NA	NA	NA	NA	NA
ENSG00000173947.14	0.233054	1.28715	1.94586	0.661482	0.508303	NA
ENSG00000085465.13	0.992413	-0.0349326	1.04909	-0.033298	0.973437	NA
ENSG00000116455.14	37.0681	0.225306	0.326089	0.690935	0.489606	0.933936
ENSG00000116459.11	64.2173	0.0752672	0.272408	0.276303	0.782315	0.984496
ENSG00000143110.12	1.69282	0.889669	0.868321	1.02459	0.305559	NA
ENSG00000121933.19	0.453599	0.759228	1.21414	0.625323	0.531759	NA
ENSG00000282608.2	1.75629	-0.0107613	0.887445	-0.0121262	0.990325	NA
ENSG00000116473.14	10.4584	-1.63321	0.598007	-2.73108	0.00631268	0.300981
ENSG00000197852.12	1.1678	-0.589743	0.949351	-0.621207	0.534463	NA
ENSG00000064703.12	10.7413	-0.7043	0.406844	-1.73113	0.083429	0.640486
ENSG00000171385.10	4.11682	-0.523414	0.80803	-0.647766	0.517136	NA
ENSG00000143079.15	19.6686	-0.236235	0.320707	-0.736606	0.461362	0.922624
ENSG00000134245.18	4.09914	0.815727	0.537673	1.51714	0.129231	NA
ENSG00000007341.19	6.02181	0.485245	0.458395	1.05858	0.289793	NA
ENSG00000116489.13	23.7555	-0.215013	0.343405	-0.626122	0.531235	0.946882
ENSG00000155363.18	58.4448	0.203279	0.197684	1.0283	0.303807	0.859444
ENSG00000155366.17	26.5762	-0.0427472	0.248152	-0.172263	0.863231	0.990164
ENSG00000271810.5	0	NA	NA	NA	NA	NA
ENSG00000155367.15	1.5185	0.857891	0.917598	0.934932	0.349823	NA
ENSG00000184599.13	0.0528367	0.765094	5.8935	0.12982	0.896709	NA
ENSG00000155380.12	94.3873	-0.0859448	0.517281	-0.166147	0.868041	0.990533
ENSG00000198799.12	13.609	-1.17559	0.385866	-3.04663	0.00231426	0.196415
ENSG00000081026.19	19.7088	-0.018477	0.28905	-0.0639233	0.949031	0.995681
ENSG00000116793.16	0.769722	0.205896	0.962833	0.213844	0.830669	NA
ENSG00000081019.13	21.383	-0.0239621	0.236827	-0.10118	0.919408	0.994001
ENSG00000134242.16	2.01272	-0.889166	0.722012	-1.23151	0.218132	NA
ENSG00000188761.13	17.3013	0.00337501	0.474995	0.00710536	0.994331	0.9994
ENSG00000134262.13	12.5221	-0.318253	0.35412	-0.898716	0.368804	0.892513
ENSG00000118655.7	3.25744	-1.32376	0.730017	-1.81332	0.0697818	NA
ENSG00000163349.22	26.6164	-1.00036	0.356475	-2.80626	0.00501208	0.275993
ENSG00000116774.12	26.3284	-0.271442	0.590608	-0.459598	0.645805	0.965096
ENSG00000134207.17	0.805048	1.55936	1.30026	1.19927	0.230421	NA
ENSG00000197323.12	40.6697	0.351122	0.189501	1.85287	0.0639008	0.606283
ENSG00000116752.6	8.15523	-0.429248	0.431211	-0.995447	0.319519	0.868351
ENSG00000175984.15	0.574889	0.342068	1.05555	0.324067	0.745888	NA
ENSG00000116748.21	2.72417	-0.0580814	0.938792	-0.0618682	0.950668	NA
ENSG00000213281.5	3.63598	-1.71661	0.698359	-2.45806	0.013969	NA
ENSG00000009307.16	60.7917	-0.988586	0.463886	-2.1311	0.033081	0.521947
ENSG00000052723.12	6.61823	-0.362189	0.436028	-0.830656	0.406168	0.902802
ENSG00000198765.12	0.0122192	1.20033	5.8937	0.203663	0.838617	NA
ENSG00000134200.4	0	NA	NA	NA	NA	NA
ENSG00000134198.10	7.37429	0.0395007	0.794582	0.0497125	0.960352	0.996693
ENSG00000134259.5	0.228593	1.26451	2.52252	0.501286	0.61617	NA
ENSG00000173218.15	11.5303	-0.257795	0.42117	-0.612094	0.540476	0.948647
ENSG00000118729.12	3.14179	-0.648016	1.35771	-0.477284	0.63316	NA
ENSG00000177551.5	0.510541	-0.237399	1.93438	-0.122726	0.902324	NA
ENSG00000163393.13	1.16396	-0.453223	0.908692	-0.498764	0.617945	NA
ENSG00000173212.4	0.836912	0.783524	0.889321	0.881036	0.378298	NA
ENSG00000163399.16	1069.97	-0.0287196	0.282757	-0.10157	0.919098	0.994001
ENSG00000116815.16	8.56851	-0.66951	0.431074	-1.55312	0.120394	0.707198
ENSG00000143061.18	12.1091	-1.03291	0.511421	-2.01969	0.0434156	0.56666
ENSG00000116824.5	6.67441	1.33644	0.583657	2.28977	0.0220345	0.46787
ENSG00000134247.10	125.597	-0.195267	0.287203	-0.679892	0.496573	0.938307
ENSG00000134256.12	4.04556	-0.502047	0.63819	-0.786674	0.431473	NA
ENSG00000116830.12	13.0256	-0.0883683	0.394733	-0.223868	0.82286	0.985185
ENSG00000134253.10	0.814312	0.0467889	0.870293	0.0537622	0.957125	NA
ENSG00000134258.17	0.0788758	2.48714	4.35941	0.570522	0.568324	NA
ENSG00000198162.12	8.88221	-0.691512	0.482653	-1.43273	0.151935	0.753644
ENSG00000183508.5	38.6224	0.382788	0.377765	1.0133	0.310919	0.863731
ENSG00000196505.11	4.11828	-1.40272	0.68166	-2.05781	0.0396086	NA
ENSG00000065183.16	15.5068	0.033628	0.386252	0.0870624	0.930622	0.994001
ENSG00000155761.14	0.103203	0.987962	4.09737	0.241121	0.809461	NA
ENSG00000092607.15	0.945314	2.01265	1.43297	1.40453	0.16016	NA
ENSG00000116874.12	6.2975	0.340983	0.428091	0.79652	0.42573	0.908985
ENSG00000116882.15	0.0418637	0.250244	5.89267	0.0424669	0.966127	NA
ENSG00000203859.10	8.91319	0.435419	1.51786	0.286863	0.774217	0.984496
ENSG00000203857.10	0.117461	0.470236	3.53862	0.132887	0.894283	NA
ENSG00000143067.5	8.26396	0.862581	0.41216	2.09283	0.0363645	0.53483
ENSG00000092621.13	21.9567	0.456297	0.620664	0.735176	0.462232	0.922968
ENSG00000134240.12	405.468	-0.0408532	0.694183	-0.0588507	0.953071	0.9957
ENSG00000134193.15	161.294	0.143071	1.06163	0.134765	0.892798	0.991785
ENSG00000134249.7	0	NA	NA	NA	NA	NA
ENSG00000134250.20	74.6436	0.0014324	0.295764	0.00484305	0.996136	0.9994
ENSG00000265808.4	17.5769	0.530291	0.32355	1.63898	0.101217	0.680289
ENSG00000286106.1	0.00290101	0.984994	5.89371	0.167126	0.867271	NA
ENSG00000273136.7	0.452179	-0.750679	1.84013	-0.407948	0.683312	NA
ENSG00000263353.3	0	NA	NA	NA	NA	NA
ENSG00000198019.13	0.0600559	0.767323	3.4286	0.223801	0.822912	NA
ENSG00000188610.12	0.0212484	0.917387	5.89351	0.155661	0.876301	NA
ENSG00000171943.12	0.280772	-0.07904	1.81261	-0.0436056	0.965219	NA
ENSG00000273213.3	0.213731	0.624446	1.57658	0.396077	0.692048	NA
ENSG00000263513.5	0.00290101	0.984994	5.89371	0.167126	0.867271	NA
ENSG00000271567.1	0	NA	NA	NA	NA	NA
ENSG00000266338.6	0.308309	-0.093929	1.61277	-0.0582408	0.953557	NA
ENSG00000279782.2	0	NA	NA	NA	NA	NA
ENSG00000196369.11	0.392117	0.465595	1.8021	0.258362	0.796127	NA
ENSG00000215784.6	0.00290101	0.984994	5.89371	0.167126	0.867271	NA
ENSG00000256374.2	0	NA	NA	NA	NA	NA
ENSG00000162825.16	0.666462	-0.333896	1.27434	-0.262015	0.79331	NA
ENSG00000117262.19	0.612783	-0.325683	1.02589	-0.317465	0.750891	NA
ENSG00000174827.14	0.459858	-1.0296	1.44094	-0.714531	0.474899	NA
ENSG00000117281.16	0.204904	0.0662102	1.64344	0.0402875	0.967864	NA
ENSG00000265491.5	8.35924	0.739225	0.427087	1.73085	0.0834783	0.640486
ENSG00000186141.9	7.68172	-0.157516	0.514209	-0.306326	0.759356	0.983311
ENSG00000186364.12	0.985469	0.439364	0.855381	0.513647	0.607499	NA
ENSG00000131788.16	17.218	-0.352496	0.389176	-0.905751	0.365068	0.891467
ENSG00000198483.13	1.861	1.17929	0.897218	1.31439	0.188716	NA
ENSG00000143127.13	1.70676	0.0879185	0.76557	0.114841	0.908572	NA
ENSG00000131779.11	21.2977	0.237369	0.281331	0.843734	0.398818	0.899577
ENSG00000265241.7	9.32889	-0.285655	0.431865	-0.661447	0.508326	0.941039
ENSG00000280778.1	0	NA	NA	NA	NA	NA
ENSG00000271601.4	14.1358	0.0569736	0.432533	0.131721	0.895205	0.991785
ENSG00000272031.3	1.92429	0.692375	0.870315	0.795545	0.426296	NA
ENSG00000121851.13	6.803	0.473281	0.399016	1.18612	0.235575	0.823495
ENSG00000265972.6	441.398	0.12707	0.334339	0.380065	0.703898	0.976017
ENSG00000168509.20	0.446996	1.70482	1.82661	0.93332	0.350655	NA
ENSG00000271425.9	0.232485	0.429726	2.93429	0.14645	0.883566	NA
ENSG00000264343.6	0.00290101	0.984994	5.89371	0.167126	0.867271	NA
ENSG00000270339.3	0	NA	NA	NA	NA	NA
ENSG00000268043.7	0.303606	-0.133538	1.81819	-0.0734452	0.941452	NA
ENSG00000131791.8	4.07931	-0.0624416	0.632413	-0.0987354	0.921348	NA
ENSG00000131781.13	21.6242	-0.235596	0.623644	-0.377774	0.705599	0.976017
ENSG00000131778.19	13.3283	-0.560073	0.358684	-1.56147	0.118414	0.704466
ENSG00000116128.11	9.06275	-0.140628	0.387122	-0.363264	0.716408	0.976017
ENSG00000288626.1	0.509193	-0.222513	1.22951	-0.180976	0.856386	NA
ENSG00000162836.12	5.36311	-0.451647	0.517618	-0.872549	0.382909	NA
ENSG00000265107.3	4.62331	1.00491	0.682681	1.472	0.141021	NA
ENSG00000121634.6	0.00290101	0.984994	5.89371	0.167126	0.867271	NA
ENSG00000188092.15	0.323508	-0.153647	1.15929	-0.132535	0.894561	NA
ENSG00000263956.6	0.177295	-0.11283	2.73067	-0.0413195	0.967041	NA
ENSG00000236334.3	0	NA	NA	NA	NA	NA
ENSG00000270629.6	0.512067	-0.919448	1.42505	-0.645206	0.518794	NA
ENSG00000286019.1	0.0571159	0.626117	4.4356	0.141157	0.887746	NA
ENSG00000177144.7	0	NA	NA	NA	NA	NA
ENSG00000178104.19	5.7497	-2.04336	0.59757	-3.41945	0.000627477	NA
ENSG00000269713.7	0.0458965	0.710651	5.89335	0.120585	0.90402	NA
ENSG00000286219.1	1.89017	0.783679	1.02249	0.766444	0.443412	NA
ENSG00000286185.1	0	NA	NA	NA	NA	NA
ENSG00000271383.7	0	NA	NA	NA	NA	NA
ENSG00000263464.2	0	NA	NA	NA	NA	NA
ENSG00000150337.13	0.473336	1.61202	1.0677	1.50981	0.131091	NA
ENSG00000203814.6	6.53079	-1.20925	0.602846	-2.00591	0.044866	0.572965
ENSG00000183598.4	5.34658	0.278972	0.567713	0.491395	0.623147	NA
ENSG00000270882.2	0.00290101	0.984994	5.89371	0.167126	0.867271	NA
ENSG00000203811.1	0.0311172	0.701268	5.89352	0.11899	0.905283	NA
ENSG00000203812.2	0.00582873	1.20033	5.8937	0.203663	0.838617	NA
ENSG00000272196.2	0.00346401	0.825889	5.89346	0.140137	0.888552	NA
ENSG00000203852.3	0	NA	NA	NA	NA	NA
ENSG00000270276.2	0	NA	NA	NA	NA	NA
ENSG00000184678.10	41.6765	-0.448385	0.388209	-1.15501	0.248087	0.829579
ENSG00000184260.6	62.3596	0.511254	0.282922	1.80705	0.0707546	0.615545
ENSG00000184270.6	37.0791	0.630506	0.328999	1.91644	0.0553097	0.592211
ENSG00000178096.9	5.71041	0.670486	0.458886	1.46112	0.143984	NA
ENSG00000159164.10	3.67764	0.0119284	0.71617	0.0166558	0.986711	NA
ENSG00000143368.10	58.7697	0.441163	0.236359	1.8665	0.0619717	0.605685
ENSG00000014914.21	42.6979	-0.374206	0.454116	-0.824031	0.409922	0.903763
ENSG00000264522.6	18.512	-0.431533	0.28753	-1.50083	0.1334	0.72465
ENSG00000136631.15	10.4673	0.132713	0.472321	0.280981	0.778725	0.984496
ENSG00000023902.14	17.7063	-0.212677	0.603328	-0.352506	0.724459	0.977781
ENSG00000143401.15	12.0374	-0.343272	0.387809	-0.885159	0.376071	0.8931
ENSG00000118298.12	0.154715	0.56693	2.80748	0.201936	0.839967	NA
ENSG00000117362.13	105.222	-0.0064716	0.200893	-0.0322141	0.974301	0.998665
ENSG00000118292.9	1.45104	-0.186083	0.759105	-0.245136	0.806352	NA
ENSG00000159208.16	0.548592	0.11175	1.15713	0.0965752	0.923064	NA
ENSG00000266472.6	5.43532	-0.239587	0.588557	-0.407074	0.683953	NA
ENSG00000117360.13	9.61947	0.0823122	0.415653	0.198031	0.843021	0.986439
ENSG00000163125.15	30.4313	-0.432616	0.29418	-1.47058	0.141404	0.736288
ENSG00000143374.17	23.0803	-0.235916	0.29847	-0.790417	0.429284	0.910427
ENSG00000143369.15	63.8327	0.65562	0.511325	1.2822	0.199773	0.797552
ENSG00000143382.15	20.0574	0.393264	0.586543	0.670477	0.502554	0.939955
ENSG00000143384.14	284.72	0.266958	0.242913	1.09899	0.271774	0.843174
ENSG00000143420.19	16.8436	0.174595	0.328782	0.531035	0.595395	0.956111
ENSG00000143457.11	15.2094	0.404513	0.41358	0.978078	0.328036	0.874677
ENSG00000143452.16	0.0460982	2.14597	5.89059	0.364305	0.71563	NA
ENSG00000163131.11	257.43	0.133187	0.283401	0.469961	0.638383	0.963309
ENSG00000143387.14	46.1453	0.789824	0.483422	1.63382	0.102296	0.681377
ENSG00000143437.21	18.1164	-0.876503	0.355147	-2.468	0.013587	0.397765
ENSG00000283324.1	0	NA	NA	NA	NA	NA
ENSG00000143379.12	17.1494	-0.446718	0.326871	-1.36665	0.171734	0.774228
ENSG00000143418.20	61.2749	-0.195345	0.215066	-0.908305	0.363717	0.891467
ENSG00000143412.10	0.996281	1.14664	1.29734	0.883839	0.376783	NA
ENSG00000143409.15	14.9725	-0.0522219	0.357528	-0.146064	0.883871	0.991086
ENSG00000143363.17	6.77935	-0.050878	0.396667	-0.128264	0.89794	0.991785
ENSG00000163141.20	0.142786	1.32503	3.91785	0.338204	0.735209	NA
ENSG00000143443.10	3.86861	0.528097	0.53799	0.981612	0.326291	NA
ENSG00000197622.13	5.67611	-0.153959	0.478832	-0.321531	0.747808	NA
ENSG00000213190.4	0.652912	0.756851	1.28529	0.588856	0.555958	NA
ENSG00000143458.12	2.64362	-0.266492	0.641433	-0.415464	0.677802	NA
ENSG00000143434.16	9.70679	0.52018	0.517345	1.00548	0.314666	0.866191
ENSG00000163154.6	3.71748	1.42728	0.715878	1.99375	0.0461795	NA
ENSG00000163156.12	8.46958	-0.288329	0.363731	-0.792699	0.427953	0.909876
ENSG00000163155.12	1.3614	-0.250549	0.823947	-0.304084	0.761064	NA
ENSG00000163157.15	0.0284224	0.767374	5.89326	0.130212	0.896399	NA
ENSG00000163159.14	17.8932	0.170947	0.290336	0.588791	0.556001	0.948647
ENSG00000143398.20	11.621	-0.263628	0.397814	-0.662691	0.507529	0.940791
ENSG00000159352.16	32.952	-0.473762	0.24024	-1.97203	0.0486057	0.574905
ENSG00000143373.18	35.2627	-0.359009	0.224877	-1.59647	0.110385	0.691381
ENSG00000143393.16	18.0369	-0.638007	0.306867	-2.0791	0.0376085	0.54366
ENSG00000143390.18	9.7543	-0.226802	0.435786	-0.520443	0.602755	0.956276
ENSG00000143416.21	443.605	0.0871603	0.52282	0.166712	0.867597	0.990533
ENSG00000159377.11	133.893	0.127761	0.174535	0.732011	0.464162	0.923505
ENSG00000143442.22	28.3426	-0.383186	0.296028	-1.29443	0.195518	0.795399
ENSG00000143375.15	83.8417	-0.173567	0.39334	-0.441266	0.65902	0.968175
ENSG00000143367.16	8.1336	-0.774555	0.478386	-1.6191	0.105426	0.68586
ENSG00000143376.14	15.658	0.0932287	0.294401	0.316672	0.751492	0.981837
ENSG00000159409.15	0.925548	0.0714092	1.18682	0.0601683	0.952022	NA
ENSG00000178796.13	0.125765	2.72342	4.65425	0.585146	0.558449	NA
ENSG00000143436.11	19.8873	0.603048	0.288066	2.09343	0.0363105	0.53483
ENSG00000143450.18	0.438688	0.557283	1.12134	0.49698	0.619203	NA
ENSG00000182134.16	3.53918	0.091601	0.632413	0.144844	0.884834	NA
ENSG00000213171.3	0.682767	1.8718	1.4805	1.2643	0.206122	NA
ENSG00000143365.19	6.72672	0.25822	0.440447	0.586268	0.557695	0.948647
ENSG00000225556.1	4.92922	0.745246	0.593567	1.25554	0.209283	NA
ENSG00000196407.12	0.00290101	0.984994	5.89371	0.167126	0.867271	NA
ENSG00000159445.13	2.36085	0.374102	0.707565	0.528717	0.597002	NA
ENSG00000197747.9	138.758	-0.395439	0.434253	-0.910619	0.362496	0.891467
ENSG00000163191.6	87.2275	-0.648137	0.475114	-1.36417	0.172514	0.776045
ENSG00000182898.4	0.0552618	0.870718	5.89363	0.147739	0.882549	NA
ENSG00000159450.12	1.38841	2.16421	1.11922	1.93369	0.0531518	NA
ENSG00000215853.3	0.0126016	1.20033	5.8937	0.203663	0.838617	NA
ENSG00000197915.7	0	NA	NA	NA	NA	NA
ENSG00000143631.11	0.127145	1.74797	5.15382	0.339161	0.734488	NA
ENSG00000143520.6	0.175313	1.46682	3.32579	0.441043	0.659182	NA
ENSG00000143536.7	0	NA	NA	NA	NA	NA
ENSG00000186207.5	0.0691574	1.23248	5.89375	0.209116	0.834358	NA
ENSG00000169509.6	0.980996	2.45005	1.53277	1.59844	0.109945	NA
ENSG00000185966.4	0	NA	NA	NA	NA	NA
ENSG00000163202.5	0.0174061	0.757196	5.89355	0.128479	0.89777	NA
ENSG00000244057.4	0	NA	NA	NA	NA	NA
ENSG00000187238.5	0	NA	NA	NA	NA	NA
ENSG00000185962.1	0.0157901	0.821429	5.89359	0.139377	0.889152	NA
ENSG00000187223.4	0	NA	NA	NA	NA	NA
ENSG00000187180.3	0.0104478	1.36053	5.89367	0.230846	0.817435	NA
ENSG00000159455.9	0	NA	NA	NA	NA	NA
ENSG00000187173.4	0	NA	NA	NA	NA	NA
ENSG00000187170.5	0	NA	NA	NA	NA	NA
ENSG00000198854.5	0.0145051	0.797699	5.89358	0.135351	0.892335	NA
ENSG00000203786.6	0.389734	0.963358	2.80823	0.343048	0.731562	NA
ENSG00000240386.3	0.107701	1.12092	4.60382	0.243477	0.807636	NA
ENSG00000186226.9	0.00629548	1.14519	5.89366	0.194308	0.845935	NA
ENSG00000172155.10	0.00871781	0.825889	5.89346	0.140137	0.888552	NA
ENSG00000197084.5	0.0145051	0.797699	5.89358	0.135351	0.892335	NA
ENSG00000196734.9	0.00580202	0.93367	5.89367	0.158419	0.874127	NA
ENSG00000186844.6	0.00451144	1.20033	5.8937	0.203663	0.838617	NA
ENSG00000235942.3	0.0938181	1.06306	5.89363	0.180375	0.856858	NA
ENSG00000285946.1	0	NA	NA	NA	NA	NA
ENSG00000163206.6	0	NA	NA	NA	NA	NA
ENSG00000163207.7	0	0	0	0	1	NA
ENSG00000283227.1	0.00870304	0.885619	5.89364	0.150267	0.880554	NA
ENSG00000184148.4	0	NA	NA	NA	NA	NA
ENSG00000169474.4	0.0640114	0.706233	4.99362	0.141427	0.887532	NA
ENSG00000163209.15	0.0067433	1.14519	5.89366	0.194308	0.845935	NA
ENSG00000169469.9	0.0208876	1.35503	5.89329	0.229927	0.818149	NA
ENSG00000163216.7	0.025326	1.27834	5.89346	0.216907	0.82828	NA
ENSG00000241794.2	0.0541168	2.06038	5.89097	0.349752	0.726525	NA
ENSG00000196805.7	0.00290101	0.984994	5.89371	0.167126	0.867271	NA
ENSG00000203785.9	0	NA	NA	NA	NA	NA
ENSG00000244094.2	0	NA	NA	NA	NA	NA
ENSG00000159516.9	0	NA	NA	NA	NA	NA
ENSG00000203784.3	0	NA	NA	NA	NA	NA
ENSG00000203783.5	0.044322	0.578711	5.89345	0.0981956	0.921777	NA
ENSG00000203782.6	11.6169	0.199772	0.973012	0.205313	0.837327	0.985645
ENSG00000159527.3	0.172768	1.93036	4.01275	0.481058	0.630476	NA
ENSG00000163218.15	0.128143	0.813726	4.03267	0.201784	0.840086	NA
ENSG00000163220.11	9.41198	1.10667	0.606355	1.82512	0.0679828	0.61211
ENSG00000163221.9	0.041741	1.46563	5.89359	0.248682	0.803607	NA
ENSG00000143546.10	1.96491	1.49662	0.978271	1.52986	0.126051	NA
ENSG00000184330.12	0.00870304	0.885619	5.89364	0.150267	0.880554	NA
ENSG00000197364.7	0	NA	NA	NA	NA	NA
ENSG00000143556.9	0.128498	0.515275	5.89321	0.0874354	0.930325	NA
ENSG00000197956.10	674.902	-0.187791	0.34182	-0.549385	0.582741	0.953746
ENSG00000196420.7	0.0530494	0.976863	5.89325	0.16576	0.868346	NA
ENSG00000196154.12	83.4208	0.177859	0.571923	0.310984	0.755813	0.982405
ENSG00000188015.10	0.692203	3.02365	1.13599	2.66169	0.0077749	NA
ENSG00000196754.13	2.7972	2.41866	1.15058	2.10212	0.035543	NA
ENSG00000188643.11	34.5758	-0.116668	0.475127	-0.24555	0.80603	0.985185
ENSG00000189334.9	29.7069	-0.576028	0.482536	-1.19375	0.232575	0.821478
ENSG00000189171.14	8.17521	-0.0836623	0.531203	-0.157496	0.874854	0.990936
ENSG00000160678.12	0.595021	0.591967	1.21349	0.487822	0.625676	NA
ENSG00000160679.13	23.4234	-0.399687	0.244104	-1.63736	0.101555	0.680289
ENSG00000143553.11	5.78297	-0.0751322	0.452248	-0.16613	0.868054	NA
ENSG00000143621.17	94.9513	-0.0699726	0.225033	-0.310944	0.755843	0.982405
ENSG00000169418.10	7.83197	0.72045	0.592818	1.2153	0.224252	0.816615
ENSG00000143624.14	28.1002	-0.208921	0.265387	-0.787229	0.431148	0.911243
ENSG00000143554.14	56.035	0.649505	0.32802	1.98008	0.0476945	0.574905
ENSG00000143614.10	15.1821	-0.330958	0.371085	-0.891865	0.372465	0.8931
ENSG00000198837.10	38.1237	-0.160365	0.278756	-0.57529	0.565095	0.949667
ENSG00000160741.17	22.7763	0.171835	0.24097	0.713097	0.475786	0.930745
ENSG00000143570.19	54.3959	-0.223479	0.211154	-1.05837	0.289887	0.852532
ENSG00000285779.1	0.185136	0.310883	2.49523	0.124591	0.900847	NA
ENSG00000143578.16	10.0245	-0.087002	0.471857	-0.184382	0.853714	0.98899
ENSG00000143543.15	13.1544	-0.800493	0.365742	-2.18869	0.0286197	0.505269
ENSG00000285641.1	0	NA	NA	NA	NA	NA
ENSG00000143545.10	0	NA	NA	NA	NA	NA
ENSG00000177954.14	10.084	-1.64383	0.759688	-2.16382	0.0304778	0.51357
ENSG00000143552.9	0.302159	1.03891	2.57669	0.403195	0.686805	NA
ENSG00000143549.21	37.0157	-0.419696	0.269793	-1.55562	0.119798	0.706655
ENSG00000163263.7	0.0873393	1.25771	5.89359	0.213403	0.831012	NA
ENSG00000143612.21	11.5691	-0.658799	0.438797	-1.50138	0.133258	0.724307
ENSG00000143569.19	78.3753	0.0331185	0.186516	0.177564	0.859065	0.990164
ENSG00000143575.15	15.5112	-0.635746	0.333472	-1.90644	0.056593	0.593944
ENSG00000143595.13	0.0675574	1.41283	5.78407	0.244262	0.807028	NA
ENSG00000143515.19	10.3702	-0.510987	0.478698	-1.06745	0.285768	0.850318
ENSG00000160712.13	13.3421	-0.36716	0.441757	-0.831136	0.405897	0.902802
ENSG00000169291.10	3.93244	0.893082	0.628965	1.41992	0.15563	NA
ENSG00000163239.12	0.370047	0.69182	1.94849	0.355054	0.722549	NA
ENSG00000160714.10	46.1992	0.451913	0.254602	1.77498	0.075901	0.628858
ENSG00000160716.6	0.278184	-0.411121	1.52234	-0.270058	0.787116	NA
ENSG00000160710.17	100.072	0.0606868	0.206345	0.294104	0.768679	0.984496
ENSG00000143603.19	8.79043	0.108997	0.80187	0.135929	0.891878	0.991785
ENSG00000163344.6	17.3195	-0.361515	0.324629	-1.11363	0.26544	0.842421
ENSG00000163346.17	83.8704	0.0741168	0.329152	0.225175	0.821843	0.985185
ENSG00000163348.4	18.1674	-0.445496	0.267558	-1.66504	0.0959039	0.665665
ENSG00000160691.19	45.9401	-0.190774	0.181753	-1.04963	0.293887	0.854675
ENSG00000173207.13	0.235299	-0.405323	1.74718	-0.231987	0.816548	NA
ENSG00000160688.19	12.0498	-0.353389	0.349631	-1.01075	0.312137	0.865061
ENSG00000163352.5	0.0300261	0.870718	5.89363	0.147739	0.882549	NA
ENSG00000160685.13	52.9042	-0.0516261	0.236719	-0.21809	0.827359	0.985185
ENSG00000163354.15	0.410011	-0.252557	1.35091	-0.186953	0.851698	NA
ENSG00000163357.11	1.51449	0.828264	0.914212	0.905987	0.364943	NA
ENSG00000143537.14	76.6476	-0.443575	0.228655	-1.93993	0.0523882	0.581561
ENSG00000243364.8	9.50417	-0.108511	0.472043	-0.229875	0.818189	0.985185
ENSG00000251246.1	0	NA	NA	NA	NA	NA
ENSG00000143590.14	4.97713	0.596485	0.824539	0.723416	0.469424	NA
ENSG00000169242.12	44.1185	-0.137504	0.431915	-0.318359	0.750213	0.981837
ENSG00000169241.19	49.173	-0.0013313	0.388245	-0.00342901	0.997264	0.9994
ENSG00000179085.8	28.7498	-0.0918762	0.311819	-0.294646	0.768264	0.984496
ENSG00000163463.13	0.142511	0.587368	1.66967	0.351788	0.724997	NA
ENSG00000273088.2	0.358876	0.92723	1.07356	0.863696	0.387755	NA
ENSG00000163462.18	1.94375	1.0323	0.904013	1.1419	0.253494	NA
ENSG00000185499.16	217.693	0.345824	0.506199	0.683177	0.494495	0.937727
ENSG00000169231.13	16.8925	0.283979	0.546005	0.520103	0.602992	0.956276
ENSG00000173171.14	15.1015	0.832767	0.300381	2.77237	0.00556492	0.284196
ENSG00000177628.16	23.3803	-0.129859	0.248648	-0.52226	0.601489	0.956276
ENSG00000160767.21	11.9841	-0.74886	0.417412	-1.79406	0.0728042	0.620648
ENSG00000116521.11	54.6641	0.330707	0.247642	1.33542	0.181737	0.785265
ENSG00000176444.19	12.3052	0.550151	0.32333	1.70152	0.0888461	0.651796
ENSG00000143630.10	6.50567	0.0170163	0.460034	0.0369892	0.970494	0.998225
ENSG00000143627.19	0.834005	-3.49452	1.29087	-2.7071	0.00678729	NA
ENSG00000160752.15	57.1735	-0.224527	0.282013	-0.796159	0.42594	0.908985
ENSG00000160753.16	32.8945	-0.236163	0.211075	-1.11886	0.2632	0.840478
ENSG00000116539.14	32.567	-0.584896	0.406232	-1.43981	0.149922	0.7513
ENSG00000125459.17	1.21127	0.606464	0.778052	0.779465	0.435706	NA
ENSG00000163374.19	18.947	-0.498879	0.275985	-1.80763	0.0706641	0.615545
ENSG00000132676.16	25.2399	-0.362474	0.299214	-1.21142	0.225734	0.817007
ENSG00000116580.18	14.4875	0.414922	0.313099	1.32521	0.185102	0.785294
ENSG00000132718.9	11.2226	0.747318	0.583897	1.27988	0.200587	0.798341
ENSG00000143622.11	5.43399	0.154508	0.482337	0.320332	0.748717	NA
ENSG00000132680.11	11.741	-0.648045	0.395871	-1.63701	0.101628	0.680289
ENSG00000173080.6	4.73938	0.741691	0.526844	1.4078	0.15919	NA
ENSG00000116584.20	58.0804	0.309587	0.240836	1.28547	0.198629	0.797186
ENSG00000163479.14	86.8654	0.093707	0.236735	0.395832	0.692229	0.97373
ENSG00000160803.8	9.17918	0.137699	0.391484	0.351736	0.725036	0.977781
ENSG00000116586.12	16.6499	-0.133222	0.339237	-0.392712	0.694532	0.974227
ENSG00000132698.15	31.5338	-0.338233	0.355734	-0.950804	0.341704	0.880467
ENSG00000254726.3	7.685	2.4052	0.732389	3.28405	0.00102325	0.155564
ENSG00000160789.22	492.898	0.0591465	0.223285	0.264892	0.791093	0.984496
ENSG00000196189.13	17.4065	-0.236878	0.376937	-0.628428	0.529723	0.946524
ENSG00000160785.13	3.88784	-0.362696	0.536603	-0.675913	0.499096	NA
ENSG00000260238.6	0	NA	NA	NA	NA	NA
ENSG00000160783.19	2.88617	0.604297	0.802888	0.752655	0.451657	NA
ENSG00000242252.2	0.24014	-0.613954	1.53605	-0.399697	0.689379	NA
ENSG00000160781.17	2.64158	-0.834314	1.01724	-0.820174	0.412117	NA
ENSG00000198952.8	25.4607	-0.837145	0.236236	-3.54368	0.000394579	0.101396
ENSG00000163472.19	4.96145	-0.721348	0.693913	-1.03954	0.298555	NA
ENSG00000198715.13	26.3252	-0.054839	0.355375	-0.154313	0.877363	0.990936
ENSG00000189030.10	0.0285264	1.03091	5.89358	0.174921	0.861142	NA
ENSG00000163468.15	90.0285	-0.0248019	0.24219	-0.102407	0.918434	0.994001
ENSG00000163467.12	0.0162662	1.16533	5.89351	0.197731	0.843255	NA
ENSG00000132677.13	0.0464566	1.30447	5.89294	0.221361	0.824812	NA
ENSG00000116604.18	35.349	0.000998476	0.25952	0.00384739	0.99693	0.9994
ENSG00000183856.11	32.3846	-0.633078	0.454821	-1.39193	0.163944	0.768702
ENSG00000187862.12	0.401972	0.857845	1.71705	0.499603	0.617354	NA
ENSG00000163382.12	36.0303	0.584207	0.232796	2.50952	0.0120894	0.383184
ENSG00000160818.17	4.22367	-0.74841	0.620681	-1.20579	0.227899	NA
ENSG00000132702.13	0.898139	0.942492	1.41458	0.666271	0.505238	NA
ENSG00000132692.19	0.720364	2.85063	1.49098	1.91192	0.0558867	NA
ENSG00000132688.11	43.4983	0.308016	0.46204	0.666644	0.505	0.940057
ENSG00000143320.9	2.10265	0.317899	1.15193	0.27597	0.782571	NA
ENSG00000143319.17	4.67758	0.0179134	0.532689	0.0336282	0.973174	NA
ENSG00000143303.12	12.9073	-0.367782	0.353585	-1.04015	0.29827	0.856391
ENSG00000143314.12	21.7265	0.276682	0.343913	0.804511	0.421102	0.908808
ENSG00000143321.19	57.0701	-0.316637	0.243742	-1.29907	0.193921	0.793105
ENSG00000143294.15	47.4563	0.101717	0.216996	0.468752	0.639247	0.963309
ENSG00000027869.12	4.20465	0.58521	0.520041	1.12532	0.260455	NA
ENSG00000198400.12	1.03394	-0.238487	1.19573	-0.199449	0.841911	NA
ENSG00000027644.5	0.439133	-0.276929	1.4835	-0.186673	0.851917	NA
ENSG00000187800.13	10.4724	0.706986	0.599003	1.18027	0.237892	0.823732
ENSG00000160838.14	0.261455	1.25558	2.85206	0.440238	0.659765	NA
ENSG00000132694.19	31.3176	-0.389389	0.225943	-1.72339	0.0848179	0.645594
ENSG00000253831.3	0.114907	1.06306	5.89363	0.180375	0.856858	NA
ENSG00000117036.12	15.19	-0.225031	0.317541	-0.708667	0.478531	0.931731
ENSG00000143297.19	8.16057	0.453718	0.589824	0.769244	0.441748	0.91834
ENSG00000163518.11	0.410121	-0.571069	1.46337	-0.390242	0.696358	NA
ENSG00000160856.21	1.5839	0.031555	0.94756	0.0333013	0.973434	NA
ENSG00000132704.16	1.40529	-0.472906	0.918772	-0.514715	0.606752	NA
ENSG00000163534.15	1.37145	0.942323	1.02805	0.91661	0.359347	NA
ENSG00000073754.6	0.0443121	0.399664	4.59867	0.0869087	0.930744	NA
ENSG00000183853.18	22.5533	0.336778	0.401188	0.839453	0.401215	0.900447
ENSG00000288460.1	0	NA	NA	NA	NA	NA
ENSG00000158473.8	4.86996	-0.162628	0.576428	-0.282131	0.777843	NA
ENSG00000158477.7	0.313805	3.04748	1.62681	1.87328	0.0610291	NA
ENSG00000158481.13	1.59441	0.244965	1.01449	0.241466	0.809194	NA
ENSG00000158485.11	0.60653	1.99858	1.16515	1.7153	0.086291	NA
ENSG00000158488.16	1.66999	0.576288	0.909255	0.633802	0.52621	NA
ENSG00000186306.1	0.0735772	1.06306	5.89363	0.180375	0.856858	NA
ENSG00000180708.6	0	NA	NA	NA	NA	NA
ENSG00000173285.4	0.0652424	1.23248	5.89375	0.209116	0.834358	NA
ENSG00000198965.4	0	NA	NA	NA	NA	NA
ENSG00000197532.2	0	NA	NA	NA	NA	NA
ENSG00000186440.2	0.0315161	0.870718	5.89363	0.147739	0.882549	NA
ENSG00000279111.2	0	NA	NA	NA	NA	NA
ENSG00000198967.4	0	NA	NA	NA	NA	NA
ENSG00000163554.15	0.142604	1.01973	5.09307	0.20022	0.841309	NA
ENSG00000196171.3	0.0269384	0.82143	5.89359	0.139377	0.889152	NA
ENSG00000203757.2	0.0210038	0.762207	5.89356	0.129329	0.897097	NA
ENSG00000197403.4	0.0161437	0.730655	5.89351	0.123976	0.901334	NA
ENSG00000180433.5	0	NA	NA	NA	NA	NA
ENSG00000188340.2	0	NA	NA	NA	NA	NA
ENSG00000163563.8	3.06999	1.1567	0.783689	1.47596	0.139954	NA
ENSG00000163564.15	0.619212	0.674997	1.01145	0.667355	0.504545	NA
ENSG00000163565.19	33.9031	0.166349	0.556353	0.298999	0.764941	0.984496
ENSG00000163568.15	0.502923	1.77601	1.19914	1.48108	0.138586	NA
ENSG00000162706.13	8.77355	0.548349	0.938735	0.584136	0.559129	0.948647
ENSG00000213088.12	16.6439	0.90528	0.736564	1.22906	0.21905	0.8135
ENSG00000179639.10	1.36198	-0.126869	1.07882	-0.1176	0.906385	NA
ENSG00000196266.5	0	NA	NA	NA	NA	NA
ENSG00000249730.1	0.0460295	1.23248	5.89375	0.209116	0.834358	NA
ENSG00000196184.10	0	NA	NA	NA	NA	NA
ENSG00000184155.8	0	NA	NA	NA	NA	NA
ENSG00000132703.4	0	NA	NA	NA	NA	NA
ENSG00000132693.12	0.0644915	1.39267	5.8937	0.236298	0.813202	NA
ENSG00000158716.9	25.7674	-0.129351	0.307187	-0.421083	0.673694	0.969815
ENSG00000181036.14	0.444292	1.83131	1.18789	1.54165	0.123158	NA
ENSG00000158714.11	19.8986	0.414537	0.510585	0.811886	0.416857	0.9073
ENSG00000256029.6	0	NA	NA	NA	NA	NA
ENSG00000243284.1	1.16098	1.07725	1.10948	0.970946	0.331575	NA
ENSG00000213085.10	0.186014	1.0488	1.98169	0.529243	0.596637	NA
ENSG00000158710.15	176.598	0.0454714	0.283816	0.160214	0.872712	0.990936
ENSG00000085552.17	24.5152	-0.660047	0.405405	-1.62812	0.1035	0.681377
ENSG00000162723.10	0.247449	2.67831	1.8429	1.45331	0.146137	NA
ENSG00000177807.10	0.66901	1.68609	1.23218	1.36838	0.171194	NA
ENSG00000143315.8	13.8094	0.627755	0.395033	1.58912	0.112033	0.692842
ENSG00000162728.5	0.239779	1.02836	2.39952	0.42857	0.668236	NA
ENSG00000162729.14	47.2195	-0.144449	0.28563	-0.505721	0.613053	0.956772
ENSG00000018625.15	8.04432	0.434578	1.07354	0.404807	0.685619	0.972654
ENSG00000132681.17	0.169576	-1.04593	2.3708	-0.441174	0.659087	NA
ENSG00000143318.13	0.197055	0.563276	3.8135	0.147706	0.882575	NA
ENSG00000162734.13	14.5791	0.29479	0.441183	0.668179	0.504019	0.939955
ENSG00000132716.19	22.5453	0.0888813	0.265185	0.335167	0.737499	0.980654
ENSG00000258465.8	0.0594647	0.493333	5.8934	0.0837094	0.933288	NA
ENSG00000162735.19	3.71112	0.085605	0.612464	0.139772	0.888841	NA
ENSG00000122218.16	186.058	-0.0711863	0.206352	-0.344976	0.730113	0.979842
ENSG00000162736.17	102.426	-0.187886	0.201175	-0.933944	0.350333	0.88624
ENSG00000171786.6	0.443453	0.438124	1.96021	0.223508	0.82314	NA
ENSG00000162738.6	9.47736	-0.204789	0.679412	-0.301422	0.763093	0.984496
ENSG00000162739.14	2.58954	1.33851	0.81647	1.63939	0.101133	NA
ENSG00000066294.15	4.96341	-0.299726	0.708882	-0.422815	0.67243	NA
ENSG00000117090.15	1.95028	1.49876	0.761999	1.96688	0.0491966	NA
ENSG00000117091.10	4.05108	0.209961	0.618109	0.339683	0.734095	NA
ENSG00000026751.17	23.5866	0.230617	0.524677	0.439541	0.660269	0.968779
ENSG00000122224.18	3.20978	0.159317	0.764231	0.208467	0.834865	NA
ENSG00000122223.13	0.736024	0.76495	0.982374	0.778675	0.436171	NA
ENSG00000179914.5	219.813	0.0984962	0.826387	0.119189	0.905126	0.991785
ENSG00000158764.7	1.33588	1.84158	1.63927	1.12341	0.261263	NA
ENSG00000158769.18	96.2904	-0.106538	0.290355	-0.366924	0.713676	0.976017
ENSG00000270149.5	0.944223	-0.0518794	1.21049	-0.0428583	0.965814	NA
ENSG00000215845.11	31.5136	0.314954	0.32886	0.957713	0.338207	0.878303
ENSG00000158773.14	10.2409	0.420777	0.330038	1.27493	0.202333	0.800287
ENSG00000186517.14	17.6221	-0.193208	0.375115	-0.515065	0.606508	0.956276
ENSG00000143217.9	11.1327	0.463991	0.599253	0.774283	0.438763	0.916985
ENSG00000162755.14	2.00824	0.206944	0.701619	0.294953	0.76803	NA
ENSG00000143256.5	10.7405	0.203945	0.373583	0.545916	0.585123	0.954821
ENSG00000158793.14	25.5512	-0.258132	0.261679	-0.986446	0.323914	0.871085
ENSG00000158796.17	7.37086	-0.659543	0.453605	-1.454	0.145945	0.744757
ENSG00000143222.12	20.1855	-0.497479	0.275032	-1.8088	0.0704817	0.615545
ENSG00000143258.16	5.45827	-0.518087	0.439932	-1.17765	0.238935	NA
ENSG00000143224.18	7.51356	-0.532344	0.465088	-1.14461	0.252371	0.833427
ENSG00000158850.15	11.9085	-0.323986	0.302684	-1.07038	0.28445	0.849524
ENSG00000158859.10	37.4905	1.10821	0.596018	1.85936	0.062976	0.605685
ENSG00000158864.13	94.7965	-0.104845	0.220897	-0.474632	0.63505	0.963049
ENSG00000158869.11	29.8772	-0.274888	0.470744	-0.583945	0.559257	0.948647
ENSG00000158874.11	0.00906621	1.36053	5.89367	0.230846	0.817435	NA
ENSG00000158882.15	3.24448	-0.280208	0.565963	-0.495099	0.62053	NA
ENSG00000143257.12	0.0996514	1.06306	5.89363	0.180375	0.856858	NA
ENSG00000248485.2	0.306965	-0.0938952	3.40211	-0.0275991	0.977982	NA
ENSG00000158887.19	3.83229	0.129146	1.21718	0.106103	0.915501	NA
ENSG00000143252.16	28.0297	0.224444	0.351847	0.637903	0.523537	0.944615
ENSG00000188931.4	0	NA	NA	NA	NA	NA
ENSG00000143226.15	34.2996	0.862188	0.463572	1.85988	0.0629029	0.605685
ENSG00000173110.8	1.61525	-0.852033	0.965545	-0.882437	0.37754	NA
ENSG00000203747.12	8.49384	1.0389	0.780095	1.33176	0.182938	0.785294
ENSG00000244682.7	0.476664	0.646371	1.46023	0.442649	0.658019	NA
ENSG00000162747.12	0.699892	2.57572	1.15529	2.2295	0.0257804	NA
ENSG00000072694.21	2.45754	0.605041	0.889518	0.68019	0.496384	NA
ENSG00000132185.18	4.20871	0.53403	0.792286	0.674038	0.500287	NA
ENSG00000162746.14	14.4681	1.49427	0.936705	1.59524	0.110659	0.692163
ENSG00000081721.12	4.8136	-0.582261	0.525057	-1.10895	0.267453	NA
ENSG00000118217.6	23.4428	-0.788622	0.349261	-2.25797	0.0239473	0.483146
ENSG00000162745.10	27.1198	0.0400632	0.566339	0.0707407	0.943604	0.995471
ENSG00000198929.13	5.70622	-0.121098	0.443884	-0.272814	0.784996	NA
ENSG00000254706.3	0	NA	NA	NA	NA	NA
ENSG00000171722.13	0.683276	1.76983	1.88003	0.941382	0.346509	NA
ENSG00000239887.6	1.62693	-0.331766	0.761463	-0.435695	0.663058	NA
ENSG00000198574.6	0.0926197	1.31831	2.79253	0.472085	0.636866	NA
ENSG00000152332.16	20.4507	-0.422903	0.313326	-1.34972	0.177105	0.779458
ENSG00000117143.13	18.4041	-0.214251	0.503788	-0.42528	0.670633	0.969497
ENSG00000162733.19	34.4057	0.20841	0.649294	0.320979	0.748226	0.981837
ENSG00000132196.15	1.75148	-0.544656	0.738219	-0.737798	0.460637	NA
ENSG00000185860.13	0.0208519	1.88502	5.89275	0.319888	0.749053	NA
ENSG00000117152.14	1.34219	0.4664	1.22622	0.380355	0.703682	NA
ENSG00000143248.13	28.5255	0.0877575	0.755062	0.116225	0.907474	0.992379
ENSG00000143228.13	2.66048	-0.588171	0.785257	-0.749017	0.453847	NA
ENSG00000185630.19	19.7945	-0.433003	0.59805	-0.724024	0.469051	0.926107
ENSG00000162761.14	0.532963	-0.221447	1.40063	-0.158106	0.874374	NA
ENSG00000143171.13	0.274616	0.275786	1.84722	0.149297	0.881319	NA
ENSG00000162763.4	0.194883	1.20676	4.27969	0.281974	0.777964	NA
ENSG00000143198.13	106.614	-0.0757282	0.269897	-0.280582	0.779031	0.984496
ENSG00000143149.12	68.7042	0.382193	0.238242	1.60423	0.108664	0.687588
ENSG00000143183.18	59.1438	0.0242161	0.26463	0.0915093	0.927088	0.994001
ENSG00000143179.16	18.8786	0.0306351	0.312726	0.0979612	0.921963	0.994001
ENSG00000188859.7	0.305227	1.94245	2.32601	0.8351	0.403661	NA
ENSG00000143157.12	15.8305	-0.294227	0.288549	-1.01968	0.307881	0.862278
ENSG00000152382.6	6.31277	-0.458821	0.522951	-0.877368	0.380287	0.894319
ENSG00000143195.13	1.40746	0.859826	1.02925	0.835394	0.403496	NA
ENSG00000143194.13	0.0946716	1.03614	5.51885	0.187746	0.851075	NA
ENSG00000143167.12	141.652	0.153975	0.399028	0.385875	0.699589	0.976017
ENSG00000198842.10	1.05213	2.55551	1.90158	1.34389	0.178985	NA
ENSG00000143190.23	12.1012	-0.518111	0.330011	-1.56998	0.116419	0.701175
ENSG00000198821.11	2.88854	0.96592	0.589374	1.63889	0.101236	NA
ENSG00000143162.9	106.503	0.525246	0.208626	2.51764	0.0118143	0.380815
ENSG00000198771.11	7.9007	0.376544	0.433969	0.867676	0.385572	0.895087
ENSG00000197965.12	39.2726	0.296367	0.248317	1.1935	0.232674	0.821478
ENSG00000143199.18	0.0718772	1.49776	5.72034	0.261831	0.793452	NA
ENSG00000143158.11	24.0332	0.000263455	0.313286	0.000840942	0.999329	0.999955
ENSG00000143164.15	9.00869	-0.973763	0.458123	-2.12555	0.0335408	0.525024
ENSG00000143147.14	4.2293	-1.21097	0.715215	-1.69316	0.090425	NA
ENSG00000143155.13	16.7729	-0.128173	0.402108	-0.318754	0.749913	0.981837
ENSG00000213064.10	25.7711	0.316494	0.303032	1.04442	0.296289	0.854842
ENSG00000143178.13	0.6091	0.255648	1.07957	0.236807	0.812807	NA
ENSG00000143185.4	0.130867	1.9991	3.58059	0.558314	0.57663	NA
ENSG00000143184.5	0.0601013	0.321053	2.79994	0.114664	0.908711	NA
ENSG00000143196.5	11.7215	0.38946	0.870593	0.44735	0.654623	0.967117
ENSG00000143153.13	214.304	0.244582	0.398851	0.613216	0.539733	0.948647
ENSG00000143156.14	2.78377	-0.709445	0.745216	-0.951999	0.341097	NA
ENSG00000117475.14	4.18865	-1.53844	0.787756	-1.95294	0.0508267	NA
ENSG00000117477.12	0.174711	0.995621	2.31347	0.430358	0.666935	NA
ENSG00000117479.15	11.857	-0.256917	0.495989	-0.517989	0.604466	0.956276
ENSG00000198734.12	3.13591	-0.139533	0.805866	-0.173147	0.862536	NA
ENSG00000174175.17	3.49606	0.812889	0.864697	0.940085	0.347174	NA
ENSG00000000460.17	5.23144	-0.595634	0.632399	-0.941864	0.346262	NA
ENSG00000188404.10	4.33141	0.320991	0.80607	0.398218	0.69047	NA
ENSG00000007908.16	2.42884	2.5922	0.907846	2.85533	0.00429926	NA
ENSG00000171806.12	1.02149	0.099187	0.841939	0.117808	0.90622	NA
ENSG00000000457.14	5.89714	-0.730196	0.548844	-1.33042	0.183379	NA
ENSG00000075945.13	17.0305	-0.480754	0.501746	-0.958163	0.337981	0.878303
ENSG00000203740.4	0.00972564	1.20263	5.89365	0.204055	0.838311	NA
ENSG00000120370.13	3.30032	0.186212	0.582357	0.319756	0.749153	NA
ENSG00000116132.12	8.53511	-0.572451	0.732541	-0.781459	0.434533	0.913039
ENSG00000117501.14	0.0158891	0.870718	5.89363	0.147739	0.882549	NA
ENSG00000007933.13	0.60586	0.829049	1.01907	0.813534	0.415912	NA
ENSG00000094963.14	1.17561	1.23315	1.27081	0.970369	0.331863	NA
ENSG00000010932.17	0.776599	2.40707	1.44398	1.66697	0.0955206	NA
ENSG00000076258.10	3.15123	-0.390081	0.729941	-0.534401	0.593064	NA
ENSG00000117523.16	112.959	-0.277809	0.239502	-1.15995	0.246071	0.829141
ENSG00000283683.1	0	NA	NA	NA	NA	NA
ENSG00000034971.17	1.78247	0.723508	1.51544	0.477425	0.633059	NA
ENSG00000117533.15	1.11693	-0.532705	0.955542	-0.55749	0.577193	NA
ENSG00000010165.20	22.3751	0.29677	0.268201	1.10652	0.268501	0.842421
ENSG00000197959.14	1.43235	0.228325	0.957808	0.238383	0.811584	NA
ENSG00000135845.10	4.69298	-0.41938	0.576198	-0.727841	0.466711	NA
ENSG00000180999.11	0	NA	NA	NA	NA	NA
ENSG00000094975.14	18.1589	0.0462646	0.315139	0.146807	0.883284	0.990936
ENSG00000117560.8	0.487024	1.76511	1.20557	1.46413	0.143159	NA
ENSG00000120337.8	0.111142	1.43081	1.9656	0.727927	0.466658	NA
ENSG00000117586.11	0.334736	3.10584	1.62371	1.9128	0.0557737	NA
ENSG00000117592.9	85.1074	-0.249957	0.236784	-1.05564	0.291135	0.852532
ENSG00000162753.13	0.0543979	1.03091	5.89358	0.174921	0.861142	NA
ENSG00000285777.1	0	NA	NA	NA	NA	NA
ENSG00000183831.7	0	NA	NA	NA	NA	NA
ENSG00000232113.3	0	NA	NA	NA	NA	NA
ENSG00000076321.11	5.64866	-0.0100182	0.522038	-0.0191905	0.984689	NA
ENSG00000120334.15	0.880484	1.52975	0.902334	1.69532	0.0900142	NA
ENSG00000117593.12	19.8824	-0.704455	0.512545	-1.37443	0.169309	0.772276
ENSG00000185278.15	0.962185	0.215023	0.860717	0.249819	0.802727	NA
ENSG00000117601.14	0.00290101	0.984994	5.89371	0.167126	0.867271	NA
ENSG00000135870.12	8.70654	-0.775587	0.378291	-2.05024	0.0403412	0.55736
ENSG00000152061.23	9.51301	-0.384498	0.452416	-0.849877	0.395393	0.899577
ENSG00000203737.5	0.154131	0.0630833	3.95315	0.0159577	0.987268	NA
ENSG00000116161.18	3.48862	-1.66938	0.676189	-2.46881	0.0135562	NA
ENSG00000120333.4	15.2357	0.313812	0.336088	0.933721	0.350448	0.88624
ENSG00000120332.16	1.09135	1.46335	1.14794	1.27477	0.202391	NA
ENSG00000235750.10	3.40231	-1.33032	0.672556	-1.97801	0.0479274	NA
ENSG00000116147.17	0.336187	0.0315532	1.41562	0.0222893	0.982217	NA
ENSG00000143207.21	28.3626	-0.413971	0.279659	-1.48027	0.138801	0.732948
ENSG00000116183.11	2.24288	-0.160921	0.898866	-0.179026	0.857917	NA
ENSG00000152092.16	1.41836	1.36993	1.19882	1.14273	0.253151	NA
ENSG00000198797.7	0.106923	0.728524	3.19687	0.227887	0.819734	NA
ENSG00000120341.18	4.70646	-1.60592	0.681095	-2.35785	0.0183812	NA
ENSG00000075391.17	16.5417	-0.149816	0.358284	-0.41815	0.675837	0.970081
ENSG00000188585.9	0.172465	1.81423	3.40818	0.532316	0.594507	NA
ENSG00000240021.10	0.0375092	1.00836	5.89296	0.171112	0.864136	NA
ENSG00000116191.17	4.63626	-0.893206	0.603809	-1.47929	0.139064	NA
ENSG00000116194.13	3.09556	-0.2589	1.32366	-0.195594	0.844928	NA
ENSG00000116199.12	5.15184	-0.475396	0.538386	-0.883003	0.377235	NA
ENSG00000186283.14	32.0301	0.491057	0.247252	1.98605	0.0470273	0.574905
ENSG00000143322.21	8.70607	-0.719742	0.522393	-1.37778	0.168271	0.772276
ENSG00000057252.13	45.4728	-0.0414546	0.393559	-0.105333	0.916112	0.993978
ENSG00000162779.22	0.103591	1.20802	2.40233	0.502852	0.615068	NA
ENSG00000116218.13	0.954401	1.49903	1.78219	0.841118	0.400282	NA
ENSG00000162782.16	0.622173	2.47184	1.07594	2.29738	0.0215973	NA
ENSG00000143340.6	0.121957	-0.0185489	2.7402	-0.00676917	0.994599	NA
ENSG00000169905.13	18.0542	-0.232469	0.331251	-0.701792	0.482809	0.932401
ENSG00000143337.19	23.4227	0.288817	0.360941	0.800179	0.423607	0.908985
ENSG00000135837.16	17.4971	-0.865389	0.439783	-1.96776	0.0490955	0.574905
ENSG00000116260.17	387.982	0.0955471	0.351309	0.271975	0.785641	0.984496
ENSG00000121454.6	0.0361326	0.52935	4.15794	0.127311	0.898695	NA
ENSG00000230124.8	5.04934	-0.372605	0.526307	-0.707962	0.478969	NA
ENSG00000143324.14	14.8234	-1.13122	0.452781	-2.49838	0.0124763	0.384729
ENSG00000135835.12	7.15613	1.52615	0.785908	1.94189	0.0521499	0.581561
ENSG00000135823.14	8.51464	-0.485213	0.4261	-1.13873	0.254816	0.835923
ENSG00000153029.14	5.25415	-0.978527	0.67396	-1.45191	0.146527	NA
ENSG00000162783.11	60.8912	0.0753556	0.275592	0.273432	0.784521	0.984496
ENSG00000198216.12	2.20779	2.12272	1.04474	2.03183	0.0421714	NA
ENSG00000179930.6	0.55318	1.33535	2.09328	0.637919	0.523527	NA
ENSG00000135821.19	202.555	0.0624471	0.259896	0.240278	0.810115	0.985185
ENSG00000203730.3	0.0372251	1.23248	5.89375	0.209116	0.834358	NA
ENSG00000121446.20	0.257061	0.443805	2.93468	0.151228	0.879796	NA
ENSG00000135828.11	7.62802	0.10314	0.464499	0.222046	0.824278	0.985185
ENSG00000143333.7	7.08069	0.892572	0.754728	1.18264	0.236952	0.82351
ENSG00000135824.12	0.0139892	0.825888	5.89346	0.140137	0.888552	NA
ENSG00000135838.13	4.51605	-0.550081	0.594759	-0.924881	0.355028	NA
ENSG00000135829.17	93.7601	-0.155418	0.248644	-0.625063	0.53193	0.947349
ENSG00000157060.16	0.466075	0.0668253	1.81856	0.0367463	0.970687	NA
ENSG00000135862.6	185.712	0.224149	0.330672	0.677859	0.497861	0.938307
ENSG00000058085.15	138.109	-0.0673777	0.684415	-0.0984456	0.921578	0.994001
ENSG00000157064.11	0.694977	1.82396	1.58067	1.15391	0.248535	NA
ENSG00000116698.21	17.4276	-0.662993	0.410668	-1.61443	0.106435	0.686131
ENSG00000116701.15	6.33059	0.335563	0.63763	0.526265	0.598704	0.956111
ENSG00000162704.16	58.1588	-0.00936571	0.215685	-0.0434232	0.965364	0.997481
ENSG00000143344.16	9.52628	-0.265543	0.557675	-0.476161	0.63396	0.962857
ENSG00000173627.8	0.00525615	1.06026	5.89359	0.179901	0.85723	NA
ENSG00000198756.12	2.20885	0.318031	0.992636	0.32039	0.748672	NA
ENSG00000198860.13	6.52366	-0.276716	0.426038	-0.649511	0.516008	0.942407
ENSG00000116667.15	1.87925	-1.34583	0.861884	-1.5615	0.118406	NA
ENSG00000116406.19	29.5549	0.102954	0.286923	0.35882	0.719729	0.976017
ENSG00000135842.17	48.5406	0.263125	0.752441	0.349695	0.726568	0.978524
ENSG00000121481.11	2.11328	-0.53391	0.784092	-0.680927	0.495918	NA
ENSG00000121486.12	15.0936	-0.750471	0.319788	-2.34678	0.0189367	0.451503
ENSG00000116668.13	1.18558	-0.549632	0.850343	-0.646365	0.518043	NA
ENSG00000116679.16	22.3821	-1.49849	0.524717	-2.85581	0.00429273	0.256946
ENSG00000143341.12	16.6109	0.120426	0.664989	0.181095	0.856293	0.989675
ENSG00000116690.13	1.33735	3.89969	1.60178	2.4346	0.0149084	NA
ENSG00000047410.14	61.9269	-0.550349	0.245859	-2.23847	0.0251903	0.488543
ENSG00000157181.16	5.99093	-0.719991	0.7089	-1.01565	0.309798	NA
ENSG00000116703.14	0.0268043	1.88066	5.89276	0.319148	0.749614	NA
ENSG00000073756.12	14.622	0.50371	0.981796	0.513049	0.607917	0.956276
ENSG00000116711.10	6.92535	-0.841579	0.878712	-0.957742	0.338193	0.878303
ENSG00000162670.11	0.993436	-1.64865	1.15395	-1.42871	0.153088	NA
ENSG00000150681.10	0.35187	0.115971	1.2563	0.0923118	0.92645	NA
ENSG00000253148.1	0	NA	NA	NA	NA	NA
ENSG00000090104.12	14.0214	0.942729	0.761724	1.23763	0.215855	0.812397
ENSG00000127074.15	0.0474271	1.51971	5.30429	0.286507	0.77449	NA
ENSG00000231767.4	0.0761599	-0.114501	5.81615	-0.0196868	0.984293	NA
ENSG00000116741.8	11.9928	-0.092874	0.97285	-0.0954659	0.923945	0.994001
ENSG00000116750.14	11.2873	-0.641457	0.372929	-1.72005	0.085423	0.645594
ENSG00000116747.13	12.4875	-0.596276	0.545092	-1.0939	0.273999	0.843822
ENSG00000023572.10	9.50104	0.365505	0.32983	1.10816	0.267791	0.842421
ENSG00000134371.14	15.5785	-0.238198	0.364258	-0.653926	0.513159	0.942407
ENSG00000162630.6	0.213003	1.72046	2.30975	0.744869	0.456351	NA
ENSG00000162687.19	0.533123	0.904287	1.28004	0.706451	0.479908	NA
ENSG00000000971.16	36.9327	0.415166	0.52702	0.787761	0.430837	0.911243
ENSG00000116785.14	0.0508813	2.07178	4.01533	0.515969	0.605876	NA
ENSG00000244414.7	0.0179115	1.0796	5.89362	0.183181	0.854656	NA
ENSG00000134365.13	0	NA	NA	NA	NA	NA
ENSG00000080910.13	0.00921208	0.825889	5.89346	0.140137	0.888552	NA
ENSG00000134389.10	0	NA	NA	NA	NA	NA
ENSG00000143278.5	0	NA	NA	NA	NA	NA
ENSG00000066279.18	16.1583	-0.334201	0.500105	-0.668262	0.503966	0.939955
ENSG00000177888.8	2.93392	-0.952828	0.795444	-1.19786	0.230973	NA
ENSG00000134376.16	0.209901	0.652778	3.72804	0.1751	0.861001	NA
ENSG00000213047.13	3.9999	-1.56945	0.677578	-2.31627	0.0205437	NA
ENSG00000203724.11	2.68826	1.15398	0.691287	1.66933	0.0950528	NA
ENSG00000143355.16	0.823713	0.25826	1.7845	0.144724	0.884929	NA
ENSG00000151414.15	6.34063	-0.356955	0.677846	-0.526602	0.59847	0.956111
ENSG00000151418.12	0	NA	NA	NA	NA	NA
ENSG00000081237.20	39.7312	0.478081	0.455828	1.04882	0.294261	0.854842
ENSG00000116833.14	10.4834	1.04489	0.522221	2.00085	0.0454087	0.572965
ENSG00000162702.8	10.8112	-0.696559	0.420088	-1.65813	0.0972922	0.668189
ENSG00000118193.12	2.54243	-0.918559	0.949154	-0.967766	0.333161	NA
ENSG00000118197.14	3.56079	-1.62949	0.76464	-2.13106	0.0330842	NA
ENSG00000118200.14	5.70231	-1.84436	0.80016	-2.30499	0.0211671	NA
ENSG00000170128.5	1.96178	0.753301	0.781966	0.963342	0.335376	NA
ENSG00000163362.11	70.5243	0.148036	0.365103	0.405462	0.685138	0.972654
ENSG00000116852.15	10.687	0.169522	0.358876	0.47237	0.636662	0.963242
ENSG00000081248.11	0.273987	-0.395703	2.51858	-0.157114	0.875155	NA
ENSG00000232237.3	0.66413	0.649548	1.35946	0.477798	0.632794	NA
ENSG00000116857.17	25.7617	0.199053	0.370092	0.537848	0.590682	0.955366
ENSG00000163395.17	1.50879	-2.17263	1.10144	-1.97254	0.0485477	NA
ENSG00000081277.13	2.46237	0.35342	1.01123	0.349495	0.726718	NA
ENSG00000118194.20	0.550951	0.262604	2.10055	0.125017	0.90051	NA
ENSG00000159166.15	70.4917	-0.182763	0.363563	-0.502701	0.615175	0.956772
ENSG00000159173.19	0.111244	0.974741	5.27464	0.184798	0.853388	NA
ENSG00000174307.7	10.5976	0.244244	0.642895	0.379912	0.704011	0.976017
ENSG00000159176.14	87.1108	-0.084338	0.676942	-0.124587	0.900851	0.991785
ENSG00000134369.15	39.4414	0.375036	0.337026	1.11278	0.265802	0.842421
ENSG00000198700.10	30.2631	0.101631	0.277518	0.366216	0.714204	0.976017
ENSG00000198892.7	3.35783	0.468977	0.743377	0.630873	0.528124	NA
ENSG00000163431.13	38.7577	-0.305297	0.883309	-0.345629	0.729621	0.979842
ENSG00000134375.11	19.2802	0.255211	0.339359	0.752038	0.452028	0.92175
ENSG00000176393.11	141.648	0.0128103	0.212446	0.0602988	0.951918	0.995681
ENSG00000163435.16	442.133	0.162913	0.363782	0.447833	0.654274	0.967117
ENSG00000170075.9	1.53172	-0.387658	0.908198	-0.426844	0.669493	NA
ENSG00000143862.8	13.365	0.0908019	0.345598	0.262739	0.792752	0.984496
ENSG00000143851.15	3.36807	-0.0791184	0.662315	-0.119457	0.904913	NA
ENSG00000133067.17	19.472	0.305389	0.722274	0.422816	0.67243	0.969497
ENSG00000077152.11	6.32772	-0.0411952	0.693753	-0.0593803	0.952649	0.995681
ENSG00000077157.22	12.5755	-0.467022	0.676516	-0.690335	0.489983	0.933936
ENSG00000143858.12	0.433901	-0.0630374	1.81048	-0.034818	0.972225	NA
ENSG00000117139.18	70.3154	-0.153762	0.279605	-0.549926	0.58237	0.953676
ENSG00000183155.5	6.11461	-0.559483	0.431513	-1.29656	0.194782	NA
ENSG00000117153.16	8.94478	-0.749242	0.433125	-1.72985	0.0836567	0.640825
ENSG00000159346.13	22.1399	-0.642591	0.334721	-1.91978	0.0548857	0.591089
ENSG00000159348.13	16.2741	-0.0348355	0.375482	-0.0927754	0.926082	0.994001
ENSG00000163444.12	4.29158	-0.258787	0.541859	-0.477591	0.632942	NA
ENSG00000143847.15	0.970522	0.0421387	1.00573	0.0418986	0.96658	NA
ENSG00000122180.5	0.121923	0.810874	5.18721	0.156322	0.875779	NA
ENSG00000163485.17	3.49701	1.59279	0.721234	2.20842	0.027215	NA
ENSG00000133055.9	0.218956	0.29027	2.97287	0.0976396	0.922218	NA
ENSG00000133048.13	37.4821	0.956659	0.752475	1.27135	0.203604	0.803143
ENSG00000133063.16	3.31042	0.265731	1.46433	0.18147	0.855999	NA
ENSG00000159388.6	101.409	0.513761	0.498886	1.02982	0.303096	0.859444
ENSG00000122176.12	82.6183	0.281431	0.466371	0.603448	0.54621	0.948647
ENSG00000188783.6	40.5533	0.428649	0.846792	0.506204	0.612714	0.956772
ENSG00000188770.10	0.0182195	1.62195	5.89333	0.275218	0.783148	NA
ENSG00000058668.15	81.5844	-0.335421	0.739139	-0.4538	0.649973	0.967089
ENSG00000122188.13	2.88004	0.197893	0.725564	0.272744	0.78505	NA
ENSG00000058673.17	9.54941	-0.948703	0.481058	-1.97212	0.0485962	0.574905
ENSG00000257315.3	4.65577	-1.83752	0.780128	-2.35541	0.0185024	NA
ENSG00000288644.1	0.982932	0.491326	0.881892	0.557127	0.577441	NA
ENSG00000182004.13	1.82334	0.92545	0.895662	1.03326	0.301483	NA
ENSG00000143842.15	10.7155	-0.511573	0.344598	-1.48455	0.137663	0.732191
ENSG00000143845.15	0.604794	0.156528	1.01238	0.154614	0.877126	NA
ENSG00000143839.15	1.67919	1.81158	1.55225	1.16706	0.243184	NA
ENSG00000170498.9	1.79951	2.32291	1.14209	2.03391	0.0419611	NA
ENSG00000174567.8	2.27484	0.12166	0.843411	0.144248	0.885304	NA
ENSG00000143850.16	80.4714	0.132688	0.329672	0.402484	0.687328	0.973136
ENSG00000158615.9	35.457	-0.753245	0.258225	-2.91701	0.00353406	0.236385
ENSG00000133056.13	46.5961	-0.0634389	0.28202	-0.224945	0.822022	0.985185
ENSG00000198625.13	3.59042	-1.19183	0.635101	-1.8766	0.0605726	NA
ENSG00000170382.12	7.89294	0.00116071	0.662811	0.00175119	0.998603	0.999575
ENSG00000163531.15	15.0752	0.0777363	0.576013	0.134956	0.892647	0.991785
ENSG00000184144.12	2.56015	1.06428	1.13591	0.93694	0.348789	NA
ENSG00000174529.7	0.0929912	0.496108	4.69674	0.105628	0.915877	NA
ENSG00000117222.14	10.593	-0.15291	0.39377	-0.388323	0.697777	0.975244
ENSG00000133059.17	9.05036	-0.332908	0.383381	-0.868348	0.385204	0.895087
ENSG00000133069.17	1.25041	0.671195	1.10346	0.608263	0.543013	NA
ENSG00000163545.11	26.5303	-0.74774	0.352746	-2.11977	0.0340252	0.527091
ENSG00000162873.15	0.164694	1.73154	1.98692	0.87147	0.383497	NA
ENSG00000186007.10	0.11632	1.92638	4.83416	0.398493	0.690267	NA
ENSG00000281406.2	0.340627	1.33815	1.40823	0.950235	0.341993	NA
ENSG00000117266.16	12.5073	-0.173791	0.349356	-0.497459	0.618865	0.957826
ENSG00000174514.13	53.3772	0.789401	0.747478	1.05609	0.290929	0.852532
ENSG00000158711.14	5.8057	-0.613602	0.582018	-1.05427	0.291761	NA
ENSG00000158715.6	7.63955	-0.46218	0.518569	-0.891261	0.372789	0.8931
ENSG00000069275.13	29.037	-0.739055	0.341364	-2.16501	0.0303872	0.51357
ENSG00000117280.13	3.16771	-1.17775	0.749787	-1.57077	0.116235	NA
ENSG00000133065.11	5.59779	0.772331	0.519659	1.48623	0.137219	NA
ENSG00000162877.13	0.286676	1.15228	1.58487	0.72705	0.467195	NA
ENSG00000174502.19	0.654499	3.19623	1.61032	1.98484	0.047162	NA
ENSG00000276600.5	1.37995	-0.94843	1.01139	-0.937753	0.348372	NA
ENSG00000196188.12	41.6771	0.0624576	1.10096	0.0567301	0.95476	0.996311
ENSG00000263961.8	0.782575	0.888448	1.02341	0.868122	0.385328	NA
ENSG00000198049.7	0.337828	-0.503164	1.49146	-0.337363	0.735843	NA
ENSG00000196550.10	0.0799664	1.02025	3.77258	0.270439	0.786823	NA
ENSG00000266028.7	6.01645	0.00550674	0.518832	0.0106137	0.991532	NA
ENSG00000263528.8	10.5924	0.0111957	0.374615	0.0298857	0.976158	0.998964
ENSG00000266094.8	6.21086	0.053589	0.517184	0.103617	0.917473	NA
ENSG00000143486.16	9.87285	-0.575913	0.387206	-1.48736	0.136921	0.731746
ENSG00000143479.17	2.69407	0.289651	0.763925	0.379162	0.704568	NA
ENSG00000162889.11	20.1537	0.019518	0.23879	0.0817373	0.934856	0.994552
ENSG00000136634.7	0.373573	-0.195973	1.6088	-0.121813	0.903047	NA
ENSG00000142224.17	0.0435252	1.51144	4.63054	0.326407	0.744116	NA
ENSG00000162891.10	0.0242964	0.743644	5.89324	0.126186	0.899585	NA
ENSG00000162892.16	0.0965297	1.2636	3.76593	0.335535	0.737221	NA
ENSG00000162894.12	11.5683	1.0767	0.482605	2.23103	0.0256795	0.491844
ENSG00000162896.6	10557.8	0.390885	0.602003	0.649307	0.51614	0.942407
ENSG00000162897.16	1.45694	0.564106	1.08781	0.518569	0.604062	NA
ENSG00000182795.13	19.7241	0.0911017	0.479927	0.189824	0.849447	0.988122
ENSG00000123836.15	27.8318	-0.360316	0.324586	-1.11008	0.266965	0.842421
ENSG00000180667.10	1.88563	-0.0335758	0.752349	-0.044628	0.964404	NA
ENSG00000123843.13	2.56083	0.698481	1.19363	0.585172	0.558432	NA
ENSG00000123838.11	2.0676	0.261895	1.07616	0.243361	0.807726	NA
ENSG00000196352.16	58.9306	0.380719	0.507397	0.750338	0.453051	0.922038
ENSG00000117322.18	14.2016	1.97483	0.899887	2.19453	0.0281973	0.503444
ENSG00000203710.12	7.71999	0.623516	0.646184	0.96492	0.334585	0.877763
ENSG00000197721.17	0.266853	1.3575	1.47316	0.92149	0.356795	NA
ENSG00000117335.20	174.954	-0.185863	0.284827	-0.652545	0.514049	0.942407
ENSG00000174059.17	18.5794	1.01304	0.559194	1.8116	0.0700473	0.615545
ENSG00000076356.7	44.1148	-0.482322	0.257536	-1.87283	0.0610912	0.603995
[truncated: 18,635 more rows]

## Sheet: DTEG
GeneName	GeneID	baseMean	log2FoldChange	lfcSE	stat	pvalue	padj
[truncated: 1,257 more rows]

[truncated: 2 more sheets: DESeq2_Ribo, Ribo]
